# Supplementary material for: Identification of novel cattle (Bos taurus) genes and biological insights of their function in pre-implantation embryo development
Source: BMC Genomics. 2024 Aug 9;25:775. doi: 10.1186/s12864-024-10685-5 (PMC11313146; doi:10.1186/s12864-024-10685-5)
Supplement: Supplementary file 1 — Additional file 1: Table S1. Table with oligonucleotide sequences. Table with oligonucleotide sequences used in this study. [file 12864_2024_10685_MOESM1_ESM.xlsx]

## Sheet: Sheet1
Table with oligonucleotide sequences.
Name	Sequence
oligo-dTVN	5’-AAGCAGTGGTATCAACGCAGAGTACT30VN-3’
template-switching oligo	5’-AAGCAGTGGTATCAACGCAGAGTACATrGrG+G-3’
cDNA amplification primer	5’-AAGCAGTGGTATCAACGCAGAGT-3’
OligoF	5'-TGGGGACTTCGGGTCATACT-3'
OligoR	5'-AGACTGCTATGGCCCCCTAT-3'
gRNA1	GGTCCTCACCTTTGCCCACG
gRNA2	GTGCCGGCGCTGGAGAGACG
