# Supplementary material for: Identification of novel cattle (Bos taurus) genes and biological insights of their function in pre-implantation embryo development
Source: BMC Genomics. 2024 Aug 9;25:775. doi: 10.1186/s12864-024-10685-5 (PMC11313146; doi:10.1186/s12864-024-10685-5)
Supplement: Supplementary file 2 — Additional file 2: Table S2. Pre-processing RNA-seq short-reads samples summary. Number of paired-end reads per sample and the total number of pre-processed reads used in de novo assembly. [file 12864_2024_10685_MOESM2_ESM.xlsx]

## Sheet: Sheet1
Pre-processing RNA-seq short-reads samples summary. The number of paired-end reads per sample and the total number of pre-processed reads used in de novo assembly.
Development Stage	Raw paired-reads
Oocyte - Germinal Vesicle (GV)	38484847
Oocyte - Germinal Vesicle (GV)	16977911
Oocyte - Germinal Vesicle (GV)	28533810
Oocyte - Germinal Vesicle (GV)	31232292
Oocyte - Germinal Vesicle (GV)	27481824
Oocyte - Germinal Vesicle (GV)	28575343
Oocyte - Germinal Vesicle (GV)	24182839
Oocyte - Germinal Vesicle (GV)	18185312
Oocyte - Germinal Vesicle (GV)	27850000
Oocyte - Germinal Vesicle (GV)	29008798
Oocyte - Germinal Vesicle (GV)	21751997
Oocyte - Germinal Vesicle (GV)	17414712
Oocyte - Germinal Vesicle (GV)	18745010
Oocyte - Germinal Vesicle (GV)	40708081
Oocyte - Germinal Vesicle (GV)	58635234
Oocyte - Germinal Vesicle (GV)	51488571
Oocyte - Germinal Vesicle (GV)	60976568
Oocyte - Germinal Vesicle (GV)	21537101
Oocyte - Germinal Vesicle (GV)	17495272
Oocyte - Germinal Vesicle (GV)	48165168
Oocyte - Germinal Vesicle (GV)	63474624
Oocyte - Germinal Vesicle (GV)	45932450
Oocyte - Germinal Vesicle (GV)	65607786
Oocyte - Germinal Vesicle (GV)	43796433
Oocyte - Germinal Vesicle (GV)	53879799
Oocyte - Germinal Vesicle (GV)	15767295
Oocyte - Germinal Vesicle (GV)	46447877
Oocyte - Germinal Vesicle (GV)	47916108
Oocyte - Germinal Vesicle (GV)	48465491
Oocyte - Germinal Vesicle (GV)	141514155
Oocyte - Germinal Vesicle (GV)	42178647
Oocyte - Germinal Vesicle (GV)	39211115
Oocyte - Germinal Vesicle (GV)	38823609
Oocyte - Germinal Vesicle (GV)	48250811
Oocyte - Germinal Vesicle (GV)	46161869
Oocyte - Germinal Vesicle (GV)	45562979
Oocyte - Germinal Vesicle (GV)	46726736
Oocyte - Germinal Vesicle (GV)	44098641
Oocyte - Germinal Vesicle (GV)	53027208
Oocyte - Germinal Vesicle (GV)	53562728
Oocyte - Germinal Vesicle (GV)	50764675
Oocyte - Germinal Vesicle (GV)	41892564
Oocyte - Germinal Vesicle (GV)	40061875
Oocyte - Germinal Vesicle (GV)	33723797
Oocyte - Germinal Vesicle (GV)	43250688
Oocyte - Metaphase II (MII)	45621585
Oocyte - Metaphase II (MII)	35741126
Oocyte - Metaphase II (MII)	36757601
Oocyte - Metaphase II (MII)	45407412
Oocyte - Metaphase II (MII)	50117228
Oocyte - Metaphase II (MII)	47408812
Oocyte - Metaphase II (MII)	48247957
Oocyte - Metaphase II (MII)	48115982
Oocyte - Metaphase II (MII)	48686894
Oocyte - Metaphase II (MII)	40368550
Oocyte - Metaphase II (MII)	39625826
Oocyte - Metaphase II (MII)	37983391
Oocyte - Metaphase II (MII)	37818636
Oocyte - Metaphase II (MII)	43961933
Oocyte - Metaphase II (MII)	40212027
Oocyte - Metaphase II (MII)	38143438
Oocyte - Metaphase II (MII)	38275820
8-cells (8c)	60199675
8-cells (8c)	69885627
8-cells (8c)	67758916
8-cells (8c)	68479363
8-cells (8c)	57168574
8-cells (8c)	77397969
8-cells (8c)	49247934
8-cells (8c)	61488712
8-cells (8c)	63394943
8-cells (8c)	76639031
8-cells (8c)	63467313
8-cells (8c)	88370594
8-cells (8c)	72202367
8-cells (8c)	78357257
8-cells (8c)	92275629
8-cells (8c)	85133618
8-cells (8c)	41883162
8-cells (8c)	63818228
8-cells (8c)	70472139
8-cells (8c)	60162228
8-cells (8c)	63595393
8-cells (8c)	67006896
8-cells (8c)	66809160
8-cells (8c)	65166774
8-cells (8c)	56035717
8-cells (8c)	71079112
8-cells (8c)	54219226
8-cells (8c)	105410293
Blastocyst - D7 (BL)	44351290
Blastocyst - D7 (BL)	46089962
Blastocyst - D7 (BL)	43187480
Blastocyst - D7 (BL)	52923236
Blastocyst - D7 (BL)	50778025
Blastocyst - D7 (BL)	40938054
Blastocyst - D7 (BL)	46102372
Blastocyst - D7 (BL)	35691716
Blastocyst - D7 (BL)	44259488
Blastocyst - D7 (BL)	49852724
Blastocyst - D7 (BL)	39443809
Blastocyst - D7 (BL)	47470188
Blastocyst - D7 (BL)	43930000
Blastocyst - D7 (BL)	54849254
Blastocyst - D7 (BL)	47875025
Blastocyst - D7 (BL)	56779665
Blastocyst - D7 (BL)	45349961
Blastocyst - D7 (BL)	50818273
Blastocyst - D7 (BL)	49205291
Blastocyst - D7 (BL)	66287775
Blastocyst - D7 (BL)	53845274
Blastocyst - D7 (BL)	44458554
