# Supplementary material for: Identification of novel cattle (Bos taurus) genes and biological insights of their function in pre-implantation embryo development
Source: BMC Genomics. 2024 Aug 9;25:775. doi: 10.1186/s12864-024-10685-5 (PMC11313146; doi:10.1186/s12864-024-10685-5)
Supplement: Supplementary file 3 — Additional file 3: Table S3. Hybrid de novo transcriptome assembly. Summary of sequences generated by RNAspades using pre-processed Illumina PE short-reads and super-accuracy basecalled ONT long-reads. Summary of DESeq2 and EdgeR output tables for differentially expressed potential gene loci and reference novel gene loci. [file 12864_2024_10685_MOESM3_ESM.xlsx]

## Sheet: Sheet1
Hybrid de novo transcriptome assembly. Summary of sequences generated by RNAspades using pre-processed Illumina PE short-reads and super-accuracy basecalled ONT long-reads.
Number of sequences	Sum of length	Mean length	Minimum length	Max length
277818	684111852	2462.4	77	93634
