# Supplementary material for: Identification of novel cattle (Bos taurus) genes and biological insights of their function in pre-implantation embryo development
Source: BMC Genomics. 2024 Aug 9;25:775. doi: 10.1186/s12864-024-10685-5 (PMC11313146; doi:10.1186/s12864-024-10685-5)
Supplement: Supplementary file 4 — Additional file 4: Table S4. Summary of differentially expressed genes (Oocyte - Germinal Vesicle vs. Oocyte - Metaphase II). Summary of DESeq2 and EdgeR output tables for differentially expressed potential gene loci and reference novel gene loci. [file 12864_2024_10685_MOESM4_ESM.xlsx]

## Sheet: Sheet1
Summary of differentially expressed genes (Oocyte - Germinal Vesicle vs. Oocyte - Metaphase II). Summary of DESeq2 and EdgeR output tables for differentially expressed potential gene loci and reference novel gene loci.
			edger						DESeq2
Gene IDs	logFC	logCPM	F	PValue	FDR		baseMean	log2FoldChange	lfcSE	stat	pvalue	padj		result	direction
NODE_90977_length_2519_cov_20.646601_g30812_i0.mrna1	5.44089	3.41381	59.739	8.7649e-11	1.7521e-07		0.147252	-0.515726	1.21582	-0.42418	0.671435	NA		notDEG	neither
ENSBTAG00000059729	1.07355	8.96437	39.6628	2.92554e-08	2.92408e-05		264.091	1.20301	0.199192	6.03946	1.5463e-09	6.41648e-07		DEG	up_MII
ENSBTAG00000062533	-1.58057	8.86713	36.1323	9.23001e-08	6.15026e-05		197.024	-1.2385	0.160333	-7.72454	1.1226e-14	2.14417e-11		DEG	up_GV
ENSBTAG00000040518	-0.923976	12.0716	31.7573	4.0263e-07	0.000201214		2168	-0.85732	0.148735	-5.76406	8.21142e-09	2.61397e-06		notDEG	neither
LOC101905672	-0.686467	7.76558	29.6021	8.56479e-07	0.00034242		108.435	-0.597982	0.116193	-5.14644	2.65472e-07	3.38682e-05		notDEG	neither
NODE_167700_length_1064_cov_15.744681_g6169_i12.mrna1+NODE_163588_length_1113_cov_17.139961_g6169_i11.mrna1	-1.06234	7.61661	25.0736	4.45602e-06	0.00138875		86.8173	-0.790608	0.137867	-5.73455	9.77689e-09	2.6677e-06		DEG	up_GV
LOC101906632	-0.807048	9.30805	24.8403	4.86304e-06	0.00138875		334.664	-0.822434	0.179882	-4.57208	4.82911e-06	0.000242726		notDEG	neither
ENSBTAG00000069223	1.23179	5.09722	24.2359	6.10665e-06	0.0015259		17.1681	1.4283	0.277487	5.14725	2.64326e-07	3.38682e-05		DEG	up_MII
LOC101905851	0.479103	8.00157	23.8646	7.02942e-06	0.00156131		129.094	0.590655	0.0946967	6.23733	4.45091e-10	2.83375e-07		notDEG	neither
ENSBTAG00000021503	-0.602267	9.53552	23.3167	8.66248e-06	0.00173163		374.132	-0.517753	0.115266	-4.4918	7.06251e-06	0.000306577		notDEG	neither
ENSBTAG00000055346	-0.799328	7.87259	22.8131	1.05099e-05	0.00190994		116.242	-0.713749	0.152057	-4.69395	2.67979e-06	0.000175804		notDEG	neither
ENSBTAG00000061064	-1.17702	7.79341	21.9954	1.44297e-05	0.00240375		125.405	-1.24044	0.277531	-4.46958	7.83742e-06	0.000311864		DEG	up_GV
ENSBTAG00000068782	0.54193	7.77941	20.2221	2.89992e-05	0.00341308		109.769	0.661331	0.101385	6.52296	6.89341e-11	6.58321e-08		notDEG	neither
ENSBTAG00000065216	-1.03096	7.38183	20.3703	2.73382e-05	0.00341308		72.03	-0.744239	0.138679	-5.36664	8.02162e-08	1.53213e-05		DEG	up_GV
ENSBTAG00000058342	-1.66961	6.60087	20.8698	2.24765e-05	0.00341308		39.9686	-1.35169	0.264294	-5.11434	3.14839e-07	3.5373e-05		DEG	up_GV
ENSBTAG00000047030	-1.78092	6.37984	19.9464	3.24405e-05	0.00341308		32.4423	-1.35925	0.282759	-4.8071	1.53135e-06	0.000129442		DEG	up_GV
ENSBTAG00000063632	-0.711011	7.4371	20.0808	3.06805e-05	0.00341308		84.7465	-0.633571	0.135299	-4.68273	2.83074e-06	0.000175804		notDEG	neither
ENSBTAG00000062071	-0.663199	6.48234	19.9538	3.2278e-05	0.00341308		42.7178	-0.57652	0.126994	-4.53975	5.63213e-06	0.000261837		notDEG	neither
ENSBTAG00000062895	0.451281	9.86688	20.1448	2.99068e-05	0.00341308		488.4	0.536362	0.129562	4.1398	3.4761e-05	0.00089721		notDEG	neither
ENSBTAG00000061771	-0.745764	8.14221	19.5878	3.73825e-05	0.00373638		139.607	-0.683776	0.144915	-4.71845	2.37649e-06	0.000168115		notDEG	neither
ENSBTAG00000066905	0.463142	9.4539	19.2684	4.25167e-05	0.00404719		359.733	0.586459	0.113962	5.14608	2.65981e-07	3.38682e-05		notDEG	neither
ENSBTAG00000005639	0.359869	10.0027	18.1853	6.60675e-05	0.00471194		525.159	0.464827	0.0893538	5.2021	1.97054e-07	3.13644e-05		notDEG	neither
LOC132345703	0.471547	7.80618	18.0806	6.89661e-05	0.00471194		112.789	0.583125	0.113935	5.11805	3.08708e-07	3.5373e-05		notDEG	neither
LOC101903540	-0.488127	9.39442	18.3532	6.16752e-05	0.00471194		334.825	-0.410248	0.0812657	-5.04823	4.45922e-07	4.73173e-05		notDEG	neither
ENSBTAG00000065822	0.343715	9.34724	18.2535	6.42444e-05	0.00471194		334.123	0.447824	0.0894472	5.00658	5.54068e-07	5.56985e-05		notDEG	neither
ENSBTAG00000058187	-1.84858	4.99524	18.571	5.64265e-05	0.00471194		11.5077	-1.39138	0.303771	-4.58034	4.64213e-06	0.000242726		DEG	up_GV
ENSBTAG00000060852	-5.31966	8.51098	18.5004	6.04034e-05	0.00471194		29.1273	-2.55347	0.592602	-4.30892	1.64056e-05	0.00049959		DEG	up_GV
ENSBTAG00000069885	-0.816061	6.74205	18.0197	7.07145e-05	0.00471194		51.6346	-0.74295	0.174118	-4.26693	1.98184e-05	0.000579424		notDEG	neither
ENSBTAG00000064491	-0.789465	6.63148	18.7591	5.22641e-05	0.00471194		47.6241	-0.689566	0.162119	-4.25347	2.10486e-05	0.000591217		notDEG	neither
ENSBTAG00000049752	2.67173	3.63899	18.5581	5.68269e-05	0.00471194		2.00847	0.49111	0.733709	0.669353	0.503271	0.660651		notDEG	neither
ENSBTAG00000023666	-0.595987	12.4171	17.6927	8.09148e-05	0.0052177		2733.58	-0.50671	0.116935	-4.33328	1.46907e-05	0.00049959		notDEG	neither
ENSBTAG00000061311	-0.885393	8.87379	17.2438	9.7457e-05	0.00595232		230.796	-0.827704	0.180027	-4.59768	4.27229e-06	0.000233145		notDEG	neither
LOC789733	-0.707301	10.4798	17.1523	0.00010124	0.00595232		654.312	-0.468108	0.102821	-4.55266	5.29706e-06	0.000252935		notDEG	neither
ENSBTAG00000058072	-0.753897	9.0468	17.199	9.92891e-05	0.00595232		282.392	-0.788176	0.202594	-3.89042	0.000100073	0.00178635		notDEG	neither
LOC132343316	0.572946	7.45546	16.9418	0.000110524	0.00613715		87.7198	0.706163	0.126542	5.58045	2.39896e-08	5.09113e-06		notDEG	neither
NODE_250745_length_450_cov_5.884718_g151219_i0.mrna1	0.913868	5.22489	16.9453	0.000110365	0.00613715		17.9865	1.08638	0.243963	4.45304	8.46625e-06	0.000330011		notDEG	neither
ENSBTAG00000060682	-3.44188	5.6433	16.8751	0.000114234	0.00617171		7.79643	-1.49363	0.389739	-3.83239	0.000126905	0.00216418		DEG	up_GV
NODE_183740_length_891_cov_18.309582_g87853_i0.mrna1	-0.492953	8.58396	16.6749	0.000123584	0.00617612		191.163	-0.402814	0.101147	-3.98245	6.82093e-05	0.00141608		notDEG	neither
ENSBTAG00000068057	-0.547196	6.83312	16.7387	0.000120326	0.00617612		57.5059	-0.452699	0.118959	-3.8055	0.00014152	0.00239206		notDEG	neither
ENSBTAG00000018731	-0.416696	8.33414	16.7083	0.000121868	0.00617612		162.291	-0.313069	0.0955917	-3.27507	0.00105637	0.00917122		notDEG	neither
ENSBTAG00000002069	-5.4563	8.62451	16.6506	0.000129063	0.0062926		38.144	-3.01409	0.76785	-3.92537	8.65972e-05	0.00165401		DEG	up_GV
ENSBTAG00000066241	-0.510533	8.01416	16.514	0.000132221	0.0062931		127.335	-0.434045	0.0957081	-4.5351	5.75767e-06	0.000261837		notDEG	neither
NODE_256271_length_421_cov_4.674419_g156743_i0.mrna1	0.465555	7.62836	16.2771	0.000146089	0.00638816		98.3858	0.574769	0.0953801	6.02609	1.67971e-09	6.41648e-07		notDEG	neither
ENSBTAG00000057910	0.642138	9.68966	16.2624	0.000147001	0.00638816		422.377	0.767964	0.162677	4.72079	2.34932e-06	0.000168115		notDEG	neither
ENSBTAG00000068170	-0.778203	7.49157	16.2918	0.000145189	0.00638816		87.6179	-0.705466	0.16547	-4.2634	2.01342e-05	0.000579424		notDEG	neither
ENSBTAG00000066435	0.510088	9.75662	16.4141	0.000137897	0.00638816		449.438	0.61743	0.145549	4.24208	2.21458e-05	0.000604264		notDEG	neither
ENSBTAG00000023487	-1.41146	6.75661	15.9367	0.00016895	0.00703608		44.7154	-1.10748	0.256461	-4.31831	1.5723e-05	0.00049959		DEG	up_GV
ENSBTAG00000066419	-0.714835	7.19496	15.9389	0.000168551	0.00703608		80.5053	-0.721207	0.205507	-3.5094	0.000449119	0.00540244		notDEG	neither
ENSBTAG00000067871	0.398203	10.552	15.8042	0.000178467	0.00728074		772.051	0.506227	0.111169	4.55366	5.27205e-06	0.000252935		notDEG	neither
ENSBTAG00000063954	-0.497071	7.17016	15.7374	0.000183611	0.00734078		70.589	-0.41485	0.106488	-3.89573	9.7902e-05	0.00176408		notDEG	neither
ENSBTAG00000020116	-4.80602	6.71022	15.5856	0.000201795	0.00784496		11.5851	-2.53533	0.717992	-3.53114	0.000413779	0.0051905		DEG	up_GV
ENSBTAG00000066686	-4.08733	3.81411	15.448	0.000207996	0.00784496		1.88916	-2.04705	0.665327	-3.07676	0.00209264	0.0150828		notDEG	neither
ENSBTAG00000058756	-4.67789	5.1952	15.488	0.000205113	0.00784496		2.89559	-1.68475	0.666558	-2.52754	0.0114865	0.0480071		notDEG	neither
ENSBTAG00000061130	-0.68833	7.63166	15.3848	0.000213403	0.00789985		96.4283	-0.593586	0.148513	-3.99687	6.41863e-05	0.00136218		notDEG	neither
ENSBTAG00000050359	0.467374	11.3227	15.0772	0.000243485	0.00858321		1311.58	0.58224	0.123152	4.7278	2.26966e-06	0.000168115		notDEG	neither
ENSBTAG00000030499	0.503797	11.9449	15.0586	0.000245438	0.00858321		2029.8	0.616455	0.137804	4.47342	7.69794e-06	0.000311864		notDEG	neither
LOC104970180	-0.785669	7.74498	15.1284	0.000238185	0.00858321		106.659	-0.737785	0.185793	-3.97101	7.15698e-05	0.00145846		notDEG	neither
ENSBTAG00000056713	-3.25759	6.99405	15.0519	0.000249037	0.00858321		30.9595	-2.0341	0.528567	-3.84833	0.000118925	0.00205243		DEG	up_GV
ENSBTAG00000052570	0.422023	10.9571	14.8756	0.000265555	0.00899735		1025.93	0.543436	0.122736	4.4277	9.52451e-06	0.000336885		notDEG	neither
ENSBTAG00000058743	0.578464	6.64089	14.6543	0.00029218	0.00925425		48.5222	0.679789	0.127677	5.32428	1.01353e-07	1.75986e-05		notDEG	neither
ENSBTAG00000057713	-0.637114	6.65453	14.719	0.00028412	0.00925425		48.2394	-0.540862	0.12555	-4.30793	1.64786e-05	0.00049959		notDEG	neither
ENSBTAG00000064063	-0.65986	10.1077	14.6657	0.00029074	0.00925425		548.01	-0.586096	0.14588	-4.01766	5.87787e-05	0.00127577		notDEG	neither
ENSBTAG00000002355	-1.21221	4.1523	14.7123	0.000284945	0.00925425		7.30867	-1.15433	0.29353	-3.93258	8.40395e-05	0.00162137		DEG	up_GV
ENSBTAG00000062097	-2.26657	6.73127	14.6315	0.000296284	0.00925425		24.7534	-0.972461	0.259242	-3.75117	0.000176008	0.00277831		DEG	up_GV
ENSBTAG00000058720	0.543298	11.5316	14.4562	0.000318373	0.00959985		1511.27	0.651258	0.142305	4.57649	4.72836e-06	0.000242726		notDEG	neither
ENSBTAG00000013866	-1.4973	10.6393	14.4135	0.000325621	0.00959985		512.143	-0.686566	0.159566	-4.30271	1.68724e-05	0.000503536		DEG	up_GV
ENSBTAG00000050219	-0.688812	11.6116	14.3977	0.000326558	0.00959985		1677.66	-0.7507	0.209553	-3.58239	0.000340469	0.00451594		notDEG	neither
ENSBTAG00000065850	-4.4453	4.72337	14.4131	0.000325672	0.00959985		1.9238	-1.2126	0.62469	-1.94112	0.0522435	0.137256		notDEG	neither
LOC132343646	-0.644658	6.43969	14.3206	0.000337695	0.00978336		42.3818	-0.548502	0.149548	-3.66773	0.000244712	0.00364116		notDEG	neither
ENSBTAG00000069988	-0.707157	7.69009	14.2569	0.000347186	0.00991465		102.064	-0.658291	0.166218	-3.96041	7.48225e-05	0.00150433		notDEG	neither
NODE_128299_length_1655_cov_20.733840_g25128_i2.mrna1+NODE_151104_length_1281_cov_17.750831_g25128_i4.mrna1+NODE_76428_length_2987_cov_16.534364_g25128_i0.mrna1	0.810465	7.15421	14.1752	0.000359762	0.0101291		70.2661	0.944867	0.208611	4.52932	5.91739e-06	0.000262842		notDEG	neither
LOC132345310	-0.957626	6.91351	14.0606	0.000378208	0.0105005		57.8333	-0.914546	0.225384	-4.05771	4.95554e-05	0.00112679		notDEG	neither
ENSBTAG00000062492	-0.692303	6.86884	13.9528	0.00039646	0.0108565		56.1331	-0.61618	0.157451	-3.91347	9.09785e-05	0.00170362		notDEG	neither
ENSBTAG00000068190	-0.679104	10.0214	13.9196	0.000402263	0.0108665		522.138	-0.644077	0.164902	-3.90582	9.39063e-05	0.0017082		notDEG	neither
LOC101907545	-0.550146	7.08741	13.8717	0.000410799	0.0109492		66.6596	-0.464411	0.13085	-3.54917	0.000386444	0.00488813		notDEG	neither
ENSBTAG00000062686	-0.497862	7.19071	13.8327	0.000417879	0.0109913		71.0096	-0.407835	0.0998183	-4.08577	4.39308e-05	0.00104885		notDEG	neither
ENSBTAG00000069336	-0.49541	9.22879	13.7836	0.000426972	0.0110846		297.621	-0.413607	0.095775	-4.31853	1.57074e-05	0.00049959		notDEG	neither
ENSBTAG00000064501	0.409213	10.3866	13.4588	0.000492557	0.0115615		684.115	0.536157	0.111298	4.81732	1.45501e-06	0.000129442		notDEG	neither
ENSBTAG00000060747	-0.811145	7.26807	13.6173	0.000459337	0.0115615		75.284	-0.744687	0.198378	-3.75388	0.000174119	0.00277139		notDEG	neither
ENSBTAG00000056885	-0.514878	9.18338	13.5029	0.000483082	0.0115615		288.926	-0.433077	0.115585	-3.74684	0.000179078	0.00280359		notDEG	neither
ENSBTAG00000057640	-0.777922	7.95897	13.4504	0.000494398	0.0115615		122.96	-0.696942	0.195744	-3.56048	0.00037017	0.00474514		notDEG	neither
NODE_87946_length_2610_cov_15.449270_g17830_i1.mrna1+NODE_55048_length_3880_cov_17.732842_g17830_i0.mrna1	-0.75691	6.71302	13.4948	0.000484799	0.0115615		55.5088	-0.735639	0.209649	-3.50891	0.00044994	0.00540244		notDEG	neither
ENSBTAG00000065693	-0.566455	7.68542	13.4367	0.000497393	0.0115615		104.927	-0.513418	0.147209	-3.48769	0.000487215	0.00563988		notDEG	neither
ENSBTAG00000068203	-0.43932	8.01327	13.5305	0.000477231	0.0115615		135.854	-0.36626	0.138889	-2.63707	0.00836268	0.0396345		notDEG	neither
LOC616942	-4.48991	5.36782	13.6562	0.000453826	0.0115615		6.40114	-2.48389	0.953528	-2.60495	0.00918875	0.0423771		notDEG	neither
ENSBTAG00000000242	-3.93081	2.95501	13.4952	0.000485246	0.0115615		0.714491	-1.88732	0.773783	-2.43908	0.0147247	0.0577497		notDEG	neither
LOC132343398	0.353298	10.6391	13.2432	0.000541821	0.0124494		845.002	0.413508	0.143288	2.88585	0.00390358	0.0229411		notDEG	neither
ENSBTAG00000065041	0.541743	7.82421	13.0971	0.000578059	0.0129836		113.506	0.653378	0.146935	4.44671	8.71941e-06	0.000333081		notDEG	neither
LOC104974569	-0.75708	6.30438	13.1195	0.000572343	0.0129836		37.3416	-0.680714	0.172962	-3.93563	8.29788e-05	0.00161724		notDEG	neither
ENSBTAG00000069627	-0.422825	8.11732	13.0083	0.000601327	0.0133561		140.318	-0.322223	0.118169	-2.72681	0.00639508	0.0330124		notDEG	neither
NODE_135094_length_1534_cov_13.030199_g52976_i0.mrna1	0.604691	6.98825	12.9114	0.000627808	0.0135613		62.7348	0.704089	0.168507	4.1784	2.93573e-05	0.000768116		notDEG	neither
LOC112442700	0.436706	8.4707	12.9003	0.000630915	0.0135613		183.463	0.550621	0.137916	3.99244	6.5398e-05	0.00137264		notDEG	neither
LOC101902037	-2.83505	3.48305	12.9225	0.000625362	0.0135613		2.08521	-1.52436	0.517338	-2.94655	0.00321345	0.0201249		notDEG	neither
ENSBTAG00000021814	0.501811	10.3055	12.8092	0.000657067	0.0139732		649.418	0.645652	0.145423	4.43983	9.00302e-06	0.000336885		notDEG	neither
ENSBTAG00000069258	-0.517603	6.8915	12.7804	0.000665557	0.0140047		58.1113	-0.439081	0.130635	-3.36114	0.000776208	0.00737591		notDEG	neither
ENSBTAG00000059244	0.45274	9.05093	12.5761	0.000729222	0.0150796		269.2	0.592567	0.119048	4.97755	6.43932e-07	6.14955e-05		notDEG	neither
ENSBTAG00000002773	-0.808156	7.23497	12.5685	0.000731726	0.0150796		72.6124	-0.728694	0.193497	-3.76592	0.000165938	0.00268594		notDEG	neither
LOC101902172	-0.606272	10.966	12.4988	0.00075495	0.0150914		1004.36	-0.564093	0.15416	-3.65914	0.000253058	0.00365846		notDEG	neither
ENSBTAG00000063891	-0.597564	8.74377	12.5012	0.000754126	0.0150914		211.803	-0.519894	0.143986	-3.61072	0.000305347	0.00419578		notDEG	neither
ENSBTAG00000050891	-1.64031	6.33166	12.518	0.000749193	0.0150914		24.6577	-0.78486	0.226195	-3.46984	0.000520768	0.00585098		notDEG	neither
ENSBTAG00000065454	-0.914901	10.4356	12.4066	0.000787581	0.0155879		685.315	-0.879322	0.227236	-3.86965	0.000108992	0.00190986		notDEG	neither
LOC101906292	-0.659722	7.28403	12.3729	0.00079885	0.0156559		75.5533	-0.560314	0.164156	-3.41331	0.000641787	0.00676402		notDEG	neither
LOC132343120	-0.669078	6.37912	12.3386	0.000811241	0.0157444		45.1362	-0.643908	0.202127	-3.18567	0.0014442	0.011738		notDEG	neither
ENSBTAG00000065309	-0.88983	6.94989	12.3141	0.000820239	0.0157659		59.9367	-0.824172	0.229914	-3.58469	0.000337474	0.00450752		notDEG	neither
ENSBTAG00000058368	-0.831917	10.9999	12.1786	0.000872676	0.0159112		1017.81	-0.793507	0.209892	-3.78055	0.000156481	0.00255452		notDEG	neither
ENSBTAG00000070030	-0.736704	6.44325	12.2486	0.00084479	0.0159112		41.6706	-0.679156	0.188838	-3.5965	0.000322524	0.00436141		notDEG	neither
ENSBTAG00000055769	-0.556156	9.93684	12.2017	0.000862827	0.0159112		486.887	-0.471264	0.133549	-3.52876	0.000417505	0.0051905		notDEG	neither
ENSBTAG00000012276	-1.12574	8.49911	12.1873	0.00086926	0.0159112		143.293	-0.599887	0.20045	-2.9927	0.00276526	0.0182679		notDEG	neither
ENSBTAG00000066909	-3.11771	2.898	12.2608	0.00084093	0.0159112		1.00587	-1.9366	0.653217	-2.96471	0.00302968	0.0194838		notDEG	neither
LOC107132964	-3.93273	2.7579	12.1713	0.000875553	0.0159112		0.646664	-2.12307	1.24883	-1.70005	0.0891208	0.203127		notDEG	neither
ENSBTAG00000057582	-0.540783	7.8624	12.1421	0.000886354	0.0159624		118.84	-0.494675	0.15093	-3.27752	0.00104723	0.00913334		notDEG	neither
ENSBTAG00000064409	0.412447	9.0042	11.9048	0.000986796	0.0174567		264.175	0.533018	0.133103	4.00456	6.21342e-05	0.00133344		notDEG	neither
ENSBTAG00000068199	-1.3229	5.533	11.9157	0.000981893	0.0174567		16.1521	-0.651868	0.18357	-3.55107	0.000383675	0.00488546		notDEG	neither
NODE_142929_length_1405_cov_16.737952_g57751_i0.mrna1	-0.787748	6.56435	11.8168	0.00102695	0.0178262		45.2372	-0.738723	0.203149	-3.63637	0.000276509	0.00382704		notDEG	neither
ENSBTAG00000068361	-0.827054	6.82789	11.8211	0.00102496	0.0178262		54.5582	-0.751628	0.210742	-3.56657	0.00036168	0.00467027		notDEG	neither
ENSBTAG00000067177	-3.57232	4.43996	11.8071	0.00103444	0.0178262		2.10523	-0.67602	0.532774	-1.26887	0.204488	0.360639		notDEG	neither
LOC100847189	0.501503	7.3084	11.7495	0.00105886	0.017839		79.033	0.622683	0.139268	4.47113	7.78089e-06	0.000311864		notDEG	neither
ENSBTAG00000057045	0.514303	6.26337	11.715	0.00107558	0.017839		38.8579	0.646717	0.163824	3.94764	7.8926e-05	0.0015703		notDEG	neither
ENSBTAG00000069031	0.439296	7.7498	11.7369	0.00106491	0.017839		113.559	0.517197	0.156507	3.30463	0.000951003	0.0086086		notDEG	neither
ENSBTAG00000063834	-0.513	8.41141	11.6977	0.00108409	0.017839		173.709	-0.476696	0.145383	-3.27889	0.00104216	0.00913334		notDEG	neither
NODE_66507_length_3358_cov_16.071015_g21634_i0.mrna1+NODE_161747_length_1137_cov_11.220755_g70556_i0.mrna1+NODE_258978_length_407_cov_1.769697_g159450_i0.mrna1	-0.551568	7.83962	11.6883	0.00108872	0.017839		113.618	-0.467093	0.149506	-3.12424	0.00178263	0.0136589		notDEG	neither
ENSBTAG00000066104	-3.53306	4.84678	11.7848	0.00104495	0.017839		6.55004	-2.27227	0.885172	-2.56704	0.0102571	0.0450371		notDEG	neither
ENSBTAG00000065151	-0.496162	7.03703	11.6483	0.00110871	0.0180188		64.2797	-0.428294	0.128826	-3.32459	0.000885483	0.00813112		notDEG	neither
ENSBTAG00000060140	-0.416699	8.05858	11.5993	0.00113375	0.0180267		131.135	-0.327337	0.0861653	-3.79894	0.000145316	0.00243468		notDEG	neither
ENSBTAG00000051883	0.35298	9.8024	11.5945	0.00113625	0.0180267		461.859	0.455426	0.121723	3.74149	0.000182934	0.00284068		notDEG	neither
ENSBTAG00000068491	-0.734805	6.80575	11.6047	0.00113097	0.0180267		54.4446	-0.674641	0.198316	-3.40185	0.000669311	0.00679724		notDEG	neither
ENSBTAG00000069397	0.554059	9.01107	11.535	0.00116752	0.0182604		263.865	0.685567	0.168719	4.06338	4.83674e-05	0.0011253		notDEG	neither
ENSBTAG00000055854	0.481835	9.75934	11.5317	0.00116925	0.0182604		461.347	0.516456	0.180676	2.85846	0.00425701	0.0239144		notDEG	neither
ENSBTAG00000069303	0.398028	10.9066	11.4165	0.00123245	0.0183376		977.798	0.5149	0.111853	4.60336	4.15733e-06	0.000233145		notDEG	neither
ENSBTAG00000056491	0.411248	9.51644	11.3014	0.00129913	0.0183376		373.108	0.542783	0.122423	4.43367	9.26411e-06	0.000336885		notDEG	neither
ENSBTAG00000050628	-1.03761	6.20281	11.3172	0.00128976	0.0183376		41.5093	-1.16107	0.317331	-3.65885	0.000253346	0.00365846		notDEG	neither
ENSBTAG00000064141	-0.876268	6.70845	11.2628	0.00132229	0.0183376		49.5246	-0.821388	0.224869	-3.65274	0.000259456	0.00367082		notDEG	neither
ENSBTAG00000062192	-0.795715	6.92667	11.4571	0.0012098	0.0183376		59.0332	-0.749219	0.209998	-3.56774	0.000360075	0.00467027		notDEG	neither
NODE_157883_length_1187_cov_16.927027_g19140_i2.mrna1+NODE_165690_length_1088_cov_12.401583_g73527_i0.mrna1	-0.573569	8.36434	11.3717	0.00125799	0.0183376		162.548	-0.51271	0.146181	-3.50737	0.00045256	0.00540244		notDEG	neither
ENSBTAG00000066667	-2.49953	4.11455	11.4127	0.00123561	0.0183376		7.62649	-2.63222	0.755711	-3.4831	0.000495648	0.0056469		notDEG	neither
ENSBTAG00000005448	-0.844925	7.95691	11.2784	0.00131397	0.0183376		136.206	-0.925269	0.269425	-3.43424	0.000594222	0.00644866		notDEG	neither
NODE_153428_length_1248_cov_29.383433_g64655_i0.mrna1	-0.815915	6.78158	11.4317	0.00122393	0.0183376		53.1246	-0.744205	0.220077	-3.38157	0.00072072	0.00705936		notDEG	neither
ENSBTAG00000069280	-0.884266	6.04915	11.3214	0.00128725	0.0183376		34.3518	-0.824087	0.261828	-3.14744	0.00164707	0.0129461		notDEG	neither
ENSBTAG00000064149	-0.570192	7.79092	11.2696	0.00131818	0.0183376		109.368	-0.474624	0.155454	-3.05314	0.00226458	0.0155414		notDEG	neither
ENSBTAG00000056823	0.391285	8.51316	11.2499	0.00133014	0.0183376		196.434	0.442311	0.160665	2.753	0.00590515	0.0312433		notDEG	neither
ENSBTAG00000056520	-1.77506	8.63423	11.4429	0.00122099	0.0183376		92.9624	-0.414275	0.170927	-2.42369	0.0153636	0.0595075		notDEG	neither
ENSBTAG00000056312	-2.22428	5.5924	11.3128	0.00129582	0.0183376		9.37679	-0.504479	0.247968	-2.03446	0.0419056	0.117661		notDEG	neither
ENSBTAG00000040116	-2.28644	8.90765	11.4563	0.00121931	0.0183376		88.3884	-0.591633	0.298586	-1.98145	0.0475413	0.12935		notDEG	neither
ENSBTAG00000058367	-2.76	6.68512	11.3498	0.00128003	0.0183376		13.7887	-0.534774	0.366385	-1.4596	0.144401	0.283751		notDEG	neither
ENSBTAG00000027978	1.75331	2.03557	11.2769	0.00131382	0.0183376		0.488814	1.68748	1.93558	0.871822	0.383305	0.556317		notDEG	neither
ENSBTAG00000048977	0.593225	7.17463	11.1864	0.00136949	0.0187055		71.2559	0.751553	0.170928	4.39691	1.09803e-05	0.000381317		notDEG	neither
ENSBTAG00000052466	-1.21855	8.13806	11.1822	0.00137554	0.0187055		119.165	-0.946222	0.279618	-3.38398	0.000714436	0.00705936		notDEG	neither
ENSBTAG00000065233	-0.981466	6.80088	11.1422	0.00139857	0.0188902		44.7777	-0.593095	0.171908	-3.45007	0.000560439	0.0061875		notDEG	neither
ENSBTAG00000056033	-0.64705	7.98044	11.0619	0.00145017	0.0194556		123.358	-0.588298	0.164834	-3.56903	0.000358309	0.00467027		notDEG	neither
ENSBTAG00000009788	0.576195	6.7021	10.9307	0.00154059	0.0205193		51.3282	0.689022	0.175712	3.92132	8.8066e-05	0.00166541		notDEG	neither
ENSBTAG00000068947	-0.547485	8.39494	10.9094	0.00155584	0.0205193		168.482	-0.479531	0.155269	-3.08839	0.00201243	0.0147946		notDEG	neither
ENSBTAG00000065827	-0.637045	7.24346	10.8891	0.00157051	0.0205193		83.4141	-0.668058	0.218535	-3.05699	0.00223575	0.0154721		notDEG	neither
NODE_259879_length_401_cov_9.185185_g160351_i0.mrna1	-1.90273	1.9818	13.8809	0.00156342	0.0205193		0.215235	-1.07912	0.90095	-1.19776	0.231011	NA		notDEG	neither
NODE_77712_length_2943_cov_13.713538_g25615_i0.mrna1+NODE_97291_length_2345_cov_18.448413_g25615_i2.mrna1	-0.867063	6.92216	10.8226	0.00161947	0.0208306		58.3583	-0.797046	0.235128	-3.38984	0.000699331	0.00699331		notDEG	neither
ENSBTAG00000050920	-0.636357	7.3038	10.8284	0.00161518	0.0208306		85.441	-0.646947	0.211797	-3.05456	0.00225392	0.0155414		notDEG	neither
ENSBTAG00000057797	-0.376775	8.28831	10.8007	0.00163602	0.0208306		155.434	-0.278206	0.0937505	-2.96752	0.00300216	0.019372		notDEG	neither
ENSBTAG00000003937	-1.52637	8.43084	10.8109	0.00163229	0.0208306		109.25	-0.722357	0.260672	-2.77113	0.00558619	0.0298869		notDEG	neither
ENSBTAG00000062098	0.496462	9.20205	10.7783	0.00165305	0.0208982		298.899	0.616793	0.150429	4.10023	4.12741e-05	0.00102381		notDEG	neither
ENSBTAG00000057659	1.80282	2.72322	10.7663	0.00166224	0.0208982		1.6669	2.07293	0.765739	2.7071	0.00678733	0.0344782		notDEG	neither
ENSBTAG00000067327	-0.669977	6.62512	10.7269	0.00169288	0.0211504		55.3128	-0.675909	0.234818	-2.87843	0.00399659	0.0231318		notDEG	neither
LOC104972036	0.446138	9.83956	10.6874	0.00172414	0.021205		461.08	0.54026	0.11717	4.6109	4.00937e-06	0.000232058		notDEG	neither
ENSBTAG00000066762	-0.353769	10.5192	10.6812	0.00172907	0.021205		735.2	-0.265216	0.0800404	-3.31353	0.000921267	0.00837914		notDEG	neither
ENSBTAG00000061328	-0.554757	7.59137	10.6932	0.00171949	0.021205		94.3364	-0.48115	0.146406	-3.28641	0.00101472	0.00897277		notDEG	neither
ENSBTAG00000004586	-0.791894	7.2244	10.5649	0.001825	0.022245		61.6837	-0.412359	0.113243	-3.64138	0.000271181	0.0037807		notDEG	neither
LOC112441830	0.422224	9.53259	10.5321	0.00185309	0.0224505		390.343	0.494453	0.162595	3.04102	0.00235777	0.0160833		notDEG	neither
ENSBTAG00000057692	-1.93842	4.44933	10.5024	0.00187911	0.0226286		6.16956	-0.994797	0.336967	-2.95221	0.00315513	0.0199546		notDEG	neither
ENSBTAG00000065453	-0.403218	8.49485	10.4661	0.00191086	0.0227456		179.461	-0.311949	0.105849	-2.94711	0.00320755	0.0201249		notDEG	neither
ENSBTAG00000056843	-4.21999	2.56261	10.4668	0.00191158	0.0227456		0.106764	-0.27174	2.96217	-0.0917367	0.926907	NA		notDEG	neither
LOC101905734	-0.698798	7.63342	10.4343	0.00193936	0.0228046		96.637	-0.631626	0.1837	-3.43836	0.000585244	0.00638752		notDEG	neither
LOC104972390	-0.747687	8.91238	10.4473	0.0019283	0.0228046		248.957	-0.771006	0.226568	-3.40298	0.000666551	0.00679724		notDEG	neither
ENSBTAG00000045867	0.298345	11.6633	10.3437	0.00202311	0.0230101		1657.8	0.426293	0.0910669	4.6811	2.85336e-06	0.000175804		notDEG	neither
ENSBTAG00000067699	-0.86828	7.25582	10.3385	0.00202824	0.0230101		78.068	-0.876912	0.257055	-3.41138	0.000646338	0.00676402		notDEG	neither
ENSBTAG00000057247	-0.641793	6.96595	10.3737	0.00199495	0.0230101		60.3031	-0.573026	0.168583	-3.39907	0.000676165	0.00679724		notDEG	neither
LOC112446458	-0.651031	6.63024	10.3436	0.00202316	0.0230101		47.6469	-0.56521	0.183044	-3.08783	0.00201623	0.0147946		notDEG	neither
ENSBTAG00000061501	-0.37686	8.47985	10.3286	0.00203741	0.0230101		177.424	-0.268156	0.0896413	-2.99144	0.00277669	0.0182679		notDEG	neither
LOC101902240	-0.6081	5.91371	10.3519	0.0020153	0.0230101		28.6267	-0.512192	0.174932	-2.92795	0.00341201	0.0208876		notDEG	neither
ENSBTAG00000039132	-3.46515	3.46838	10.3312	0.00203637	0.0230101		1.34116	-1.37865	0.890021	-1.54901	0.12138	0.249823		notDEG	neither
ENSBTAG00000062947	-0.778413	7.46913	10.2704	0.00209356	0.02338		85.202	-0.708254	0.210236	-3.36886	0.000754806	0.00724462		notDEG	neither
ENSBTAG00000068393	-1.69606	5.07634	10.2787	0.00208684	0.02338		9.98163	-0.731747	0.275967	-2.65157	0.00801175	0.0387778		notDEG	neither
ENSBTAG00000069767	0.538797	7.61235	10.193	0.00217071	0.0241069		97.3556	0.666221	0.161183	4.13331	3.5758e-05	0.000910637		notDEG	neither
ENSBTAG00000066569	0.414813	7.36683	10.1221	0.00224404	0.02418		81.577	0.5267	0.112279	4.69101	2.7186e-06	0.000175804		notDEG	neither
ENSBTAG00000063193	0.37846	10.0186	10.1234	0.0022427	0.02418		529.023	0.504823	0.118467	4.26129	2.03254e-05	0.000579424		notDEG	neither
ENSBTAG00000062207	0.464105	6.98136	10.0651	0.00230488	0.02418		66.1588	0.569661	0.164326	3.46666	0.000526965	0.00588599		notDEG	neither
ENSBTAG00000067600	-0.854069	9.17905	10.0806	0.0022897	0.02418		310.022	-0.940652	0.272329	-3.4541	0.000552137	0.00613129		notDEG	neither
ENSBTAG00000063244	-0.788795	9.24041	10.1139	0.0022542	0.02418		295.785	-0.727606	0.213333	-3.41065	0.000648071	0.00676402		notDEG	neither
ENSBTAG00000056934	-1.12851	6.60025	10.0503	0.00232244	0.02418		46.2975	-1.09347	0.321037	-3.40604	0.000659122	0.00679724		notDEG	neither
NODE_227220_length_574_cov_12.772636_g127943_i0.mrna1+NODE_60584_length_3614_cov_15.345491_g19591_i0.mrna1	-0.691557	6.90431	10.0654	0.00230453	0.02418		58.3196	-0.629322	0.20386	-3.08703	0.00202167	0.0147946		notDEG	neither
ENSBTAG00000062725	-0.801736	6.24476	10.1482	0.00221673	0.02418		36.4625	-0.703703	0.233168	-3.01801	0.00254438	0.0171119		notDEG	neither
NODE_130446_length_1615_cov_11.664499_g50222_i0.mrna1+NODE_223157_length_597_cov_14.826923_g123971_i0.mrna1+NODE_125184_length_1714_cov_14.054368_g47227_i0.mrna1	-0.784798	6.4578	10.0504	0.00232086	0.02418		42.2933	-0.685393	0.229898	-2.9813	0.0028703	0.0185935		notDEG	neither
ENSBTAG00000060246	-0.934045	7.34963	10.0579	0.00231418	0.02418		70.9167	-0.590446	0.227399	-2.59652	0.00941746	0.0426374		notDEG	neither
ENSBTAG00000063510	-2.68728	4.30611	10.1128	0.00225539	0.02418		4.31013	-1.32343	0.585683	-2.25964	0.0238435	0.080397		notDEG	neither
ENSBTAG00000062846	-2.24126	6.17962	10.1698	0.00219937	0.02418		13.8215	-0.554278	0.33735	-1.64304	0.100375	0.219802		notDEG	neither
ENSBTAG00000064101	-0.551435	8.04012	10.0276	0.00234582	0.0242969		137.462	-0.531823	0.183483	-2.89849	0.0037497	0.0223113		notDEG	neither
LOC107132255	0.408628	6.72638	9.97772	0.00240144	0.0247448		52.8198	0.536753	0.130805	4.10346	4.07025e-05	0.00102292		notDEG	neither
ENSBTAG00000067375	-0.486002	9.16087	9.96017	0.00242135	0.0248219		284.355	-0.405894	0.120442	-3.37003	0.000751605	0.00724462		notDEG	neither
ENSBTAG00000064032	0.306345	7.57726	9.93724	0.0024476	0.0248346		95.9801	0.4109	0.10048	4.08936	4.3256e-05	0.00104581		notDEG	neither
ENSBTAG00000015899	0.356522	9.57839	9.92664	0.00245985	0.0248346		394.345	0.450355	0.129383	3.4808	0.000499925	0.00565004		notDEG	neither
NODE_216887_length_633_cov_15.848921_g117863_i0.mrna1	-0.395482	6.73421	9.92758	0.00245876	0.0248346		51.5286	-0.313427	0.102348	-3.06235	0.00219607	0.0153644		notDEG	neither
ENSBTAG00000010131	0.335354	12.1707	9.90235	0.00248814	0.024994		2347.89	0.458346	0.0986683	4.64533	3.39539e-06	0.000202663		notDEG	neither
ENSBTAG00000062446	-0.890722	8.62777	9.88545	0.00250966	0.0250687		194.538	-0.851678	0.25176	-3.3829	0.000717246	0.00705936		notDEG	neither
NODE_151745_length_1272_cov_16.811715_g36364_i5.mrna1+NODE_104105_length_2172_cov_17.520764_g36364_i1.mrna1+NODE_118170_length_1852_cov_17.476620_g36364_i3.mrna1	-0.503234	7.41829	9.87478	0.00252067	0.0250687		83.1072	-0.427649	0.127734	-3.34796	0.000814074	0.00754797		notDEG	neither
ENSBTAG00000055608	0.525396	6.71223	9.84353	0.00255807	0.0253148		51.4189	0.644694	0.159434	4.04364	5.26269e-05	0.00118256		notDEG	neither
ENSBTAG00000063356	-0.600903	8.32521	9.80122	0.00260963	0.0255719		157.415	-0.53331	0.165652	-3.21947	0.00128429	0.0107588		notDEG	neither
ENSBTAG00000040602	-0.292294	12.425	9.80755	0.00260185	0.0255719		2870.26	-0.240839	0.126994	-1.89646	0.0578992	0.14852		notDEG	neither
ENSBTAG00000033749	0.375603	9.46577	9.77334	0.00264421	0.0256591		363.41	0.468735	0.130381	3.59511	0.000324251	0.00436141		notDEG	neither
NODE_83422_length_2748_cov_16.168476_g27768_i0.mrna1	-0.698107	6.39393	9.78186	0.00263358	0.0256591		39.567	-0.622613	0.191941	-3.24377	0.00117959	0.0100245		notDEG	neither
ENSBTAG00000062339	0.378659	11.3995	9.67044	0.00277598	0.0262995		1375.3	0.502235	0.112301	4.47221	7.74165e-06	0.000311864		notDEG	neither
ENSBTAG00000066179	-0.455535	8.12027	9.67239	0.00277342	0.0262995		136.432	-0.368422	0.104948	-3.51053	0.00044721	0.00540244		notDEG	neither
LOC112449254	-0.514998	9.83013	9.70791	0.00272722	0.0262995		474.613	-0.524273	0.177973	-2.94581	0.00322114	0.0201249		notDEG	neither
LOC101902937	-0.844372	8.10114	9.69637	0.00274388	0.0262995		121.494	-0.59657	0.206048	-2.8953	0.00378795	0.0223993		notDEG	neither
ENSBTAG00000064534	-2.74748	4.48212	9.68166	0.00276303	0.0262995		4.28539	-0.966142	0.559039	-1.72822	0.083949	0.194119		notDEG	neither
ENSBTAG00000054222	0.447747	9.30706	9.60699	0.00286065	0.0264704		323.967	0.589432	0.150712	3.91097	9.19254e-05	0.00170464		notDEG	neither
ENSBTAG00000069771	0.437253	6.83452	9.55438	0.00293289	0.0264704		56.5232	0.568735	0.145594	3.90631	9.37146e-05	0.0017082		notDEG	neither
ENSBTAG00000063048	0.406103	6.17811	9.58499	0.00289062	0.0264704		36.0241	0.528538	0.14058	3.75969	0.000170121	0.00273051		notDEG	neither
ENSBTAG00000070105	0.428316	6.95505	9.55943	0.00292587	0.0264704		63.6629	0.553963	0.15371	3.60395	0.000313419	0.00427594		notDEG	neither
ENSBTAG00000050276	0.706114	7.20643	9.57972	0.00289786	0.0264704		74.779	0.826904	0.236746	3.49279	0.000478009	0.00562239		notDEG	neither
ENSBTAG00000061654	-0.541489	9.20062	9.55908	0.00292636	0.0264704		291.702	-0.450536	0.145721	-3.09178	0.00198958	0.0147946		notDEG	neither
ENSBTAG00000069971	-0.540298	8.5318	9.54913	0.0029402	0.0264704		183.436	-0.444547	0.156602	-2.8387	0.00452977	0.0251508		notDEG	neither
ENSBTAG00000067617	-0.565386	7.35539	9.54003	0.00295292	0.0264704		85.5089	-0.526015	0.193059	-2.72463	0.0064373	0.0331408		notDEG	neither
ENSBTAG00000064356	-0.441794	6.86302	9.58059	0.00289666	0.0264704		57.7412	-0.341718	0.130828	-2.61197	0.0090023	0.0420925		notDEG	neither
ENSBTAG00000027962	-0.49177	9.29014	9.59142	0.00288183	0.0264704		334.594	-0.488145	0.190823	-2.55811	0.0105244	0.0455336		notDEG	neither
ENSBTAG00000004815	-1.49425	6.7696	9.61344	0.00285771	0.0264704		30.3861	-0.432181	0.189336	-2.28262	0.0224528	0.0774094		notDEG	neither
NODE_31694_length_5418_cov_24.289646_g10518_i0.mrna1	-3.44562	2.90999	9.59234	0.00288236	0.0264704		0.479648	-0.898728	1.17305	-0.766143	0.443591	0.609977		notDEG	neither
ENSBTAG00000062515	-1.00437	7.88163	9.47907	0.00304148	0.0271425		115.23	-0.929073	0.293004	-3.17085	0.00151991	0.0121976		notDEG	neither
ENSBTAG00000040063	0.308484	9.14715	9.36035	0.0032162	0.0285742		288.608	0.409051	0.103027	3.97032	7.17775e-05	0.00145846		notDEG	neither
ENSBTAG00000067744	-0.499677	6.04338	9.31721	0.003283	0.0290386		33.7437	-0.400146	0.154719	-2.58628	0.00970169	0.0435596		notDEG	neither
ENSBTAG00000038433	-0.549489	8.5029	9.26361	0.003368	0.0294075		178.845	-0.488216	0.154345	-3.16314	0.00156075	0.0123695		notDEG	neither
ENSBTAG00000070094	-0.563433	6.80806	9.26309	0.00336884	0.0294075		55.6256	-0.493784	0.166968	-2.95736	0.00310288	0.0197261		notDEG	neither
ENSBTAG00000058648	-2.18579	3.6439	9.27717	0.00334825	0.0294075		2.75254	-0.927671	0.435178	-2.13171	0.033031	0.100027		notDEG	neither
NODE_271590_length_334_cov_8.700389_g172062_i0.mrna1+NODE_175772_length_974_cov_24.028986_g81321_i0.mrna1+NODE_184976_length_879_cov_16.586035_g88885_i0.mrna1+NODE_227015_length_575_cov_12.526104_g127745_i0.mrna1	-0.406913	6.87136	9.23417	0.00341567	0.0296867		56.9754	-0.328083	0.111774	-2.93525	0.00333279	0.0205872		notDEG	neither
NODE_32252_length_5370_cov_15.506140_g6840_i3.mrna1+NODE_50910_length_4092_cov_13.160897_g6840_i7.mrna1	0.653444	5.22083	9.21481	0.0034474	0.0297856		18.2282	0.78204	0.228751	3.41874	0.000629119	0.00667565		notDEG	neither
NODE_129046_length_1641_cov_18.164962_g49413_i0.mrna1	-0.398538	7.96045	9.20908	0.00345686	0.0297856		123.042	-0.324854	0.110288	-2.94551	0.0032242	0.0201249		notDEG	neither
ENSBTAG00000003529	-0.983311	7.91364	9.20111	0.00347205	0.0297881		119.799	-0.864589	0.298854	-2.89302	0.00381562	0.0224933		notDEG	neither
LOC112447883	-0.707786	11.146	9.18217	0.00350362	0.0298091		1128.99	-0.674493	0.208036	-3.24219	0.00118614	0.0100245		notDEG	neither
ENSBTAG00000067205	-0.831514	7.2685	9.18156	0.00350433	0.0298091		74.4678	-0.764051	0.243424	-3.13876	0.00169665	0.0131198		notDEG	neither
ENSBTAG00000065045	-0.747611	7.58031	9.1621	0.00353536	0.0298193		92.5128	-0.668226	0.215365	-3.10276	0.00191725	0.0144741		notDEG	neither
ENSBTAG00000064612	-0.786795	8.55777	9.17152	0.00352151	0.0298193		185.354	-0.694063	0.232747	-2.98204	0.00286333	0.0185935		notDEG	neither
ENSBTAG00000057451	-2.7537	3.33883	9.14451	0.00356728	0.0298368		1.64443	-1.04879	0.628979	-1.66745	0.0954251	0.213421		notDEG	neither
ENSBTAG00000061940	-2.05445	5.12388	9.15225	0.0035541	0.0298368		7.21815	-0.311967	0.312172	-0.999345	0.317628	0.485724		notDEG	neither
NODE_186416_length_866_cov_17.944233_g44128_i1.mrna1	-0.491228	6.64568	9.10306	0.00363668	0.0302905		48.6134	-0.387426	0.148797	-2.60372	0.00922187	0.0423771		notDEG	neither
ENSBTAG00000025756	-0.740626	8.14586	9.09492	0.00365295	0.0302998		126.265	-0.508793	0.183277	-2.77609	0.00550171	0.0296008		notDEG	neither
ENSBTAG00000058264	0.433062	6.99013	9.04653	0.00373652	0.0307993		65.0953	0.557278	0.150777	3.69604	0.000218993	0.00331965		notDEG	neither
ENSBTAG00000015557	-0.808102	6.35599	9.04237	0.00374399	0.0307993		38.8429	-0.744352	0.240013	-3.1013	0.00192673	0.0144884		notDEG	neither
NODE_64508_length_3441_cov_16.085910_g14901_i4.mrna1+NODE_73352_length_3096_cov_14.502484_g14901_i10.mrna1+NODE_67141_length_3332_cov_15.828571_g14901_i6.mrna1+NODE_79073_length_2896_cov_15.455126_g14901_i11.mrna1	-0.331946	9.94206	9.03219	0.00376231	0.0308232		492.687	-0.246955	0.0859648	-2.87274	0.00406927	0.0233403		notDEG	neither
ENSBTAG00000024561	-0.406251	12.2772	8.97627	0.00386464	0.0315323		2320.04	-0.149762	0.0683971	-2.18959	0.0285539	0.0907453		notDEG	neither
NODE_196568_length_778_cov_20.125535_g28407_i5.mrna1	-0.798109	8.73188	8.88385	0.0040424	0.0321943		207.966	-0.749905	0.234611	-3.19638	0.00139166	0.011408		notDEG	neither
ENSBTAG00000069858	-0.746861	6.8047	8.88383	0.00404023	0.0321943		60.5586	-0.79794	0.260234	-3.06624	0.0021677	0.0152779		notDEG	neither
ENSBTAG00000046943	-0.67518	10.8498	8.88758	0.00403515	0.0321943		918.698	-0.613863	0.202308	-3.0343	0.00241097	0.0162719		notDEG	neither
ENSBTAG00000061662	-1.02858	4.3712	8.91068	0.00398839	0.0321943		9.88694	-0.95431	0.328741	-2.90292	0.00369699	0.0222052		notDEG	neither
ENSBTAG00000062997	-0.409567	7.5144	8.92389	0.00396312	0.0321943		89.9035	-0.307699	0.107057	-2.87417	0.00405085	0.0233046		notDEG	neither
NODE_14757_length_7588_cov_13.881907_g5445_i0.mrna1	-1.73634	2.13683	8.88631	0.00403541	0.0321943		0.803708	-1.4031	0.818396	-1.71445	0.0864453	0.199409		notDEG	neither
ENSBTAG00000059034	-0.722153	7.39425	8.85331	0.0041	0.0325234		83.2254	-0.691485	0.221389	-3.12339	0.00178781	0.0136589		notDEG	neither
ENSBTAG00000039453	-1.5662	4.94939	8.84599	0.00411672	0.032527		9.85461	-0.737196	0.329226	-2.23918	0.0251445	0.0832338		notDEG	neither
ENSBTAG00000052040	-0.891431	6.07523	8.77731	0.00425294	0.033471		37.535	-0.977703	0.305587	-3.19943	0.001377	0.0113856		notDEG	neither
LOC107131551	-0.585743	7.81888	8.76023	0.00428813	0.0336156		110.344	-0.524298	0.174069	-3.01201	0.00259523	0.0173926		notDEG	neither
ENSBTAG00000046336	2.20727	2.75384	8.74941	0.00431288	0.0336775		0.439083	-0.787107	1.08976	-0.722276	0.470125	0.633392		notDEG	neither
ENSBTAG00000064168	-1.87932	2.08264	8.72771	0.00435597	0.0338816		0.311026	-1.3905	1.29333	-1.07513	0.282314	NA		notDEG	neither
ENSBTAG00000031834	-0.89659	7.95192	8.70707	0.00440193	0.0341064		137.782	-1.03415	0.314455	-3.2887	0.00100652	0.00894168		notDEG	neither
LOC132343241	0.238075	8.82137	8.68696	0.00444255	0.0342883		235.393	0.338138	0.104743	3.22827	0.0012454	0.0104789		notDEG	neither
ENSBTAG00000062342	-3.21789	4.50222	8.66695	0.0044934	0.0345473		2.92805	-0.74915	0.819498	-0.914158	0.360634	0.533962		notDEG	neither
ENSBTAG00000061537	-0.625242	7.50223	8.64162	0.00454101	0.0347204		88.228	-0.55647	0.189993	-2.92889	0.00340172	0.0208876		notDEG	neither
ENSBTAG00000055226	-0.428355	8.59561	8.63724	0.00455065	0.0347204		204.277	-0.399186	0.166874	-2.39215	0.01675	0.0631589		notDEG	neither
ENSBTAG00000064803	-0.47189	8.00233	8.62764	0.00457182	0.0347493		127.19	-0.372569	0.150062	-2.48276	0.0130369	0.0527552		notDEG	neither
ENSBTAG00000066062	0.276557	14.6554	8.61186	0.00460689	0.0347516		13173.3	0.390916	0.0904909	4.31994	1.56068e-05	0.00049959		notDEG	neither
ENSBTAG00000051647	-1.00917	6.0054	8.61947	0.00459036	0.0347516		26.2459	-0.692978	0.242876	-2.85322	0.00432791	0.0242414		notDEG	neither
ENSBTAG00000055935	-0.575436	6.80273	8.60033	0.00463266	0.0348146		53.9964	-0.511291	0.177451	-2.88131	0.00396029	0.0230615		notDEG	neither
ENSBTAG00000024487	-0.23375	9.9752	8.59095	0.00465376	0.0348422		527.716	-0.182437	0.112757	-1.61797	0.105669	0.227285		notDEG	neither
ENSBTAG00000023007	-0.647821	7.95793	8.53002	0.00479322	0.0356195		121.333	-0.582797	0.189285	-3.07893	0.00207744	0.01503		notDEG	neither
ENSBTAG00000065947	-0.661126	7.21201	8.53701	0.004777	0.0356195		76.2274	-0.651547	0.221925	-2.93589	0.00332588	0.0205872		notDEG	neither
NODE_152592_length_1260_cov_14.786982_g64091_i0.mrna1+NODE_199369_length_756_cov_16.861561_g101444_i0.mrna1	-1.77227	2.0603	8.63648	0.00517651	0.0383254		0.442102	-1.24708	0.923941	-1.34974	0.177098	0.327095		notDEG	neither
LOC101903400	-1.32419	4.9631	8.32249	0.00530198	0.0391095		9.84277	-0.463464	0.231339	-2.00339	0.045135	0.12404		notDEG	neither
ENSBTAG00000063677	-0.361261	6.62567	8.30822	0.00533899	0.0392376		48.5401	-0.262175	0.115659	-2.26679	0.0234031	0.0793958		notDEG	neither
NODE_88563_length_2592_cov_10.664414_g16165_i1.mrna1+NODE_49936_length_4146_cov_9.708036_g16165_i0.mrna1	-0.757042	6.50953	8.26545	0.00545151	0.0399178		43.4833	-0.690331	0.240861	-2.8661	0.00415569	0.0236245		notDEG	neither
ENSBTAG00000058040	-0.484444	9.43168	8.25714	0.00547368	0.0399339		345.112	-0.421534	0.152242	-2.76883	0.00562576	0.0299309		notDEG	neither
ENSBTAG00000068500	-0.398895	6.924	8.22282	0.00556614	0.0403142		59.1858	-0.311485	0.119062	-2.61617	0.00889217	0.0417299		notDEG	neither
LOC101904087	-0.942721	5.77845	8.22928	0.00554863	0.0403142		21.761	-0.576735	0.231673	-2.48943	0.0127947	0.0521064		notDEG	neither
ENSBTAG00000066713	-0.563573	6.85956	8.15904	0.00574238	0.0412914		55.9351	-0.489055	0.173889	-2.81246	0.00491644	0.0270617		notDEG	neither
ENSBTAG00000070013	-0.328825	7.98958	8.15911	0.00574218	0.0412914		131.626	-0.254094	0.119684	-2.12303	0.0337512	0.101201		notDEG	neither
LOC101905883	-0.914827	7.86592	8.11209	0.00587863	0.042089		97.6002	-0.603198	0.233507	-2.58321	0.00978862	0.0435811		notDEG	neither
ENSBTAG00000063185	-0.26513	9.63991	8.10531	0.0058954	0.042089		417.75	-0.214719	0.120834	-1.77697	0.0755725	0.181688		notDEG	neither
ENSBTAG00000068983	-0.33601	8.35026	8.03994	0.00608733	0.0433045		161.795	-0.24467	0.0848534	-2.88344	0.0039336	0.0229761		notDEG	neither
ENSBTAG00000058034	-0.499	9.46159	7.99265	0.00623025	0.044164		383.262	-0.496995	0.216532	-2.29525	0.0217187	0.0754232		notDEG	neither
ENSBTAG00000069282	-0.364608	7.01402	7.95863	0.00633526	0.0447497		62.8203	-0.280613	0.103653	-2.70723	0.00678477	0.0344782		notDEG	neither
ENSBTAG00000026809	-0.697374	7.48036	7.93994	0.00639373	0.0450037		75.7153	-0.321176	0.144527	-2.22226	0.0262659	0.0858306		notDEG	neither
LOC101903890	0.33799	9.94973	7.93261	0.0064168	0.0450077		515.692	0.41786	0.145265	2.87654	0.00402056	0.0232002		notDEG	neither
LOC132342442	1.32407	2.83692	7.90577	0.00650208	0.0454464		2.11754	1.58871	0.531214	2.99072	0.00278323	0.0182679		notDEG	neither
ENSBTAG00000064871	-0.495856	7.36141	7.88948	0.00655442	0.0456525		80.0215	-0.42458	0.151957	-2.79408	0.00520479	0.0282419		notDEG	neither
ENSBTAG00000068906	-0.549983	9.38816	7.88156	0.00658001	0.0456717		329.698	-0.483225	0.165745	-2.91546	0.0035516	0.0216037		notDEG	neither
LOC100335751	0.337966	8.28274	7.85024	0.00668232	0.0460619		159.484	0.451758	0.132091	3.42005	0.000626089	0.00667565		notDEG	neither
ENSBTAG00000070011	-0.434144	6.74642	7.85391	0.00667022	0.0460619		51.9961	-0.341066	0.138337	-2.46547	0.0136834	0.0547911		notDEG	neither
ENSBTAG00000068997	0.405804	7.61969	7.79199	0.006877	0.0469185		99.9265	0.526116	0.155813	3.37659	0.000733915	0.00715192		notDEG	neither
LOC112442271	0.327546	7.89682	7.80481	0.00683366	0.0469185		126.365	0.420067	0.144833	2.90036	0.0037273	0.0222473		notDEG	neither
NODE_169221_length_1047_cov_4.259794_g76192_i0.mrna1	-2.01949	2.00074	7.96121	0.00687415	0.0469185		0.112335	-0.547979	1.35076	-0.405683	0.684975	NA		notDEG	neither
ENSBTAG00000060122	-1.43425	6.27934	7.78531	0.00690958	0.0469804		20.3117	-0.260388	0.200865	-1.29634	0.19486	0.348159		notDEG	neither
ENSBTAG00000020100	0.271451	11.2312	7.71845	0.00713134	0.0478172		1240.77	0.372276	0.113774	3.27206	0.00106766	0.00922731		notDEG	neither
NODE_164575_length_1101_cov_17.643555_g34518_i5.mrna1+NODE_174203_length_991_cov_24.236324_g34518_i6.mrna1	-0.689743	6.95133	7.70163	0.00719091	0.0478172		59.1047	-0.639346	0.215754	-2.96331	0.00304354	0.0195073		notDEG	neither
ENSBTAG00000062451	-0.490907	6.48856	7.71435	0.00714582	0.0478172		42.9114	-0.414886	0.142503	-2.91142	0.0035979	0.0218158		notDEG	neither
ENSBTAG00000061256	-0.418804	7.60721	7.70579	0.00717612	0.0478172		95.446	-0.333816	0.125108	-2.66821	0.00762557	0.0376353		notDEG	neither
ENSBTAG00000026758	-0.958147	6.98323	7.72116	0.00712488	0.0478172		53.1692	-0.657853	0.270534	-2.43168	0.0150288	0.0584624		notDEG	neither
ENSBTAG00000058410	-1.44524	5.75403	7.72072	0.00712642	0.0478172		15.059	-0.391907	0.236342	-1.65822	0.0972725	0.215534		notDEG	neither
ENSBTAG00000037634	-2.075	2.00868	7.86368	0.00720009	0.0478172		0.128763	-0.737838	3.28547	-0.224576	0.822309	NA		notDEG	neither
LOC132346194	-0.586051	6.55662	7.68128	0.00726365	0.0479209		50.4192	-0.580477	0.219156	-2.64869	0.00808039	0.0387778		notDEG	neither
ENSBTAG00000060347	-1.76513	3.8103	7.68687	0.00724359	0.0479209		3.58187	-0.788122	0.39893	-1.97559	0.0482009	0.130772		notDEG	neither
ENSBTAG00000012984	-0.368873	8.22394	7.67354	0.0072915	0.0479464		154.597	-0.314685	0.139981	-2.24806	0.0245725	0.0820514		notDEG	neither
ENSBTAG00000065966	-0.401221	9.74367	7.65634	0.00735386	0.0481979		430.506	-0.284733	0.131801	-2.16034	0.0307467	0.0950263		notDEG	neither
NODE_121392_length_1788_cov_15.680304_g20216_i5.mrna1+NODE_101669_length_2232_cov_13.542459_g20216_i4.mrna1+NODE_85274_length_2690_cov_17.853042_g20216_i3.mrna1+NODE_66251_length_3369_cov_14.145200_g20216_i1.mrna1	0.308405	10.2064	7.58618	0.00761397	0.0496659		603.044	0.42406	0.114061	3.71784	0.000200931	0.00307022		notDEG	neither
ENSBTAG00000060087	0.554311	6.90786	7.5826	0.00762752	0.0496659		58.9818	0.674821	0.197183	3.4223	0.000620932	0.00666281		notDEG	neither
ENSBTAG00000057896	-1.67215	4.7401	7.5309	0.007829	0.0508122		7.01988	-0.439805	0.332994	-1.32076	0.186581	0.339167		notDEG	neither
ENSBTAG00000062087	-0.714104	7.0358	7.51332	0.00789437	0.0510707		63.0118	-0.637118	0.233093	-2.73331	0.00627004	0.0324547		notDEG	neither
ENSBTAG00000068136	0.399805	11.1189	7.49803	0.00795456	0.0511886		1133.94	0.527249	0.14417	3.65714	0.000255042	0.00365846		notDEG	neither
ENSBTAG00000050317	-0.670973	9.43679	7.4823	0.00802031	0.0511886		356.49	-0.693528	0.237827	-2.91611	0.00354429	0.0216037		notDEG	neither
LOC132343508	-0.879936	7.00774	7.49305	0.00797758	0.0511886		62.4645	-0.835054	0.289981	-2.87969	0.00398071	0.0231099		notDEG	neither
ENSBTAG00000065607	-0.559576	8.86054	7.48769	0.00799555	0.0511886		257.437	-0.665363	0.241591	-2.75409	0.00588551	0.0312259		notDEG	neither
ENSBTAG00000068296	-0.390517	7.39568	7.47638	0.00804064	0.0511886		82.6845	-0.298717	0.11905	-2.50918	0.012101	0.04992		notDEG	neither
ENSBTAG00000055874	-1.44893	2.29302	7.46759	0.00807588	0.0512498		0.645592	-1.47877	0.666091	-2.22006	0.0264144	0.085948		notDEG	neither
NODE_156606_length_1204_cov_16.472050_g66868_i0.mrna1+NODE_154435_length_1234_cov_10.840968_g29701_i2.mrna1	-0.403974	7.35414	7.44432	0.00816992	0.0516825		79.7521	-0.303334	0.108057	-2.80718	0.00499774	0.0273515		notDEG	neither
ENSBTAG00000060688	-1.71998	3.68236	7.43727	0.00819861	0.0517004		3.17705	-0.68184	0.381777	-1.78596	0.0741052	0.179621		notDEG	neither
ENSBTAG00000068807	0.292397	8.20873	7.42642	0.00824302	0.0517443		149.475	0.415853	0.109713	3.79039	0.000150414	0.00249818		notDEG	neither
ENSBTAG00000016997	-0.732784	10.0689	7.42121	0.00826779	0.0517443		529.168	-0.687333	0.237243	-2.89717	0.00376543	0.0223353		notDEG	neither
ENSBTAG00000069725	-0.664744	6.65543	7.41665	0.00828323	0.0517443		48.187	-0.608316	0.212247	-2.86608	0.00415594	0.0236245		notDEG	neither
ENSBTAG00000067860	-0.337244	10.7957	7.39318	0.00838066	0.0521259		889.573	-0.243002	0.100349	-2.42158	0.0154533	0.0595075		notDEG	neither
LOC101903564	-1.98745	2.35215	7.38939	0.00839646	0.0521259		0.572922	-1.45123	0.768216	-1.88909	0.0588794	0.150347		notDEG	neither
ENSBTAG00000067192	-0.934617	3.79393	7.37764	0.00844581	0.0522699		7.11554	-0.818529	0.355055	-2.30535	0.0211467	0.0741105		notDEG	neither
ENSBTAG00000061354	-1.5378	6.79148	7.36714	0.0085012	0.0524503		24.7831	-0.0475608	0.199326	-0.238609	0.811409	0.887116		notDEG	neither
NODE_203858_length_722_cov_6.772093_g105511_i0.mrna1+NODE_210585_length_674_cov_13.358459_g111804_i0.mrna1+NODE_273290_length_323_cov_12.349593_g173762_i0.mrna1	-0.564359	6.63325	7.33414	0.00863104	0.0529247		47.5421	-0.484164	0.189708	-2.55216	0.0107057	0.0457445		notDEG	neither
NODE_40823_length_4699_cov_16.053440_g711_i5.mrna1+NODE_161515_length_1140_cov_12.446849_g70377_i0.mrna1	1.30111	2.45562	7.33864	0.0086117	0.0529247		0.953291	1.52396	0.636039	2.39602	0.0165741	0.0628295		notDEG	neither
ENSBTAG00000059477	0.391198	6.2553	7.32624	0.00866514	0.0529713		39.1742	0.509955	0.152261	3.34921	0.000810431	0.00754797		notDEG	neither
NODE_65633_length_3394_cov_13.640941_g21314_i0.mrna1	0.396967	7.27366	7.29934	0.00878233	0.0531424		80.9278	0.507625	0.168686	3.00929	0.0026186	0.0174879		notDEG	neither
ENSBTAG00000059706	-0.631374	7.73091	7.30158	0.00877251	0.0531424		103.041	-0.562969	0.201239	-2.79751	0.00514982	0.0280232		notDEG	neither
ENSBTAG00000066772	-0.625349	6.91127	7.29763	0.00878983	0.0531424		57.6139	-0.560164	0.204729	-2.73613	0.00621662	0.0323535		notDEG	neither
ENSBTAG00000067554	-0.532424	7.51197	7.2894	0.00882605	0.0531424		88.5687	-0.442348	0.170117	-2.60026	0.00931539	0.0423771		notDEG	neither
NODE_76398_length_2988_cov_19.823085_g25118_i0.mrna1+NODE_163429_length_1115_cov_20.873796_g25118_i5.mrna1+NODE_79047_length_2897_cov_14.062057_g25118_i1.mrna1+NODE_81503_length_2810_cov_13.392975_g25118_i2.mrna1	-0.310574	10.0397	7.29276	0.00881121	0.0531424		527.45	-0.216301	0.090909	-2.37931	0.0173449	0.0644527		notDEG	neither
NODE_207619_length_695_cov_4.349515_g108997_i0.mrna1	-0.301844	8.36354	7.23301	0.0090784	0.0544977		164.263	-0.208259	0.0959945	-2.16949	0.0300456	0.0937143		notDEG	neither
ENSBTAG00000001219	-0.77748	12.1034	7.2233	0.00913416	0.0546682		2186.55	-0.701681	0.25831	-2.71643	0.00659904	0.033701		notDEG	neither
ENSBTAG00000004620	-0.401765	8.99042	7.19234	0.00926516	0.0552867		255.058	-0.334931	0.135505	-2.47173	0.0134463	0.0542318		notDEG	neither
ENSBTAG00000031582	0.413509	10.28	7.17682	0.00933747	0.0553875		630.719	0.524491	0.150606	3.48253	0.000496691	0.0056469		notDEG	neither
ENSBTAG00000067523	-0.250821	8.15367	7.18007	0.00932224	0.0553875		145.091	-0.151014	0.0865861	-1.74409	0.0811431	0.189466		notDEG	neither
LOC132342077	0.30091	7.80227	7.14383	0.00949317	0.0561445		114.329	0.413075	0.125461	3.29246	0.000993144	0.00889481		notDEG	neither
ENSBTAG00000064756	-0.391862	7.52377	7.1317	0.00955109	0.0563205		90.4541	-0.296453	0.126916	-2.33582	0.0195008	0.0696837		notDEG	neither
LOC107133160	-0.491453	10.0945	7.11311	0.00964059	0.056681		542.543	-0.428165	0.15941	-2.68594	0.00723256	0.0362577		notDEG	neither
ENSBTAG00000065801	-0.759338	7.17952	7.10684	0.00967461	0.0567142		69.6342	-0.718908	0.25384	-2.83213	0.00462388	0.0255988		notDEG	neither
ENSBTAG00000017939	0.321551	11.8494	7.06432	0.00987973	0.057579		1895.06	0.445453	0.127632	3.49014	0.00048276	0.00562239		notDEG	neither
LOC618733	-2.27091	6.699	7.0749	0.00986038	0.057579		11.8613	0.544065	0.367459	1.48061	0.138709	0.275314		notDEG	neither
LOC100300095	0.293715	11.7593	7.02917	0.0100559	0.0584352		1769.73	0.395332	0.110848	3.56642	0.000361885	0.00467027		notDEG	neither
ENSBTAG00000038051	-1.00573	6.92394	7.01141	0.0101499	0.0588105		40.9178	-0.248625	0.157006	-1.58354	0.113298	0.238588		notDEG	neither
ENSBTAG00000067589	-0.446555	8.02423	6.98708	0.0102712	0.058873		127.27	-0.367394	0.125172	-2.93512	0.00333416	0.0205872		notDEG	neither
ENSBTAG00000026383	-0.54373	7.93439	6.98678	0.0102727	0.058873		120.435	-0.49121	0.18588	-2.64261	0.00822688	0.0390879		notDEG	neither
ENSBTAG00000059232	-0.569622	8.65136	6.98567	0.0102785	0.058873		177.579	-0.261311	0.133897	-1.95158	0.0509877	0.134884		notDEG	neither
LOC112442546	-0.266152	7.03873	6.9949	0.0102308	0.058873		65.5899	-0.171276	0.0926026	-1.84958	0.0643735	0.161356		notDEG	neither
LOC104975849	-0.403493	7.37847	6.95032	0.0104632	0.0597596		81.1525	-0.321837	0.110947	-2.90081	0.00372198	0.0222473		notDEG	neither
NODE_150725_length_1287_cov_14.757025_g62846_i0.mrna1+NODE_167201_length_1070_cov_11.121853_g74663_i0.mrna1+NODE_100396_length_2264_cov_17.825332_g18540_i3.mrna1	-0.427523	7.43188	6.92015	0.0106236	0.0599902		84.0032	-0.360371	0.131411	-2.74232	0.00610066	0.0320117		notDEG	neither
ENSBTAG00000056063	-0.526226	6.66979	6.92213	0.010613	0.0599902		49.1522	-0.46092	0.177267	-2.60014	0.00931853	0.0423771		notDEG	neither
ENSBTAG00000062957	-0.465141	8.95796	6.92606	0.010592	0.0599902		246.232	-0.399536	0.15388	-2.59641	0.00942041	0.0426374		notDEG	neither
ENSBTAG00000038422	-0.736223	8.16732	6.93586	0.0105435	0.0599902		126.285	-0.467696	0.21562	-2.16908	0.0300769	0.0937143		notDEG	neither
NODE_146711_length_1346_cov_8.431836_g60186_i0.mrna1	-2.43016	2.7036	6.90469	0.0107106	0.0603113		0.797606	-1.1548	0.865743	-1.33389	0.18224	0.333729		notDEG	neither
ENSBTAG00000059088	-0.34229	8.1982	6.88605	0.010808	0.0606888		146.236	-0.269382	0.114487	-2.35294	0.0186255	0.0680005		notDEG	neither
LOC101906393	-0.496869	7.99841	6.85437	0.0109823	0.0614711		130.999	-0.475649	0.188775	-2.51965	0.0117471	0.0486824		notDEG	neither
ENSBTAG00000067963	-0.387304	8.24728	6.8496	0.0110088	0.0614711		152.086	-0.324427	0.136051	-2.3846	0.0170977	0.0639073		notDEG	neither
NODE_99149_length_2297_cov_11.062162_g24571_i1.mrna1+NODE_110242_length_2029_cov_18.090676_g39502_i0.mrna1	-0.414838	6.62988	6.84075	0.0110582	0.0615748		48.051	-0.304574	0.147256	-2.06832	0.0386096	0.110963		notDEG	neither
ENSBTAG00000069984	-1.7582	5.85714	6.81737	0.0112026	0.0622054		11.5201	-0.0290999	0.318357	-0.0914065	0.92717	0.961147		notDEG	neither
NODE_45544_length_4403_cov_15.411697_g8327_i2.mrna1+NODE_24272_length_6177_cov_15.218197_g8327_i0.mrna1+NODE_27748_length_5793_cov_17.451889_g8327_i1.mrna1	0.334683	7.45724	6.7949	0.0113177	0.0626705		86.9471	0.454665	0.111056	4.09402	4.2395e-05	0.00103813		notDEG	neither
ENSBTAG00000038497	0.746456	4.37216	6.78807	0.0113569	0.0627139		8.7185	0.90715	0.297192	3.0524	0.00227018	0.0155414		notDEG	neither
ENSBTAG00000051176	-1.2331	4.77638	6.7672	0.0114776	0.0632056		8.57322	-0.444686	0.262032	-1.69707	0.0896843	0.204168		notDEG	neither
ENSBTAG00000070003	0.262811	8.74581	6.75333	0.0115585	0.0633026		222.235	0.362268	0.118389	3.05999	0.00221342	0.0154293		notDEG	neither
ENSBTAG00000061991	-0.467873	7.36793	6.75827	0.0115296	0.0633026		80.3643	-0.394762	0.143685	-2.74742	0.00600668	0.0316927		notDEG	neither
ENSBTAG00000062940	-0.524037	7.26615	6.72903	0.0117017	0.063912		68.3464	-0.237932	0.124476	-1.91147	0.0559443	0.144008		notDEG	neither
NODE_207298_length_697_cov_5.616129_g108695_i0.mrna1	0.615598	4.85839	6.7124	0.0118009	0.0642778		12.9522	0.766713	0.23977	3.1977	0.00138526	0.0114045		notDEG	neither
ENSBTAG00000056878	0.272735	7.16282	6.69927	0.0118797	0.0645316		71.3992	0.403225	0.104083	3.87407	0.000107034	0.00189291		notDEG	neither
LOC101902862	-0.386879	10.7708	6.69298	0.0119177	0.0645624		869.312	-0.311313	0.122922	-2.53262	0.0113214	0.0475252		notDEG	neither
ENSBTAG00000068221	0.29516	9.59198	6.67704	0.0120146	0.0647239		391.287	0.423173	0.0980115	4.31758	1.57748e-05	0.00049959		notDEG	neither
ENSBTAG00000062447	-0.448665	6.8079	6.67411	0.0120324	0.0647239		53.7002	-0.367096	0.137159	-2.67643	0.0074412	0.0370139		notDEG	neither
ENSBTAG00000062549	-0.407875	9.04723	6.67211	0.0120447	0.0647239		262.237	-0.304141	0.134954	-2.25366	0.0242173	0.0812619		notDEG	neither
ENSBTAG00000057358	0.302661	8.26412	6.65651	0.0121405	0.0648901		155.067	0.423873	0.112008	3.78432	0.000154131	0.00253785		notDEG	neither
NODE_164220_length_1105_cov_30.607004_g18268_i16.mrna1+NODE_88238_length_2601_cov_24.757132_g18268_i7.mrna1	-0.283987	7.92165	6.65812	0.0121306	0.0648901		119.752	-0.189816	0.0750858	-2.52799	0.0114717	0.0480071		notDEG	neither
LOC132345741	-0.673608	8.39879	6.65175	0.012174	0.0648956		135.472	-0.200031	0.105489	-1.89622	0.0579304	0.14852		notDEG	neither
ENSBTAG00000062625	-0.542825	6.55281	6.63846	0.0122524	0.0651398		45.5889	-0.467459	0.199316	-2.34532	0.0190109	0.0687706		notDEG	neither
ENSBTAG00000005429	0.233803	13.4148	6.61508	0.0123989	0.0651961		5557.29	0.341199	0.0803057	4.24875	2.14967e-05	0.000595053		notDEG	neither
LOC112443159	-0.558613	7.57059	6.6202	0.0123667	0.0651961		95.6864	-0.530415	0.20526	-2.58412	0.00976278	0.0435676		notDEG	neither
ENSBTAG00000062864	-0.388482	6.72194	6.61078	0.0124261	0.0651961		51.6755	-0.303906	0.133744	-2.27229	0.023069	0.0789337		notDEG	neither
LOC101904715	-0.33111	9.12116	6.61932	0.0123722	0.0651961		278.764	-0.242894	0.113994	-2.13076	0.0331089	0.10006		notDEG	neither
ENSBTAG00000049688	1.30948	5.29011	6.61165	0.0124248	0.0651961		14.6398	0.801208	0.513243	1.56107	0.118507	0.246031		notDEG	neither
LOC132344875	0.632967	4.38882	6.5894	0.012562	0.065477		9.10682	0.802449	0.238123	3.3699	0.000751966	0.00724462		notDEG	neither
ENSBTAG00000068690	-0.795108	6.4685	6.58299	0.0126066	0.065477		42.6983	-0.727998	0.289016	-2.51889	0.0117726	0.0486824		notDEG	neither
ENSBTAG00000054983	-0.587168	6.40029	6.58435	0.0125944	0.065477		40.4186	-0.490574	0.206699	-2.37337	0.0176264	0.0652451		notDEG	neither
ENSBTAG00000056649	-0.493293	6.63875	6.58181	0.0126106	0.065477		55.3134	-0.508086	0.216307	-2.34891	0.0188285	0.0683838		notDEG	neither
ENSBTAG00000039129	-1.1598	6.03583	6.57189	0.0126787	0.0656598		34.224	-1.25198	0.431051	-2.90449	0.00367852	0.0221639		notDEG	neither
LOC132342072	-0.281626	10.0077	6.55055	0.0128131	0.0661844		537.307	-0.228398	0.135053	-1.69118	0.0908029	0.206035		notDEG	neither
ENSBTAG00000057849	0.391642	8.18663	6.54149	0.0128724	0.0663192		144.975	0.499732	0.124244	4.02217	5.76642e-05	0.00126596		notDEG	neither
ENSBTAG00000060675	-0.420941	6.06702	6.53642	0.0129057	0.06632		34.0484	-0.310375	0.157296	-1.97319	0.0484739	0.131326		notDEG	neither
ENSBTAG00000065401	-2.26023	3.70252	6.51582	0.0130462	0.0668703		2.49842	-0.723289	0.689579	-1.04889	0.294231	0.46368		notDEG	neither
ENSBTAG00000056105	0.380541	7.34251	6.49931	0.0131523	0.0669286		80.4437	0.496334	0.141284	3.51303	0.00044302	0.00540244		notDEG	neither
ENSBTAG00000059902	0.41487	7.52018	6.49467	0.0131835	0.0669286		92.3106	0.529467	0.168611	3.14017	0.00168852	0.0131153		notDEG	neither
ENSBTAG00000065520	-0.407401	9.20716	6.503	0.0131276	0.0669286		291.582	-0.328734	0.122123	-2.69183	0.00710619	0.0358122		notDEG	neither
ENSBTAG00000065578	-0.520458	6.47127	6.49347	0.0131915	0.0669286		41.8046	-0.444447	0.167179	-2.65851	0.00784872	0.0385374		notDEG	neither
ENSBTAG00000056872	-0.387698	6.65522	6.47754	0.0132993	0.0672412		48.3716	-0.295773	0.116186	-2.54569	0.0109062	0.0463934		notDEG	neither
ENSBTAG00000067889	-0.35991	6.55962	6.47443	0.0133204	0.0672412		47.2843	-0.258355	0.143097	-1.80546	0.071003	0.17436		notDEG	neither
ENSBTAG00000056302	-0.459113	9.73744	6.46525	0.013383	0.0673868		427.737	-0.35442	0.166172	-2.13285	0.0329369	0.100015		notDEG	neither
ENSBTAG00000068112	-0.824917	11.1721	6.45916	0.0134388	0.0674979		827.613	-0.0859733	0.154697	-0.555752	0.57838	0.727743		notDEG	neither
ENSBTAG00000064727	-1.22757	4.56142	6.44015	0.0135558	0.0679149		13.4842	-1.2724	0.468312	-2.717	0.0065877	0.033701		notDEG	neither
ENSBTAG00000061866	0.285634	10.8348	6.43478	0.013593	0.0679312		926.694	0.409337	0.0967718	4.22993	2.33768e-05	0.00062887		notDEG	neither
ENSBTAG00000056226	-0.562507	6.75669	6.42977	0.0136279	0.0679357		51.6772	-0.476417	0.195037	-2.4427	0.014578	0.0573176		notDEG	neither
ENSBTAG00000064559	-0.497333	10.3175	6.42022	0.0136946	0.0680985		632.747	-0.44239	0.171138	-2.58499	0.00973819	0.0435596		notDEG	neither
ENSBTAG00000062391	0.368265	7.17835	6.38336	0.0139554	0.0691781		72.2037	0.48094	0.143588	3.34944	0.000809761	0.00754797		notDEG	neither
ENSBTAG00000061307	0.558915	4.28348	6.37496	0.0140156	0.0691781		8.09637	0.661379	0.203926	3.24323	0.00118181	0.0100245		notDEG	neither
ENSBTAG00000069177	-1.48258	2.69427	6.37866	0.013989	0.0691781		2.50124	-1.54275	0.693567	-2.22437	0.0261238	0.0855857		notDEG	neither
ENSBTAG00000055642	-0.423426	7.92426	6.36864	0.014061	0.0692312		118.863	-0.337537	0.136891	-2.46574	0.0136732	0.0547911		notDEG	neither
LOC132343653	-0.452562	6.47754	6.35112	0.0141878	0.0696839		42.3614	-0.348307	0.145039	-2.40147	0.0163295	0.0623126		notDEG	neither
ENSBTAG00000059943	0.405744	7.201	6.34443	0.0142365	0.0696946		75.319	0.52005	0.168656	3.0835	0.00204583	0.0148774		notDEG	neither
ENSBTAG00000059599	-1.38908	1.91572	6.83311	0.0142945	0.0696946		0.110535	-0.707417	3.2855	-0.215315	0.829522	NA		notDEG	neither
NODE_26566_length_5918_cov_15.625578_g8595_i1.mrna1	-1.40599	1.91939	8.91381	0.0142945	0.0696946		0.330764	-0.652147	1.27307	-0.512263	0.608467	NA		notDEG	neither
ENSBTAG00000059894	0.327304	9.09893	6.3172	0.0144367	0.0697424		277.098	0.445673	0.121918	3.65551	0.000256667	0.00365846		notDEG	neither
ENSBTAG00000068130	0.227186	10.0156	6.31364	0.0144631	0.0697424		530.131	0.344681	0.0985378	3.49796	0.00046883	0.0055619		notDEG	neither
ENSBTAG00000061729	-0.811486	4.76171	6.31504	0.0144527	0.0697424		16.6715	-0.838347	0.34941	-2.39932	0.0164254	0.062495		notDEG	neither
ENSBTAG00000012868	-0.267095	10.3452	6.31153	0.0144788	0.0697424		660.807	-0.198136	0.101728	-1.94771	0.0514495	0.135918		notDEG	neither
LOC112446689	-0.907345	5.14989	6.32518	0.0143777	0.0697424		13.6627	-0.382617	0.2278	-1.67962	0.0930308	0.209721		notDEG	neither
ENSBTAG00000069828	0.177054	10.4076	6.2651	0.014828	0.071253		700.127	0.284127	0.0860299	3.30266	0.000957724	0.00862855		notDEG	neither
NODE_162154_length_1132_cov_5.556398_g70860_i0.mrna1+NODE_186197_length_868_cov_16.876106_g89912_i0.mrna1	-0.556772	5.2966	6.2487	0.0149536	0.0713418		18.2182	-0.474825	0.198829	-2.3881	0.0169355	0.0635498		notDEG	neither
ENSBTAG00000057630	-0.751454	7.38684	6.25049	0.0149444	0.0713418		66.3955	-0.295626	0.166283	-1.77785	0.0754293	0.181688		notDEG	neither
ENSBTAG00000063797	-1.64086	2.29029	6.25085	0.0149371	0.0713418		0.663456	-1.65551	0.94877	-1.7449	0.0810027	0.189466		notDEG	neither
ENSBTAG00000067803	-0.529149	7.07844	6.2338	0.0150686	0.0717192		67.1465	-0.4793	0.199615	-2.40112	0.0163448	0.0623126		notDEG	neither
ENSBTAG00000062271	-0.545089	6.9322	6.22436	0.0151419	0.0718969		52.915	-0.248267	0.13049	-1.90258	0.0570956	0.146773		notDEG	neither
ENSBTAG00000067014	-0.610465	7.94206	6.19399	0.015385	0.0727059		121.519	-0.576711	0.224281	-2.57137	0.0101296	0.0448898		notDEG	neither
LOC132346092	-1.04658	7.12034	6.19715	0.0153696	0.0727059		40.5085	0.0348492	0.155292	0.224411	0.822437	0.894433		notDEG	neither
ENSBTAG00000058415	0.245189	7.77605	6.18415	0.0154586	0.0728813		109.801	0.351839	0.0914435	3.84761	0.000119277	0.00205243		notDEG	neither
ENSBTAG00000011094	0.355386	8.34514	6.17956	0.0154951	0.0728818		173.575	0.412004	0.177679	2.3188	0.0204057	0.0721756		notDEG	neither
ENSBTAG00000067988	-1.28115	4.00106	6.14846	0.0157454	0.0738853		4.78291	-0.543453	0.330655	-1.64356	0.100266	0.219802		notDEG	neither
NODE_211421_length_668_cov_18.580372_g101220_i1.mrna1	-0.633201	8.18411	6.10945	0.0160703	0.0752329		142.542	-0.597213	0.230575	-2.5901	0.00959491	0.0432223		notDEG	neither
ENSBTAG00000063083	-0.893248	4.56262	6.08769	0.016247	0.0757058		14.9345	-0.991785	0.382304	-2.59423	0.00948024	0.0428068		notDEG	neither
NODE_158292_length_1182_cov_7.262443_g68062_i0.mrna1+NODE_160615_length_1151_cov_16.232775_g69733_i0.mrna1+NODE_223650_length_594_cov_11.646035_g124454_i0.mrna1	-0.380177	6.991	6.0914	0.0162159	0.0757058		61.3669	-0.29414	0.113761	-2.5856	0.00972086	0.0435596		notDEG	neither
ENSBTAG00000056356	-0.728425	6.93662	6.07954	0.0163203	0.0758706		59.3253	-0.655727	0.274154	-2.39182	0.0167652	0.0631589		notDEG	neither
ENSBTAG00000068020	0.33018	8.1672	6.03835	0.0166667	0.0767665		143.86	0.441626	0.104692	4.21834	2.46109e-05	0.000652872		notDEG	neither
ENSBTAG00000062397	-0.739301	10.0592	6.04272	0.0166385	0.0767665		526.503	-0.686126	0.268656	-2.55392	0.0106518	0.0456606		notDEG	neither
ENSBTAG00000060663	-0.532963	8.519	6.04422	0.0166162	0.0767665		179.828	-0.481288	0.189118	-2.54492	0.0109304	0.0463934		notDEG	neither
ENSBTAG00000047605	-1.05835	4.22504	6.03925	0.0166589	0.0767665		7.49596	-0.998821	0.392835	-2.5426	0.0110031	0.0465987		notDEG	neither
ENSBTAG00000039664	-1.43934	3.25658	6.02967	0.0167417	0.0769349		3.58476	-1.41424	0.602284	-2.34813	0.0188682	0.0683838		notDEG	neither
ENSBTAG00000005972	-0.416427	6.82232	6.0245	0.0167865	0.076964		54.6784	-0.338028	0.149618	-2.25927	0.0238665	0.080397		notDEG	neither
NODE_135899_length_1520_cov_12.275121_g274_i3.mrna1+NODE_540_length_17717_cov_17.186338_g274_i0.mrna1	-0.358305	9.49299	5.99681	0.0170289	0.0778965		356.219	-0.278316	0.114602	-2.42855	0.0151593	0.0588503		notDEG	neither
LOC112446676	-0.257552	7.404	5.97931	0.017184	0.0784265		87.4167	-0.157973	0.103621	-1.52453	0.127376	0.259093		notDEG	neither
ENSBTAG00000069424	0.336159	8.65924	5.94507	0.0174917	0.0796492		204.408	0.454963	0.135288	3.36291	0.000771245	0.00736539		notDEG	neither
ENSBTAG00000059954	0.376151	6.58388	5.92644	0.0176616	0.0796967		46.4852	0.493793	0.132181	3.73573	0.000187168	0.00288299		notDEG	neither
NODE_120411_length_1808_cov_21.224148_g7689_i11.mrna1+NODE_146809_length_1344_cov_25.734807_g7689_i16.mrna1+NODE_139078_length_1467_cov_23.856835_g7689_i14.mrna1	0.420706	9.23297	5.93452	0.0175877	0.0796967		307.405	0.546243	0.178092	3.0672	0.00216074	0.0152779		notDEG	neither
ENSBTAG00000058986	-0.38451	6.72321	5.93691	0.017566	0.0796967		50.5526	-0.286083	0.12921	-2.21409	0.0268225	0.0866853		notDEG	neither
ENSBTAG00000064350	-1.92946	3.8222	5.93068	0.0176277	0.0796967		2.97041	-0.466861	0.535451	-0.871901	0.383262	0.556317		notDEG	neither
ENSBTAG00000066371	-0.523725	7.52837	5.89237	0.0179769	0.0809364		89.7161	-0.448433	0.188229	-2.38238	0.017201	0.0641677		notDEG	neither
ENSBTAG00000067266	0.301346	10.1371	5.87393	0.01815	0.0812353		568.13	0.422713	0.104095	4.06082	4.89006e-05	0.0011253		notDEG	neither
ENSBTAG00000066960	0.465796	6.55852	5.87104	0.0181773	0.0812353		46.4191	0.609974	0.196548	3.10343	0.00191293	0.0144741		notDEG	neither
ENSBTAG00000057020	-0.399267	7.47255	5.86374	0.0182464	0.0812353		86.5933	-0.315382	0.128245	-2.45921	0.0139242	0.0553166		notDEG	neither
ENSBTAG00000061713	-0.278565	9.85086	5.86504	0.0182341	0.0812353		461.693	-0.183879	0.0760906	-2.41659	0.0156668	0.0602084		notDEG	neither
ENSBTAG00000059278	-0.43229	10.2234	5.86975	0.0181895	0.0812353		611.841	-0.410986	0.177823	-2.31121	0.0208215	0.0732396		notDEG	neither
ENSBTAG00000068098	-0.524108	6.70829	5.85765	0.0183043	0.0813117		50.5294	-0.409306	0.195925	-2.08909	0.0366998	0.107018		notDEG	neither
NODE_248046_length_464_cov_5.320413_g148527_i0.mrna1	0.262382	7.98723	5.83397	0.0185312	0.0819555		126.333	0.362186	0.0753996	4.80356	1.55872e-06	0.000129442		notDEG	neither
NODE_141641_length_1426_cov_17.915493_g16064_i3.mrna1	-0.819988	6.70091	5.83652	0.0185117	0.0819555		50.3787	-0.775773	0.311122	-2.49347	0.01265	0.0517379		notDEG	neither
ENSBTAG00000057493	-0.475035	7.07565	5.82246	0.0186426	0.0822662		65.2037	-0.410178	0.174218	-2.3544	0.0185529	0.067885		notDEG	neither
ENSBTAG00000033167	-0.509188	7.70426	5.79764	0.0188852	0.0831531		109.771	-0.502471	0.221634	-2.26712	0.0233829	0.0793958		notDEG	neither
NODE_74280_length_3064_cov_15.718447_g21601_i1.mrna1+NODE_66419_length_3361_cov_17.754263_g21601_i0.mrna1+NODE_114390_length_1934_cov_16.330102_g21601_i8.mrna1	0.217132	7.46717	5.78647	0.0189955	0.0834548		89.5636	0.319558	0.0940095	3.39921	0.000675819	0.00679724		notDEG	neither
ENSBTAG00000001812	0.189572	13.8	5.75712	0.0192884	0.0836697		7271.37	0.293007	0.0728141	4.02404	5.72085e-05	0.00126596		notDEG	neither
ENSBTAG00000053238	0.283209	10.7732	5.75226	0.0193374	0.0836697		891.765	0.418305	0.11486	3.64187	0.000270666	0.0037807		notDEG	neither
LOC112448013	0.274942	6.62355	5.76706	0.0191886	0.0836697		48.8111	0.384606	0.113588	3.38599	0.000709224	0.0070553		notDEG	neither
ENSBTAG00000013305	-0.38459	9.77607	5.75281	0.0193318	0.0836697		434.456	-0.303996	0.127664	-2.38122	0.0172552	0.0642446		notDEG	neither
LOC101906791	-1.23753	2.76293	5.76374	0.0192219	0.0836697		1.69002	-1.26754	0.569457	-2.22587	0.0260231	0.0854022		notDEG	neither
ENSBTAG00000053789	-0.412791	8.27978	5.76451	0.0192142	0.0836697		154.535	-0.345685	0.155814	-2.21858	0.0265153	0.0861298		notDEG	neither
LOC104973643	-0.488773	6.79859	5.76762	0.0191831	0.0836697		53.5275	-0.389763	0.184355	-2.1142	0.0344985	0.102796		notDEG	neither
ENSBTAG00000067391	0.399248	7.91939	5.72764	0.0195875	0.0845691		121.866	0.532022	0.168079	3.16531	0.00154919	0.0123289		notDEG	neither
LOC132342561	0.475472	7.55322	5.70972	0.0197718	0.0849974		93.2495	0.586423	0.186749	3.14016	0.00168853	0.0131153		notDEG	neither
ENSBTAG00000064427	-0.334398	7.04403	5.71012	0.0197676	0.0849974		64.1586	-0.252284	0.118539	-2.12828	0.0333142	0.100521		notDEG	neither
NODE_16075_length_7358_cov_17.120450_g5861_i0.mrna1	-0.455777	8.9218	5.69811	0.0198921	0.085331		238.14	-0.357806	0.161365	-2.21737	0.0265979	0.0862513		notDEG	neither
ENSBTAG00000069586	0.381914	15.8733	5.6734	0.0201508	0.0862559		31019.4	0.511249	0.171494	2.98114	0.00287177	0.0185935		notDEG	neither
NODE_69609_length_3234_cov_14.125119_g15800_i2.mrna1+NODE_72840_length_3115_cov_13.148453_g15800_i3.mrna1+NODE_130811_length_1609_cov_15.787206_g50443_i0.mrna1	-0.434816	6.72162	5.64675	0.0204339	0.0872781		50.5129	-0.342343	0.156205	-2.19162	0.0284069	0.0904287		notDEG	neither
ENSBTAG00000066172	-0.407512	7.12744	5.63866	0.0205206	0.0872781		68.0586	-0.310174	0.150771	-2.05726	0.0396615	0.112896		notDEG	neither
ENSBTAG00000064298	-0.224931	9.04682	5.64258	0.0204786	0.0872781		269.227	-0.137697	0.0912638	-1.50877	0.131356	0.264653		notDEG	neither
ENSBTAG00000063704	-0.746991	6.53784	5.62832	0.0206374	0.0875884		37.5774	-0.387386	0.217946	-1.77744	0.0754963	0.181688		notDEG	neither
ENSBTAG00000061269	-0.412021	9.78496	5.61119	0.020818	0.088168		438.462	-0.336183	0.150775	-2.2297	0.0257675	0.0848551		notDEG	neither
LOC132344069	0.202876	6.87269	5.6036	0.020901	0.0883323		57.9057	0.31243	0.0793395	3.93789	8.21999e-05	0.00161724		notDEG	neither
ENSBTAG00000065995	-0.368195	11.7747	5.5944	0.0210022	0.0885724		1741.35	-0.28823	0.126873	-2.2718	0.0230986	0.0789337		notDEG	neither
ENSBTAG00000065107	-0.349703	7.87711	5.58671	0.0210871	0.0887434		115.537	-0.264315	0.120447	-2.19445	0.028203	0.0902307		notDEG	neither
NODE_88906_length_2581_cov_18.165335_g20456_i1.mrna1+NODE_63092_length_3503_cov_16.870111_g20456_i0.mrna1	-0.367557	7.04853	5.58177	0.0211418	0.0887867		63.999	-0.283782	0.130503	-2.17452	0.0296664	0.092914		notDEG	neither
ENSBTAG00000061669	-0.305748	9.44652	5.57648	0.0212005	0.0888467		348.924	-0.224846	0.110825	-2.02884	0.0424745	0.118606		notDEG	neither
ENSBTAG00000056715	-0.711036	8.08876	5.56448	0.0213399	0.0892436		136.243	-0.713811	0.279533	-2.55358	0.0106621	0.0456606		notDEG	neither
NODE_150233_length_1294_cov_14.025472_g62515_i0.mrna1+NODE_76340_length_2990_cov_17.051493_g25092_i0.mrna1	0.927082	6.17499	5.55486	0.021448	0.0895083		34.5636	1.09395	0.409191	2.67344	0.00750769	0.0372459		notDEG	neither
ENSBTAG00000069634	0.505473	9.84749	5.52072	0.0218361	0.090402		466.72	0.63589	0.212253	2.99591	0.00273631	0.018147		notDEG	neither
ENSBTAG00000066669	-0.629103	6.55834	5.51653	0.0218789	0.090402		44.8807	-0.54155	0.24388	-2.22056	0.0263806	0.085948		notDEG	neither
ENSBTAG00000069521	-0.435089	6.55255	5.51744	0.0218684	0.090402		44.7576	-0.355605	0.160439	-2.21645	0.026661	0.0863094		notDEG	neither
NODE_30183_length_5555_cov_16.944323_g8238_i3.mrna1+NODE_42026_length_4616_cov_18.278255_g8238_i5.mrna1	-0.470096	6.35881	5.52296	0.0218049	0.090402		39.166	-0.387329	0.181714	-2.13153	0.0330455	0.100027		notDEG	neither
ENSBTAG00000057246	-0.517318	9.20659	5.5158	0.0218882	0.090402		294.925	-0.433441	0.204404	-2.12051	0.033963	0.101517		notDEG	neither
ENSBTAG00000063000	-0.445163	6.72791	5.50164	0.0220508	0.0908858		51.1721	-0.358512	0.1702	-2.10641	0.0351683	0.10366		notDEG	neither
ENSBTAG00000059763	0.814369	4.91495	5.49729	0.0221014	0.0909066		13.6513	0.966634	0.34798	2.77784	0.00547208	0.0295245		notDEG	neither
ENSBTAG00000048228	-1.5216	3.91045	5.49059	0.0221849	0.0910628		3.78236	-0.483742	0.428894	-1.12788	0.25937	0.425598		notDEG	neither
ENSBTAG00000067051	0.402319	7.0614	5.48176	0.0222827	0.0910902		65.8253	0.510286	0.159955	3.19019	0.00142182	0.0116054		notDEG	neither
ENSBTAG00000056429	-0.675834	10.6461	5.48391	0.0222684	0.0910902		703.238	-0.284668	0.223049	-1.27626	0.201864	0.358994		notDEG	neither
LOC132345071	0.765653	6.93794	5.45531	0.0226008	0.0920144		59.7167	0.909017	0.324734	2.79927	0.0051219	0.0279509		notDEG	neither
ENSBTAG00000063386	-0.771515	5.52489	5.45709	0.0225742	0.0920144		20.6087	-0.731495	0.290414	-2.5188	0.0117755	0.0486824		notDEG	neither
ENSBTAG00000068323	0.295867	6.57222	5.43218	0.0228725	0.0929311		46.6885	0.40462	0.123452	3.27754	0.00104715	0.00913334		notDEG	neither
ENSBTAG00000015730	-0.74612	6.47922	5.42425	0.0229738	0.0929864		46.4842	-0.796722	0.313932	-2.53788	0.0111526	0.0471273		notDEG	neither
ENSBTAG00000067212	-1.32276	6.81641	5.42485	0.0229791	0.0929864		57.4056	-1.23692	0.529783	-2.33477	0.0195552	0.0696837		notDEG	neither
ENSBTAG00000060963	-0.408188	8.3876	5.40306	0.0232266	0.0937977		168.56	-0.351247	0.165696	-2.11983	0.0340206	0.10153		notDEG	neither
ENSBTAG00000058832	0.284172	9.3286	5.39226	0.0233594	0.0938836		326.377	0.38338	0.121772	3.14834	0.00164199	0.0129461		notDEG	neither
ENSBTAG00000055913	-0.204291	8.94623	5.38988	0.0233887	0.0938836		246.567	-0.112851	0.0536594	-2.10309	0.0354577	0.104352		notDEG	neither
ENSBTAG00000059680	-0.624022	6.82629	5.39544	0.0233202	0.0938836		45.6401	-0.183969	0.130345	-1.4114	0.158126	0.30293		notDEG	neither
ENSBTAG00000065810	-0.226838	9.4684	5.37782	0.0235382	0.0941057		354.302	-0.136759	0.0662202	-2.06521	0.0389032	0.111402		notDEG	neither
LOC100337323	-1.76001	3.87923	5.38058	0.0235095	0.0941057		3.59236	-0.583378	0.549798	-1.06108	0.288655	0.456777		notDEG	neither
ENSBTAG00000051845	-1.01481	5.83228	5.36467	0.0237079	0.0944386		26.7238	-0.96175	0.407185	-2.36195	0.0181791	0.0668288		notDEG	neither
NODE_257292_length_416_cov_2.769912_g157764_i0.mrna1+NODE_65618_length_3394_cov_19.653904_g3235_i19.mrna1	-0.321002	8.05999	5.36358	0.023716	0.0944386		132.023	-0.230634	0.11708	-1.96988	0.0488519	0.13182		notDEG	neither
ENSBTAG00000064562	-0.850697	4.7328	5.35514	0.0238219	0.0946721		9.29108	-0.281116	0.208346	-1.34928	0.177248	0.327095		notDEG	neither
ENSBTAG00000067558	-1.64093	7.4291	5.34307	0.0240252	0.0952904		29.4729	-0.164044	0.348258	-0.471041	0.637611	0.768352		notDEG	neither
ENSBTAG00000057766	-0.344868	8.59552	5.33233	0.0241111	0.0954418		190.756	-0.264163	0.118541	-2.22845	0.0258504	0.0849816		notDEG	neither
ENSBTAG00000057837	-0.426907	8.3793	5.32689	0.0241806	0.0955276		163.422	-0.347341	0.158171	-2.19599	0.0280927	0.0900286		notDEG	neither
ENSBTAG00000052345	-0.64	7.05058	5.30962	0.0244071	0.0962323		74.7837	-0.744273	0.299215	-2.48742	0.0128675	0.0522912		notDEG	neither
LOC112445944	-0.416122	6.49076	5.30478	0.0244653	0.096272		45.5857	-0.34572	0.172139	-2.00838	0.0446032	0.122932		notDEG	neither
ENSBTAG00000057368	-0.371468	7.20726	5.29189	0.0246328	0.0965511		71.6645	-0.283984	0.122769	-2.31316	0.0207137	0.0729948		notDEG	neither
ENSBTAG00000064366	-0.300931	7.38044	5.29219	0.0246289	0.0965511		81.4093	-0.22075	0.103329	-2.13637	0.032649	0.099616		notDEG	neither
ENSBTAG00000057742	-0.352181	8.52712	5.28013	0.0247869	0.096965		190.102	-0.306081	0.158201	-1.93476	0.0530192	0.138532		notDEG	neither
ENSBTAG00000064995	0.258751	12.6746	5.26791	0.0249479	0.0974041		3328.3	0.386249	0.105346	3.66647	0.000245921	0.00364116		notDEG	neither
LOC132342076	-0.423742	8.99439	5.2535	0.0251394	0.0979605		255.925	-0.318918	0.175636	-1.81579	0.0694033	0.171488		notDEG	neither
ENSBTAG00000066734	-0.453461	6.42359	5.21971	0.0255944	0.0995393		40.781	-0.371857	0.157639	-2.35891	0.0183289	0.0671941		notDEG	neither
ENSBTAG00000058541	-0.636681	6.52072	5.21544	0.0256524	0.0995712		44.5109	-0.550487	0.26113	-2.1081	0.0350226	0.10339		notDEG	neither
ENSBTAG00000003661	-1.30171	3.1557	5.20824	0.0257507	0.099759		3.22213	-1.27208	0.59797	-2.12733	0.0333926	0.100599		notDEG	neither
ENSBTAG00000056408	0.399567	7.47219	5.19517	0.0259303	0.10026		87.8578	0.51648	0.168076	3.0729	0.00211991	0.0151083		notDEG	neither
ENSBTAG00000069579	-0.52471	7.47237	5.17175	0.0262552	0.101171		86.1107	-0.466374	0.20587	-2.26538	0.0234892	0.0795466		notDEG	neither
ENSBTAG00000055749	-0.47815	6.16147	5.1709	0.0262671	0.101171		35.2701	-0.423579	0.197949	-2.13983	0.0323682	0.0989709		notDEG	neither
ENSBTAG00000064649	-0.679046	7.17404	5.13631	0.0267612	0.102876		68.6337	-0.619337	0.263285	-2.35234	0.0186556	0.0680005		notDEG	neither
ENSBTAG00000016603	-0.449932	8.31591	5.13211	0.0268152	0.102886		157.14	-0.3815	0.177959	-2.14375	0.0320531	0.0984268		notDEG	neither
ENSBTAG00000055542	-0.360318	8.1148	5.12598	0.026903	0.103025		137.25	-0.266335	0.144446	-1.84384	0.0652069	0.162804		notDEG	neither
NODE_106045_length_2126_cov_9.988775_g37452_i0.mrna1+NODE_124047_length_1736_cov_5.443038_g37452_i1.mrna1	-0.366054	7.72601	5.11635	0.0270413	0.103357		107.786	-0.307166	0.160208	-1.91729	0.0552012	0.142479		notDEG	neither
ENSBTAG00000058985	-0.331685	6.62181	5.10174	0.0272528	0.103966		50.3898	-0.239068	0.140326	-1.70366	0.0884441	0.202067		notDEG	neither
ENSBTAG00000004415	0.593065	6.57003	5.06891	0.0277344	0.105401		47.5223	0.749457	0.273118	2.74408	0.00606804	0.0319283		notDEG	neither
ENSBTAG00000053759	0.405715	7.7501	5.07083	0.027706	0.105401		108.57	0.48861	0.183324	2.66528	0.00769241	0.0378673		notDEG	neither
LOC112448758	-0.570144	9.15293	5.04973	0.0280261	0.105906		279.907	-0.506293	0.222359	-2.27692	0.0227911	0.078293		notDEG	neither
NODE_58344_length_3722_cov_16.733608_g11709_i3.mrna1+NODE_35609_length_5096_cov_16.594142_g11709_i0.mrna1+NODE_93091_length_2460_cov_12.697440_g11709_i11.mrna1	-0.283952	7.24877	5.05201	0.0279859	0.105906		74.7757	-0.177068	0.107797	-1.64261	0.100464	0.219802		notDEG	neither
ENSBTAG00000057936	-0.781414	5.51187	5.05371	0.0279606	0.105906		16.3706	-0.17073	0.163819	-1.04219	0.297323	0.466246		notDEG	neither
LOC132344823	-0.698352	7.07896	5.03272	0.028282	0.10647		69.5511	-0.734731	0.300778	-2.44277	0.0145752	0.0573176		notDEG	neither
LOC132343000	-1.89172	2.53649	5.03287	0.0282797	0.10647		0.620069	-0.751281	0.746312	-1.00666	0.314099	0.482513		notDEG	neither
LOC100847831	-0.463192	6.3928	5.02454	0.0283999	0.106673		44.3	-0.429504	0.208671	-2.05828	0.0395631	0.112784		notDEG	neither
ENSBTAG00000065054	-0.345269	6.83688	5.02173	0.0284426	0.106673		55.2744	-0.253468	0.128964	-1.96541	0.0493665	0.13243		notDEG	neither
ENSBTAG00000011441	-0.723597	6.59977	5.01621	0.0285327	0.106811		37.2248	-0.170915	0.172379	-0.991504	0.321439	0.489593		notDEG	neither
ENSBTAG00000036298	-0.450369	6.93929	5.0041	0.0287122	0.107081		68.3838	-0.484408	0.230815	-2.09869	0.0358447	0.105248		notDEG	neither
ENSBTAG00000031774	-0.89319	7.82257	5.00547	0.028711	0.107081		78.9403	-0.106373	0.228992	-0.464525	0.642271	0.771534		notDEG	neither
ENSBTAG00000050833	-0.389945	8.35278	4.98909	0.0289439	0.107504		161.167	-0.301294	0.13797	-2.18377	0.0289793	0.0917919		notDEG	neither
ENSBTAG00000040442	-0.238958	6.58687	4.99131	0.0289095	0.107504		48.4832	-0.112372	0.101903	-1.10273	0.270144	0.438083		notDEG	neither
ENSBTAG00000064558	-2.03247	2.1788	4.98651	0.0289867	0.107504		0.153021	-0.43203	1.08247	-0.399113	0.68981	NA		notDEG	neither
NODE_136610_length_1508_cov_18.164221_g53874_i0.mrna1+NODE_140243_length_1448_cov_17.492341_g53874_i1.mrna1	-0.552188	6.36749	4.97645	0.0291404	0.107873		39.0674	-0.460559	0.228065	-2.01942	0.0434439	0.120539		notDEG	neither
ENSBTAG00000058598	-0.562108	9.39625	4.96996	0.029248	0.108004		333.432	-0.515344	0.226951	-2.27073	0.0231636	0.0790045		notDEG	neither
ENSBTAG00000061657	-1.06989	5.69179	4.96769	0.0292836	0.108004		15.0339	0.0234794	0.196574	0.119443	0.904924	0.948862		notDEG	neither
ENSBTAG00000057379	-0.445062	7.38376	4.96373	0.0293397	0.108011		82.2714	-0.36823	0.188003	-1.95864	0.0501553	0.133794		notDEG	neither
ENSBTAG00000068457	0.405054	6.85658	4.95077	0.0295443	0.108565		56.7229	0.515275	0.167656	3.07341	0.00211627	0.0151083		notDEG	neither
ENSBTAG00000047919	0.368434	7.69938	4.94734	0.0295987	0.108565		103.598	0.493787	0.158358	3.11817	0.00181977	0.0138477		notDEG	neither
ENSBTAG00000068200	-0.383417	7.71558	4.93419	0.0298082	0.109133		103.111	-0.292012	0.149356	-1.95514	0.0505666	0.133975		notDEG	neither
LOC101907877	0.298617	7.58949	4.92577	0.0299432	0.109427		95.7656	0.409347	0.111383	3.67513	0.000237731	0.00357533		notDEG	neither
ENSBTAG00000061341	-0.615264	10.1205	4.91787	0.0300767	0.109643		547.691	-0.558745	0.244959	-2.28098	0.0225496	0.0776032		notDEG	neither
ENSBTAG00000061953	-1.25735	2.35132	4.91238	0.0301593	0.109643		1.69211	-1.28707	0.754004	-1.70698	0.0878261	0.200896		notDEG	neither
ENSBTAG00000056582	-0.619364	9.94899	4.91228	0.030167	0.109643		402.199	-0.0916453	0.156254	-0.586515	0.55753	0.709921		notDEG	neither
ENSBTAG00000038755	0.230392	10.9891	4.90701	0.0302463	0.109732		1033.27	0.337695	0.0969581	3.48289	0.000496029	0.0056469		notDEG	neither
ENSBTAG00000057848	0.280498	6.78829	4.90177	0.0303316	0.109842		53.8655	0.382523	0.108469	3.52656	0.000420995	0.0051905		notDEG	neither
NODE_201357_length_741_cov_8.381024_g103242_i0.mrna1+NODE_176647_length_965_cov_14.706081_g68479_i1.mrna1+NODE_158864_length_1174_cov_18.380128_g68479_i0.mrna1	-0.453515	8.05564	4.88132	0.0306668	0.110855		130.873	-0.406794	0.183951	-2.21142	0.0270066	0.0871327		notDEG	neither
ENSBTAG00000012389	-1.13631	1.88848	6.15464	0.0307341	0.110898		0.0708575	-0.572643	3.28555	-0.174291	0.861636	NA		notDEG	neither
ENSBTAG00000052803	0.238835	12.19	4.87114	0.0308351	0.111062		2382.8	0.36268	0.1053	3.44424	0.000572668	0.00628618		notDEG	neither
ENSBTAG00000066746	-0.279629	7.21044	4.85757	0.031061	0.111674		74.8735	-0.187688	0.120374	-1.55921	0.118947	0.246393		notDEG	neither
ENSBTAG00000067207	-0.340412	9.32615	4.84944	0.0311973	0.111762		319.026	-0.256991	0.130853	-1.96396	0.0495346	0.132694		notDEG	neither
LOC100848766	-0.28377	8.0371	4.85225	0.0311501	0.111762		129.736	-0.187219	0.10622	-1.76257	0.0779737	0.184319		notDEG	neither
ENSBTAG00000055781	-0.360658	7.59111	4.84051	0.0313475	0.112099		95.6465	-0.297615	0.152119	-1.95647	0.05041	0.133975		notDEG	neither
ENSBTAG00000058002	0.282174	7.5042	4.81435	0.0317923	0.113487		91.7354	0.402943	0.137315	2.93445	0.00334138	0.0205872		notDEG	neither
ENSBTAG00000001221	0.394012	10.7939	4.80356	0.0319779	0.113946		903.354	0.534852	0.17621	3.03531	0.00240288	0.0162719		notDEG	neither
ENSBTAG00000069827	0.289713	9.77863	4.78845	0.0322395	0.114065		445.148	0.406283	0.121143	3.35376	0.000797216	0.00753803		notDEG	neither
ENSBTAG00000064739	-0.362478	7.2965	4.79095	0.0321961	0.114065		78.9578	-0.306333	0.155564	-1.96918	0.0489322	0.13182		notDEG	neither
ENSBTAG00000065075	-0.290112	10.5286	4.79651	0.0320997	0.114065		738.463	-0.206568	0.10909	-1.89355	0.0582848	0.149028		notDEG	neither
NODE_76060_length_2999_cov_20.419918_g15467_i4.mrna1+NODE_71063_length_3181_cov_18.204897_g15467_i3.mrna1+NODE_67767_length_3306_cov_17.822236_g15467_i2.mrna1	-0.317941	6.59054	4.7904	0.0322056	0.114065		46.3431	-0.215395	0.114178	-1.88649	0.0592283	0.150835		notDEG	neither
ENSBTAG00000064991	0.22257	6.91193	4.77985	0.0323895	0.114393		60.6308	0.333941	0.103809	3.21689	0.0012959	0.0108086		notDEG	neither
ENSBTAG00000014417	-0.255816	10.4526	4.75684	0.0327944	0.115619		712.333	-0.179306	0.114216	-1.56988	0.116444	0.243068		notDEG	neither
ENSBTAG00000061570	0.473091	8.51985	4.72859	0.033299	0.117191		190.675	0.638256	0.232953	2.73984	0.00614685	0.0320778		notDEG	neither
ENSBTAG00000069156	-0.3204	10.7122	4.72369	0.0333872	0.117295		847.338	-0.20052	0.138709	-1.44561	0.148286	0.289006		notDEG	neither
LOC112447410	0.242766	10.5857	4.72021	0.0334501	0.11731		782.908	0.360756	0.108788	3.31612	0.000912758	0.00834147		notDEG	neither
ENSBTAG00000069965	0.227225	12.4687	4.71015	0.0336327	0.117744		2896.19	0.334136	0.105231	3.17525	0.00149708	0.0120651		notDEG	neither
ENSBTAG00000045892	-0.421196	6.82263	4.68608	0.0340738	0.119079		61.6181	-0.424008	0.215031	-1.97184	0.0486276	0.131556		notDEG	neither
ENSBTAG00000057727	0.328418	6.61018	4.64162	0.0349049	0.121771		48.8091	0.457458	0.160945	2.84232	0.00447868	0.0249396		notDEG	neither
ENSBTAG00000055788	-0.484755	6.88148	4.63621	0.0350077	0.121917		56.9407	-0.397374	0.205608	-1.93268	0.0532758	0.138633		notDEG	neither
ENSBTAG00000048896	-0.41205	7.84865	4.61137	0.035483	0.12301		117.016	-0.390708	0.184938	-2.11264	0.0346312	0.10287		notDEG	neither
ENSBTAG00000063187	-1.0235	5.0583	4.6123	0.0354715	0.12301		9.92894	0.0232561	0.210762	0.110343	0.912137	0.953054		notDEG	neither
ENSBTAG00000054744	-1.64965	2.12143	4.61016	0.0355062	0.12301		0.215843	-0.7231	1.14869	-0.6295	0.529022	NA		notDEG	neither
ENSBTAG00000065519	-0.559505	6.46464	4.57787	0.036135	0.124972		42.4048	-0.513894	0.240732	-2.13471	0.0327845	0.0998698		notDEG	neither
LOC100847870	-0.357046	10.963	4.53621	0.0369638	0.127618		1020.85	-0.340017	0.167532	-2.02957	0.0424006	0.118573		notDEG	neither
ENSBTAG00000067771	-0.283778	6.72281	4.52669	0.0371559	0.12806		50.8308	-0.186302	0.0989907	-1.88202	0.0598339	0.151725		notDEG	neither
ENSBTAG00000068939	1.07941	1.92033	6.82513	0.0373906	0.128647		0.121772	0.643578	1.53624	0.418932	0.675266	NA		notDEG	neither
ENSBTAG00000038702	0.238225	8.32412	4.49492	0.0378054	0.12985		162.005	0.357864	0.11296	3.16807	0.00153454	0.0122635		notDEG	neither
ENSBTAG00000068626	-0.250669	7.99231	4.48573	0.0379955	0.130226		125.546	-0.155582	0.0773024	-2.01264	0.0441521	0.122041		notDEG	neither
ENSBTAG00000069587	-0.329529	6.73998	4.48021	0.0381102	0.130226		51.6125	-0.239564	0.124786	-1.9198	0.054883	0.141849		notDEG	neither
LOC132343843	-0.272848	7.53233	4.4806	0.0381021	0.130226		91.9203	-0.196431	0.114155	-1.72074	0.0852977	0.197		notDEG	neither
ENSBTAG00000053191	0.267559	10.0947	4.45579	0.038622	0.13175		553.434	0.394972	0.116178	3.39972	0.000674554	0.00679724		notDEG	neither
ENSBTAG00000052041	0.957937	2.34741	4.45238	0.0386941	0.131771		0.817935	1.19718	0.549506	2.17864	0.0293584	0.092228		notDEG	neither
NODE_88402_length_2596_cov_24.458118_g18268_i8.mrna1	-0.232881	8.07673	4.44005	0.0389559	0.132437		133.62	-0.133642	0.0633388	-2.10996	0.0348622	0.103235		notDEG	neither
NODE_137285_length_1497_cov_12.935915_g8828_i7.mrna1+NODE_174133_length_992_cov_8.904918_g8828_i8.mrna1+NODE_266949_length_361_cov_5.806338_g167421_i0.mrna1	-0.506942	7.10394	4.42852	0.0392023	0.133048		66.2215	-0.457624	0.216957	-2.10929	0.0349198	0.103246		notDEG	neither
ENSBTAG00000034024	-0.513597	6.56219	4.42292	0.0393226	0.13323		45.4223	-0.439898	0.227253	-1.93572	0.0529015	0.138532		notDEG	neither
ENSBTAG00000001287	-0.38815	8.80944	4.41423	0.0395101	0.133639		221.546	-0.280212	0.158322	-1.76989	0.076746	0.182884		notDEG	neither
ENSBTAG00000062804	-0.497507	14.4817	4.4017	0.039789	0.134355		11383.1	-0.440954	0.212323	-2.07681	0.0378189	0.109446		notDEG	neither
ENSBTAG00000053861	-0.574087	7.49813	4.38813	0.040086	0.13513		101.074	-0.682807	0.297449	-2.29555	0.0217018	0.0754232		notDEG	neither
ENSBTAG00000066388	-0.34149	8.92573	4.37521	0.0403641	0.135838		241.731	-0.246065	0.143761	-1.71163	0.086965	0.200124		notDEG	neither
ENSBTAG00000023845	-0.231327	8.71471	4.36252	0.040646	0.136557		219.397	-0.149616	0.133081	-1.12425	0.260908	0.427639		notDEG	neither
ENSBTAG00000057270	-0.32785	6.85516	4.3593	0.0407178	0.136569		57.3463	-0.260319	0.149651	-1.73951	0.0819443	0.190638		notDEG	neither
ENSBTAG00000052796	-0.610343	7.48893	4.34588	0.0410259	0.137142		86.0564	-0.530258	0.261781	-2.02558	0.0428081	0.119015		notDEG	neither
ENSBTAG00000058015	-0.257336	9.84534	4.3477	0.040978	0.137142		457.934	-0.175507	0.0897647	-1.95519	0.0505601	0.133975		notDEG	neither
ENSBTAG00000065011	0.3956	7.63467	4.33805	0.0411956	0.13725		99.8511	0.508303	0.194861	2.60855	0.00909277	0.0420925		notDEG	neither
LOC101906526	-0.250418	8.15504	4.341	0.041129	0.13725		142.405	-0.153784	0.109869	-1.3997	0.161603	0.30672		notDEG	neither
ENSBTAG00000065654	-0.470622	7.35381	4.32897	0.0414017	0.137707		81.051	-0.412489	0.214102	-1.9266	0.0540293	0.140022		notDEG	neither
ENSBTAG00000056619	0.389453	6.74948	4.31661	0.041684	0.138412		53.0337	0.496732	0.187194	2.65356	0.00796469	0.0387187		notDEG	neither
ENSBTAG00000067729	-1.16702	3.55605	4.31363	0.0417522	0.138412		3.16411	-0.42125	0.394559	-1.06765	0.285679	0.45282		notDEG	neither
ENSBTAG00000062040	-1.2195	2.81047	4.30285	0.0420006	0.139005		1.63362	-1.24874	0.685368	-1.82201	0.0684541	0.169959		notDEG	neither
ENSBTAG00000057425	0.405705	7.77157	4.28079	0.0425134	0.14047		108.569	0.524709	0.184197	2.84864	0.00439071	0.0245212		notDEG	neither
ENSBTAG00000067817	0.236617	6.82488	4.26178	0.0429611	0.140654		57.8515	0.349807	0.107716	3.24748	0.00116432	0.00997242		notDEG	neither
ENSBTAG00000060098	0.319855	6.62391	4.26037	0.0429945	0.140654		51.1689	0.436498	0.167816	2.60104	0.00929404	0.0423771		notDEG	neither
ENSBTAG00000063477	-0.376412	8.37509	4.26334	0.0429241	0.140654		162.861	-0.309244	0.1538	-2.01069	0.0443582	0.122434		notDEG	neither
ENSBTAG00000059654	-0.430676	11.3104	4.27202	0.0427263	0.140654		1261.86	-0.366795	0.184456	-1.98853	0.0467535	0.12757		notDEG	neither
ENSBTAG00000058343	-0.299767	9.50795	4.2691	0.0427881	0.140654		360.905	-0.222097	0.11466	-1.937	0.0527456	0.138385		notDEG	neither
ENSBTAG00000068803	-0.318086	8.07922	4.26637	0.0428524	0.140654		133.15	-0.206466	0.1264	-1.63344	0.102378	0.222459		notDEG	neither
ENSBTAG00000059221	-0.323608	8.25025	4.25753	0.0430617	0.140654		150.663	-0.199162	0.13487	-1.4767	0.139757	0.276331		notDEG	neither
ENSBTAG00000063237	0.458543	8.35874	4.25202	0.0431941	0.140856		165.826	0.564034	0.222651	2.53327	0.0113005	0.0475252		notDEG	neither
ENSBTAG00000059269	-0.373465	6.99317	4.24789	0.0432912	0.140943		61.2799	-0.27853	0.157594	-1.76739	0.0771628	0.183127		notDEG	neither
LOC132342554	0.290346	8.85252	4.23914	0.0435005	0.141394		233.424	0.414814	0.13513	3.06973	0.00214252	0.0152127		notDEG	neither
ENSBTAG00000060034	0.253746	11.4021	4.22706	0.0437914	0.141477		1376.24	0.384643	0.105208	3.65601	0.000256169	0.00365846		notDEG	neither
LOC101905153	-0.389215	11.79	4.22458	0.0438574	0.141477		1769.05	-0.300523	0.169564	-1.77232	0.0763411	0.182581		notDEG	neither
ENSBTAG00000057805	-0.275321	6.87674	4.23049	0.0437086	0.141477		57.7543	-0.192441	0.116403	-1.65323	0.0982835	0.21727		notDEG	neither
ENSBTAG00000061291	-0.343168	7.32594	4.22508	0.0438394	0.141477		78.899	-0.244636	0.150455	-1.62597	0.103955	0.22488		notDEG	neither
ENSBTAG00000066000	-0.317191	6.9989	4.2234	0.0438799	0.141477		67.3124	-0.240455	0.162443	-1.48024	0.13881	0.275314		notDEG	neither
ENSBTAG00000064317	-0.251594	8.1351	4.21949	0.0439749	0.141555		139.059	-0.162408	0.0985361	-1.64821	0.0993088	0.218869		notDEG	neither
ENSBTAG00000060507	-0.727538	4.49651	4.21294	0.0441341	0.141839		12.585	-0.722115	0.358131	-2.01634	0.0437644	0.121145		notDEG	neither
ENSBTAG00000068857	0.23995	8.10071	4.20017	0.0444466	0.142614		137.321	0.330886	0.107121	3.08891	0.00200895	0.0147946		notDEG	neither
ENSBTAG00000060714	-0.76774	7.16822	4.19548	0.044569	0.142778		69.1159	-0.740706	0.346186	-2.13962	0.0323858	0.0989709		notDEG	neither
ENSBTAG00000066476	-0.362685	6.38173	4.18978	0.0447024	0.142976		40.6035	-0.265684	0.165339	-1.6069	0.108075	0.23081		notDEG	neither
ENSBTAG00000056109	-0.335753	6.73259	4.18162	0.0449047	0.143394		51.0804	-0.255529	0.128133	-1.99425	0.0461245	0.126215		notDEG	neither
ENSBTAG00000069120	0.275664	6.26724	4.15824	0.0454892	0.14418		37.8942	0.404203	0.138973	2.90851	0.00363157	0.0219503		notDEG	neither
ENSBTAG00000069946	0.579379	5.51591	4.16644	0.0452832	0.14418		21.1168	0.706618	0.283628	2.49135	0.0127257	0.0519362		notDEG	neither
ENSBTAG00000022199	0.479251	5.11828	4.15735	0.0455116	0.14418		18.4429	0.586983	0.250609	2.34223	0.0191691	0.0691076		notDEG	neither
LOC101908237	-0.441248	6.511	4.15787	0.0454985	0.14418		43.6654	-0.377178	0.185118	-2.0375	0.0415996	0.117191		notDEG	neither
ENSBTAG00000039028	-1.03653	1.88026	6.80342	0.0454751	0.14418		0.065022	-0.506515	2.09513	-0.241758	0.808967	NA		notDEG	neither
ENSBTAG00000067220	0.252217	7.3914	4.14956	0.0457083	0.144574		86.623	0.36137	0.136741	2.64273	0.00822395	0.0390879		notDEG	neither
ENSBTAG00000062720	-0.341702	7.77452	4.12762	0.0462672	0.146111		107.503	-0.243811	0.143935	-1.6939	0.0902841	0.205289		notDEG	neither
ENSBTAG00000061346	-0.557207	5.04552	4.11856	0.0465001	0.146615		18.0404	-0.506564	0.284008	-1.78363	0.0744842	0.18031		notDEG	neither
ENSBTAG00000064711	0.544603	5.87412	4.11239	0.0466596	0.146886		28.1334	0.690083	0.267297	2.58171	0.00983126	0.0436691		notDEG	neither
ENSBTAG00000048842	-0.290635	8.21413	4.10953	0.0467336	0.146888		154.549	-0.24399	0.154668	-1.5775	0.114679	0.240949		notDEG	neither
ENSBTAG00000057236	0.329207	7.58475	4.1014	0.046945	0.14732		96.2842	0.445468	0.167685	2.65658	0.00789376	0.0386144		notDEG	neither
LOC101905293	0.398205	8.47136	4.09084	0.0472209	0.147918		178.774	0.501827	0.196815	2.54974	0.0107803	0.0459606		notDEG	neither
ENSBTAG00000057622	-0.512475	7.7455	4.08873	0.0472835	0.147918		104.054	-0.445614	0.224361	-1.98615	0.0470165	0.128105		notDEG	neither
LOC100848538	-0.696566	6.44081	4.08106	0.0474854	0.148318		35.5898	-0.369977	0.26045	-1.42053	0.155454	0.299632		notDEG	neither
ENSBTAG00000058833	-0.375774	6.71807	4.06497	0.0479044	0.149393		59.4763	-0.401545	0.22241	-1.80542	0.0710086	0.17436		notDEG	neither
LOC101904351	-0.411721	6.34881	4.05521	0.048165	0.149807		38.3919	-0.335604	0.173616	-1.93302	0.0532332	0.138633		notDEG	neither
LOC132344846	0.389482	7.98643	4.05439	0.048187	0.149807		140.147	0.408258	0.241423	1.69105	0.0908278	0.206035		notDEG	neither
ENSBTAG00000026637	0.330852	9.44182	4.04069	0.0485557	0.150252		349.228	0.449377	0.134552	3.3398	0.000838386	0.00773583		notDEG	neither
ENSBTAG00000056854	0.278151	7.09824	4.04109	0.0485449	0.150252		68.2745	0.379473	0.142038	2.67164	0.00754823	0.0373501		notDEG	neither
LOC101910153	-0.380471	7.59956	4.04586	0.0484162	0.150252		105.088	-0.416654	0.213998	-1.947	0.0515352	0.135956		notDEG	neither
ENSBTAG00000069670	-0.472444	4.20369	4.03252	0.0487769	0.150703		7.57581	-0.336117	0.226766	-1.48221	0.138283	0.275314		notDEG	neither
LOC132345481	-0.245693	7.54238	4.02373	0.0490163	0.151209		98.8372	-0.177018	0.136644	-1.29547	0.195158	0.348365		notDEG	neither
ENSBTAG00000060265	-0.910917	3.34712	4.01833	0.0491638	0.151394		3.25287	-0.818218	0.434144	-1.88467	0.0594747	0.151095		notDEG	neither
ENSBTAG00000065236	-0.31953	6.87591	4.016	0.0492278	0.151394		56.6088	-0.229398	0.125415	-1.82911	0.0673838	0.167582		notDEG	neither
ENSBTAG00000062357	-0.323906	6.8223	4.01291	0.0493126	0.151422		54.7928	-0.207386	0.135605	-1.52934	0.126179	0.257757		notDEG	neither
ENSBTAG00000066238	0.584129	7.33083	4.00656	0.0494947	0.151736		84.377	0.696391	0.307147	2.26729	0.0233726	0.0793958		notDEG	neither
LOC104974661	-0.414719	6.43822	4.00369	0.0495665	0.151736		41.11	-0.345984	0.176926	-1.95553	0.0505208	0.133975		notDEG	neither
ENSBTAG00000058345	-0.449319	7.69216	3.99481	0.0498126	0.152256		114.971	-0.517064	0.257582	-2.00738	0.0447097	0.123048		notDEG	neither
ENSBTAG00000066696	-0.407875	6.67834	3.98368	0.0501226	0.15297		48.6715	-0.34482	0.169528	-2.034	0.0419512	0.117661		notDEG	neither
ENSBTAG00000063555	0.288651	9.54781	3.97911	0.0502506	0.153081		378.376	0.409729	0.137242	2.98544	0.00283166	0.0185222		notDEG	neither
ENSBTAG00000061949	0.425922	7.00272	3.97692	0.0503122	0.153081		66.0095	0.523017	0.228261	2.29132	0.0219452	0.0759335		notDEG	neither
ENSBTAG00000065345	0.268806	7.07319	3.96989	0.05051	0.153449		70.242	0.381349	0.145294	2.62467	0.0086734	0.0409042		notDEG	neither
ENSBTAG00000049866	-0.793382	6.32797	3.95774	0.0508612	0.154281		32.0161	-0.366272	0.299718	-1.22206	0.221686	0.382148		notDEG	neither
NODE_222575_length_601_cov_3.748092_g123399_i0.mrna1+NODE_160771_length_1150_cov_2.541473_g69844_i0.mrna1+NODE_128118_length_1659_cov_7.247155_g48889_i0.mrna1	-0.987626	2.12754	3.93667	0.051456	0.155849		0.392547	-0.986695	0.683344	-1.44392	0.148761	NA		notDEG	neither
ENSBTAG00000066107	-0.403084	9.6007	3.93286	0.0515657	0.155945		385.815	-0.322841	0.182437	-1.7696	0.0767934	0.182884		notDEG	neither
NODE_134417_length_1546_cov_9.974813_g52581_i0.mrna1+NODE_122247_length_1771_cov_12.038371_g45675_i0.mrna1+NODE_162252_length_1130_cov_49.618234_g70939_i0.mrna1	0.226941	8.86551	3.92688	0.0517385	0.156162		234.932	0.346075	0.099118	3.49154	0.000480238	0.00562239		notDEG	neither
ENSBTAG00000067632	-0.818034	8.07484	3.92042	0.05195	0.156162		133.498	-0.779918	0.391064	-1.99435	0.0461142	0.126215		notDEG	neither
NODE_197839_length_768_cov_12.913169_g40865_i2.mrna1+NODE_113039_length_1964_cov_17.106518_g40865_i0.mrna1	-0.625359	7.03886	3.92254	0.0518717	0.156162		63.7611	-0.521971	0.295353	-1.76728	0.0771819	0.183127		notDEG	neither
ENSBTAG00000059444	1.09644	1.8898	8.29619	0.0518958	0.156162		0.110775	0.434774	1.65334	0.262966	0.792576	NA		notDEG	neither
NODE_154436_length_1234_cov_10.513397_g65366_i0.mrna1	0.336874	7.77639	3.91498	0.0520843	0.156331		108.444	0.448345	0.155415	2.88483	0.00391627	0.022945		notDEG	neither
ENSBTAG00000047206	0.444128	11.9778	3.90042	0.0525178	0.157396		2201.41	0.466029	0.264808	1.75988	0.0784286	0.185165		notDEG	neither
NODE_118919_length_1837_cov_18.291477_g43960_i0.mrna1+NODE_170716_length_1029_cov_12.918067_g4384_i1.mrna1	-0.363631	6.9833	3.88935	0.0528372	0.158116		61.0859	-0.288115	0.163269	-1.76467	0.0776196	0.183937		notDEG	neither
ENSBTAG00000058876	-0.485211	6.2691	3.88541	0.0529539	0.158229		44.1854	-0.522269	0.28	-1.86524	0.0621474	0.156392		notDEG	neither
ENSBTAG00000056413	0.195706	7.80487	3.8757	0.0532431	0.158474		112.77	0.313275	0.0975053	3.21291	0.00131399	0.0109118		notDEG	neither
ENSBTAG00000048049	-0.533516	12.5053	3.87582	0.0532623	0.158474		2898.26	-0.444674	0.24712	-1.79943	0.0719512	0.175963		notDEG	neither
ENSBTAG00000038368	-0.198494	8.53654	3.87466	0.0532739	0.158474		193.615	-0.120502	0.115483	-1.04346	0.296734	0.466087		notDEG	neither
ENSBTAG00000063010	-0.322685	9.47948	3.86844	0.0534601	0.158792		362.605	-0.279046	0.159675	-1.74759	0.0805359	0.188741		notDEG	neither
ENSBTAG00000037710	0.310953	15.102	3.85891	0.0537468	0.159406		18137.9	0.447745	0.167293	2.67641	0.00744154	0.0370139		notDEG	neither
ENSBTAG00000057466	-0.264688	9.86434	3.85416	0.0538902	0.159595		464.237	-0.180588	0.0995428	-1.81417	0.0696509	0.171877		notDEG	neither
ENSBTAG00000063730	0.253016	7.74232	3.84475	0.0541756	0.15973		110.543	0.35107	0.142355	2.46615	0.0136573	0.0547911		notDEG	neither
ENSBTAG00000021433	0.336711	10.947	3.84933	0.0540364	0.15973		1010.38	0.418866	0.175474	2.38706	0.0169838	0.0636061		notDEG	neither
LOC132343307	0.492623	5.90898	3.84551	0.0541524	0.15973		28.606	0.585976	0.255242	2.29577	0.0216892	0.0754232		notDEG	neither
ENSBTAG00000068892	0.189841	8.5269	3.82972	0.0546349	0.160579		186.799	0.30285	0.0968491	3.12703	0.00176583	0.0135997		notDEG	neither
ENSBTAG00000063115	-0.345895	7.84307	3.82951	0.0546414	0.160579		114.452	-0.267909	0.170099	-1.57502	0.115251	0.241106		notDEG	neither
ENSBTAG00000039886	-0.292799	8.16737	3.82746	0.0547045	0.160579		144.81	-0.214501	0.138963	-1.54358	0.122691	0.251895		notDEG	neither
ENSBTAG00000069877	-0.26204	8.15384	3.81926	0.054957	0.161084		141.149	-0.175539	0.114832	-1.52866	0.126349	0.257828		notDEG	neither
ENSBTAG00000017759	-0.610741	11.8606	3.81633	0.0550723	0.161185		1546.74	-0.156663	0.217717	-0.719572	0.471789	0.633697		notDEG	neither
NODE_179824_length_931_cov_12.291569_g84594_i0.mrna1	0.442757	7.64939	3.81267	0.0551613	0.16121		99.2597	0.540737	0.222105	2.4346	0.0149083	0.0581119		notDEG	neither
ENSBTAG00000053679	0.203746	9.51042	3.79808	0.0556158	0.162301		379.387	0.286898	0.128419	2.23408	0.0254781	0.0840469		notDEG	neither
ENSBTAG00000010277	0.55023	7.56834	3.79006	0.055875	0.162574		95.0665	0.70163	0.2839	2.4714	0.0134586	0.0542318		notDEG	neither
LOC100847666	-0.378307	9.18391	3.78734	0.0559533	0.162574		289.708	-0.300594	0.178001	-1.68872	0.0912734	0.2068		notDEG	neither
ENSBTAG00000068250	-0.325726	6.58645	3.79073	0.0558465	0.162574		46.8977	-0.231411	0.157966	-1.46494	0.142938	0.281221		notDEG	neither
NODE_155526_length_1219_cov_12.248687_g66089_i0.mrna1	-0.539915	6.88994	3.77083	0.0564805	0.16341		56.6322	-0.507957	0.249524	-2.0357	0.0417806	0.117527		notDEG	neither
ENSBTAG00000066698	-0.592264	6.47753	3.77566	0.0563287	0.16341		42.6653	-0.505742	0.286931	-1.76259	0.0779699	0.184319		notDEG	neither
ENSBTAG00000057952	-0.332357	6.66904	3.76793	0.0565683	0.16341		49.207	-0.241906	0.155753	-1.55314	0.12039	0.248321		notDEG	neither
ENSBTAG00000066158	-0.328099	9.67678	3.76958	0.0565158	0.16341		373.742	-0.0392208	0.0919581	-0.426507	0.669738	0.790907		notDEG	neither
ENSBTAG00000058801	-1.70358	2.30768	3.7519	0.0570895	0.164678		0.394794	-0.66523	1.1705	-0.568328	0.569812	NA		notDEG	neither
ENSBTAG00000038240	-0.309591	10.0367	3.73797	0.0575323	0.165716		524.481	-0.236966	0.141118	-1.67921	0.0931119	0.209721		notDEG	neither
ENSBTAG00000061820	0.389034	8.05743	3.72147	0.0580709	0.167027		141.197	0.49952	0.229174	2.17966	0.0292829	0.092228		notDEG	neither
ENSBTAG00000011052	0.225113	13.8185	3.69337	0.0590008	0.169404		7369.69	0.339565	0.114843	2.95678	0.00310866	0.0197261		notDEG	neither
ENSBTAG00000059873	0.49589	11.016	3.69162	0.0590668	0.169404		1048.55	0.642778	0.250999	2.56087	0.0104409	0.0453984		notDEG	neither
ENSBTAG00000064397	-0.275943	10.7158	3.68328	0.0593386	0.16994		837.268	-0.190913	0.114708	-1.66434	0.0960437	0.214303		notDEG	neither
NODE_238211_length_516_cov_16.571754_g138753_i0.mrna1	0.893348	3.00138	3.67323	0.0596772	0.170665		2.13672	1.12254	0.513662	2.18537	0.0288615	0.0915704		notDEG	neither
ENSBTAG00000052173	0.277862	10.2104	3.6678	0.059861	0.170946		605.573	0.396713	0.149507	2.65348	0.00796672	0.0387187		notDEG	neither
ENSBTAG00000064812	0.455863	6.40416	3.65839	0.0601809	0.17137		40.5533	0.586314	0.229236	2.55769	0.0105371	0.0455336		notDEG	neither
ENSBTAG00000059651	-0.911213	3.67933	3.66062	0.060105	0.17137		4.54132	-0.823897	0.450307	-1.82963	0.0673048	0.167582		notDEG	neither
ENSBTAG00000066374	0.482323	6.5595	3.64905	0.0605003	0.172034		49.5959	0.557081	0.274255	2.03125	0.0422294	0.118267		notDEG	neither
ENSBTAG00000061879	-0.333521	7.36966	3.63278	0.0610614	0.173137		80.5369	-0.230573	0.136695	-1.68677	0.0916481	0.207403		notDEG	neither
ENSBTAG00000067503	-0.370951	6.91272	3.63327	0.0610444	0.173137		58.9759	-0.301707	0.183136	-1.64745	0.0994651	0.218869		notDEG	neither
ENSBTAG00000065840	-0.693553	7.12357	3.62436	0.0613616	0.173742		67.9693	-0.606508	0.337192	-1.7987	0.0720654	0.176017		notDEG	neither
NODE_78600_length_2912_cov_17.949206_g25922_i0.mrna1	-0.392829	7.10086	3.61515	0.0616756	0.17415		66.1245	-0.325793	0.177232	-1.83822	0.0660294	0.164642		notDEG	neither
ENSBTAG00000069563	-0.513602	6.44033	3.6129	0.0617544	0.17415		40.9924	-0.44446	0.244634	-1.81683	0.0692424	0.171312		notDEG	neither
NODE_62740_length_3519_cov_18.650784_g17353_i1.mrna1	-0.49048	7.83202	3.61276	0.0617671	0.17415		111.307	-0.408385	0.2336	-1.74822	0.0804253	0.188713		notDEG	neither
NODE_57090_length_3780_cov_15.709425_g17890_i1.mrna1+NODE_66351_length_3364_cov_17.452692_g17890_i2.mrna1	0.205842	7.82422	3.58383	0.0627836	0.175988		113.26	0.315161	0.0991547	3.17848	0.00148048	0.0119819		notDEG	neither
ENSBTAG00000068641	0.255748	7.87347	3.58283	0.0628193	0.175988		116.639	0.35753	0.120789	2.95994	0.00307699	0.0196557		notDEG	neither
NODE_231266_length_552_cov_11.726316_g131908_i0.mrna1+NODE_204344_length_718_cov_20.374415_g105953_i0.mrna1	0.909851	3.51717	3.58527	0.062732	0.175988		3.95636	1.10079	0.508526	2.16468	0.0304125	0.0944519		notDEG	neither
ENSBTAG00000065989	-0.559242	4.37738	3.58534	0.0627294	0.175988		8.3029	-0.477308	0.262387	-1.8191	0.0688957	0.170675		notDEG	neither
NODE_210211_length_677_cov_4.981667_g111453_i0.mrna1	-0.299029	8.79118	3.58171	0.0628591	0.175988		219.558	-0.19034	0.124417	-1.52985	0.126053	0.257757		notDEG	neither
ENSBTAG00000038112	-0.394979	8.02899	3.56817	0.0633455	0.177102		118.525	-0.134541	0.155475	-0.86535	0.386847	0.558617		notDEG	neither
ENSBTAG00000052472	0.390935	6.60255	3.55822	0.0637053	0.177725		49.5669	0.504021	0.219056	2.30088	0.0213987	0.0748561		notDEG	neither
ENSBTAG00000064019	-0.375324	7.16229	3.5571	0.0637462	0.177725		69.8578	-0.283637	0.177816	-1.59511	0.110687	0.235334		notDEG	neither
LOC101905499	-0.487164	5.60706	3.54703	0.064113	0.178499		19.6434	-0.124426	0.141832	-0.877275	0.380337	0.553692		notDEG	neither
ENSBTAG00000065594	-0.433539	7.16555	3.53907	0.0644045	0.179061		68.9641	-0.337826	0.201808	-1.674	0.0941309	0.211269		notDEG	neither
ENSBTAG00000052263	0.501033	5.24052	3.53038	0.0647246	0.179701		20.012	0.582702	0.288603	2.01905	0.0434825	0.120539		notDEG	neither
ENSBTAG00000064072	-0.412805	7.28392	3.47859	0.0666679	0.183613		75.2823	-0.342235	0.192738	-1.77565	0.075791	0.18186		notDEG	neither
NODE_219313_length_619_cov_2.464945_g120228_i0.mrna1	-0.468677	9.81591	3.48314	0.0665027	0.183613		448.253	-0.363435	0.230603	-1.57602	0.115022	0.241106		notDEG	neither
ENSBTAG00000048722	-0.458135	5.319	3.47916	0.0666463	0.183613		21.5763	-0.402582	0.260593	-1.54487	0.122378	0.251605		notDEG	neither
NODE_142499_length_1412_cov_8.919101_g57474_i0.mrna1+NODE_50761_length_4099_cov_17.086275_g16428_i0.mrna1	-0.463526	6.50432	3.47886	0.0666577	0.183613		43.4384	-0.360402	0.235255	-1.53196	0.125533	0.256985		notDEG	neither
ENSBTAG00000066579	-0.350134	6.19359	3.47815	0.0666847	0.183613		39.1278	-0.278271	0.200312	-1.38919	0.164775	0.311297		notDEG	neither
ENSBTAG00000067193	-0.272179	8.0857	3.49001	0.0662342	0.183613		134.155	-0.155504	0.126442	-1.22985	0.218755	0.378119		notDEG	neither
ENSBTAG00000064121	-0.272672	6.64863	3.47374	0.0668534	0.183824		48.468	-0.181747	0.129512	-1.40332	0.160521	0.306288		notDEG	neither
LOC132344272	1.31677	4.92117	3.47177	0.0669544	0.183849		13.266	1.52293	1.04737	1.45405	0.145932	0.285584		notDEG	neither
NODE_21632_length_6509_cov_16.637904_g7526_i0.mrna1	0.326919	6.45641	3.46702	0.0671108	0.184025		42.176	0.427921	0.156111	2.74114	0.00612267	0.0320392		notDEG	neither
ENSBTAG00000055364	-1.24626	2.76189	3.4609	0.0673465	0.184419		3.44108	-1.45696	0.842882	-1.72854	0.0838906	0.194119		notDEG	neither
ENSBTAG00000066300	-0.394333	4.71667	3.44931	0.0677949	0.185057		11.3547	-0.295396	0.181677	-1.62594	0.103963	0.22488		notDEG	neither
ENSBTAG00000052586	-0.343482	7.37763	3.45076	0.0677387	0.185057		75.6169	-0.0621231	0.126945	-0.489369	0.624581	0.760002		notDEG	neither
ENSBTAG00000053706	-0.955255	1.87629	5.88616	0.0678572	0.185057		0.0996815	-0.441551	3.28557	-0.134391	0.893093	NA		notDEG	neither
ENSBTAG00000059115	-0.246708	7.31656	3.44081	0.068126	0.185537		82.8333	-0.160937	0.135966	-1.18366	0.236547	0.399473		notDEG	neither
LOC132343878	0.374827	6.98012	3.43459	0.0683696	0.185947		61.7924	0.474792	0.193197	2.45756	0.0139884	0.0553166		notDEG	neither
ENSBTAG00000069504	0.822733	2.6432	3.4293	0.068577	0.186257		1.50792	1.038	0.472568	2.19652	0.0280549	0.0900286		notDEG	neither
ENSBTAG00000066067	0.283046	8.28806	3.41617	0.0690959	0.186905		157.556	0.395467	0.154369	2.56183	0.0104122	0.0453984		notDEG	neither
LOC112444339	-0.31129	7.55291	3.41753	0.0690417	0.186905		96.9846	-0.243507	0.174751	-1.39345	0.163483	0.309467		notDEG	neither
ENSBTAG00000066409	-0.469182	6.02233	3.42061	0.0689198	0.186905		27.1869	-0.0559963	0.148485	-0.377118	0.706086	0.815865		notDEG	neither
ENSBTAG00000057055	-0.228285	8.98475	3.40939	0.0693654	0.18738		251.179	-0.144603	0.0862382	-1.67678	0.0935848	0.210538		notDEG	neither
ENSBTAG00000052810	-0.4599	6.63773	3.40071	0.0697119	0.187809		47.6653	-0.359576	0.229456	-1.56708	0.117096	0.244027		notDEG	neither
ENSBTAG00000070020	-0.210158	8.64284	3.4014	0.0696841	0.187809		207.629	-0.112921	0.133596	-0.845245	0.397974	0.568109		notDEG	neither
LOC112443178	-0.40998	6.23565	3.38241	0.0704488	0.189539		38.8569	-0.384681	0.218697	-1.75897	0.0785828	0.185175		notDEG	neither
ENSBTAG00000055487	-0.398388	7.43208	3.37669	0.0706813	0.189909		84.2732	-0.309876	0.197095	-1.57222	0.1159	0.242197		notDEG	neither
ENSBTAG00000058550	-0.49092	6.86436	3.36575	0.0711276	0.190851		56.1063	-0.41935	0.2454	-1.70884	0.0874808	0.200366		notDEG	neither
ENSBTAG00000056457	0.405937	9.72138	3.35565	0.0715503	0.191728		426.132	0.531229	0.215873	2.46084	0.013861	0.0552705		notDEG	neither
ENSBTAG00000062921	0.357386	7.23787	3.33916	0.0722254	0.192505		74.5288	0.471499	0.191376	2.46373	0.0137501	0.0549429		notDEG	neither
ENSBTAG00000059177	-0.588894	7.49942	3.34476	0.0720006	0.192505		87.931	-0.528147	0.295134	-1.78951	0.0735323	0.178685		notDEG	neither
NODE_170704_length_1029_cov_18.851891_g20163_i1.mrna1+NODE_62242_length_3542_cov_16.621068_g20163_i0.mrna1	-0.217301	6.66192	3.33924	0.0722218	0.192505		50.7408	-0.104581	0.102227	-1.02303	0.306293	0.474085		notDEG	neither
ENSBTAG00000063232	-1.399	2.41521	3.33954	0.0722093	0.192505		0.576882	-0.770246	0.9296	-0.828578	0.407343	0.577895		notDEG	neither
ENSBTAG00000066899	0.449675	5.18802	3.33151	0.0725446	0.193098		18.6446	0.551715	0.2511	2.19719	0.0280066	0.0900286		notDEG	neither
ENSBTAG00000060597	0.193563	9.78989	3.3037	0.0737183	0.194678		446.531	0.315075	0.0893471	3.52642	0.000421219	0.0051905		notDEG	neither
ENSBTAG00000060228	0.343407	7.5044	3.3036	0.0737226	0.194678		92.4596	0.434625	0.198238	2.19244	0.0283477	0.0903907		notDEG	neither
ENSBTAG00000064364	-0.420542	8.07895	3.30641	0.0736042	0.194678		133.235	-0.381493	0.211314	-1.80534	0.071022	0.17436		notDEG	neither
ENSBTAG00000069708	-0.51528	6.86609	3.30751	0.0735645	0.194678		55.4544	-0.452279	0.254567	-1.77666	0.0756243	0.181688		notDEG	neither
ENSBTAG00000066535	-0.550954	6.38911	3.30753	0.0735567	0.194678		39.476	-0.457675	0.277285	-1.65056	0.0988287	0.218223		notDEG	neither
ENSBTAG00000065637	-0.291224	7.25989	3.30874	0.0735042	0.194678		75.0644	-0.200426	0.134853	-1.48626	0.137211	0.274709		notDEG	neither
ENSBTAG00000067892	-0.364218	7.32003	3.29324	0.074165	0.195588		77.4964	-0.294043	0.171764	-1.7119	0.086915	0.200124		notDEG	neither
ENSBTAG00000055704	0.204653	8.90854	3.28568	0.0744902	0.195835		243.1	0.292686	0.110501	2.64871	0.00808004	0.0387778		notDEG	neither
ENSBTAG00000064793	-0.756446	5.40461	3.28441	0.0745526	0.195835		22.03	-0.804584	0.406536	-1.97912	0.0478023	0.129875		notDEG	neither
ENSBTAG00000065414	-0.31552	6.63754	3.28449	0.0745412	0.195835		47.9044	-0.22744	0.15068	-1.50942	0.131191	0.264653		notDEG	neither
ENSBTAG00000045715	0.33305	7.20146	3.28146	0.0746721	0.195892		73.5369	0.4801	0.187448	2.56125	0.0104296	0.0453984		notDEG	neither
ENSBTAG00000061868	-0.46896	6.28244	3.27537	0.0749356	0.196325		37.0308	-0.409111	0.242782	-1.6851	0.0919698	0.207884		notDEG	neither
ENSBTAG00000054322	0.206709	11.5785	3.2562	0.0757717	0.198256		1556.95	0.31046	0.111529	2.78366	0.00537486	0.0290821		notDEG	neither
ENSBTAG00000051671	-0.341951	6.59034	3.25065	0.0760156	0.198634		45.8464	-0.25686	0.159357	-1.61185	0.106994	0.228844		notDEG	neither
LOC104970450	-0.30886	10.9112	3.24174	0.0764092	0.199402		959.273	-0.241054	0.149446	-1.61298	0.106748	0.228844		notDEG	neither
ENSBTAG00000060912	0.248337	10.6686	3.23402	0.0767518	0.199696		825.702	0.356908	0.133279	2.6779	0.0074086	0.0370139		notDEG	neither
ENSBTAG00000062825	-0.30983	6.99633	3.23549	0.0766865	0.199696		61.6347	-0.221769	0.138041	-1.60654	0.108154	0.23081		notDEG	neither
LOC132342822	0.211643	10.493	3.23246	0.0768214	0.199696		779.031	0.227433	0.176758	1.28669	0.198201	0.353138		notDEG	neither
ENSBTAG00000034090	0.335525	8.87971	3.21535	0.0775882	0.201166		239.974	0.488966	0.187849	2.60298	0.00924179	0.0423771		notDEG	neither
LOC782892	-0.543956	5.26571	3.21604	0.0775569	0.201166		17.378	-0.444633	0.275666	-1.61294	0.106757	0.228844		notDEG	neither
ENSBTAG00000050919	0.178325	10.7013	3.1827	0.079074	0.203374		843.514	0.292487	0.0872598	3.35191	0.000802566	0.00754797		notDEG	neither
ENSBTAG00000060163	0.282618	7.50768	3.18398	0.0790152	0.203374		90.6229	0.413738	0.144622	2.86082	0.00422552	0.0238779		notDEG	neither
ENSBTAG00000067494	0.309727	6.45292	3.18677	0.0788872	0.203374		41.8425	0.403666	0.145491	2.77451	0.0055285	0.0296613		notDEG	neither
LOC112445101	1.45817	5.17579	3.18348	0.0790649	0.203374		7.62754	3.63334	1.39688	2.60104	0.00929411	0.0423771		notDEG	neither
NODE_37646_length_4934_cov_14.228742_g12339_i0.mrna1	0.311031	6.60328	3.1788	0.0792537	0.203374		47.473	0.419217	0.170499	2.45876	0.0139416	0.0553166		notDEG	neither
LOC132342796	-0.408064	6.02573	3.18061	0.0791702	0.203374		36.0819	-0.423078	0.248448	-1.70289	0.0885894	0.202157		notDEG	neither
LOC132343532	-0.307489	6.73207	3.19317	0.0785943	0.203374		51.6832	-0.230931	0.162698	-1.41938	0.155788	0.299839		notDEG	neither
NODE_161523_length_1140_cov_9.022578_g70385_i0.mrna1	-1.24203	1.98	3.18844	0.0788108	0.203374		0.0766562	-0.270722	1.65188	-0.163888	0.869819	NA		notDEG	neither
ENSBTAG00000060003	-0.354655	7.23523	3.16184	0.0800402	0.205129		75.1013	-0.307164	0.188669	-1.62806	0.103512	0.224413		notDEG	neither
ENSBTAG00000065396	-0.267893	7.47873	3.15093	0.0805504	0.206172		88.2473	-0.190343	0.139055	-1.36883	0.171052	0.31999		notDEG	neither
ENSBTAG00000069430	0.382822	7.60532	3.14393	0.0808796	0.20675		101.874	0.458591	0.233302	1.96566	0.0493384	0.13243		notDEG	neither
ENSBTAG00000061952	0.251624	8.5674	3.13492	0.0813058	0.206782		189.68	0.365841	0.12199	2.99895	0.00270913	0.0180294		notDEG	neither
ENSBTAG00000003989	-0.817475	4.09624	3.13767	0.0811758	0.206782		10.7104	-0.998029	0.477974	-2.08804	0.0367943	0.10713		notDEG	neither
ENSBTAG00000057877	-0.61555	4.43483	3.13576	0.0812661	0.206782		10.088	-0.525672	0.336362	-1.56282	0.118096	0.245443		notDEG	neither
ENSBTAG00000038619	-1.5246	2.98162	3.13802	0.0811673	0.206782		1.16553	-0.0683481	0.781994	-0.0874023	0.930352	0.962607		notDEG	neither
ENSBTAG00000057500	-0.304741	6.81688	3.12897	0.0815886	0.207237		54.4855	-0.194123	0.144497	-1.34344	0.179131	0.329297		notDEG	neither
NODE_147948_length_1327_cov_58.357600_g61013_i0.mrna1+NODE_149010_length_1312_cov_5.423482_g51811_i1.mrna1	0.477974	3.38017	3.10032	0.0829656	0.210201		3.65347	0.6278	0.269551	2.32906	0.0198561	0.0704927		notDEG	neither
ENSBTAG00000061884	-0.524523	4.90288	3.10207	0.0828804	0.210201		17.6054	-0.525767	0.321545	-1.63513	0.102022	0.222191		notDEG	neither
ENSBTAG00000069422	-0.520644	6.80881	3.09754	0.0831084	0.210296		53.6657	-0.409629	0.274367	-1.493	0.135438	0.272015		notDEG	neither
ENSBTAG00000069815	-0.377733	7.65514	3.08439	0.0837421	0.211631		98.2619	-0.30708	0.187321	-1.63933	0.101145	0.220786		notDEG	neither
ENSBTAG00000063069	-0.417955	5.90158	3.08205	0.0838566	0.211653		31.7294	-0.363384	0.24109	-1.50725	0.131746	0.265159		notDEG	neither
ENSBTAG00000049127	0.24624	9.8963	3.07167	0.084368	0.212198		483.363	0.378282	0.136573	2.76982	0.00560873	0.0299237		notDEG	neither
NODE_250946_length_449_cov_5.182796_g151420_i0.mrna1	-0.309073	7.03735	3.07171	0.0843658	0.212198		63.3727	-0.24724	0.150392	-1.64397	0.100182	0.219802		notDEG	neither
ENSBTAG00000065780	-0.33466	8.68682	3.0712	0.084391	0.212198		203.102	-0.260676	0.166374	-1.56681	0.117159	0.244027		notDEG	neither
ENSBTAG00000067585	0.147524	15.2908	3.06777	0.0845609	0.21223		20422.1	0.243693	0.0790416	3.0831	0.00204856	0.0148774		notDEG	neither
ENSBTAG00000062474	-1.09023	1.95738	4.22482	0.0847223	0.21223		0.557637	-0.638052	1.22435	-0.521136	0.602272	0.745039		notDEG	neither
LOC104972827	-0.710239	5.10832	3.06625	0.0846363	0.21223		11.6794	0.100772	0.206003	0.489181	0.624714	0.760002		notDEG	neither
ENSBTAG00000058902	0.296469	7.33787	3.05355	0.0852682	0.212268		80.6268	0.437741	0.162908	2.68705	0.00720867	0.036233		notDEG	neither
ENSBTAG00000069217	-0.369525	9.04901	3.05566	0.0851629	0.212268		260.378	-0.30627	0.18415	-1.66316	0.0962802	0.21458		notDEG	neither
ENSBTAG00000068963	-0.300433	7.4705	3.05545	0.0851734	0.212268		86.0081	-0.221662	0.133513	-1.66022	0.0968693	0.21489		notDEG	neither
NODE_192493_length_812_cov_16.104762_g78628_i1.mrna1	-0.665387	7.10749	3.05582	0.0851635	0.212268		67.4663	-0.562032	0.35321	-1.59121	0.111561	0.236495		notDEG	neither
ENSBTAG00000066760	-0.292019	7.30704	3.057	0.0850962	0.212268		76.5052	-0.209551	0.133004	-1.57552	0.115137	0.241106		notDEG	neither
NODE_32661_length_5332_cov_16.252521_g10838_i0.mrna1	0.303795	7.6907	3.03477	0.0862132	0.214027		102.273	0.415536	0.1623	2.5603	0.0104583	0.0453984		notDEG	neither
LOC104975006	-0.302873	6.80843	3.03313	0.086296	0.214027		54.2257	-0.231927	0.156621	-1.48082	0.138654	0.275314		notDEG	neither
ENSBTAG00000057179	-0.26664	6.81005	3.03535	0.0861837	0.214027		54.4391	-0.167026	0.132774	-1.25797	0.208402	0.364513		notDEG	neither
ENSBTAG00000069996	-0.243749	8.53515	3.02975	0.0864677	0.214187		173.189	-0.0300653	0.0765751	-0.392625	0.694597	0.806002		notDEG	neither
ENSBTAG00000050315	0.213649	7.48648	3.02068	0.0869293	0.214533		88.5288	0.31586	0.0966338	3.26863	0.00108071	0.00929797		notDEG	neither
ENSBTAG00000055384	-0.419885	8.66362	3.02092	0.0869255	0.214533		198.967	-0.380881	0.215304	-1.76904	0.0768878	0.182884		notDEG	neither
ENSBTAG00000047441	-0.490975	8.51169	3.02254	0.0868429	0.214533		152.427	-0.0710899	0.1818	-0.391033	0.695773	0.806877		notDEG	neither
ENSBTAG00000056095	0.291042	9.1103	2.99613	0.0881934	0.216643		279.683	0.393457	0.167529	2.34859	0.0188446	0.0683838		notDEG	neither
NODE_32061_length_5386_cov_17.242230_g10538_i1.mrna1	0.483077	8.62653	2.99378	0.0883236	0.216643		198.298	0.62062	0.274675	2.25947	0.0238541	0.080397		notDEG	neither
LOC505773	0.289985	9.50354	2.99149	0.0884345	0.216643		380.578	0.338426	0.191002	1.77185	0.0764193	0.182581		notDEG	neither
ENSBTAG00000061288	-0.532413	4.23094	2.9979	0.0881014	0.216643		8.9857	-0.422971	0.294983	-1.43388	0.151606	0.293381		notDEG	neither
ENSBTAG00000064114	-0.237395	8.72209	2.99299	0.0883562	0.216643		209.669	-0.144752	0.109654	-1.32008	0.186808	0.339167		notDEG	neither
NODE_109550_length_2045_cov_10.085874_g39165_i0.mrna1	-0.283573	6.45219	2.99219	0.0883977	0.216643		42.1453	-0.181659	0.150015	-1.21094	0.225917	0.386168		notDEG	neither
ENSBTAG00000058066	0.294726	7.04305	2.98614	0.0887135	0.216795		64.5178	0.398135	0.15259	2.60919	0.00907562	0.0420925		notDEG	neither
NODE_131094_length_1604_cov_10.457105_g10117_i7.mrna1+NODE_155720_length_1216_cov_16.905180_g10117_i8.mrna1+NODE_126958_length_1681_cov_15.408978_g10117_i6.mrna1	0.220316	6.63408	2.98797	0.0886177	0.216795		48.5236	0.314165	0.120451	2.60823	0.00910112	0.0420925		notDEG	neither
ENSBTAG00000060438	0.274324	10.1833	2.98132	0.0889653	0.217145		558.697	0.517504	0.127395	4.0622	4.86126e-05	0.0011253		notDEG	neither
ENSBTAG00000047637	-0.584756	8.33228	2.9791	0.0890984	0.217205		117.796	0.119576	0.154122	0.775857	0.437833	0.605052		notDEG	neither
ENSBTAG00000063488	-0.233762	9.78545	2.97329	0.0893874	0.217644		439.726	-0.139188	0.100615	-1.38338	0.166548	0.313715		notDEG	neither
ENSBTAG00000066305	-0.566668	4.43662	2.96552	0.0897978	0.218377		13.9077	-0.614416	0.366743	-1.67533	0.093869	0.210929		notDEG	neither
ENSBTAG00000057233	0.267318	8.19877	2.94939	0.0906562	0.220197		146.545	0.384729	0.146566	2.62495	0.00866622	0.0409042		notDEG	neither
NODE_37776_length_4924_cov_17.386631_g12380_i0.mrna1+NODE_275767_length_308_cov_3.787879_g176239_i0.mrna1	-0.329694	7.60533	2.92208	0.0921303	0.223235		95.0442	-0.236072	0.171546	-1.37614	0.168777	0.316976		notDEG	neither
LOC112443013	-0.354388	7.08392	2.92225	0.0921209	0.223235		59.7786	-0.064055	0.122201	-0.524176	0.600156	0.743384		notDEG	neither
ENSBTAG00000047865	-0.991831	2.12859	2.9171	0.0924021	0.223622		0.784155	-0.931784	0.8692	-1.072	0.283719	0.451586		notDEG	neither
ENSBTAG00000065767	-0.401135	6.94129	2.91084	0.0927452	0.224181		53.1893	-0.0739226	0.15153	-0.487843	0.625661	0.76067		notDEG	neither
ENSBTAG00000040202	-0.491347	10.5638	2.89536	0.0936152	0.226011		764.914	-0.376412	0.272313	-1.38228	0.166886	0.314042		notDEG	neither
ENSBTAG00000067139	-0.276097	8.2404	2.8553	0.0958489	0.231124		149.116	-0.189869	0.125128	-1.51739	0.129168	0.26218		notDEG	neither
ENSBTAG00000056324	0.243386	6.91954	2.83274	0.0971432	0.233401		60.3541	0.377546	0.139925	2.69819	0.00697168	0.0353207		notDEG	neither
NODE_66425_length_3361_cov_15.720463_g11995_i4.mrna1+NODE_60400_length_3622_cov_16.954302_g11995_i3.mrna1	0.235231	8.67981	2.83439	0.0970479	0.233401		205.041	0.326956	0.123674	2.64369	0.00820085	0.0390879		notDEG	neither
ENSBTAG00000068053	-0.328341	7.63264	2.83386	0.0970783	0.233401		97.9521	-0.215495	0.175079	-1.23084	0.218382	0.377936		notDEG	neither
NODE_145748_length_1361_cov_19.223520_g59572_i0.mrna1+NODE_190244_length_831_cov_18.234748_g93365_i0.mrna1+NODE_181090_length_918_cov_18.495838_g85629_i0.mrna1+NODE_175080_length_982_cov_16.287293_g80763_i0.mrna1	-0.516936	6.84991	2.81723	0.0980521	0.234852		55.2901	-0.470744	0.283403	-1.66104	0.0967046	0.214774		notDEG	neither
ENSBTAG00000068380	-0.545161	3.97766	2.81627	0.0980999	0.234852		6.92439	-0.453062	0.279693	-1.61986	0.105263	0.226713		notDEG	neither
NODE_164230_length_1105_cov_16.666342_g23683_i7.mrna1	-0.245503	7.65525	2.8168	0.0980689	0.234852		99.8555	-0.168264	0.132287	-1.27196	0.203386	0.360025		notDEG	neither
ENSBTAG00000064408	0.280785	6.21769	2.79596	0.0992942	0.23719		39.7444	0.397195	0.187079	2.12314	0.0337423	0.101201		notDEG	neither
ENSBTAG00000059022	-0.321453	6.40884	2.79563	0.0993138	0.23719		39.9258	-0.248479	0.159388	-1.55896	0.119006	0.246393		notDEG	neither
NODE_221142_length_608_cov_20.751412_g122007_i0.mrna1	-0.939126	2.05864	2.78115	0.100175	0.238962		0.355521	-0.828869	0.88005	-0.941842	0.346273	NA		notDEG	neither
NODE_268330_length_353_cov_6.278986_g168802_i0.mrna1	0.830523	4.05241	2.77892	0.100309	0.238995		6.51674	1.03496	0.535181	1.93385	0.0531311	0.138633		notDEG	neither
ENSBTAG00000020373	0.213734	7.86246	2.77343	0.100638	0.239496		116.641	0.3318	0.127113	2.61028	0.00904677	0.0420925		notDEG	neither
NODE_238384_length_516_cov_2.359909_g138925_i0.mrna1+NODE_135448_length_1528_cov_6.693315_g53190_i0.mrna1	0.400948	4.42061	2.76711	0.101019	0.240115		8.87618	0.484771	0.207322	2.33825	0.0193744	0.0695583		notDEG	neither
ENSBTAG00000065926	0.359155	5.07621	2.76258	0.101293	0.24048		15.2353	0.500071	0.214696	2.32921	0.0198481	0.0704927		notDEG	neither
ENSBTAG00000065489	0.434158	5.54423	2.75377	0.101828	0.240892		22.1343	0.540219	0.264983	2.03869	0.0414808	0.117028		notDEG	neither
ENSBTAG00000067998	0.905212	2.3177	2.75712	0.101624	0.240892		0.757254	1.10308	0.885638	1.24552	0.212941	0.370754		notDEG	neither
ENSBTAG00000051472	0.318728	7.41951	2.7555	0.101722	0.240892		96.3978	0.279447	0.246043	1.13576	0.256056	0.42161		notDEG	neither
NODE_83678_length_2741_cov_7.528904_g27038_i1.mrna1+NODE_109152_length_2054_cov_8.256955_g27038_i2.mrna1+NODE_78943_length_2901_cov_11.596671_g26061_i0.mrna1+NODE_142243_length_1416_cov_11.562360_g57319_i0.mrna1	-0.711974	3.95665	2.74523	0.102349	0.241176		6.56575	-0.597435	0.403241	-1.48158	0.138452	0.275314		notDEG	neither
ENSBTAG00000062053	-0.76888	1.85907	6.83799	0.102431	0.241176		0.0440304	-0.375249	1.82059	-0.206114	0.836702	NA		notDEG	neither
NODE_208710_length_687_cov_12.059016_g110034_i0.mrna1	-0.750739	1.85683	6.49042	0.102431	0.241176		0.0386671	-0.375487	2.05541	-0.182683	0.855047	NA		notDEG	neither
NODE_68159_length_3291_cov_16.289670_g3430_i2.mrna1	-0.749555	1.85676	5.86725	0.102431	0.241176		0.0403672	-0.375687	2.34645	-0.160109	0.872795	NA		notDEG	neither
NODE_29315_length_5636_cov_17.613420_g9845_i0.mrna1	0.409093	6.367	2.73131	0.103206	0.24243		40.1605	0.567736	0.245904	2.30877	0.0209563	0.073578		notDEG	neither
ENSBTAG00000053486	-1.04784	2.09459	2.73276	0.103116	0.24243		0.411379	-1.06215	1.1955	-0.888459	0.374294	0.548098		notDEG	neither
NODE_142610_length_1410_cov_18.066017_g46642_i1.mrna1+NODE_152275_length_1264_cov_19.946083_g63893_i0.mrna1	-0.316783	9.39895	2.72391	0.103665	0.242937		345.843	-0.262567	0.193499	-1.35694	0.174799	0.324931		notDEG	neither
LOC107132071	-0.299651	6.45472	2.72534	0.103576	0.242937		46.824	-0.24799	0.189134	-1.31119	0.189795	0.342528		notDEG	neither
NODE_171520_length_1021_cov_4.516949_g77957_i0.mrna1	-0.247897	7.78732	2.7139	0.104289	0.244112		108.053	-0.154143	0.106753	-1.44392	0.148761	0.289637		notDEG	neither
ENSBTAG00000061191	-0.262203	8.80348	2.71196	0.10441	0.244112		221.572	-0.155326	0.114813	-1.35286	0.176099	0.326236		notDEG	neither
ENSBTAG00000058123	0.2309	7.70523	2.70999	0.104534	0.244115		104.23	0.334847	0.134208	2.49498	0.0125963	0.0516285		notDEG	neither
ENSBTAG00000062861	-0.171006	11.2362	2.70658	0.104748	0.244329		1267.28	-0.101203	0.141473	-0.71535	0.474393	0.634517		notDEG	neither
ENSBTAG00000062399	-0.232287	7.865	2.69868	0.105245	0.245205		114.922	-0.135834	0.117625	-1.15481	0.248169	0.413757		notDEG	neither
ENSBTAG00000068601	-0.789978	3.46189	2.69351	0.105572	0.24568		3.76082	-0.695888	0.467643	-1.48807	0.136731	0.274036		notDEG	neither
ENSBTAG00000060035	-0.272544	6.31393	2.68999	0.105796	0.245914		38.799	-0.181761	0.147692	-1.23068	0.218444	0.377936		notDEG	neither
LOC100848307	-0.342418	7.1818	2.66615	0.107324	0.248887		77.1264	-0.326807	0.224021	-1.45883	0.144613	0.283876		notDEG	neither
ENSBTAG00000063944	-0.368267	5.43962	2.66677	0.107284	0.248887		24.7684	-0.321129	0.247028	-1.29997	0.193611	0.346901		notDEG	neither
ENSBTAG00000056313	0.191653	11.0658	2.66076	0.107673	0.249289		1094.1	0.291651	0.119405	2.44254	0.0145845	0.0573176		notDEG	neither
NODE_225691_length_582_cov_24.267327_g126452_i0.mrna1+NODE_145716_length_1362_cov_8.514397_g59543_i0.mrna1+NODE_188473_length_847_cov_21.454545_g91864_i0.mrna1+NODE_230350_length_557_cov_23.550000_g131014_i0.mrna1	-0.223339	9.7536	2.65961	0.107747	0.249289		431.773	-0.136458	0.118041	-1.15603	0.247669	0.413504		notDEG	neither
ENSBTAG00000060662	0.213523	7.11661	2.65265	0.1082	0.249759		68.3664	0.321857	0.119566	2.69187	0.00710535	0.0358122		notDEG	neither
ENSBTAG00000057481	-0.292876	6.22847	2.65411	0.108104	0.249759		37.7253	-0.220928	0.172127	-1.28352	0.199311	0.354784		notDEG	neither
ENSBTAG00000063823	-0.45406	4.18327	2.64886	0.108447	0.249768		8.33144	-0.354905	0.270407	-1.31248	0.189357	0.342493		notDEG	neither
ENSBTAG00000066023	-0.212174	6.5826	2.64876	0.108454	0.249768		46.4391	-0.121461	0.116277	-1.04458	0.296216	0.46604		notDEG	neither
ENSBTAG00000058517	0.208873	7.821	2.64513	0.108691	0.250026		112.083	0.311545	0.0914075	3.40831	0.000653654	0.00678521		notDEG	neither
NODE_217167_length_631_cov_192.218412_g118139_i0.mrna1+NODE_45995_length_4377_cov_16.967907_g13562_i1.mrna1	-0.160216	9.15744	2.62549	0.109987	0.252716		286.537	-0.062798	0.0791806	-0.793098	0.427721	0.598934		notDEG	neither
ENSBTAG00000056360	-0.354481	7.11912	2.62165	0.110242	0.252721		68.0943	-0.311602	0.201919	-1.5432	0.122782	0.251895		notDEG	neither
NODE_119916_length_1818_cov_13.470994_g44467_i0.mrna1	-0.499069	6.62163	2.62196	0.11023	0.252721		47.0929	-0.433257	0.286639	-1.5115	0.13066	0.264085		notDEG	neither
NODE_203126_length_727_cov_18.098462_g104839_i0.mrna1+NODE_164589_length_1101_cov_13.206055_g66025_i1.mrna1+NODE_171978_length_1015_cov_19.841151_g23390_i2.mrna1	0.29719	6.44779	2.61799	0.110486	0.25299		42.3091	0.404641	0.17982	2.25026	0.0244325	0.0817268		notDEG	neither
NODE_75168_length_3033_cov_14.226658_g24636_i0.mrna1	-0.292433	6.89516	2.6105	0.110987	0.253848		57.0258	-0.214227	0.144642	-1.48109	0.138583	0.275314		notDEG	neither
ENSBTAG00000026119	0.555782	1.82802	6.01968	0.112347	0.256371		0.0159494	0.0559786	2.67728	0.0209087	0.983318	NA		notDEG	neither
LOC132344239	0.544104	1.8274	6.19388	0.112346	0.256371		0.014127	0.0559777	2.68159	0.0208748	0.983346	NA		notDEG	neither
ENSBTAG00000064018	0.796729	2.19726	2.58431	0.112759	0.257018		0.733363	0.942033	0.642673	1.4658	0.142701	0.281221		notDEG	neither
ENSBTAG00000051259	0.19519	8.22575	2.5611	0.114356	0.258645		151.78	0.328197	0.128181	2.56042	0.0104545	0.0453984		notDEG	neither
NODE_186554_length_865_cov_10.567259_g90207_i0.mrna1	0.302624	6.522	2.56382	0.114168	0.258645		50.5348	0.358344	0.222279	1.61214	0.106932	0.228844		notDEG	neither
ENSBTAG00000058596	-0.307547	8.42361	2.56465	0.11411	0.258645		167.84	-0.234942	0.158234	-1.48477	0.137604	0.275207		notDEG	neither
ENSBTAG00000056912	-0.28523	7.23342	2.56959	0.113769	0.258645		72.7375	-0.208098	0.143035	-1.45487	0.145705	0.285584		notDEG	neither
ENSBTAG00000058513	-0.402196	7.55894	2.56546	0.114062	0.258645		91.4854	-0.320494	0.2289	-1.40015	0.161468	0.30672		notDEG	neither
ENSBTAG00000060586	-0.270155	6.90597	2.56863	0.113835	0.258645		58.0611	-0.159347	0.138137	-1.15354	0.248687	0.413757		notDEG	neither
ENSBTAG00000037625	-0.239898	8.21388	2.56049	0.114399	0.258645		146.867	-0.127703	0.130739	-0.976775	0.328681	0.497031		notDEG	neither
ENSBTAG00000064341	0.757305	1.95955	2.91087	0.114508	0.258645		0.21368	0.515626	0.99603	0.517682	0.60468	NA		notDEG	neither
NODE_12197_length_8118_cov_15.479667_g4665_i0.mrna1+NODE_210448_length_675_cov_9.483278_g111675_i0.mrna1+NODE_267208_length_360_cov_2.558304_g167680_i0.mrna1	-0.24046	6.44185	2.5535	0.114885	0.259204		41.4712	-0.156932	0.124516	-1.26033	0.207549	0.364021		notDEG	neither
ENSBTAG00000061117	-0.421155	5.86923	2.55081	0.115073	0.259335		28.2331	-0.339092	0.253186	-1.3393	0.180473	0.331127		notDEG	neither
ENSBTAG00000060870	-1.22545	2.4071	2.53789	0.115982	0.261091		0.576698	-0.70743	1.07245	-0.65964	0.509485	0.666061		notDEG	neither
ENSBTAG00000066977	0.233912	8.33971	2.51907	0.117314	0.263274		163.054	0.366479	0.14004	2.61695	0.00887182	0.0417299		notDEG	neither
NODE_192235_length_814_cov_14.043419_g18428_i3.mrna1	0.198319	8.78831	2.51861	0.117347	0.263274		234	0.248756	0.157741	1.57699	0.114798	0.240949		notDEG	neither
ENSBTAG00000067842	-0.25196	8.28552	2.52058	0.117207	0.263274		155.167	-0.141579	0.137765	-1.02769	0.304098	0.471833		notDEG	neither
ENSBTAG00000011511	0.253658	8.43758	2.51277	0.117765	0.263462		176.215	0.392314	0.167507	2.34208	0.0191765	0.0691076		notDEG	neither
ENSBTAG00000027867	0.182624	8.79588	2.51106	0.117888	0.263462		228.152	0.287778	0.125731	2.28884	0.0220885	0.076291		notDEG	neither
ENSBTAG00000065419	0.404035	6.94156	2.50641	0.118222	0.263462		60.9552	0.526222	0.256971	2.04779	0.040581	0.114829		notDEG	neither
NODE_151257_length_1279_cov_13.860233_g21513_i3.mrna1+NODE_135730_length_1523_cov_11.738589_g21513_i2.mrna1+NODE_153985_length_1240_cov_14.452279_g61677_i1.mrna1+NODE_148970_length_1312_cov_12.705263_g61677_i0.mrna1	-0.572971	7.26315	2.51385	0.117696	0.263462		75.3693	-0.528306	0.332324	-1.58973	0.111896	0.236678		notDEG	neither
NODE_126293_length_1693_cov_16.021040_g21793_i3.mrna1+NODE_150447_length_1291_cov_12.507414_g21793_i4.mrna1	-0.351368	7.35664	2.50978	0.11798	0.263462		80.1706	-0.289266	0.204839	-1.41216	0.157903	0.302806		notDEG	neither
ENSBTAG00000056325	-0.174272	9.41686	2.50673	0.118199	0.263462		341.879	-0.0903527	0.0872722	-1.0353	0.30053	0.468435		notDEG	neither
LOC112446374	-0.270758	7.14375	2.50017	0.118673	0.263947		69.5554	-0.180383	0.152809	-1.18045	0.237823	0.401273		notDEG	neither
ENSBTAG00000056130	-0.126766	9.10416	2.49974	0.118704	0.263947		276.98	-0.0385132	0.0633642	-0.607808	0.543315	0.69817		notDEG	neither
ENSBTAG00000061980	-0.214469	8.48751	2.49608	0.118969	0.264242		178.416	-0.130252	0.116205	-1.12089	0.262337	0.429072		notDEG	neither
ENSBTAG00000049003	-0.533184	3.71729	2.49326	0.119174	0.264404		5.55613	-0.416011	0.329474	-1.26265	0.206715	0.362891		notDEG	neither
ENSBTAG00000001753	0.339486	6.8129	2.47952	0.120177	0.265233		55.1668	0.461441	0.212214	2.17441	0.0296741	0.092914		notDEG	neither
ENSBTAG00000061205	0.658792	6.67469	2.47944	0.120211	0.265233		49.2203	0.839771	0.434025	1.93485	0.0530093	0.138532		notDEG	neither
NODE_63618_length_3479_cov_16.236332_g18677_i1.mrna1+NODE_70831_length_3189_cov_17.827442_g18677_i2.mrna1+NODE_57774_length_3748_cov_16.151185_g18677_i0.mrna1	-0.363024	5.79813	2.48587	0.119712	0.265233		30.698	-0.342289	0.244607	-1.39934	0.161711	0.30672		notDEG	neither
ENSBTAG00000059554	-0.386325	6.79953	2.48146	0.120035	0.265233		53.4896	-0.296676	0.224315	-1.32258	0.185974	0.338941		notDEG	neither
ENSBTAG00000065035	-0.695942	7.30224	2.48076	0.120114	0.265233		77.3977	-0.553217	0.428946	-1.28971	0.197151	0.351595		notDEG	neither
ENSBTAG00000054030	0.251804	11.0883	2.4742	0.120568	0.265729		1113.14	0.383583	0.162422	2.36164	0.0181942	0.0668288		notDEG	neither
ENSBTAG00000067538	0.2035	7.28796	2.46561	0.121202	0.266539		77.793	0.325481	0.128484	2.53324	0.0113014	0.0475252		notDEG	neither
ENSBTAG00000062896	0.288196	6.86241	2.46597	0.121176	0.266539		56.2654	0.380301	0.162883	2.33481	0.0195531	0.0696837		notDEG	neither
ENSBTAG00000068038	-0.699795	3.38767	2.44349	0.122854	0.26922		6.3973	-0.712079	0.491044	-1.45013	0.147022	0.28742		notDEG	neither
ENSBTAG00000038770	-0.451473	7.67099	2.44235	0.122948	0.26922		98.7582	-0.369643	0.265756	-1.39091	0.164253	0.310617		notDEG	neither
ENSBTAG00000059672	-0.300377	8.49915	2.44207	0.12296	0.26922		182.023	-0.207363	0.18646	-1.1121	0.266093	0.43365		notDEG	neither
LOC100848507	-0.206154	9.30623	2.44301	0.12289	0.26922		316.15	-0.111274	0.110576	-1.00631	0.314265	0.482513		notDEG	neither
NODE_181309_length_916_cov_12.914184_g54663_i1.mrna1+NODE_46372_length_4354_cov_19.789105_g15045_i0.mrna1+NODE_244092_length_485_cov_20.022059_g144589_i0.mrna1+NODE_167770_length_1063_cov_19.419878_g75099_i0.mrna1	0.217243	6.9354	2.43186	0.123733	0.270614		59.8363	0.33063	0.10892	3.03554	0.00240105	0.0162719		notDEG	neither
LOC132345163	-0.3611	5.38834	2.42825	0.124006	0.270916		23.11	-0.265068	0.24675	-1.07424	0.282715	0.45074		notDEG	neither
ENSBTAG00000064564	0.179377	8.22819	2.42112	0.12455	0.271807		149.249	0.283699	0.0861916	3.29149	0.000996591	0.00889481		notDEG	neither
NODE_130362_length_1616_cov_18.803769_g11638_i13.mrna1	-0.257778	6.88714	2.40791	0.125563	0.273422		57.0339	-0.178221	0.146344	-1.21782	0.223291	0.383531		notDEG	neither
ENSBTAG00000056576	-0.792992	2.14309	2.40833	0.125531	0.273422		0.473911	-0.810205	0.669975	-1.20931	0.226545	0.386686		notDEG	neither
LOC132346328	0.175968	9.08738	2.39596	0.126489	0.275032		276.355	0.289036	0.115551	2.50138	0.0123711	0.0508147		notDEG	neither
ENSBTAG00000068993	-0.193717	7.3794	2.39481	0.126578	0.275032		81.3856	-0.111834	0.0769053	-1.45418	0.145897	0.285584		notDEG	neither
ENSBTAG00000066494	-0.264961	7.01091	2.38605	0.127262	0.276218		69.6466	-0.236489	0.191747	-1.23334	0.21745	0.377645		notDEG	neither
ENSBTAG00000056896	-0.27376	6.45773	2.36163	0.129191	0.2801		41.991	-0.20187	0.152775	-1.32136	0.186383	0.339167		notDEG	neither
ENSBTAG00000064085	-0.38941	8.77689	2.34603	0.130449	0.281605		217.946	-0.312894	0.237021	-1.32011	0.186797	0.339167		notDEG	neither
ENSBTAG00000066615	-0.222068	7.86628	2.34751	0.13032	0.281605		114.66	-0.129555	0.0985051	-1.31521	0.188438	0.341557		notDEG	neither
ENSBTAG00000065273	-0.326803	7.45457	2.34835	0.130253	0.281605		85.3143	-0.252147	0.193366	-1.30399	0.192237	0.345087		notDEG	neither
ENSBTAG00000058575	-0.210213	7.37988	2.34802	0.13028	0.281605		81.7355	-0.112921	0.096562	-1.16941	0.242237	0.406923		notDEG	neither
ENSBTAG00000061671	0.358122	6.52862	2.3428	0.1307	0.281845		45.3427	0.531588	0.235684	2.25551	0.0241014	0.0810453		notDEG	neither
ENSBTAG00000063684	-0.245445	8.08565	2.336	0.13125	0.282421		134.397	-0.169608	0.146039	-1.16138	0.245486	0.4113		notDEG	neither
ENSBTAG00000065617	-1.15216	2.37811	2.3369	0.131178	0.282421		0.593004	-0.494617	0.935922	-0.528481	0.597166	0.741604		notDEG	neither
NODE_177874_length_952_cov_13.909714_g83005_i0.mrna1+NODE_112333_length_1980_cov_20.530215_g40514_i0.mrna1+NODE_87029_length_2637_cov_16.265234_g25097_i1.mrna1	-0.251665	7.97163	2.3171	0.132793	0.285434		123.46	-0.164877	0.142032	-1.16085	0.245703	0.4113		notDEG	neither
NODE_91168_length_2514_cov_17.331966_g30895_i0.mrna1+NODE_163893_length_1109_cov_16.116279_g72174_i0.mrna1+NODE_84826_length_2704_cov_11.804720_g28303_i0.mrna1+NODE_239759_length_508_cov_15.582367_g140282_i0.mrna1	-0.264206	7.44896	2.31263	0.133161	0.285917		86.3358	-0.166574	0.160442	-1.03822	0.299169	0.467255		notDEG	neither
ENSBTAG00000049441	-0.579228	3.85392	2.30931	0.133435	0.286199		8.24084	-0.524087	0.399933	-1.31044	0.190048	0.342528		notDEG	neither
NODE_161670_length_1138_cov_10.537229_g6553_i13.mrna1+NODE_222578_length_601_cov_3.578244_g123402_i0.mrna1	-0.323639	4.89446	2.30336	0.133928	0.286745		12.9481	-0.252574	0.180339	-1.40055	0.161349	0.30672		notDEG	neither
NODE_80578_length_2842_cov_14.892586_g9228_i11.mrna1+NODE_92277_length_2483_cov_13.168329_g9228_i12.mrna1	-0.219421	8.57335	2.30277	0.133977	0.286745		188.296	-0.137595	0.10326	-1.33252	0.182691	0.334233		notDEG	neither
ENSBTAG00000067999	-0.42282	4.37723	2.29637	0.134509	0.287576		8.72343	-0.341826	0.25999	-1.31477	0.188589	0.341557		notDEG	neither
ENSBTAG00000062282	0.233965	7.94995	2.28498	0.135463	0.289306		123.064	0.360312	0.140172	2.57049	0.0101553	0.0448998		notDEG	neither
LOC112448569	-0.525757	7.36718	2.2645	0.137205	0.292715		80.9134	-0.506046	0.3256	-1.5542	0.120137	0.248067		notDEG	neither
LOC107132679	-0.237361	5.57043	2.25928	0.137644	0.293024		23.5059	-0.122746	0.160154	-0.766427	0.443423	0.609977		notDEG	neither
ENSBTAG00000063735	-0.453068	6.8514	2.26087	0.137516	0.293024		44.8865	0.0585419	0.142441	0.410992	0.681079	0.798074		notDEG	neither
ENSBTAG00000064690	0.168201	7.73361	2.25697	0.137841	0.293132		105.668	0.269628	0.0940539	2.86674	0.00414719	0.0236245		notDEG	neither
ENSBTAG00000012330	-0.219305	9.09019	2.25205	0.138264	0.29372		258.35	-0.00234295	0.107621	-0.0217703	0.982631	0.991728		notDEG	neither
ENSBTAG00000047181	0.653953	7.80442	2.24198	0.139161	0.295311		112.975	0.867461	0.452952	1.91513	0.0554761	0.142995		notDEG	neither
ENSBTAG00000056691	-0.17324	7.98135	2.23584	0.139667	0.296071		131.326	-0.0862291	0.123083	-0.700579	0.483566	0.641842		notDEG	neither
ENSBTAG00000064993	-0.513897	3.85559	2.23244	0.139963	0.296385		7.75527	-0.412971	0.340948	-1.21124	0.225802	0.386168		notDEG	neither
ENSBTAG00000066692	-0.33342	6.55854	2.22996	0.140181	0.29653		44.7988	-0.264342	0.198476	-1.33186	0.182907	0.334309		notDEG	neither
LOC132344853	0.372384	5.04431	2.22512	0.140604	0.296971		14.9671	0.505454	0.244419	2.06798	0.038642	0.110963		notDEG	neither
LOC112445062	0.349825	8.87391	2.22421	0.140692	0.296971		236.444	0.467996	0.230861	2.02718	0.0426445	0.118906		notDEG	neither
ENSBTAG00000065941	-0.358271	6.55384	2.22199	0.140879	0.296971		45.0141	-0.290959	0.219934	-1.32293	0.185858	0.338941		notDEG	neither
ENSBTAG00000047473	-0.229775	14.8724	2.21912	0.141132	0.296971		15035.1	-0.137156	0.135625	-1.01128	0.311881	0.481173		notDEG	neither
ENSBTAG00000051277	-0.222463	6.84664	2.22046	0.141014	0.296971		56.1893	-0.122343	0.135828	-0.900723	0.367736	0.542556		notDEG	neither
NODE_83692_length_2740_cov_17.147578_g27871_i0.mrna1+NODE_204091_length_720_cov_13.460342_g105724_i0.mrna1	-0.280696	6.93718	2.21614	0.141395	0.297211		58.9942	-0.200386	0.164686	-1.21678	0.22369	0.383793		notDEG	neither
ENSBTAG00000057279	0.294144	6.49248	2.21177	0.141781	0.297711		43.7831	0.409171	0.194995	2.09837	0.0358726	0.105248		notDEG	neither
ENSBTAG00000055808	0.306454	7.20052	2.20534	0.142352	0.298595		71.9389	0.392925	0.189851	2.06965	0.0384855	0.110963		notDEG	neither
LOC112449280	0.163786	6.81651	2.20289	0.14257	0.298718		55.7827	0.27908	0.11076	2.51968	0.0117461	0.0486824		notDEG	neither
ENSBTAG00000067505	-0.253625	7.06405	2.20133	0.142709	0.298718		66.2926	-0.155245	0.166571	-0.932005	0.351334	0.5231		notDEG	neither
LOC132342650	0.766367	2.06062	2.19849	0.142963	0.298937		0.507149	0.761122	0.968702	0.785714	0.432035	0.600573		notDEG	neither
NODE_118567_length_1844_cov_9.278438_g43762_i0.mrna1+NODE_199649_length_754_cov_9.971935_g43762_i1.mrna1	-0.304751	9.80144	2.18879	0.143835	0.300445		382.947	0.127356	0.102352	1.2443	0.213391	0.371198		notDEG	neither
ENSBTAG00000056461	0.199859	8.66969	2.17413	0.145161	0.30261		204.666	0.312239	0.124777	2.50237	0.0123367	0.0507824		notDEG	neither
ENSBTAG00000061206	-0.195815	8.82493	2.17398	0.145174	0.30261		225.894	-0.106785	0.112485	-0.94933	0.342453	0.511803		notDEG	neither
ENSBTAG00000023309	0.177776	10.3081	2.16898	0.145631	0.303245		641.28	0.294988	0.111312	2.65011	0.00804659	0.0387778		notDEG	neither
ENSBTAG00000061512	-0.516134	6.26001	2.16727	0.145795	0.303271		35.9426	-0.463172	0.324655	-1.42666	0.153678	0.297089		notDEG	neither
ENSBTAG00000058665	0.347987	6.93669	2.16335	0.146145	0.303684		59.8397	0.442654	0.226413	1.95508	0.050574	0.133975		notDEG	neither
ENSBTAG00000047098	0.854443	2.0097	3.127	0.146827	0.304784		0.269831	0.681796	0.902044	0.755835	0.449748	NA		notDEG	neither
ENSBTAG00000058197	-0.216477	6.74755	2.14959	0.147414	0.305686		53.8997	-0.123707	0.142457	-0.868386	0.385183	0.557073		notDEG	neither
ENSBTAG00000006878	0.149668	10.1068	2.14658	0.147693	0.305946		569.851	0.250399	0.11952	2.09503	0.036168	0.105952		notDEG	neither
NODE_47776_length_4271_cov_19.758226_g10021_i2.mrna1+NODE_231844_length_549_cov_8.349576_g132474_i0.mrna1	-0.193182	7.5046	2.13567	0.14871	0.307734		89.8453	-0.0906927	0.120184	-0.754614	0.450481	0.615204		notDEG	neither
ENSBTAG00000060759	-0.388989	8.11885	2.13194	0.149068	0.308156		137.552	-0.325639	0.249438	-1.30549	0.191727	0.344496		notDEG	neither
ENSBTAG00000059602	0.231887	9.01167	2.12578	0.149639	0.309016		262.96	0.352063	0.164078	2.14571	0.0318958	0.0981471		notDEG	neither
ENSBTAG00000037938	-0.560687	4.18506	2.11906	0.150274	0.310007		6.11336	0.0516936	0.225867	0.228868	0.818972	0.892102		notDEG	neither
ENSBTAG00000031355	0.26383	6.38655	2.11661	0.150505	0.310165		40.5719	0.397771	0.177193	2.24485	0.0247778	0.0823054		notDEG	neither
ENSBTAG00000053476	0.197112	8.57479	2.11482	0.150676	0.310197		205.107	0.240214	0.177081	1.35652	0.174934	0.324931		notDEG	neither
NODE_102289_length_2217_cov_4.693458_g35695_i0.mrna1+NODE_256788_length_418_cov_8.363636_g157260_i0.mrna1	0.708685	2.22452	2.10701	0.15142	0.3109		0.541286	0.884634	0.724983	1.22021	0.222384	0.382316		notDEG	neither
ENSBTAG00000056171	-0.126822	9.29712	2.10634	0.151484	0.3109		327.297	-0.0530771	0.108942	-0.487205	0.626113	0.760735		notDEG	neither
ENSBTAG00000065087	-0.24589	9.08539	2.10658	0.151461	0.3109		249.543	0.0183768	0.0991908	0.185267	0.85302	0.914292		notDEG	neither
ENSBTAG00000064679	0.21607	7.66207	2.09028	0.153028	0.313747		103.064	0.330796	0.154506	2.141	0.0322742	0.0989465		notDEG	neither
ENSBTAG00000057291	-0.151242	7.06471	2.08796	0.153253	0.313885		65.3031	-0.06543	0.0731856	-0.894028	0.371307	0.545286		notDEG	neither
NODE_106382_length_2118_cov_20.888290_g8840_i15.mrna1	0.18527	8.42725	2.0819	0.153841	0.314231		171.187	0.302401	0.0978695	3.08984	0.00200265	0.0147946		notDEG	neither
ENSBTAG00000068985	0.156595	7.46423	2.07653	0.154365	0.314231		88.178	0.261949	0.100432	2.60821	0.00910169	0.0420925		notDEG	neither
LOC132342586	-0.18051	8.11489	2.08406	0.153631	0.314231		137.065	-0.100014	0.0999735	-1.0004	0.317116	0.485329		notDEG	neither
ENSBTAG00000062256	-0.181757	8.17401	2.07906	0.154118	0.314231		144.477	-0.0960601	0.110392	-0.870174	0.384205	0.556777		notDEG	neither
ENSBTAG00000069363	-0.200917	6.7783	2.08068	0.15396	0.314231		57.2025	-0.101095	0.144734	-0.698488	0.484872	0.642682		notDEG	neither
ENSBTAG00000054839	-0.250313	7.92378	2.07746	0.154273	0.314231		111.287	-0.00383723	0.111266	-0.0344869	0.972489	0.988899		notDEG	neither
ENSBTAG00000011677	0.256039	11.6922	2.07058	0.154947	0.314834		1555.82	0.564265	0.127421	4.42834	9.49607e-06	0.000336885		notDEG	neither
ENSBTAG00000069212	0.765066	2.72804	2.07029	0.154976	0.314834		2.49028	0.984482	0.672078	1.46483	0.142966	0.281221		notDEG	neither
NODE_30646_length_5517_cov_12.921324_g1870_i6.mrna1	-0.786332	1.92602	3.07627	0.155172	0.314912		0.151277	-0.524879	1.26904	-0.413604	0.679164	NA		notDEG	neither
ENSBTAG00000059516	0.321129	6.95427	2.06534	0.155462	0.315182		61.3493	0.471132	0.222925	2.11341	0.0345654	0.102835		notDEG	neither
LOC132346186	-0.530423	3.6762	2.06358	0.155636	0.315214		5.67347	-0.422416	0.352593	-1.19803	0.230906	0.392028		notDEG	neither
ENSBTAG00000064264	-0.419512	3.74546	2.06051	0.155939	0.315508		6.02189	-0.285803	0.292747	-0.976282	0.328925	0.497031		notDEG	neither
ENSBTAG00000054466	0.144674	8.11713	2.05371	0.156613	0.316232		142.285	0.246012	0.100916	2.4378	0.014777	0.0578364		notDEG	neither
ENSBTAG00000062129	0.68268	2.04503	2.26902	0.156477	0.316232		0.311194	0.647289	0.699656	0.925153	0.354886	NA		notDEG	neither
ENSBTAG00000039346	-0.613697	1.8484	5.3006	0.157251	0.316561		0.0327542	-0.310169	2.33074	-0.133077	0.894132	NA		notDEG	neither
NODE_1788_length_13884_cov_15.738176_g243_i4.mrna1+NODE_19369_length_6830_cov_12.859026_g6843_i0.mrna1	-0.616584	1.84997	5.33037	0.157251	0.316561		0.0657567	-0.292968	3.28559	-0.0891675	0.928949	NA		notDEG	neither
NODE_66082_length_3377_cov_15.758182_g21471_i0.mrna1	-0.574994	1.84407	6.36507	0.157251	0.316561		0.0239548	-0.293166	2.04584	-0.143298	0.886055	NA		notDEG	neither
ENSBTAG00000059127	0.237557	6.64179	2.04433	0.157548	0.31684		48.4658	0.326972	0.157568	2.07512	0.037975	0.109731		notDEG	neither
ENSBTAG00000068174	-0.275083	6.97409	2.03987	0.157995	0.317419		61.0374	-0.157586	0.169099	-0.931914	0.351381	0.5231		notDEG	neither
NODE_36742_length_5009_cov_18.018451_g12060_i0.mrna1	-0.183836	7.03745	2.03528	0.158457	0.318027		63.9892	-0.084142	0.100557	-0.83676	0.402728	0.572755		notDEG	neither
ENSBTAG00000063894	0.158888	11.4992	2.02941	0.159048	0.318894		1464.87	0.276776	0.0905026	3.05821	0.00222664	0.015465		notDEG	neither
ENSBTAG00000000886	0.389667	7.63273	2.0213	0.15988	0.320241		98.8617	0.543316	0.27289	1.99097	0.0464839	0.127016		notDEG	neither
ENSBTAG00000054731	0.204841	9.59907	2.01805	0.160203	0.320246		393.168	0.331048	0.134666	2.45829	0.0139602	0.0553166		notDEG	neither
ENSBTAG00000058392	0.250564	6.91621	2.01913	0.160092	0.320246		59.0031	0.348162	0.162273	2.14553	0.0319107	0.0981471		notDEG	neither
NODE_43391_length_4532_cov_17.338945_g14079_i0.mrna1	-0.379919	7.84775	2.01023	0.161011	0.32154		112.022	-0.335149	0.243987	-1.37363	0.169555	0.317812		notDEG	neither
ENSBTAG00000030440	0.225053	6.55704	2.00755	0.161278	0.321751		45.5296	0.327441	0.137789	2.3764	0.0174823	0.0648374		notDEG	neither
ENSBTAG00000059043	-0.567806	7.37671	2.00485	0.161583	0.322038		80.667	-0.5104	0.375371	-1.35972	0.173917	0.323868		notDEG	neither
ENSBTAG00000059079	0.53548	6.23376	1.99355	0.162733	0.324007		36.3519	0.698444	0.387122	1.8042	0.0712004	0.174574		notDEG	neither
LOC132345586	-0.311335	8.887	1.98886	0.163212	0.324638		234.061	-0.220798	0.194244	-1.1367	0.255664	0.421327		notDEG	neither
LOC100848049	-0.565788	6.94212	1.98316	0.163829	0.325217		59.0363	-0.501739	0.378326	-1.32621	0.184771	0.337393		notDEG	neither
ENSBTAG00000002550	-0.206362	6.58417	1.98373	0.163748	0.325217		49.4511	-0.113137	0.142795	-0.792305	0.428183	0.599142		notDEG	neither
ENSBTAG00000064010	0.284202	7.50888	1.97665	0.16449	0.326207		100.966	0.301299	0.246717	1.22123	0.221998	0.382258		notDEG	neither
LOC101902030	0.121881	12.2526	1.97255	0.164923	0.32662		2515.42	0.215076	0.102842	2.09134	0.0364978	0.106591		notDEG	neither
ENSBTAG00000049724	-0.896035	2.20472	1.97158	0.165026	0.32662		0.604925	-0.957795	0.996568	-0.961093	0.336505	0.50489		notDEG	neither
ENSBTAG00000063121	0.209642	8.73735	1.96713	0.165496	0.326903		212.268	0.297691	0.127447	2.33581	0.0195012	0.0696837		notDEG	neither
NODE_33588_length_5257_cov_18.089575_g11071_i1.mrna1+NODE_33476_length_5267_cov_17.838150_g11071_i0.mrna1+NODE_111174_length_2007_cov_18.919171_g11071_i2.mrna1	-0.271069	9.60482	1.96791	0.165413	0.326903		390.663	-0.199043	0.181684	-1.09555	0.273276	0.440471		notDEG	neither
ENSBTAG00000059405	-0.399235	7.17297	1.96557	0.165669	0.326923		69.5077	-0.33692	0.259793	-1.29688	0.194673	0.348159		notDEG	neither
LOC101908174	-0.175511	10.7048	1.96371	0.165859	0.326974		840.474	-0.0580136	0.111586	-0.5199	0.603133	0.745621		notDEG	neither
ENSBTAG00000063445	0.221017	6.10148	1.95855	0.166407	0.327732		32.9457	0.310647	0.150256	2.06745	0.0386917	0.110963		notDEG	neither
ENSBTAG00000064004	-0.749524	4.26464	1.94487	0.167874	0.330296		7.81814	-0.668587	0.52616	-1.27069	0.203839	0.360159		notDEG	neither
LOC112444632	0.168781	9.75085	1.94196	0.168188	0.330588		437.807	0.27137	0.120806	2.24633	0.0246828	0.0821328		notDEG	neither
ENSBTAG00000055988	-0.180248	7.85692	1.93591	0.168842	0.331546		114.294	-0.0847193	0.0820471	-1.03257	0.301805	0.469038		notDEG	neither
LOC786089	0.366652	6.82522	1.92821	0.169681	0.332136		57.0344	0.518198	0.27497	1.88456	0.0594886	0.151095		notDEG	neither
NODE_128156_length_1658_cov_12.813409_g48907_i0.mrna1	-0.616208	2.88225	1.93004	0.16948	0.332136		2.26311	-0.51065	0.445343	-1.14664	0.251529	0.416308		notDEG	neither
LOC132343454	0.221897	8.28415	1.92704	0.169807	0.332136		172.476	0.216956	0.214415	1.01185	0.31161	0.481143		notDEG	neither
ENSBTAG00000066732	-0.31534	7.69625	1.93081	0.169396	0.332136		92.2889	-0.0255446	0.161407	-0.158262	0.874251	0.929743		notDEG	neither
ENSBTAG00000058326	0.187849	8.63048	1.92257	0.170296	0.332768		198.659	0.310965	0.123244	2.52317	0.0116303	0.0485018		notDEG	neither
ENSBTAG00000067814	-0.257029	7.1478	1.92017	0.170559	0.332956		68.2066	-0.182008	0.150343	-1.21062	0.22604	0.386168		notDEG	neither
ENSBTAG00000058186	-0.362614	7.4693	1.91461	0.171179	0.333516		86.2104	-0.28495	0.239361	-1.19046	0.233866	0.395645		notDEG	neither
ENSBTAG00000069765	-0.232698	7.89605	1.91519	0.171107	0.333516		116.949	-0.158233	0.144173	-1.09752	0.272416	0.440301		notDEG	neither
ENSBTAG00000069821	0.192516	7.57319	1.90715	0.171995	0.334128		93.7926	0.292886	0.107097	2.73477	0.00624237	0.0323993		notDEG	neither
NODE_181015_length_919_cov_9.885986_g85562_i0.mrna1+NODE_142315_length_1415_cov_9.218236_g57365_i0.mrna1+NODE_177287_length_958_cov_16.219069_g57365_i1.mrna1	-0.345543	6.6162	1.90969	0.171713	0.334128		46.5364	-0.307661	0.223959	-1.37374	0.169523	0.317812		notDEG	neither
ENSBTAG00000056454	-0.238313	8.49776	1.90826	0.171872	0.334128		178.903	-0.167408	0.153912	-1.08769	0.276732	0.444166		notDEG	neither
ENSBTAG00000068194	-0.74883	2.31779	1.90184	0.172584	0.33434		0.712802	-0.809481	0.713101	-1.13516	0.25631	0.421664		notDEG	neither
NODE_248118_length_464_cov_3.237726_g148599_i0.mrna1	-0.301187	6.50447	1.90275	0.172483	0.33434		44.8118	-0.184091	0.216534	-0.850172	0.395229	0.566308		notDEG	neither
ENSBTAG00000064426	-0.195275	6.87991	1.90066	0.172715	0.33434		59.2037	-0.0993592	0.141581	-0.701782	0.482815	0.641737		notDEG	neither
ENSBTAG00000061601	-0.199589	6.03335	1.90015	0.172773	0.33434		34.1096	-0.061015	0.143845	-0.424173	0.67144	0.791636		notDEG	neither
ENSBTAG00000032603	0.147942	12.4384	1.89621	0.173213	0.334684		2816.54	0.2559	0.0965986	2.64911	0.0080705	0.0387778		notDEG	neither
ENSBTAG00000067257	0.226678	8.46407	1.89555	0.173285	0.334684		176.544	0.325519	0.156479	2.08027	0.0375011	0.108856		notDEG	neither
ENSBTAG00000025021	0.246567	7.23332	1.88652	0.174299	0.336056		74.7777	0.366749	0.179405	2.04425	0.0409292	0.115643		notDEG	neither
ENSBTAG00000060348	0.284269	6.36807	1.88623	0.174332	0.336056		42.03	0.377811	0.212472	1.77817	0.0753767	0.181688		notDEG	neither
NODE_53005_length_3982_cov_19.388732_g17140_i0.mrna1	-0.174498	9.38008	1.88142	0.174874	0.336775		331.545	-0.0883017	0.0985127	-0.896349	0.370067	0.544132		notDEG	neither
ENSBTAG00000057227	-0.194086	7.96837	1.87896	0.175152	0.336987		123.587	-0.0972057	0.117458	-0.827576	0.407911	0.577895		notDEG	neither
ENSBTAG00000065664	-0.571395	4.50878	1.87631	0.175452	0.337239		7.5068	0.132842	0.241094	0.550995	0.581637	0.729943		notDEG	neither
ENSBTAG00000062243	0.266211	4.90234	1.87358	0.175762	0.33751		13.3607	0.394395	0.191062	2.06422	0.0389968	0.111503		notDEG	neither
LOC112442619	-0.296802	6.60687	1.86693	0.176521	0.338302		46.7556	-0.224697	0.198067	-1.13445	0.256606	0.421788		notDEG	neither
ENSBTAG00000006043	-0.250012	7.83557	1.86496	0.176746	0.338302		113.955	-0.179047	0.173265	-1.03337	0.301432	0.46884		notDEG	neither
ENSBTAG00000056184	-0.307498	7.8072	1.86824	0.176371	0.338302		110.177	-0.210205	0.209147	-1.00506	0.314868	0.483051		notDEG	neither
ENSBTAG00000060372	-0.535474	4.59118	1.86404	0.176851	0.338302		8.66659	-0.0877253	0.263984	-0.332313	0.739653	0.84242		notDEG	neither
ENSBTAG00000060831	-0.342347	7.39033	1.86196	0.177089	0.338434		81.9807	-0.289787	0.228818	-1.26645	0.205352	0.361828		notDEG	neither
ENSBTAG00000060689	0.140132	8.9637	1.85631	0.177739	0.338786		252.955	0.258299	0.10056	2.5686	0.0102111	0.0450371		notDEG	neither
ENSBTAG00000013919	-1.04457	3.77137	1.85809	0.177542	0.338786		5.16444	-0.945884	0.921489	-1.02647	0.304668	0.472335		notDEG	neither
ENSBTAG00000062583	-0.418573	6.57294	1.856	0.177782	0.338786		46.161	-0.291737	0.295816	-0.98621	0.32403	0.491969		notDEG	neither
ENSBTAG00000059788	-0.294484	6.83211	1.84323	0.179252	0.341262		54.3323	-0.224918	0.186552	-1.20566	0.227948	0.388386		notDEG	neither
LOC104973229	-0.851557	2.55642	1.84083	0.179532	0.341441		1.07249	-0.871068	0.860688	-1.01206	0.31151	0.481143		notDEG	neither
ENSBTAG00000069645	-0.175803	9.7733	1.83949	0.179688	0.341441		445.776	-0.10442	0.131074	-0.796648	0.425656	0.597357		notDEG	neither
ENSBTAG00000061253	0.202479	7.95739	1.83762	0.179907	0.341533		125.47	0.268466	0.151375	1.77351	0.0761438	0.182478		notDEG	neither
ENSBTAG00000063676	0.127504	9.56817	1.83288	0.180462	0.34184		383.475	0.235649	0.0760467	3.09873	0.00194349	0.0145571		notDEG	neither
NODE_248194_length_463_cov_86.233161_g148675_i0.mrna1	0.223776	7.99166	1.83337	0.180404	0.34184		126.267	0.343321	0.153643	2.23453	0.025448	0.0840469		notDEG	neither
ENSBTAG00000062817	-0.197631	7.05822	1.83185	0.180582	0.34184		65.2701	-0.0916457	0.121514	-0.754197	0.450731	0.615204		notDEG	neither
ENSBTAG00000052626	0.170919	9.04012	1.82955	0.180852	0.342028		282.384	0.223493	0.171821	1.30073	0.19335	0.34676		notDEG	neither
ENSBTAG00000000269	0.0996547	10.6037	1.82616	0.181251	0.342458		800.548	0.183532	0.0849112	2.16146	0.0306597	0.0949109		notDEG	neither
ENSBTAG00000059534	-0.573293	2.99601	1.82411	0.181493	0.342592		3.07577	-0.449649	0.433335	-1.03765	0.299434	0.467255		notDEG	neither
ENSBTAG00000062351	0.177425	7.76241	1.81902	0.182096	0.343223		108.566	0.293914	0.122673	2.39591	0.0165791	0.0628295		notDEG	neither
ENSBTAG00000065539	-0.452198	4.1635	1.81838	0.182171	0.343223		7.19031	-0.379658	0.310188	-1.22396	0.220967	0.381253		notDEG	neither
ENSBTAG00000055327	-0.36243	9.26831	1.814	0.1827	0.343896		321.76	-0.388683	0.269858	-1.44033	0.149775	0.290513		notDEG	neither
ENSBTAG00000062193	-0.172318	8.69004	1.80372	0.183919	0.34554		205.035	-0.0956081	0.0984033	-0.971594	0.331252	0.498828		notDEG	neither
ENSBTAG00000066532	-0.171757	7.20769	1.80449	0.183827	0.34554		74.2369	-0.0745085	0.131527	-0.566488	0.571062	0.721859		notDEG	neither
ENSBTAG00000056120	-0.202701	7.69255	1.80116	0.184227	0.345792		105.417	-0.129365	0.147298	-0.878253	0.379806	0.553692		notDEG	neither
ENSBTAG00000059541	0.221832	7.15017	1.78863	0.18574	0.348306		70.9618	0.330146	0.167639	1.96938	0.0489097	0.13182		notDEG	neither
ENSBTAG00000029796	-0.17986	9.26879	1.78578	0.186086	0.348628		307.825	-0.082249	0.114595	-0.717734	0.472921	0.633925		notDEG	neither
ENSBTAG00000031866	-0.287744	7.31335	1.777	0.187156	0.349732		76.5649	-0.215471	0.183702	-1.17294	0.240822	0.40526		notDEG	neither
ENSBTAG00000069205	-0.232323	7.12291	1.77664	0.1872	0.349732		67.3199	-0.166891	0.14735	-1.13262	0.257374	0.422687		notDEG	neither
ENSBTAG00000058309	-0.298602	6.42648	1.77869	0.18695	0.349732		42.4551	-0.202406	0.22164	-0.913219	0.361127	0.534278		notDEG	neither
LOC101908075	0.186646	6.4022	1.77436	0.18748	0.349929		41.5816	0.303717	0.132107	2.29903	0.0215034	0.0750849		notDEG	neither
ENSBTAG00000067495	0.256842	10.4418	1.76855	0.188196	0.350596		632.952	0.623935	0.109713	5.68695	1.29329e-08	3.08774e-06		notDEG	neither
ENSBTAG00000019009	0.150614	12.4645	1.76611	0.188496	0.350596		2876.89	0.27616	0.108091	2.55488	0.0106224	0.0456606		notDEG	neither
ENSBTAG00000033449	-0.231217	6.41026	1.76945	0.188084	0.350596		40.8845	-0.124732	0.156543	-0.796788	0.425574	0.597357		notDEG	neither
ENSBTAG00000068821	-0.124167	10.2745	1.76575	0.18854	0.350596		627.234	-0.0240555	0.085459	-0.281486	0.778338	0.864187		notDEG	neither
ENSBTAG00000066156	0.201084	7.80476	1.76116	0.189108	0.350999		111.572	0.316743	0.131708	2.40488	0.0161778	0.061923		notDEG	neither
LOC132346868	-0.356214	9.41206	1.76259	0.188939	0.350999		315.503	-0.0435745	0.221563	-0.196669	0.844087	0.908285		notDEG	neither
ENSBTAG00000006819	0.154099	10.9534	1.75945	0.18932	0.351068		1034.99	0.233119	0.143923	1.61975	0.105285	0.226713		notDEG	neither
ENSBTAG00000063827	-0.329203	9.97103	1.75302	0.190128	0.352239		503.857	-0.217325	0.235267	-0.923738	0.355623	0.52777		notDEG	neither
ENSBTAG00000063300	0.136814	11.3119	1.7488	0.190647	0.352548		1290.43	0.255662	0.0940002	2.7198	0.00653216	0.0335388		notDEG	neither
ENSBTAG00000039662	0.19623	8.11464	1.75015	0.190478	0.352548		153.183	0.204562	0.202983	1.00778	0.313562	0.482436		notDEG	neither
LOC101905127	-0.207254	8.93136	1.7437	0.191287	0.353403		229.794	0.00224805	0.11321	0.0198573	0.984157	0.991947		notDEG	neither
NODE_104426_length_2164_cov_12.858170_g11302_i6.mrna1	-0.179613	6.56409	1.73955	0.191809	0.354041		45.7324	-0.0875683	0.116784	-0.74983	0.453357	0.616747		notDEG	neither
ENSBTAG00000068278	0.174369	10.1932	1.73098	0.192892	0.354194		591.111	0.29132	0.101883	2.85935	0.00424504	0.0239144		notDEG	neither
LOC112448395	0.210214	6.07431	1.73151	0.192825	0.354194		36.2727	0.323192	0.174599	1.85106	0.0641614	0.16105		notDEG	neither
LOC132344209	-0.391761	5.13138	1.72858	0.193197	0.354194		16.9501	-0.342618	0.281793	-1.21585	0.224042	0.383793		notDEG	neither
ENSBTAG00000064145	-0.5172	6.87767	1.7367	0.192184	0.354194		56.5846	-0.423791	0.369582	-1.14668	0.251515	0.416308		notDEG	neither
LOC112447372	-0.346834	6.97517	1.7341	0.192497	0.354194		50.9716	0.112262	0.119303	0.94098	0.346715	0.517364		notDEG	neither
ENSBTAG00000057604	-0.250334	7.60669	1.73029	0.192981	0.354194		96.7545	-0.159389	0.182591	-0.872934	0.382699	0.556283		notDEG	neither
NODE_105883_length_2129_cov_19.784600_g20684_i7.mrna1+NODE_82428_length_2779_cov_19.398594_g20684_i3.mrna1+NODE_80716_length_2837_cov_17.873188_g20684_i2.mrna1+NODE_96378_length_2369_cov_16.465969_g20684_i5.mrna1	-0.177039	7.56463	1.7277	0.193309	0.354194		92.8956	-0.0821175	0.110673	-0.741983	0.458097	0.621425		notDEG	neither
ENSBTAG00000056547	-0.154713	7.23017	1.73309	0.192625	0.354194		79.5798	-0.0565843	0.135042	-0.419012	0.675207	0.793628		notDEG	neither
LOC112448033	0.143426	8.20343	1.71832	0.194508	0.35512		147.036	0.251199	0.0891227	2.81858	0.0048237	0.026628		notDEG	neither
ENSBTAG00000061697	-0.242439	6.48851	1.71795	0.194555	0.35512		42.9458	-0.160836	0.160706	-1.00081	0.316918	0.485329		notDEG	neither
ENSBTAG00000061017	-0.203159	6.6663	1.71801	0.194547	0.35512		49.6863	-0.110676	0.149936	-0.738154	0.460421	0.624133		notDEG	neither
ENSBTAG00000065334	-0.232063	5.52682	1.72003	0.194288	0.35512		23.7329	-0.101833	0.182334	-0.558499	0.576504	0.726831		notDEG	neither
ENSBTAG00000019689	-0.112881	8.88324	1.71679	0.194703	0.35512		236.558	-0.0137526	0.0620929	-0.221484	0.824716	0.895537		notDEG	neither
ENSBTAG00000062889	-0.247312	6.89968	1.7141	0.195049	0.355427		57.6495	-0.167791	0.169528	-0.989752	0.322295	0.490361		notDEG	neither
ENSBTAG00000065729	-0.218105	6.80538	1.70737	0.195916	0.356682		54.4278	-0.105019	0.146331	-0.71768	0.472955	0.633925		notDEG	neither
NODE_241672_length_498_cov_8.631829_g142179_i0.mrna1+NODE_102490_length_2212_cov_21.211241_g8840_i13.mrna1	0.171734	8.29799	1.70272	0.196518	0.357452		156.145	0.285622	0.101742	2.80732	0.00499561	0.0273515		notDEG	neither
LOC112442246	-0.135696	9.16139	1.70009	0.19686	0.357749		304.411	-0.0874527	0.143857	-0.607914	0.543244	0.69817		notDEG	neither
NODE_88098_length_2606_cov_8.948201_g29620_i0.mrna1+NODE_217168_length_631_cov_45.732852_g118140_i0.mrna1	0.68903	1.91307	2.77905	0.197524	0.358629		0.155261	0.305021	1.23523	0.246934	0.80496	NA		notDEG	neither
ENSBTAG00000056995	0.200138	7.68255	1.68823	0.198409	0.359583		101.372	0.306059	0.127225	2.40564	0.016144	0.0619176		notDEG	neither
ENSBTAG00000059251	-0.257564	7.36037	1.68891	0.198321	0.359583		80.9922	-0.160712	0.188715	-0.85161	0.39443	0.565587		notDEG	neither
LOC101905290	-0.554971	3.59245	1.68438	0.198915	0.360173		4.12428	-0.481172	0.406195	-1.18458	0.236182	0.39921		notDEG	neither
ENSBTAG00000009760	0.14819	11.1884	1.68281	0.199122	0.360221		1179.08	0.26967	0.094148	2.86432	0.00417907	0.0236855		notDEG	neither
ENSBTAG00000038635	0.129146	9.79833	1.6749	0.200168	0.361459		451.024	0.240056	0.0907754	2.6445	0.00818107	0.0390879		notDEG	neither
LOC104975998	0.486678	6.98442	1.67572	0.200078	0.361459		61.8728	0.610954	0.376736	1.62171	0.104866	0.226322		notDEG	neither
NODE_62705_length_3521_cov_16.588269_g20314_i0.mrna1	-0.264133	6.67225	1.67345	0.20036	0.36148		48.5619	-0.190396	0.176519	-1.07862	0.280759	0.448744		notDEG	neither
ENSBTAG00000055420	-0.263152	7.4324	1.67195	0.20056	0.361514		84.2707	-0.154404	0.184798	-0.835528	0.40342	0.573313		notDEG	neither
ENSBTAG00000066949	-0.396111	7.68314	1.66003	0.202159	0.364069		100.615	-0.298624	0.288664	-1.0345	0.300901	0.468435		notDEG	neither
LOC616695	-0.684018	3.54793	1.65765	0.202472	0.364303		3.93936	-0.572949	0.535877	-1.06918	0.284989	0.4521		notDEG	neither
ENSBTAG00000069037	0.193439	9.55698	1.65052	0.203433	0.365147		382.462	0.325463	0.150309	2.16529	0.0303656	0.0944519		notDEG	neither
NODE_196481_length_779_cov_9.180912_g98845_i0.mrna1	0.40578	3.92264	1.64876	0.203671	0.365147		6.40394	0.544728	0.305824	1.78118	0.0748826	0.181045		notDEG	neither
NODE_222988_length_598_cov_18.844530_g123806_i0.mrna1+NODE_246544_length_472_cov_4.493671_g147029_i0.mrna1	-0.381357	6.64514	1.65133	0.203332	0.365147		47.5012	-0.314024	0.274251	-1.14503	0.252198	0.417055		notDEG	neither
LOC101904375	-0.698164	3.49017	1.64925	0.203605	0.365147		2.88841	0.0774645	0.368124	0.21043	0.833332	0.900262		notDEG	neither
NODE_264726_length_374_cov_3.101010_g165198_i0.mrna1	0.163642	8.16082	1.64123	0.204694	0.366651		142.27	0.247692	0.107046	2.31387	0.0206748	0.0729923		notDEG	neither
ENSBTAG00000062101	0.299126	4.92697	1.6391	0.204985	0.366844		13.0926	0.354071	0.204676	1.72991	0.0836462	0.193889		notDEG	neither
LOC132342844	0.214278	7.13181	1.63483	0.205568	0.367447		68.6326	0.325077	0.14509	2.24053	0.0250568	0.0830876		notDEG	neither
ENSBTAG00000055505	-0.218623	7.59507	1.63395	0.205689	0.367447		94.5649	-0.119935	0.14319	-0.837594	0.402259	0.572515		notDEG	neither
ENSBTAG00000064492	0.168208	6.84629	1.62867	0.206413	0.368411		56.3454	0.285467	0.122041	2.3391	0.01933	0.0695299		notDEG	neither
ENSBTAG00000049434	0.67973	2.54416	1.62424	0.207025	0.369173		1.11467	0.861342	0.689606	1.24904	0.211652	0.368846		notDEG	neither
NODE_157083_length_1198_cov_9.347904_g30952_i3.mrna1	-0.301464	6.64456	1.61684	0.208049	0.370669		47.7131	-0.241156	0.215668	-1.11818	0.263489	0.430509		notDEG	neither
ENSBTAG00000007333	0.212934	6.99432	1.61482	0.208331	0.37084		62.2678	0.314825	0.148233	2.12386	0.0336822	0.101201		notDEG	neither
ENSBTAG00000069070	-0.297276	6.65019	1.60872	0.209181	0.372022		52.2727	-0.262089	0.244922	-1.07009	0.284578	0.4521		notDEG	neither
ENSBTAG00000063393	-0.372271	6.29927	1.60397	0.209847	0.372568		41.461	-0.417392	0.295853	-1.41081	0.158301	0.302961		notDEG	neither
ENSBTAG00000055902	-0.371853	4.03535	1.60387	0.209861	0.372568		6.33281	-0.23337	0.245103	-0.952129	0.341032	0.510479		notDEG	neither
ENSBTAG00000062392	-0.208207	6.65927	1.59764	0.210738	0.373793		48.0754	-0.134158	0.126661	-1.05919	0.289514	0.457757		notDEG	neither
ENSBTAG00000068743	0.209816	7.07961	1.59285	0.211415	0.374661		65.6747	0.31486	0.138598	2.27175	0.0231015	0.0789337		notDEG	neither
ENSBTAG00000059038	-0.271895	7.05256	1.5872	0.212217	0.375564		64.1255	-0.171462	0.190643	-0.899388	0.368446	0.543003		notDEG	neither
NODE_265736_length_368_cov_14.821306_g166208_i0.mrna1	-0.165987	7.50519	1.58662	0.2123	0.375564		90.5005	-0.0641897	0.126577	-0.50712	0.612071	0.750773		notDEG	neither
ENSBTAG00000058785	-0.154254	9.73552	1.57653	0.213742	0.377781		430.273	-0.0429632	0.116229	-0.369643	0.711648	0.820307		notDEG	neither
ENSBTAG00000060769	-0.250425	8.5457	1.57337	0.214196	0.378249		185.363	-0.168966	0.182729	-0.924679	0.355133	0.527452		notDEG	neither
LOC132346115	0.201403	5.62186	1.57038	0.214627	0.378424		24.7314	0.315891	0.153994	2.05132	0.0402354	0.11419		notDEG	neither
LOC132342210	0.158749	9.28451	1.57006	0.214674	0.378424		316.448	0.253204	0.126685	1.99869	0.0456424	0.125254		notDEG	neither
NODE_213158_length_657_cov_11.596552_g114259_i0.mrna1	-0.505267	6.92832	1.56704	0.215128	0.37889		48.6374	0.184459	0.277725	0.66418	0.506575	0.663165		notDEG	neither
NODE_159499_length_1166_cov_12.725436_g42292_i2.mrna1+NODE_118309_length_1849_cov_19.139955_g42292_i1.mrna1+NODE_68792_length_3268_cov_8.640238_g21534_i1.mrna1	0.424726	4.70065	1.56218	0.215814	0.379764		11.2549	0.538549	0.325302	1.65554	0.0978155	0.216486		notDEG	neither
ENSBTAG00000068463	-0.195657	8.02627	1.56056	0.216049	0.379844		141.272	-0.161104	0.194746	-0.827252	0.408094	0.577895		notDEG	neither
ENSBTAG00000065604	0.199996	7.46829	1.55024	0.217556	0.382157		97.7489	0.223551	0.206837	1.08081	0.279781	0.447557		notDEG	neither
ENSBTAG00000069658	0.141378	9.18933	1.54325	0.218584	0.38321		292.847	0.243919	0.07768	3.14005	0.0016892	0.0131153		notDEG	neither
ENSBTAG00000058341	0.212925	6.46159	1.54226	0.21873	0.38321		47.1654	0.305386	0.190578	1.60242	0.109063	0.23223		notDEG	neither
ENSBTAG00000059946	-0.167504	6.51205	1.54259	0.218682	0.38321		43.9556	-0.0792098	0.109495	-0.72341	0.469428	0.633392		notDEG	neither
ENSBTAG00000065008	0.169294	14.809	1.53531	0.219759	0.384674		14663.6	0.291719	0.137538	2.12101	0.0339208	0.101517		notDEG	neither
ENSBTAG00000060192	-0.595524	3.63022	1.52496	0.221302	0.387036		5.14695	-0.513603	0.468531	-1.0962	0.272992	0.440384		notDEG	neither
ENSBTAG00000062505	-0.57997	3.51377	1.52072	0.221937	0.387808		3.90197	-0.478997	0.438522	-1.0923	0.274702	0.441651		notDEG	neither
NODE_129389_length_1634_cov_17.222864_g49610_i0.mrna1+NODE_187186_length_859_cov_20.329923_g49610_i1.mrna1	-0.15043	7.2101	1.50064	0.22498	0.392782		72.6889	-0.0455033	0.10247	-0.444064	0.656996	0.782272		notDEG	neither
ENSBTAG00000056647	-0.25649	6.88838	1.4972	0.225506	0.393356		56.7316	-0.178409	0.180316	-0.98942	0.322458	0.490361		notDEG	neither
ENSBTAG00000057955	-0.308788	6.56164	1.47858	0.22838	0.398023		45.3253	-0.230486	0.237307	-0.971257	0.33142	0.498828		notDEG	neither
ENSBTAG00000059254	0.641954	1.93514	1.90803	0.228962	0.39869		0.137864	0.342979	1.54617	0.221825	0.82445	NA		notDEG	neither
ENSBTAG00000066519	-0.185548	7.65273	1.46546	0.230433	0.400552		98.2406	-0.0933687	0.109281	-0.854394	0.392887	0.563797		notDEG	neither
ENSBTAG00000066888	-0.163038	6.62051	1.46653	0.230264	0.400552		50.8737	-0.0578086	0.130326	-0.443569	0.657354	0.782272		notDEG	neither
ENSBTAG00000062064	-0.255658	7.7639	1.45784	0.231636	0.402294		106.249	-0.189208	0.191778	-0.986598	0.32384	0.491969		notDEG	neither
ENSBTAG00000063033	0.187765	8.19851	1.45462	0.232145	0.402828		147.22	0.323576	0.151693	2.1331	0.0329165	0.100015		notDEG	neither
ENSBTAG00000067203	0.0914425	9.62673	1.45062	0.232782	0.403103		399.238	0.193396	0.056373	3.43066	0.000602117	0.00649742		notDEG	neither
ENSBTAG00000058105	0.213161	11.5069	1.4502	0.232848	0.403103		1478.29	0.334151	0.17328	1.92839	0.0538071	0.139635		notDEG	neither
ENSBTAG00000048643	-0.218093	7.53678	1.44831	0.23315	0.403103		90.8033	-0.12003	0.152708	-0.786011	0.431861	0.600573		notDEG	neither
NODE_134915_length_1537_cov_19.470548_g16463_i7.mrna1+NODE_131125_length_1603_cov_21.583224_g16463_i5.mrna1+NODE_160290_length_1156_cov_4.189064_g470_i29.mrna1	-0.161599	6.939	1.4473	0.233311	0.403103		59.3209	-0.0723456	0.092174	-0.784881	0.432523	0.600814		notDEG	neither
ENSBTAG00000068575	-0.212335	8.5098	1.44894	0.233049	0.403103		183.145	-0.0983616	0.16967	-0.579725	0.5621	0.714313		notDEG	neither
ENSBTAG00000067163	0.223746	7.50107	1.44345	0.233928	0.403819		90.2353	0.335683	0.185616	1.80848	0.0705323	0.173828		notDEG	neither
ENSBTAG00000069359	0.186786	7.85507	1.44007	0.234469	0.404189		115.296	0.274267	0.148542	1.84639	0.0648356	0.162089		notDEG	neither
LOC112444193	-0.142572	7.83092	1.43959	0.234547	0.404189		113.645	-0.0361185	0.113962	-0.316936	0.751292	0.849093		notDEG	neither
ENSBTAG00000055586	0.233905	7.91943	1.4318	0.235804	0.405431		110.281	0.555831	0.128946	4.31057	1.62837e-05	0.00049959		notDEG	neither
NODE_59473_length_3667_cov_12.776880_g19204_i0.mrna1+NODE_242690_length_493_cov_3.608173_g143190_i0.mrna1	0.563482	3.3933	1.43317	0.235582	0.405431		3.49182	0.777938	0.489119	1.59049	0.111724	0.236578		notDEG	neither
ENSBTAG00000057777	-0.560457	4.02477	1.43135	0.235876	0.405431		5.03043	0.214192	0.283997	0.754206	0.450726	0.615204		notDEG	neither
ENSBTAG00000061680	-0.305326	6.52755	1.43004	0.236089	0.405448		43.9899	-0.182755	0.240824	-0.758873	0.447929	0.614615		notDEG	neither
ENSBTAG00000057526	-0.274616	7.54257	1.42318	0.237204	0.407013		104.516	-0.320554	0.267091	-1.20017	0.230075	0.391312		notDEG	neither
ENSBTAG00000060745	0.556568	6.91367	1.42206	0.237411	0.407019		58.6896	0.680005	0.490987	1.38497	0.16606	0.313105		notDEG	neither
ENSBTAG00000069471	0.360752	7.60465	1.40495	0.240205	0.411457		99.3817	0.542802	0.308946	1.75694	0.0789272	0.185654		notDEG	neither
ENSBTAG00000055794	-0.186204	7.2768	1.40002	0.241016	0.412432		78.4613	-0.0966693	0.15388	-0.628213	0.529864	0.6852		notDEG	neither
LOC132344989	-0.206718	6.67835	1.39775	0.241393	0.412432		49.8176	-0.102232	0.168265	-0.607562	0.543478	0.69817		notDEG	neither
ENSBTAG00000068230	-0.124577	8.99011	1.39889	0.241203	0.412432		260.967	-0.0368937	0.115071	-0.320617	0.748501	0.848523		notDEG	neither
ENSBTAG00000058258	0.171694	8.77611	1.39578	0.241722	0.412642		222.22	0.303522	0.147275	2.06092	0.0393107	0.112232		notDEG	neither
LOC112449307	0.189065	6.37892	1.38792	0.243039	0.414534		42.4263	0.284669	0.173452	1.6412	0.100756	0.220187		notDEG	neither
ENSBTAG00000067342	-0.17491	6.63231	1.38388	0.243717	0.415337		47.5079	-0.0751652	0.113027	-0.665021	0.506037	0.662916		notDEG	neither
ENSBTAG00000068017	0.137005	7.67339	1.37408	0.245377	0.415665		101.581	0.230584	0.105739	2.1807	0.0292059	0.0922038		notDEG	neither
ENSBTAG00000069011	0.323989	7.29995	1.3796	0.244449	0.415665		81.529	0.404147	0.286613	1.41008	0.158516	0.303069		notDEG	neither
ENSBTAG00000065961	0.291744	7.27656	1.37293	0.245573	0.415665		81.866	0.363486	0.267358	1.35955	0.173973	0.323868		notDEG	neither
ENSBTAG00000063604	0.742343	5.70759	1.37465	0.245304	0.415665		25.384	1.02758	0.765711	1.342	0.179596	0.329835		notDEG	neither
ENSBTAG00000025929	0.108175	11.0755	1.37905	0.244534	0.415665		1135.77	0.175626	0.134035	1.3103	0.190094	0.342528		notDEG	neither
ENSBTAG00000065509	-0.266257	5.04096	1.37759	0.244782	0.415665		14.5623	-0.178738	0.206764	-0.864455	0.387338	0.558617		notDEG	neither
ENSBTAG00000051677	-0.175995	9.83854	1.3771	0.244864	0.415665		466.819	-0.126492	0.150339	-0.841377	0.400137	0.569919		notDEG	neither
ENSBTAG00000067450	-0.197198	7.82697	1.37627	0.245005	0.415665		112.719	-0.113959	0.157847	-0.721959	0.47032	0.633392		notDEG	neither
ENSBTAG00000046172	-0.162244	8.44242	1.36483	0.246955	0.417298		181.779	-0.11406	0.154878	-0.736453	0.461455	0.624649		notDEG	neither
ENSBTAG00000065400	-0.134409	7.73124	1.36537	0.246862	0.417298		104.782	-0.0402686	0.0792663	-0.508016	0.611442	0.750773		notDEG	neither
ENSBTAG00000063353	-0.30149	6.11396	1.3569	0.248319	0.417836		28.2503	0.153469	0.121358	1.26459	0.206018	0.362333		notDEG	neither
ENSBTAG00000046720	-0.432625	1.83695	4.78963	0.248159	0.417836		0.0203962	-0.24466	2.32469	-0.105244	0.916182	NA		notDEG	neither
ENSBTAG00000063953	-0.43937	1.83778	4.68304	0.248159	0.417836		0.0223194	-0.24466	2.3233	-0.105307	0.916132	NA		notDEG	neither
ENSBTAG00000067491	-0.450287	1.83913	4.51767	0.248159	0.417836		0.0285057	-0.244659	2.32107	-0.105407	0.916052	NA		notDEG	neither
NODE_244292_length_484_cov_11.756757_g144789_i0.mrna1	-0.453938	1.83968	4.43504	0.248159	0.417836		0.0290964	-0.244658	2.32099	-0.105411	0.916049	NA		notDEG	neither
NODE_40378_length_4731_cov_18.428449_g12820_i1.mrna1	0.198512	7.87238	1.35182	0.249198	0.418963		116.244	0.297525	0.151309	1.96634	0.0492598	0.13243		notDEG	neither
ENSBTAG00000066627	0.114163	7.37962	1.34163	0.250971	0.421588		85.0903	0.236805	0.0998987	2.37045	0.0177665	0.0656362		notDEG	neither
ENSBTAG00000069125	0.165	6.82839	1.33381	0.252343	0.423538		55.2229	0.242199	0.125378	1.93176	0.0533894	0.13874		notDEG	neither
ENSBTAG00000066944	0.198697	8.8287	1.32736	0.253483	0.425094		230.087	0.284797	0.171016	1.66532	0.0958495	0.21412		notDEG	neither
ENSBTAG00000068522	0.179138	7.31262	1.32084	0.25464	0.426027		78.5393	0.300332	0.138888	2.1624	0.030587	0.0948396		notDEG	neither
ENSBTAG00000067147	-0.329295	8.11879	1.32066	0.254678	0.426027		145.621	-0.284072	0.290164	-0.979007	0.327576	0.496564		notDEG	neither
LOC104970809	0.162352	7.89931	1.3217	0.254487	0.426027		131	0.181761	0.19068	0.953225	0.340476	0.510047		notDEG	neither
LOC107131350	0.145957	8.38678	1.31346	0.255958	0.427809		167.997	0.248599	0.120167	2.06877	0.0385674	0.110963		notDEG	neither
NODE_204343_length_718_cov_20.380655_g28711_i9.mrna1+NODE_134799_length_1539_cov_20.074555_g28711_i3.mrna1	0.157102	7.16846	1.30157	0.2581	0.431029		70.2338	0.248628	0.113375	2.19298	0.0283091	0.0903907		notDEG	neither
ENSBTAG00000062025	0.313606	6.96684	1.30042	0.258316	0.431029		62.2318	0.440474	0.272424	1.61687	0.105906	0.227538		notDEG	neither
NODE_25158_length_6080_cov_15.678328_g8595_i0.mrna1+NODE_184167_length_887_cov_6.658025_g88208_i0.mrna1	0.401798	3.15633	1.2959	0.259129	0.432026		2.78457	0.562094	0.356007	1.57889	0.114362	0.240563		notDEG	neither
NODE_154546_length_1232_cov_16.566234_g65439_i0.mrna1+NODE_193266_length_805_cov_22.811813_g95997_i0.mrna1+NODE_116102_length_1897_cov_18.502747_g42460_i0.mrna1+NODE_167778_length_1063_cov_15.032454_g75102_i0.mrna1	-0.348929	7.04923	1.29353	0.259568	0.432396		63.1996	-0.306668	0.279592	-1.09684	0.27271	0.440301		notDEG	neither
ENSBTAG00000068691	0.21606	7.02966	1.28238	0.261605	0.435427		64.1091	0.340631	0.181036	1.88156	0.0598956	0.151725		notDEG	neither
ENSBTAG00000013836	0.151919	6.93865	1.2708	0.263748	0.4379		61.1968	0.256218	0.136275	1.88015	0.0600871	0.152008		notDEG	neither
ENSBTAG00000056249	0.1735	6.57924	1.27142	0.263632	0.4379		48.1917	0.280963	0.156133	1.79951	0.071938	0.175963		notDEG	neither
ENSBTAG00000048445	-0.187895	7.75903	1.27201	0.263522	0.4379		106.414	-0.0795417	0.137579	-0.578155	0.56316	0.715183		notDEG	neither
ENSBTAG00000066755	0.134846	8.55382	1.26492	0.264845	0.438366		187.791	0.229079	0.101671	2.25313	0.0242509	0.0812619		notDEG	neither
ENSBTAG00000011844	0.305015	4.36885	1.26599	0.264644	0.438366		8.62143	0.453706	0.257976	1.75871	0.0786265	0.185175		notDEG	neither
ENSBTAG00000061026	-0.197154	6.93083	1.26342	0.265125	0.438366		58.867	-0.110058	0.14564	-0.755683	0.449839	0.615204		notDEG	neither
LOC112448481	-0.110167	9.33068	1.2635	0.265111	0.438366		324.602	-0.0118159	0.0864866	-0.136621	0.89133	0.939019		notDEG	neither
NODE_69263_length_3248_cov_14.975402_g12475_i1.mrna1	0.609142	1.87962	2.82443	0.264425	0.438366		0.0699118	0.199616	1.65081	0.12092	0.903754	NA		notDEG	neither
ENSBTAG00000051512	-0.229106	7.17646	1.25073	0.267517	0.441956		63.2782	0.116115	0.10858	1.0694	0.284891	0.4521		notDEG	neither
ENSBTAG00000066202	-0.19194	6.42631	1.24452	0.268697	0.443172		41.4042	-0.100258	0.160359	-0.625213	0.531831	0.687279		notDEG	neither
ENSBTAG00000059018	-0.588582	2.06341	1.26391	0.268512	0.443172		0.383422	-0.592207	0.736019	-0.804607	0.421046	NA		notDEG	neither
ENSBTAG00000063109	0.138984	7.63639	1.23551	0.270419	0.445644		99.0568	0.247017	0.114468	2.15795	0.0309315	0.0954429		notDEG	neither
ENSBTAG00000061473	0.249613	9.13218	1.22695	0.272078	0.447231		285.547	0.37059	0.227429	1.62947	0.103213	0.224019		notDEG	neither
NODE_210587_length_674_cov_12.008375_g111806_i0.mrna1+NODE_69110_length_3254_cov_15.895184_g22526_i0.mrna1	-0.209372	7.26514	1.22667	0.272124	0.447231		74.6024	-0.113557	0.167914	-0.676281	0.498863	0.655315		notDEG	neither
ENSBTAG00000055626	-0.374318	6.15272	1.22592	0.272276	0.447231		30.6297	0.0410972	0.267783	0.153472	0.878026	0.932449		notDEG	neither
NODE_110701_length_2018_cov_15.617723_g39713_i0.mrna1+NODE_273475_length_322_cov_8.926531_g173947_i0.mrna1	-0.239801	8.65293	1.22799	0.271869	0.447231		190.324	0.0253327	0.17258	0.146788	0.883299	0.934132		notDEG	neither
ENSBTAG00000057996	0.125157	7.79874	1.22361	0.272717	0.447587		113.732	0.244932	0.116002	2.11145	0.034734	0.103015		notDEG	neither
ENSBTAG00000056974	-0.300853	6.91535	1.21873	0.273671	0.448784		60.9286	-0.239653	0.268125	-0.893811	0.371423	0.545286		notDEG	neither
ENSBTAG00000067796	0.109342	8.46058	1.21152	0.275078	0.449363		176.974	0.222819	0.0897021	2.48398	0.0129921	0.0526858		notDEG	neither
ENSBTAG00000055228	-0.188855	7.22918	1.21193	0.274998	0.449363		72.9	-0.117298	0.147127	-0.797259	0.425301	0.597357		notDEG	neither
ENSBTAG00000051578	-0.17673	9.22492	1.21372	0.274646	0.449363		297.099	-0.0951268	0.129166	-0.736468	0.461446	0.624649		notDEG	neither
ENSBTAG00000058809	-0.77613	2.13049	1.21116	0.275148	0.449363		1.19331	-0.784485	1.33136	-0.589237	0.555702	0.708393		notDEG	neither
ENSBTAG00000050737	-0.782959	2.03365	1.21248	0.27489	0.449363		0.127139	-0.16333	1.42428	-0.114675	0.908703	NA		notDEG	neither
ENSBTAG00000056803	-0.227278	5.60006	1.20868	0.275636	0.449426		27.3968	-0.160585	0.232079	-0.691941	0.488974	0.646326		notDEG	neither
ENSBTAG00000065962	-0.159086	7.7657	1.20884	0.275604	0.449426		107.023	-0.0583179	0.104936	-0.555746	0.578384	0.727743		notDEG	neither
ENSBTAG00000069046	0.526271	2.76521	1.20173	0.277008	0.45056		2.57508	0.688751	0.559121	1.23185	0.218007	0.377936		notDEG	neither
NODE_182854_length_900_cov_17.742406_g82705_i1.mrna1	-0.537174	2.35882	1.20377	0.276605	0.45056		0.857662	-0.551844	0.572564	-0.963812	0.33514	0.503313		notDEG	neither
ENSBTAG00000063192	-0.167408	6.88049	1.20247	0.276861	0.45056		57.5366	-0.0674364	0.142121	-0.474498	0.635145	0.767316		notDEG	neither
NODE_101711_length_2231_cov_10.445682_g35409_i0.mrna1+NODE_41672_length_4641_cov_22.210342_g13563_i0.mrna1+NODE_102742_length_2206_cov_29.794270_g35903_i0.mrna1+NODE_202470_length_732_cov_75.687023_g104247_i0.mrna1	0.19666	6.06826	1.19941	0.277468	0.450942		32.7058	0.319983	0.187032	1.71084	0.0871099	0.200216		notDEG	neither
ENSBTAG00000069920	0.104121	8.23552	1.196	0.278147	0.451678		150.424	0.198082	0.0745762	2.65611	0.00790484	0.0386144		notDEG	neither
ENSBTAG00000053892	-0.152813	8.51437	1.18185	0.280982	0.455912		181.193	-0.0522891	0.114314	-0.457417	0.647371	0.775222		notDEG	neither
ENSBTAG00000062177	-0.222422	7.71317	1.17877	0.281605	0.456551		102.602	-0.152361	0.178138	-0.855298	0.392386	0.563502		notDEG	neither
LOC523431	-0.239607	7.94818	1.17486	0.282395	0.457462		121.485	-0.147908	0.204985	-0.721556	0.470567	0.633392		notDEG	neither
ENSBTAG00000058834	-0.579872	2.69504	1.16938	0.283512	0.458899		1.36364	-0.556684	0.608336	-0.915094	0.360142	0.533648		notDEG	neither
ENSBTAG00000056384	0.492239	6.58573	1.16733	0.283953	0.459241		46.0813	0.622213	0.479838	1.29672	0.194729	0.348159		notDEG	neither
ENSBTAG00000069650	-0.197807	7.7978	1.16377	0.28466	0.460013		109.626	-0.097074	0.160236	-0.605819	0.544635	0.69817		notDEG	neither
ENSBTAG00000058551	0.134041	7.70267	1.15257	0.286969	0.462925		103.416	0.244547	0.105333	2.32166	0.0202513	0.0717626		notDEG	neither
ENSBTAG00000064117	-0.338178	6.7878	1.15155	0.287187	0.462925		52.7399	-0.274983	0.290872	-0.945375	0.344468	0.514412		notDEG	neither
ENSBTAG00000069209	-0.269879	6.5265	1.15055	0.287388	0.462925		43.9421	-0.180726	0.231577	-0.780412	0.435148	0.603144		notDEG	neither
NODE_107503_length_2091_cov_18.655412_g8240_i6.mrna1+NODE_108616_length_2066_cov_18.614379_g8240_i7.mrna1+NODE_236713_length_524_cov_4.527964_g137274_i0.mrna1	-0.159189	7.1282	1.1521	0.287066	0.462925		69.622	-0.0370772	0.146349	-0.253348	0.799999	0.879677		notDEG	neither
ENSBTAG00000063579	-0.335009	5.43384	1.14885	0.287741	0.463119		16.6213	0.198243	0.172871	1.14677	0.251479	0.416308		notDEG	neither
ENSBTAG00000065492	0.529023	2.18721	1.1424	0.289087	0.464912		0.484224	0.619186	0.716993	0.863588	0.387815	0.558617		notDEG	neither
ENSBTAG00000037858	-0.360318	7.93394	1.13672	0.290292	0.466473		118.361	-0.279861	0.310787	-0.900492	0.367859	0.542556		notDEG	neither
ENSBTAG00000057139	-0.138444	8.49949	1.13365	0.290926	0.466742		179.99	-0.0710452	0.110114	-0.645197	0.518799	0.675005		notDEG	neither
ENSBTAG00000069376	-0.123419	7.74119	1.13436	0.290775	0.466742		108.557	-0.0211524	0.112029	-0.188812	0.85024	0.912336		notDEG	neither
ENSBTAG00000069032	0.161069	7.92392	1.13233	0.291203	0.466813		120.538	0.277543	0.124911	2.22192	0.0262884	0.0858306		notDEG	neither
NODE_125382_length_1710_cov_65.290876_g47352_i0.mrna1	0.339581	6.57724	1.12791	0.292145	0.467947		46.9307	0.465691	0.322817	1.44259	0.149137	0.290073		notDEG	neither
ENSBTAG00000069369	0.121562	6.88708	1.11882	0.294075	0.470661		59.0363	0.252766	0.115907	2.18077	0.0292002	0.0922038		notDEG	neither
ENSBTAG00000066114	-0.575576	2.21275	1.11639	0.294595	0.471117		0.704073	-0.552562	0.756286	-0.730626	0.465007	0.628602		notDEG	neither
ENSBTAG00000060173	-0.199468	9.16942	1.11503	0.294889	0.471209		285.335	-0.0957254	0.168358	-0.568583	0.569639	0.720537		notDEG	neither
ENSBTAG00000058038	0.113309	10.7954	1.10064	0.297999	0.475799		911.507	0.227626	0.117029	1.94505	0.0517694	0.136386		notDEG	neither
ENSBTAG00000069102	-0.201164	7.50038	1.09273	0.299727	0.478175		88.6881	-0.112812	0.174286	-0.64728	0.517451	0.673709		notDEG	neither
ENSBTAG00000065829	0.134136	7.13182	1.0912	0.300063	0.478331		68.7055	0.240732	0.108901	2.21056	0.0270662	0.0871778		notDEG	neither
ENSBTAG00000068998	0.148094	7.16572	1.09011	0.300303	0.478331		70.7144	0.250008	0.13344	1.87356	0.0609912	0.154092		notDEG	neither
ENSBTAG00000066818	-0.282311	7.35249	1.08159	0.30219	0.480954		79.4586	-0.23273	0.24921	-0.93387	0.350371	0.522411		notDEG	neither
ENSBTAG00000066402	-0.170215	8.67882	1.08001	0.302533	0.480986		203.249	-0.0603679	0.141846	-0.425589	0.670407	0.790907		notDEG	neither
ENSBTAG00000061585	-0.128764	9.38974	1.0793	0.302692	0.480986		345.042	-0.0332718	0.137463	-0.242041	0.808748	0.886399		notDEG	neither
ENSBTAG00000068645	-0.436274	6.0043	1.07502	0.30365	0.482125		23.0215	0.306445	0.275889	1.11075	0.266674	0.433934		notDEG	neither
ENSBTAG00000054938	-0.171426	9.70815	1.07153	0.304424	0.482745		378.87	0.132839	0.0636512	2.08698	0.03689	0.107245		notDEG	neither
NODE_96843_length_2357_cov_11.115789_g1031_i14.mrna1+NODE_165951_length_1085_cov_10.747024_g1031_i16.mrna1	-0.658716	2.01846	1.38873	0.304523	0.482745		0.343721	-0.521541	0.85125	-0.612677	0.54009	NA		notDEG	neither
ENSBTAG00000068033	-0.190894	7.89662	1.06927	0.304931	0.483009		117.925	-0.0724773	0.166689	-0.434804	0.663705	0.786888		notDEG	neither
ENSBTAG00000069835	-0.198439	6.8563	1.06281	0.306384	0.484926		55.8668	-0.0785594	0.169484	-0.46352	0.642992	0.771913		notDEG	neither
ENSBTAG00000068737	0.373986	6.40836	1.056	0.307932	0.485804		41.2029	0.560167	0.363291	1.54192	0.123092	0.25226		notDEG	neither
ENSBTAG00000064429	0.572726	2.51935	1.05919	0.307202	0.485804		1.05432	0.822407	0.783954	1.04905	0.294155	0.46368		notDEG	neither
ENSBTAG00000069467	-0.251935	6.27793	1.05602	0.307922	0.485804		36.8748	-0.19452	0.229403	-0.847944	0.396469	0.567659		notDEG	neither
ENSBTAG00000065380	-0.507421	2.43782	1.05694	0.307713	0.485804		1.07604	-0.468921	0.570464	-0.821999	0.411078	0.580738		notDEG	neither
LOC132343025	-0.122508	6.95216	1.055	0.308154	0.485804		62.374	0.014881	0.126504	0.117632	0.906359	0.949614		notDEG	neither
ENSBTAG00000067412	-0.204095	6.47215	1.05254	0.308713	0.486301		42.6118	-0.13084	0.181746	-0.719905	0.471583	0.633697		notDEG	neither
NODE_105618_length_2135_cov_54.108844_g37244_i0.mrna1	-0.327286	3.60537	1.04739	0.309891	0.487774		4.28371	-0.259096	0.291944	-0.887483	0.374819	0.548166		notDEG	neither
ENSBTAG00000059208	-0.225603	6.35882	1.04519	0.310395	0.487799		41.7107	-0.184389	0.21792	-0.846133	0.397478	0.567826		notDEG	neither
ENSBTAG00000037981	-0.174064	6.17282	1.04556	0.310309	0.487799		36.2938	-0.0806547	0.179693	-0.448847	0.653542	0.779192		notDEG	neither
ENSBTAG00000054829	-0.391592	8.61846	1.04139	0.31129	0.488821		144.156	0.341942	0.231553	1.47673	0.139747	0.276331		notDEG	neither
ENSBTAG00000054532	-0.186526	7.6219	1.01965	0.316333	0.49635		96.1652	-0.0893096	0.156536	-0.570537	0.568313	0.719336		notDEG	neither
ENSBTAG00000069599	-0.148695	8.1663	1.01616	0.317157	0.497252		141.069	-0.0670061	0.0948171	-0.706688	0.47976	0.638122		notDEG	neither
ENSBTAG00000057453	-0.184921	6.55752	1.00883	0.318896	0.499587		44.9865	-0.110337	0.159713	-0.690842	0.489665	0.64677		notDEG	neither
ENSBTAG00000067426	0.164946	7.38652	0.998534	0.321359	0.503043		86.5075	0.271315	0.181222	1.49714	0.134357	0.270128		notDEG	neither
ENSBTAG00000067434	0.471142	2.08697	0.997511	0.321605	0.503043		0.375796	0.523703	0.730968	0.716452	0.473712	NA		notDEG	neither
ENSBTAG00000061343	-0.156229	8.26437	0.992933	0.32271	0.504376		151.185	-0.0603131	0.126002	-0.478668	0.632174	0.765358		notDEG	neither
ENSBTAG00000069672	-0.736481	2.07539	0.990504	0.323298	0.504901		0.188215	-0.0842671	1.1229	-0.0750442	0.94018	NA		notDEG	neither
ENSBTAG00000066912	-0.159652	7.26128	0.987888	0.323933	0.505497		74.6431	-0.080663	0.133685	-0.603383	0.546254	0.698886		notDEG	neither
ENSBTAG00000063240	-0.118704	7.32221	0.984984	0.32464	0.506205		79.2445	-0.0305967	0.10952	-0.279372	0.77996	0.865112		notDEG	neither
LOC132342185	-0.267395	9.04144	0.981453	0.325509	0.507164		260.345	-0.198472	0.248655	-0.798184	0.424764	0.597357		notDEG	neither
ENSBTAG00000062420	-0.133114	6.91614	0.974567	0.327193	0.509391		58.7341	-0.0523406	0.114629	-0.45661	0.647952	0.775431		notDEG	neither
ENSBTAG00000064454	0.214242	6.89721	0.968643	0.328657	0.510477		58.326	0.312619	0.211077	1.48107	0.138588	0.275314		notDEG	neither
ENSBTAG00000057069	0.285684	3.95623	0.969311	0.328491	0.510477		6.67971	0.369563	0.260652	1.41784	0.156237	0.300214		notDEG	neither
ENSBTAG00000059292	-0.163209	7.98431	0.969375	0.328475	0.510477		125.658	-0.0603707	0.147455	-0.409419	0.682233	0.798678		notDEG	neither
ENSBTAG00000069124	0.138821	8.83324	0.960712	0.33063	0.513144		226.844	0.246745	0.103135	2.39246	0.0167359	0.0631589		notDEG	neither
ENSBTAG00000064104	-0.172264	7.38541	0.95392	0.332333	0.515387		81.5996	-0.0746828	0.156336	-0.477706	0.63286	0.765524		notDEG	neither
ENSBTAG00000065326	0.138207	8.75991	0.951098	0.333044	0.515488		216.815	0.245537	0.101393	2.42164	0.0154507	0.0595075		notDEG	neither
NODE_71353_length_3171_cov_15.362961_g22077_i1.mrna1	-0.194316	6.47635	0.951677	0.332898	0.515488		42.8443	-0.128326	0.184189	-0.696707	0.485986	0.643371		notDEG	neither
NODE_196699_length_777_cov_21.695714_g99047_i0.mrna1	0.527397	1.98009	1.19896	0.333172	0.515488		0.395204	0.320858	0.975788	0.32882	0.742292	NA		notDEG	neither
NODE_192704_length_810_cov_17.653479_g95504_i0.mrna1	0.525147	2.07924	0.996855	0.333433	0.515493		0.38375	0.474084	0.823464	0.575719	0.564805	NA		notDEG	neither
ENSBTAG00000065901	0.139029	7.54978	0.944431	0.334732	0.517101		92.0182	0.253474	0.106113	2.38872	0.0169072	0.0635498		notDEG	neither
ENSBTAG00000038322	0.221557	6.61378	0.942809	0.335144	0.517339		48.1501	0.363844	0.22971	1.58393	0.11321	0.238588		notDEG	neither
ENSBTAG00000001627	-0.164584	6.94497	0.937183	0.33658	0.519154		61.2838	-0.0687107	0.168006	-0.408976	0.682557	0.798678		notDEG	neither
NODE_163118_length_1119_cov_56.232246_g71585_i0.mrna1	0.463089	2.88637	0.934555	0.337254	0.519792		1.77942	0.599737	0.526318	1.1395	0.254496	0.420127		notDEG	neither
ENSBTAG00000062849	0.183544	5.48896	0.92722	0.339144	0.522302		22.2184	0.321532	0.196417	1.63699	0.101633	0.221597		notDEG	neither
NODE_264284_length_376_cov_19.113712_g164756_i0.mrna1+NODE_151693_length_1273_cov_10.511706_g28472_i1.mrna1	0.102506	6.54172	0.920571	0.340869	0.523497		45.4976	0.197797	0.0963289	2.05335	0.0400388	0.113801		notDEG	neither
ENSBTAG00000027841	0.320688	8.13766	0.92253	0.340378	0.523497		138.804	0.416022	0.317905	1.30863	0.190658	0.343221		notDEG	neither
ENSBTAG00000060934	-0.149378	6.57059	0.920196	0.340967	0.523497		45.3997	-0.0638052	0.11876	-0.537261	0.591087	0.736162		notDEG	neither
ENSBTAG00000055722	-0.119175	8.38969	0.920814	0.340806	0.523497		167.377	-0.0214846	0.110572	-0.194304	0.845938	0.909252		notDEG	neither
ENSBTAG00000059116	0.704293	3.14324	0.917338	0.341719	0.524249		3.239	0.944693	1.41537	0.667451	0.504484	0.661335		notDEG	neither
ENSBTAG00000015666	0.113416	8.81235	0.916227	0.342003	0.524267		226.562	0.225448	0.111273	2.02608	0.0427569	0.119015		notDEG	neither
ENSBTAG00000067773	-0.156498	9.4332	0.915263	0.342255	0.524267		341.55	-0.0735283	0.130529	-0.56331	0.573224	0.724112		notDEG	neither
ENSBTAG00000069341	-0.366767	6.65016	0.91159	0.343225	0.52535		47.7489	-0.290459	0.369324	-0.786461	0.431598	0.600573		notDEG	neither
ENSBTAG00000066970	-0.540479	1.94619	1.4112	0.343699	0.525673		0.150698	-0.425599	0.998322	-0.426314	0.669879	NA		notDEG	neither
ENSBTAG00000060940	-0.101297	8.29871	0.907384	0.344327	0.526231		158.676	-0.00299402	0.102484	-0.0292145	0.976693	0.990172		notDEG	neither
NODE_44886_length_4442_cov_14.238717_g14570_i0.mrna1	-0.253802	6.60089	0.903596	0.345329	0.526611		46.7528	-0.202962	0.250818	-0.809203	0.418398	0.590464		notDEG	neither
ENSBTAG00000066837	0.171706	7.15889	0.904112	0.345193	0.526611		80.6871	0.167789	0.232052	0.723067	0.469638	0.633392		notDEG	neither
ENSBTAG00000055703	-0.151055	7.28798	0.902465	0.345629	0.526611		82.8612	-0.0752941	0.182476	-0.412625	0.679881	0.79765		notDEG	neither
ENSBTAG00000050051	-0.541331	2.12902	0.903029	0.34548	0.526611		0.385048	-0.547324	0.975051	-0.561329	0.574573	NA		notDEG	neither
ENSBTAG00000065530	-0.233135	5.73446	0.899596	0.346392	0.52737		30.7318	-0.231976	0.279823	-0.829011	0.407098	0.577895		notDEG	neither
ENSBTAG00000059320	-0.45703	3.19966	0.896616	0.347187	0.528178		2.73569	-0.370196	0.485258	-0.762886	0.445531	0.612205		notDEG	neither
ENSBTAG00000038088	0.170408	6.29478	0.893036	0.348144	0.529232		38.6982	0.254935	0.176929	1.44089	0.149616	0.290513		notDEG	neither
NODE_222116_length_603_cov_14.218631_g19228_i1.mrna1	-0.452775	2.23662	0.882319	0.351034	0.533011		0.589088	-0.443914	0.62532	-0.709898	0.477767	0.636801		notDEG	neither
ENSBTAG00000066737	-0.121231	10.517	0.881841	0.351163	0.533011		735.016	-0.0284607	0.108601	-0.262065	0.793271	0.874292		notDEG	neither
NODE_35046_length_5139_cov_17.553734_g11541_i0.mrna1	-0.133608	6.84456	0.873698	0.353382	0.535972		55.6028	-0.0251138	0.108855	-0.23071	0.81754	0.891777		notDEG	neither
ENSBTAG00000048847	-0.379677	3.3881	0.872316	0.353761	0.536128		3.74074	-0.292401	0.388012	-0.753589	0.451096	0.615204		notDEG	neither
ENSBTAG00000067885	-0.230764	6.45012	0.871363	0.354022	0.536128		41.5685	-0.154441	0.224926	-0.686632	0.492315	0.648051		notDEG	neither
ENSBTAG00000005997	0.116334	12.4526	0.867477	0.35509	0.536862		2839.55	0.233027	0.111322	2.09327	0.0363251	0.10625		notDEG	neither
NODE_240355_length_505_cov_7.609813_g140872_i0.mrna1+NODE_29448_length_5624_cov_16.624121_g9882_i0.mrna1+NODE_40277_length_4738_cov_19.105557_g9882_i1.mrna1	0.13263	8.49262	0.86556	0.355619	0.536862		182.161	0.236769	0.143706	1.64759	0.0994361	0.218869		notDEG	neither
ENSBTAG00000067392	-0.315425	6.65369	0.864383	0.35595	0.536862		48.6645	-0.20328	0.322089	-0.63113	0.527955	0.683657		notDEG	neither
ENSBTAG00000059804	-0.140077	6.95465	0.863755	0.356118	0.536862		59.8361	-0.0523834	0.113772	-0.460424	0.645212	0.773121		notDEG	neither
ENSBTAG00000056256	-0.285999	6.53276	0.867645	0.35505	0.536862		44.7955	-0.129237	0.296123	-0.43643	0.662525	0.786465		notDEG	neither
NODE_116602_length_1886_cov_17.721393_g2942_i15.mrna1+NODE_129997_length_1623_cov_20.999353_g2942_i16.mrna1+NODE_152425_length_1262_cov_21.012658_g2942_i17.mrna1	-0.140075	8.31466	0.86605	0.355484	0.536862		157.434	-0.0324731	0.108528	-0.299216	0.764776	0.855724		notDEG	neither
ENSBTAG00000054988	0.0878823	11.1946	0.856593	0.358107	0.537025		1190.22	0.202916	0.0859116	2.36191	0.0181809	0.0668288		notDEG	neither
ENSBTAG00000060206	-0.177395	7.73097	0.862306	0.356519	0.537025		104.762	-0.093063	0.176068	-0.528564	0.597108	0.741604		notDEG	neither
ENSBTAG00000061962	-0.166521	7.263	0.857197	0.357938	0.537025		75.4282	-0.0855455	0.169489	-0.504725	0.613752	0.751911		notDEG	neither
ENSBTAG00000062814	-0.19174	8.18125	0.857423	0.357875	0.537025		143.574	-0.0946874	0.192965	-0.490698	0.62364	0.760002		notDEG	neither
ENSBTAG00000056215	-0.162917	5.78703	0.856757	0.358061	0.537025		28.8634	-0.0517204	0.180616	-0.286355	0.774606	0.862178		notDEG	neither
ENSBTAG00000050665	-0.121854	8.08105	0.858644	0.357535	0.537025		134.471	-0.0276396	0.114673	-0.241029	0.809532	0.886587		notDEG	neither
ENSBTAG00000066084	-0.108791	11.0294	0.859461	0.357308	0.537025		1059.96	0.0133815	0.111144	0.120398	0.904168	0.948862		notDEG	neither
ENSBTAG00000068196	0.15911	7.3275	0.853335	0.359016	0.537181		78.4549	0.250928	0.149009	1.68398	0.0921854	0.208125		notDEG	neither
ENSBTAG00000069492	0.217295	7.301	0.854579	0.358669	0.537181		77.9963	0.352465	0.226623	1.55529	0.119877	0.247797		notDEG	neither
NODE_24614_length_6138_cov_16.523181_g8122_i1.mrna1+NODE_100030_length_2274_cov_15.731907_g8122_i2.mrna1	-0.192882	7.80539	0.853975	0.358837	0.537181		109.345	-0.0997647	0.189174	-0.527369	0.597937	0.741726		notDEG	neither
ENSBTAG00000053362	-0.147752	6.95634	0.851161	0.359625	0.537689		60.4961	-0.0416864	0.136455	-0.305495	0.759989	0.85387		notDEG	neither
ENSBTAG00000058487	0.0854917	13.7906	0.849861	0.35999	0.537833		7253.52	0.189664	0.0975529	1.94421	0.0518699	0.136462		notDEG	neither
ENSBTAG00000065133	0.120885	11.4492	0.844327	0.361549	0.539425		1421.61	0.220621	0.129069	1.70933	0.0873893	0.200366		notDEG	neither
LOC132346013	0.180742	6.04476	0.844161	0.361595	0.539425		31.4844	0.289897	0.181781	1.59475	0.110767	0.235334		notDEG	neither
LOC132345103	0.448686	3.06745	0.837412	0.36351	0.541876		2.44957	0.551498	0.530766	1.03906	0.298776	0.467255		notDEG	neither
ENSBTAG00000063170	0.331957	6.82357	0.834072	0.364468	0.542644		54.6788	0.45592	0.357669	1.2747	0.202417	0.359308		notDEG	neither
ENSBTAG00000050638	-0.147292	7.19421	0.832753	0.364839	0.542644		70.9734	-0.071918	0.123924	-0.580341	0.561684	0.714259		notDEG	neither
ENSBTAG00000068446	-0.13595	7.13763	0.833336	0.364672	0.542644		68.8036	-0.0365181	0.133371	-0.273809	0.784231	0.868337		notDEG	neither
ENSBTAG00000062136	0.101901	8.35312	0.823758	0.367426	0.54543		166.155	0.209954	0.120527	1.74196	0.081515	0.190102		notDEG	neither
ENSBTAG00000066581	0.607761	3.46688	0.822471	0.367804	0.54543		3.9101	0.693446	0.904685	0.766505	0.443376	0.609977		notDEG	neither
ENSBTAG00000060534	-0.262677	3.79858	0.822703	0.367731	0.54543		5.3431	-0.185218	0.264354	-0.700643	0.483526	0.641842		notDEG	neither
ENSBTAG00000058700	-0.141194	7.46996	0.822817	0.367698	0.54543		87.1798	-0.0450819	0.124921	-0.360884	0.718186	0.825352		notDEG	neither
ENSBTAG00000063793	0.471328	4.17484	0.815956	0.36969	0.547817		5.8185	1.2495	0.48926	2.55385	0.010654	0.0456606		notDEG	neither
ENSBTAG00000069230	-0.184337	7.17204	0.815026	0.369961	0.547817		70.649	-0.0571727	0.194497	-0.293952	0.768795	0.858836		notDEG	neither
ENSBTAG00000066730	0.274335	7.84934	0.807661	0.372125	0.550613		112.301	0.42092	0.29037	1.4496	0.147171	0.28742		notDEG	neither
ENSBTAG00000034676	0.136208	5.52385	0.805815	0.372663	0.551001		23.0708	0.273437	0.146163	1.87077	0.0613768	0.154656		notDEG	neither
ENSBTAG00000067603	-0.164602	6.6803	0.793237	0.376397	0.555468		49.2105	-0.0924529	0.15668	-0.590074	0.555141	0.708296		notDEG	neither
ENSBTAG00000060540	-0.128946	8.5758	0.791257	0.37699	0.555468		188.674	-0.032642	0.105058	-0.310704	0.756026	0.850919		notDEG	neither
ENSBTAG00000068391	-0.438344	1.89262	1.25456	0.377074	0.555468		0.11444	-0.293644	1.66438	-0.176428	0.859957	NA		notDEG	neither
LOC101902960	-0.539944	1.89741	1.56648	0.377074	0.555468		0.113409	-0.335803	1.49614	-0.224446	0.82241	NA		notDEG	neither
NODE_187878_length_853_cov_9.972938_g91346_i0.mrna1	-0.47035	1.88678	1.44845	0.377074	0.555468		0.0846482	-0.274004	1.67005	-0.164069	0.869677	NA		notDEG	neither
ENSBTAG00000060264	0.168872	6.76943	0.786694	0.378361	0.556954		53.0202	0.274097	0.175135	1.56506	0.117568	0.244613		notDEG	neither
ENSBTAG00000066247	-0.131034	8.51941	0.785032	0.378862	0.557282		183.687	-0.0334099	0.135895	-0.245851	0.805797	0.884525		notDEG	neither
NODE_64012_length_3462_cov_18.186706_g6703_i8.mrna1	0.103312	6.96283	0.781419	0.379955	0.558039		60.7301	0.209391	0.0864436	2.42228	0.0154234	0.0595075		notDEG	neither
LOC101905265	0.0796817	7.67194	0.779644	0.380494	0.558039		103.521	0.203575	0.0934151	2.17925	0.0293132	0.092228		notDEG	neither
ENSBTAG00000056426	0.13596	6.96351	0.780528	0.380225	0.558039		61.001	0.239327	0.127882	1.87146	0.0612812	0.15462		notDEG	neither
LOC112443237	-0.146963	7.38176	0.781911	0.379806	0.558039		81.4838	-0.0650761	0.148111	-0.439375	0.66039	0.784567		notDEG	neither
ENSBTAG00000060864	-0.192935	7.36184	0.777662	0.381096	0.558513		74.1388	0.08693	0.16063	0.541182	0.588382	0.734523		notDEG	neither
ENSBTAG00000058615	0.144384	8.82026	0.77589	0.381636	0.558894		226.529	0.257121	0.154674	1.66234	0.0964436	0.214694		notDEG	neither
ENSBTAG00000059314	-0.197417	6.05029	0.769131	0.383706	0.56138		37.8933	-0.201965	0.259127	-0.779407	0.43574	0.603527		notDEG	neither
ENSBTAG00000062635	-0.120214	6.842	0.768514	0.383895	0.56138		55.791	-0.00108742	0.12077	-0.00900407	0.992816	0.995422		notDEG	neither
ENSBTAG00000059682	-0.111531	9.21925	0.767306	0.384267	0.561513		297.932	-0.00924775	0.107596	-0.0859485	0.931507	0.96328		notDEG	neither
ENSBTAG00000066451	0.212296	6.79241	0.764867	0.385019	0.562125		55.1816	0.332811	0.245453	1.3559	0.175129	0.324931		notDEG	neither
ENSBTAG00000057369	-0.333584	4.26479	0.764127	0.385248	0.562125		6.49967	0.241392	0.220661	1.09395	0.273976	0.441226		notDEG	neither
LOC132342411	0.148409	6.90511	0.761405	0.386091	0.562944		58.4653	0.273514	0.153123	1.78624	0.0740605	0.179621		notDEG	neither
ENSBTAG00000059148	0.211557	6.86215	0.759534	0.386672	0.56338		55.9048	0.32886	0.227408	1.44612	0.148142	0.289006		notDEG	neither
NODE_243637_length_488_cov_3.401460_g144134_i0.mrna1+NODE_146763_length_1345_cov_11.630126_g60221_i0.mrna1	-0.124248	7.46435	0.757435	0.387325	0.56392		87.0137	-0.0488291	0.127993	-0.381498	0.702833	0.81309		notDEG	neither
ENSBTAG00000062758	-0.111633	7.33003	0.75413	0.388357	0.565011		78.8689	-0.00876748	0.106642	-0.0822139	0.934477	0.965828		notDEG	neither
ENSBTAG00000021397	0.278525	4.0143	0.752712	0.3888	0.565245		6.32131	0.397009	0.31528	1.25923	0.207947	0.364385		notDEG	neither
ENSBTAG00000068806	-0.156891	7.25138	0.746	0.390911	0.567901		74.9025	-0.0596522	0.172213	-0.346386	0.729053	0.833827		notDEG	neither
ENSBTAG00000058114	0.0975632	8.86308	0.739687	0.392912	0.570387		234.041	0.203333	0.0937261	2.16943	0.0300498	0.0937143		notDEG	neither
ENSBTAG00000069653	0.120687	7.31098	0.738546	0.393275	0.570387		77.8776	0.22454	0.121306	1.85102	0.0641669	0.16105		notDEG	neither
ENSBTAG00000064440	0.158392	4.957	0.737908	0.393479	0.570387		14.6173	0.260405	0.182971	1.4232	0.154677	0.29872		notDEG	neither
ENSBTAG00000064726	-0.134254	6.70274	0.736746	0.393849	0.57051		49.9328	-0.0586719	0.121019	-0.484817	0.627806	0.762011		notDEG	neither
ENSBTAG00000068943	-0.208497	6.67011	0.731366	0.395572	0.572591		48.826	-0.0947543	0.224804	-0.421497	0.673392	0.79247		notDEG	neither
LOC112441638	-0.198832	8.22679	0.730266	0.39593	0.572694		148.416	-0.132044	0.217828	-0.606185	0.544392	0.69817		notDEG	neither
ENSBTAG00000054034	0.471811	2.141	0.729361	0.396217	0.572695		0.538775	0.55786	1.00943	0.552646	0.580506	0.729451		notDEG	neither
ENSBTAG00000060839	-0.315748	7.03169	0.727896	0.396694	0.572971		62.0186	-0.223495	0.340343	-0.656676	0.511389	0.667181		notDEG	neither
ENSBTAG00000055855	0.208704	7.72939	0.725149	0.397582	0.573539		106.516	0.312072	0.244626	1.27571	0.202057	0.359003		notDEG	neither
ENSBTAG00000013321	-0.158492	9.82966	0.724888	0.397661	0.573539		452.1	-0.0735276	0.157957	-0.46549	0.641581	0.771189		notDEG	neither
ENSBTAG00000066058	-0.129613	6.72785	0.722301	0.3985	0.574334		51.8927	-0.0293465	0.140541	-0.208811	0.834596	0.900634		notDEG	neither
ENSBTAG00000059077	0.266463	7.27068	0.718191	0.399843	0.575854		79.2293	0.360976	0.314396	1.14816	0.250903	0.416308		notDEG	neither
ENSBTAG00000069942	0.108471	6.99053	0.700657	0.40562	0.583711		62.7699	0.231343	0.125126	1.84888	0.0644751	0.161399		notDEG	neither
NODE_91899_length_2493_cov_21.678394_g31187_i0.mrna1+NODE_98672_length_2309_cov_20.440860_g31187_i2.mrna1+NODE_104644_length_2158_cov_22.232100_g31187_i3.mrna1	-0.172294	6.49426	0.699871	0.405882	0.583711		42.7259	-0.0803188	0.182875	-0.439202	0.660515	0.784567		notDEG	neither
ENSBTAG00000058796	-0.152634	6.77295	0.697786	0.406579	0.584293		53.0326	-0.0513727	0.169122	-0.303761	0.76131	0.854349		notDEG	neither
LOC132346043	-0.113767	7.40952	0.696101	0.407143	0.584683		83.8717	0.00380864	0.10808	0.0352392	0.971889	0.988899		notDEG	neither
ENSBTAG00000068353	-0.499503	6.08187	0.69226	0.40845	0.58614		31.9806	-0.446812	0.631191	-0.707886	0.479016	0.637575		notDEG	neither
LOC132343182	0.235223	8.99348	0.689734	0.409291	0.586924		259.452	0.353056	0.281216	1.25546	0.209311	0.365768		notDEG	neither
ENSBTAG00000061740	0.125685	8.12871	0.68748	0.410048	0.587588		138.902	0.235028	0.129023	1.82159	0.0685174	0.169959		notDEG	neither
ENSBTAG00000049505	-0.430351	2.3825	0.685065	0.410867	0.58834		0.778082	-0.359724	0.66471	-0.541174	0.588387	0.734523		notDEG	neither
ENSBTAG00000068297	-0.200775	6.48723	0.680172	0.412534	0.589262		42.7583	-0.113906	0.221753	-0.513662	0.607489	0.748583		notDEG	neither
ENSBTAG00000057774	-0.164289	7.70918	0.679328	0.412823	0.589262		101.48	-0.0710257	0.166754	-0.425931	0.670158	0.790907		notDEG	neither
ENSBTAG00000056291	-0.149177	7.11737	0.679511	0.41276	0.589262		67.821	-0.0686687	0.165516	-0.414876	0.678233	0.796204		notDEG	neither
LOC101904071	-0.130881	8.51503	0.681578	0.412054	0.589262		181.177	-0.0221214	0.139338	-0.15876	0.873858	0.929743		notDEG	neither
ENSBTAG00000067191	-0.109764	10.2606	0.67578	0.414039	0.589262		614.939	-0.0032543	0.109519	-0.0297144	0.976295	0.990172		notDEG	neither
ENSBTAG00000052938	-0.225499	1.82545	3.40878	0.414163	0.589262		0.00842881	-0.179276	2.70828	-0.0661954	0.947222	NA		notDEG	neither
ENSBTAG00000058939	-0.235884	1.82659	3.26266	0.414163	0.589262		0.011351	-0.179271	2.69111	-0.0666161	0.946887	NA		notDEG	neither
ENSBTAG00000065010	-0.241338	1.82725	3.17909	0.414163	0.589262		0.012755	-0.17927	2.68574	-0.0667488	0.946782	NA		notDEG	neither
ENSBTAG00000066908	-0.26226	1.83021	2.77737	0.414163	0.589262		0.0307776	-0.179265	2.6659	-0.0672437	0.946388	NA		notDEG	neither
ENSBTAG00000058110	-0.241805	5.32227	0.669045	0.416364	0.591971		18.2483	-0.141457	0.277547	-0.509669	0.610284	0.750364		notDEG	neither
NODE_214993_length_645_cov_7.480634_g116026_i0.mrna1	-0.219782	6.4643	0.665851	0.417473	0.592705		42.3091	-0.0871019	0.2588	-0.33656	0.736448	0.840775		notDEG	neither
ENSBTAG00000058007	-0.0947047	10.3561	0.6661	0.417386	0.592705		657.083	0.000415015	0.0904767	0.00458699	0.99634	0.996986		notDEG	neither
ENSBTAG00000063524	-0.0954884	6.88732	0.655832	0.420981	0.597071		57.5753	0.00370914	0.0995991	0.0372407	0.970293	0.988899		notDEG	neither
ENSBTAG00000069416	-0.102091	9.15042	0.655364	0.421146	0.597071		283.238	-0.00131954	0.0959823	-0.0137477	0.989031	0.994237		notDEG	neither
ENSBTAG00000057322	-0.138959	7.17916	0.652488	0.422161	0.597989		70.4118	-0.0585335	0.13871	-0.421983	0.673037	0.79247		notDEG	neither
ENSBTAG00000064522	-0.156204	9.30549	0.651839	0.422391	0.597989		322.329	-0.0527774	0.194124	-0.271875	0.785718	0.868976		notDEG	neither
ENSBTAG00000062348	0.203392	5.24659	0.650681	0.422802	0.59799		17.0491	0.311943	0.231998	1.34459	0.178758	0.328928		notDEG	neither
ENSBTAG00000062065	-0.138938	8.88416	0.650149	0.42299	0.59799		235.759	-0.0505779	0.15926	-0.317581	0.750803	0.849043		notDEG	neither
ENSBTAG00000057406	-0.133156	8.96252	0.64732	0.423996	0.598988		248.152	-0.0472034	0.143781	-0.328301	0.742684	0.843859		notDEG	neither
ENSBTAG00000066121	-0.123505	7.14455	0.645603	0.424608	0.59943		68.8362	-0.0382787	0.122195	-0.313258	0.754084	0.850739		notDEG	neither
ENSBTAG00000057528	0.119676	6.83049	0.638501	0.427155	0.601089		56.7063	0.208853	0.145572	1.4347	0.151373	0.293227		notDEG	neither
ENSBTAG00000069144	0.208939	5.37073	0.637999	0.427336	0.601089		23.6499	0.234292	0.296362	0.790562	0.4292	0.599849		notDEG	neither
ENSBTAG00000056174	-0.185262	5.89602	0.640368	0.426483	0.601089		34.9135	-0.204366	0.270639	-0.755124	0.450174	0.615204		notDEG	neither
ENSBTAG00000061689	-0.423977	2.74269	0.636467	0.427889	0.601089		1.49326	-0.385276	0.587677	-0.65559	0.512088	0.667636		notDEG	neither
ENSBTAG00000020185	-0.226063	6.87311	0.637363	0.42757	0.601089		56.3717	-0.0930419	0.267598	-0.347693	0.728071	0.833702		notDEG	neither
ENSBTAG00000059988	-0.11704	8.67575	0.639699	0.426724	0.601089		203.827	-0.0311947	0.131206	-0.237754	0.812072	0.887333		notDEG	neither
ENSBTAG00000048673	-0.136736	7.29581	0.636549	0.427859	0.601089		78.0833	-0.0343497	0.169576	-0.202562	0.839477	0.904583		notDEG	neither
ENSBTAG00000059544	0.499302	3.87604	0.633586	0.428936	0.602137		6.13047	0.634609	0.75206	0.843828	0.398766	0.568775		notDEG	neither
NODE_32086_length_5384_cov_17.006218_g10659_i0.mrna1+NODE_140338_length_1447_cov_6.150365_g56123_i0.mrna1	0.138089	8.21062	0.63203	0.429496	0.6025		147.666	0.235269	0.165793	1.41905	0.155885	0.299839		notDEG	neither
ENSBTAG00000056497	-0.133864	5.87059	0.630079	0.430206	0.602713		27.3875	-0.0398424	0.146015	-0.272865	0.784957	0.868637		notDEG	neither
LOC107131525	-0.0931689	6.79025	0.629954	0.430251	0.602713		54.2569	-0.00334079	0.102424	-0.0326172	0.97398	0.988996		notDEG	neither
ENSBTAG00000059855	0.446624	2.19982	0.811435	0.431657	0.603885		0.516988	0.48688	0.644624	0.755292	0.450074	0.615204		notDEG	neither
LOC100847319	-0.4127	2.82415	0.626008	0.431692	0.603885		1.79134	-0.352035	0.555264	-0.633996	0.526084	0.681793		notDEG	neither
ENSBTAG00000059121	0.0900446	8.44804	0.623855	0.432481	0.604566		173.908	0.179406	0.0875862	2.04833	0.0405273	0.114829		notDEG	neither
ENSBTAG00000063805	-0.131197	8.53667	0.621046	0.433514	0.605587		183.534	-0.0609664	0.143122	-0.425976	0.670126	0.790907		notDEG	neither
LOC112443147	-0.225955	4.76517	0.618414	0.434486	0.60652		12.9688	-0.114244	0.290637	-0.39308	0.69426	0.806002		notDEG	neither
ENSBTAG00000056598	-0.184462	9.45427	0.615971	0.435395	0.606942		314.654	0.163588	0.172035	0.950903	0.341654	0.511009		notDEG	neither
NODE_188456_length_848_cov_3.352789_g91848_i0.mrna1	0.392736	2.384	0.65646	0.435292	0.606942		0.772011	0.514984	0.586803	0.877608	0.380156	0.553692		notDEG	neither
ENSBTAG00000016748	-0.365558	3.68102	0.615011	0.435747	0.607009		4.67308	-0.267948	0.44413	-0.60331	0.546302	0.698886		notDEG	neither
ENSBTAG00000055521	-0.1419	7.85761	0.611242	0.43715	0.608331		114.336	-0.0389438	0.158027	-0.246438	0.805343	0.884525		notDEG	neither
ENSBTAG00000061142	-0.0939956	11.7695	0.610828	0.437305	0.608331		1757.24	-0.00703074	0.101767	-0.0690866	0.944921	0.970322		notDEG	neither
ENSBTAG00000061486	-0.132513	7.97206	0.609301	0.437875	0.608702		123.253	-0.0390895	0.135701	-0.288056	0.773304	0.86123		notDEG	neither
ENSBTAG00000058234	-0.124471	9.77646	0.606649	0.43887	0.60966		436.615	-0.039442	0.136531	-0.288887	0.772668	0.861029		notDEG	neither
ENSBTAG00000068808	0.172954	7.42834	0.604562	0.439654	0.610326		84.0783	0.218211	0.209371	1.04222	0.29731	0.466246		notDEG	neither
ENSBTAG00000054899	-0.169677	4.7302	0.602661	0.440371	0.610897		12.2939	-0.0351409	0.200381	-0.17537	0.860789	0.920773		notDEG	neither
ENSBTAG00000067758	0.0977406	8.37332	0.600165	0.441315	0.611403		165.954	0.198909	0.111066	1.7909	0.0733088	0.178397		notDEG	neither
ENSBTAG00000046425	0.183888	8.51455	0.599333	0.441635	0.611403		184.831	0.350006	0.234961	1.48963	0.136321	0.273501		notDEG	neither
ENSBTAG00000051248	0.144684	9.03583	0.599272	0.441654	0.611403		266.087	0.224987	0.185047	1.21584	0.224047	0.383793		notDEG	neither
ENSBTAG00000017651	0.128652	9.97603	0.598035	0.442123	0.611629		526.598	0.208731	0.188795	1.1056	0.268901	0.436735		notDEG	neither
ENSBTAG00000066771	0.321029	4.23921	0.59403	0.443649	0.613315		8.24886	0.448414	0.413329	1.08488	0.277973	0.445784		notDEG	neither
ENSBTAG00000068216	-0.175498	7.4779	0.592015	0.444419	0.613956		87.1068	-0.0904232	0.213901	-0.422735	0.672489	0.792384		notDEG	neither
ENSBTAG00000039540	0.223866	9.27696	0.58762	0.446112	0.615082		312.802	0.373882	0.284419	1.31455	0.188661	0.341557		notDEG	neither
ENSBTAG00000060977	-0.168776	6.35553	0.587025	0.446337	0.615082		38.7101	-0.0906838	0.200173	-0.453028	0.650529	0.776791		notDEG	neither
ENSBTAG00000063848	-0.103222	9.88813	0.587946	0.445982	0.615082		476.564	0.00789961	0.119088	0.0663344	0.947112	0.971527		notDEG	neither
ENSBTAG00000056407	-0.117363	6.61527	0.58669	0.446466	0.615082		47.1817	-0.00432785	0.116289	-0.0372165	0.970312	0.988899		notDEG	neither
NODE_49244_length_4185_cov_11.885589_g9463_i5.mrna1	-0.195566	9.67112	0.585873	0.446786	0.6151		406.494	-0.114648	0.236631	-0.4845	0.628031	0.762011		notDEG	neither
LOC107131785	-0.143445	8.02588	0.583651	0.44764	0.615852		127.623	-0.0628663	0.156473	-0.401771	0.687852	0.802074		notDEG	neither
ENSBTAG00000065294	0.0931631	8.46624	0.574926	0.45104	0.620102		190.42	0.143707	0.166176	0.864787	0.387156	0.558617		notDEG	neither
ENSBTAG00000058043	-0.148062	6.38522	0.568586	0.453536	0.623105		44.1626	-0.105156	0.209186	-0.502691	0.615182	0.752239		notDEG	neither
ENSBTAG00000062231	-0.124056	7.1472	0.566675	0.454292	0.623716		68.8349	-0.0198424	0.141677	-0.140054	0.888617	0.937712		notDEG	neither
ENSBTAG00000066477	0.171049	8.32032	0.563674	0.455487	0.624927		161.278	0.308253	0.22803	1.35181	0.176437	0.326546		notDEG	neither
NODE_135469_length_1527_cov_18.316552_g28696_i2.mrna1	0.124052	7.27555	0.560889	0.456595	0.62516		75.7821	0.223512	0.147756	1.51271	0.130354	0.263824		notDEG	neither
ENSBTAG00000059290	-0.116786	11.0215	0.561012	0.456546	0.62516		1040.43	-0.0217569	0.136321	-0.1596	0.873196	0.929657		notDEG	neither
NODE_42082_length_4612_cov_19.463727_g11662_i1.mrna1	-0.111704	9.1954	0.561555	0.456329	0.62516		293.445	0.0171511	0.129082	0.132869	0.894297	0.94007		notDEG	neither
ENSBTAG00000068972	-0.454005	1.98203	0.783483	0.457282	0.625672		0.215854	-0.369632	0.955303	-0.386926	0.698811	NA		notDEG	neither
ENSBTAG00000069030	0.13523	8.93421	0.556028	0.458544	0.62697		246.233	0.254385	0.17252	1.47452	0.140341	0.276912		notDEG	neither
ENSBTAG00000012084	-0.16752	6.28329	0.551845	0.460232	0.628475		37.0648	-0.037157	0.208521	-0.178194	0.858571	0.91921		notDEG	neither
ENSBTAG00000052265	-0.117647	7.43507	0.551743	0.460274	0.628475		85.8319	-0.0107482	0.15203	-0.0706978	0.943638	0.970322		notDEG	neither
ENSBTAG00000062778	0.141539	7.43419	0.550022	0.460971	0.628998		85.2973	0.249883	0.183318	1.36311	0.172846	0.322399		notDEG	neither
ENSBTAG00000065476	-0.0953427	10.5155	0.549229	0.461293	0.629008		732.97	0.0021443	0.0909303	0.0235818	0.981186	0.991728		notDEG	neither
ENSBTAG00000050710	-0.353624	2.33203	0.539341	0.465339	0.634091		0.738668	-0.34705	0.581718	-0.596596	0.550777	0.70414		notDEG	neither
NODE_116573_length_1887_cov_9.124309_g19768_i4.mrna1	0.0924483	6.85566	0.53645	0.466532	0.634852		58.0508	0.199408	0.131074	1.52134	0.128174	0.260438		notDEG	neither
ENSBTAG00000012835	-0.486107	3.10448	0.536498	0.466517	0.634852		2.14024	-0.265005	0.854545	-0.310113	0.756475	0.850923		notDEG	neither
ENSBTAG00000064712	0.189877	6.92482	0.533771	0.467642	0.63593		60.7679	0.305417	0.260216	1.1737	0.240514	0.405099		notDEG	neither
NODE_6370_length_9978_cov_19.557822_g196_i8.mrna1+NODE_3086_length_12211_cov_17.781193_g196_i6.mrna1	0.366753	2.10125	0.532274	0.468265	0.636344		0.363413	0.422505	0.839352	0.50337	0.614704	NA		notDEG	neither
ENSBTAG00000062183	-0.121614	8.28002	0.529945	0.469236	0.63723		157.283	0.00858118	0.168776	0.0508436	0.95945	0.9826		notDEG	neither
ENSBTAG00000063665	-0.100302	7.03463	0.524388	0.471566	0.63996		64.4333	-0.00950075	0.129764	-0.0732156	0.941635	0.969554		notDEG	neither
NODE_90812_length_2523_cov_21.466067_g13242_i2.mrna1	-0.162008	7.36872	0.518593	0.474016	0.642848		80.7203	-0.0496845	0.206674	-0.240401	0.81002	0.886612		notDEG	neither
ENSBTAG00000056458	0.0953725	6.51767	0.515819	0.475196	0.643586		44.1605	0.203376	0.117041	1.73765	0.0822719	0.191167		notDEG	neither
ENSBTAG00000065397	-0.0660584	8.63754	0.514954	0.475565	0.643586		199.884	0.0321102	0.076796	0.418123	0.675857	0.793903		notDEG	neither
NODE_133611_length_1560_cov_9.250843_g5752_i15.mrna1+NODE_75878_length_3007_cov_13.195222_g5752_i7.mrna1+NODE_232673_length_545_cov_5.844017_g133288_i0.mrna1	-0.0742903	9.87889	0.514831	0.475618	0.643586		473.402	0.0230069	0.0756813	0.303997	0.76113	0.854349		notDEG	neither
NODE_162975_length_1121_cov_25.119732_g30480_i4.mrna1+NODE_90237_length_2541_cov_11.604708_g30480_i0.mrna1+NODE_165392_length_1091_cov_20.884615_g30480_i5.mrna1+NODE_120854_length_1799_cov_18.493612_g30480_i1.mrna1	-0.0984509	6.54166	0.514291	0.475848	0.643586		45.1655	-0.00190058	0.125513	-0.0151425	0.987918	0.994237		notDEG	neither
ENSBTAG00000057763	-0.245432	3.65201	0.510358	0.477533	0.645429		4.41806	-0.142797	0.319669	-0.446703	0.655089	0.780549		notDEG	neither
ENSBTAG00000057666	0.126546	8.42888	0.508993	0.478121	0.645786		170.951	0.210961	0.157939	1.3357	0.181646	0.332959		notDEG	neither
NODE_183780_length_891_cov_6.814496_g87881_i0.mrna1	0.0929501	6.55458	0.506621	0.479144	0.646731		46.0053	0.222817	0.127964	1.74125	0.08164	0.190161		notDEG	neither
ENSBTAG00000058406	-0.170005	9.1423	0.505701	0.479546	0.646837		279.141	-0.100369	0.217004	-0.46252	0.643708	0.772288		notDEG	neither
ENSBTAG00000063948	-0.166874	7.01223	0.503337	0.480567	0.647346		62.6958	-0.110473	0.221764	-0.498155	0.618374	0.755176		notDEG	neither
ENSBTAG00000061831	-0.118162	6.81998	0.503327	0.480571	0.647346		60.7194	-0.0505128	0.186293	-0.271148	0.786277	0.869036		notDEG	neither
LOC112448796	-0.283956	3.80538	0.500993	0.481587	0.648277		5.35337	-0.179463	0.355941	-0.504193	0.614126	0.751911		notDEG	neither
ENSBTAG00000064985	-0.0986014	7.80836	0.492212	0.485439	0.653023		110.89	0.00425589	0.118897	0.0357946	0.971446	0.988899		notDEG	neither
ENSBTAG00000061387	0.12545	6.98287	0.488959	0.486879	0.65452		62.1321	0.222203	0.174397	1.27412	0.20262	0.359336		notDEG	neither
ENSBTAG00000023169	-0.205992	6.33202	0.48799	0.487309	0.654631		33.9858	0.15437	0.221611	0.696581	0.486065	0.643371		notDEG	neither
ENSBTAG00000056667	-0.196863	7.37892	0.487308	0.487617	0.654631		80.7007	-0.143688	0.260888	-0.550766	0.581794	0.729943		notDEG	neither
LOC101904012	0.0688548	9.825	0.48629	0.488066	0.654794		456.942	0.172488	0.0767527	2.24732	0.0246197	0.0820657		notDEG	neither
ENSBTAG00000056528	0.138388	6.51206	0.483878	0.489143	0.655359		43.4057	0.247172	0.177052	1.39604	0.162702	0.308295		notDEG	neither
ENSBTAG00000059845	0.152332	6.45814	0.48422	0.48899	0.655359		42.4953	0.23921	0.217221	1.10123	0.270799	0.438327		notDEG	neither
NODE_167981_length_1061_cov_8.581301_g75253_i0.mrna1+NODE_110153_length_2031_cov_21.896111_g31094_i1.mrna1+NODE_128149_length_1658_cov_15.295383_g31094_i2.mrna1+NODE_210304_length_676_cov_16.929883_g31094_i3.mrna1	0.212728	7.34811	0.479994	0.49089	0.657259		79.5184	0.37057	0.296152	1.25128	0.210832	0.367752		notDEG	neither
NODE_170110_length_1036_cov_14.026069_g61641_i1.mrna1+NODE_190963_length_825_cov_8.116310_g93991_i0.mrna1+NODE_105138_length_2147_cov_8.564734_g37032_i0.mrna1	-0.168195	6.38453	0.476583	0.492424	0.658873		40.223	-0.112003	0.22784	-0.491589	0.62301	0.759865		notDEG	neither
ENSBTAG00000067290	0.0762566	6.99333	0.472908	0.494091	0.659803		64.7011	0.192611	0.101632	1.89518	0.0580681	0.148673		notDEG	neither
ENSBTAG00000057157	0.0960723	7.26559	0.472868	0.494109	0.659803		75.2232	0.190702	0.114304	1.66837	0.0952421	0.213262		notDEG	neither
ENSBTAG00000064239	-0.0905501	7.13206	0.473232	0.493944	0.659803		68.2174	-0.00603875	0.0869481	-0.0694523	0.94463	0.970322		notDEG	neither
ENSBTAG00000061757	-0.0857119	9.76701	0.468574	0.49607	0.661978		434.32	0.0124518	0.0933533	0.133383	0.89389	0.94007		notDEG	neither
ENSBTAG00000064634	-0.301279	2.87668	0.467576	0.496527	0.662147		1.86838	-0.242417	0.459803	-0.527219	0.598041	0.741726		notDEG	neither
LOC101907744	0.116224	6.48997	0.462427	0.498899	0.664866		47.4882	0.21736	0.177246	1.22632	0.220079	0.380065		notDEG	neither
LOC132345979	0.127394	5.64056	0.460626	0.499733	0.665534		26.9332	0.240026	0.20096	1.19439	0.232324	0.393735		notDEG	neither
ENSBTAG00000057314	0.168997	8.27196	0.458521	0.500715	0.666398		153.233	0.272256	0.236266	1.15233	0.249186	0.414226		notDEG	neither
ENSBTAG00000057193	0.0718241	7.35782	0.450985	0.50424	0.667084		82.6563	0.182339	0.101818	1.79083	0.0733204	0.178397		notDEG	neither
NODE_154098_length_1238_cov_19.968992_g28711_i5.mrna1+NODE_145401_length_1366_cov_18.750194_g28711_i4.mrna1	0.0821125	7.12846	0.448359	0.50548	0.667084		68.4551	0.173022	0.1037	1.66848	0.0952196	0.213262		notDEG	neither
LOC132346591	0.0796535	7.43242	0.448741	0.505298	0.667084		85.6799	0.175859	0.105844	1.66148	0.0966163	0.214774		notDEG	neither
ENSBTAG00000060916	0.104217	6.62132	0.451636	0.503933	0.667084		47.9329	0.219093	0.148463	1.47574	0.140013	0.276551		notDEG	neither
ENSBTAG00000063073	0.0758384	7.63106	0.450493	0.504472	0.667084		103.767	0.178677	0.127658	1.39965	0.161618	0.30672		notDEG	neither
NODE_149325_length_1307_cov_17.741463_g28331_i2.mrna1+NODE_154817_length_1228_cov_18.681147_g28331_i3.mrna1	0.196777	4.28483	0.44817	0.505569	0.667084		8.20564	0.321568	0.278638	1.15407	0.248471	0.413757		notDEG	neither
ENSBTAG00000049862	-0.334148	3.67198	0.448491	0.505417	0.667084		3.8941	0.350947	0.336245	1.04372	0.296613	0.466087		notDEG	neither
ENSBTAG00000066474	-0.354494	2.24925	0.451134	0.50417	0.667084		0.626606	-0.346663	0.680597	-0.509352	0.610506	0.750364		notDEG	neither
NODE_135652_length_1524_cov_18.454734_g53311_i0.mrna1+NODE_226445_length_578_cov_24.003992_g127185_i0.mrna1+NODE_192352_length_813_cov_14.777174_g95191_i0.mrna1+NODE_84915_length_2701_cov_17.708079_g28014_i1.mrna1	-0.082651	8.64062	0.453968	0.502838	0.667084		199.704	0.0278357	0.109166	0.254986	0.798734	0.878792		notDEG	neither
NODE_194594_length_795_cov_3.516713_g97166_i0.mrna1	-0.169365	4.73566	0.451783	0.503864	0.667084		13.3229	-0.036793	0.244092	-0.150734	0.880186	0.932646		notDEG	neither
NODE_123851_length_1739_cov_13.856197_g2678_i46.mrna1+NODE_140059_length_1451_cov_15.653566_g2678_i48.mrna1	-0.0993599	7.28388	0.4495	0.50494	0.667084		76.5255	0.00787048	0.118567	0.0663798	0.947075	0.971527		notDEG	neither
NODE_142817_length_1407_cov_16.381955_g57682_i0.mrna1+NODE_193718_length_801_cov_12.907459_g96385_i0.mrna1	-0.100848	7.59089	0.454508	0.502585	0.667084		95.8726	-0.00499054	0.14663	-0.034035	0.972849	0.988899		notDEG	neither
ENSBTAG00000045939	-0.379768	1.88303	0.965525	0.503147	0.667084		0.0753657	-0.270722	1.65169	-0.163906	0.869805	NA		notDEG	neither
ENSBTAG00000061044	0.11542	5.49996	0.445754	0.506714	0.667922		20.882	0.240191	0.154098	1.5587	0.119068	0.246393		notDEG	neither
ENSBTAG00000066025	-0.130442	6.74414	0.445422	0.506872	0.667922		51.9245	-0.0138327	0.180979	-0.0764323	0.939075	0.969173		notDEG	neither
ENSBTAG00000061080	0.0906455	7.21957	0.44454	0.507292	0.668034		73.3874	0.202028	0.12365	1.63386	0.102287	0.222459		notDEG	neither
ENSBTAG00000015427	0.0653614	7.66729	0.439541	0.509681	0.669051		106.579	0.162157	0.115629	1.40239	0.1608	0.306515		notDEG	neither
ENSBTAG00000061722	0.204408	5.58698	0.440262	0.509335	0.669051		26.3579	0.221402	0.335325	0.660261	0.509086	0.665996		notDEG	neither
ENSBTAG00000055800	-0.0749392	7.89915	0.439767	0.509572	0.669051		118.262	0.0320376	0.0874943	0.366167	0.71424	0.821807		notDEG	neither
NODE_169932_length_1038_cov_12.672216_g76727_i0.mrna1+NODE_77785_length_2940_cov_16.846664_g25648_i0.mrna1+NODE_167704_length_1064_cov_13.945289_g75047_i0.mrna1+NODE_209842_length_679_cov_11.086379_g111104_i0.mrna1	-0.242301	6.84045	0.43812	0.510368	0.669051		56.1894	-0.131788	0.359451	-0.366636	0.71389	0.821807		notDEG	neither
LOC101904512	-0.0976003	8.62926	0.44203	0.508489	0.669051		197.172	0.0120021	0.127861	0.0938685	0.925214	0.960412		notDEG	neither
LOC104975693	-0.0955908	6.47836	0.438031	0.510406	0.669051		43.0444	0.00541083	0.126979	0.0426119	0.966011	0.986674		notDEG	neither
ENSBTAG00000058768	-0.1125	7.36516	0.439052	0.509916	0.669051		80.5785	0.000685643	0.154693	0.00443228	0.996464	0.996986		notDEG	neither
ENSBTAG00000064618	0.131548	5.14988	0.436518	0.511135	0.669567		16.0744	0.241958	0.191542	1.26321	0.206515	0.362873		notDEG	neither
NODE_126557_length_1688_cov_18.616387_g29885_i1.mrna1+NODE_262337_length_388_cov_0.929260_g162809_i0.mrna1+NODE_178152_length_949_cov_8.668578_g83237_i0.mrna1+NODE_88760_length_2586_cov_18.605022_g29885_i0.mrna1	-0.0985487	6.69316	0.433543	0.512573	0.671011		49.8429	0.00142879	0.125482	0.0113865	0.990915	0.995028		notDEG	neither
ENSBTAG00000055595	-0.147996	6.65203	0.432224	0.513213	0.671083		48.5639	-0.0551596	0.205512	-0.268401	0.788391	0.869792		notDEG	neither
ENSBTAG00000070082	-0.516713	2.26602	0.432046	0.5133	0.671083		0.380392	0.525534	0.676976	0.776296	0.437574	NA		notDEG	neither
ENSBTAG00000066384	0.288232	6.88157	0.429857	0.514379	0.672054		57.7464	0.448703	0.461757	0.971729	0.331185	0.498828		notDEG	neither
ENSBTAG00000062466	0.107711	9.12199	0.427879	0.515332	0.672421		281.591	0.251946	0.159006	1.5845	0.113079	0.238588		notDEG	neither
ENSBTAG00000069080	-0.221084	6.11344	0.428139	0.515209	0.672421		27.8337	0.31253	0.238447	1.31069	0.189963	0.342528		notDEG	neither
NODE_90482_length_2533_cov_20.419381_g13745_i5.mrna1+NODE_177705_length_954_cov_9.072976_g82860_i0.mrna1+NODE_191893_length_817_cov_8.590541_g7981_i4.mrna1	-0.0736281	6.69405	0.424822	0.516832	0.673498		50.7071	0.0324546	0.102167	0.317661	0.750742	0.849043		notDEG	neither
LOC112447490	-0.0930077	7.9226	0.425066	0.516712	0.673498		119.314	-0.00505799	0.110811	-0.0456453	0.963593	0.985786		notDEG	neither
ENSBTAG00000058858	0.14507	4.94402	0.423468	0.517498	0.673499		13.8535	0.257534	0.214905	1.19836	0.230776	0.392028		notDEG	neither
ENSBTAG00000056765	-0.0763638	9.52931	0.422886	0.517785	0.673499		370.536	0.0159345	0.0987514	0.16136	0.87181	0.929657		notDEG	neither
NODE_164240_length_1105_cov_12.270428_g72426_i0.mrna1+NODE_242222_length_495_cov_41.653110_g142726_i0.mrna1+NODE_101086_length_2247_cov_14.230876_g35117_i0.mrna1	-0.107153	6.51554	0.42213	0.518158	0.673499		45.1697	-0.0182746	0.161927	-0.112857	0.910144	0.952783		notDEG	neither
ENSBTAG00000067115	-0.0867405	7.33721	0.422086	0.51818	0.673499		79.0841	0.00913006	0.0937012	0.097438	0.922379	0.960004		notDEG	neither
ENSBTAG00000003408	0.302764	1.83815	1.76172	0.519369	0.674168		0.0240546	-0.00942832	2.3224	-0.00405973	0.996761	NA		notDEG	neither
NODE_54097_length_3926_cov_18.123149_g13951_i1.mrna1	0.288765	1.83731	1.76321	0.519369	0.674168		0.0221601	-0.00942872	2.32342	-0.00405812	0.996762	NA		notDEG	neither
ENSBTAG00000063821	0.170161	7.50566	0.416563	0.520926	0.675738		90.8425	0.267146	0.260708	1.02469	0.305509	0.473254		notDEG	neither
ENSBTAG00000055804	-0.204255	7.2628	0.415779	0.521317	0.675738		75.1994	-0.13041	0.301788	-0.432124	0.665651	0.787728		notDEG	neither
NODE_238621_length_514_cov_6.977117_g139154_i0.mrna1+NODE_177599_length_955_cov_9.428246_g2001_i28.mrna1	-0.0837896	6.58673	0.415219	0.521593	0.675738		48.5397	0.0272751	0.125107	0.218015	0.827418	0.8959		notDEG	neither
ENSBTAG00000060590	0.0743467	8.08784	0.413984	0.522211	0.676101		136.337	0.189785	0.109361	1.7354	0.0826695	0.191858		notDEG	neither
NODE_107367_length_2094_cov_22.189886_g12310_i2.mrna1+NODE_120410_length_1808_cov_21.325823_g12310_i4.mrna1+NODE_115425_length_1911_cov_18.440022_g12310_i3.mrna1	-0.208742	8.43279	0.41213	0.523149	0.676298		168.247	-0.143265	0.299428	-0.478461	0.632322	0.765358		notDEG	neither
ENSBTAG00000021359	-0.155497	7.66563	0.411738	0.52334	0.676298		101.762	-0.068982	0.23879	-0.288881	0.772672	0.861029		notDEG	neither
LOC112442656	-0.0938827	7.6257	0.411657	0.523379	0.676298		100.738	-0.00119981	0.145703	-0.00823459	0.99343	0.995515		notDEG	neither
NODE_34392_length_5190_cov_17.664776_g11207_i1.mrna1	-0.110564	9.18943	0.404777	0.526859	0.680356		291.654	-0.0176777	0.157547	-0.112206	0.91066	0.952783		notDEG	neither
ENSBTAG00000063710	-0.146354	6.05864	0.403781	0.527367	0.680572		32.5745	-0.0644326	0.220332	-0.292434	0.769955	0.859004		notDEG	neither
ENSBTAG00000067605	0.140785	8.0875	0.401428	0.528569	0.681272		134.636	0.2634	0.207498	1.26941	0.204294	0.36063		notDEG	neither
ENSBTAG00000066039	-0.109931	6.64066	0.401385	0.528591	0.681272		48.1568	-0.025982	0.149948	-0.173273	0.862437	0.921799		notDEG	neither
ENSBTAG00000056122	-0.0852175	7.02045	0.400488	0.529051	0.681425		63.1187	0.0171323	0.0959077	0.178633	0.858226	0.91921		notDEG	neither
NODE_45786_length_4389_cov_14.474722_g141_i5.mrna1	-0.361666	3.36133	0.399793	0.529407	0.681446		3.18226	-0.212302	0.612474	-0.34663	0.728869	0.833827		notDEG	neither
ENSBTAG00000063671	0.0745164	8.86293	0.392584	0.533131	0.685798		235.298	0.198254	0.11602	1.70879	0.0874895	0.200366		notDEG	neither
ENSBTAG00000061482	0.128968	8.64976	0.386704	0.536205	0.689308		183.799	0.464087	0.150948	3.07447	0.00210874	0.0151083		notDEG	neither
ENSBTAG00000062255	-0.28114	2.4716	0.384913	0.537148	0.690076		1.02137	-0.207433	0.509591	-0.407057	0.683966	0.799022		notDEG	neither
NODE_191305_length_822_cov_5.750336_g94278_i0.mrna1	-0.0575457	8.50148	0.383418	0.537937	0.690512		182.701	0.0421085	0.0811143	0.519126	0.603673	0.745641		notDEG	neither
ENSBTAG00000048777	-0.127069	7.70047	0.382963	0.538178	0.690512		101.587	-0.0404167	0.18046	-0.223965	0.822785	0.894433		notDEG	neither
ENSBTAG00000003892	0.0906865	7.18222	0.378976	0.540295	0.692583		71.3584	0.191469	0.135933	1.40855	0.158967	0.303627		notDEG	neither
ENSBTAG00000052071	-0.103717	9.86924	0.378619	0.540485	0.692583		468.935	0.0168693	0.136349	0.123722	0.901536	0.946637		notDEG	neither
ENSBTAG00000051436	-0.112701	7.00607	0.374366	0.542761	0.695054		62.7321	0.015199	0.166881	0.0910767	0.927432	0.961147		notDEG	neither
LOC101907670	-0.155561	6.86018	0.367367	0.546547	0.69827		47.7542	0.300704	0.123493	2.43499	0.0148921	0.0581119		notDEG	neither
ENSBTAG00000064799	0.135831	6.68234	0.366242	0.54716	0.69827		50.0982	0.226911	0.219354	1.03445	0.300926	0.468435		notDEG	neither
NODE_49635_length_4162_cov_19.513097_g16071_i0.mrna1+NODE_136961_length_1502_cov_10.385965_g16071_i1.mrna1	0.263771	6.41226	0.366833	0.54685	0.69827		42.034	0.373695	0.434282	0.860488	0.38952	0.560228		notDEG	neither
ENSBTAG00000055942	0.0928309	8.3909	0.368428	0.54597	0.69827		178.275	0.138545	0.181876	0.761756	0.446206	0.612691		notDEG	neither
NODE_142868_length_1406_cov_15.454477_g57718_i0.mrna1	-0.297529	2.41134	0.36576	0.547423	0.69827		0.925124	-0.238608	0.550484	-0.433452	0.664686	0.787563		notDEG	neither
NODE_78415_length_2919_cov_17.607671_g10692_i4.mrna1	-0.192341	6.55472	0.36609	0.547247	0.69827		44.5037	-0.119916	0.296867	-0.403938	0.686258	0.800705		notDEG	neither
ENSBTAG00000065534	-0.124015	6.57099	0.365222	0.547717	0.69827		46.7451	0.00355679	0.204516	0.0173913	0.986124	0.993406		notDEG	neither
ENSBTAG00000040169	0.0558519	10.0214	0.364269	0.548239	0.698489		527.154	0.151563	0.0855551	1.77152	0.0764737	0.182581		notDEG	neither
ENSBTAG00000062644	0.0781363	8.24756	0.363353	0.54874	0.698683		160.374	0.152881	0.157528	0.9705	0.331797	0.499002		notDEG	neither
ENSBTAG00000056627	-0.207864	9.5796	0.359039	0.551128	0.70083		383.678	-0.125417	0.324341	-0.386683	0.698991	0.809625		notDEG	neither
ENSBTAG00000055561	-0.11424	5.94105	0.359062	0.551104	0.70083		28.7504	-0.0116217	0.16587	-0.0700649	0.944142	0.970322		notDEG	neither
ENSBTAG00000058797	-0.0775434	10.6489	0.357812	0.551796	0.701233		802.757	0.0115695	0.10361	0.111664	0.91109	0.952783		notDEG	neither
ENSBTAG00000059722	0.141917	6.76831	0.356969	0.552263	0.701382		52.7886	0.240699	0.224799	1.07073	0.284291	0.4521		notDEG	neither
ENSBTAG00000060102	-0.0921946	6.93373	0.355314	0.553184	0.702105		58.97	-0.00535169	0.119131	-0.0449229	0.964169	0.985847		notDEG	neither
ENSBTAG00000068343	-0.0978688	7.41121	0.354553	0.553608	0.702197		83.4131	-0.0185818	0.135894	-0.136738	0.891238	0.939019		notDEG	neither
ENSBTAG00000057331	0.0894086	7.89573	0.353757	0.554052	0.702267		128.164	0.123262	0.184359	0.668598	0.503752	0.660829		notDEG	neither
LOC104973964	-0.307406	1.9684	0.377125	0.554366	0.702267		0.184715	-0.337084	1.22677	-0.274773	0.783491	NA		notDEG	neither
ENSBTAG00000057845	0.109158	6.61355	0.352308	0.554863	0.702451		47.0918	0.224	0.163911	1.36659	0.171754	0.320988		notDEG	neither
ENSBTAG00000060668	0.0718904	11.0468	0.351372	0.555388	0.702671		1066.26	0.17114	0.103946	1.64643	0.0996758	0.21908		notDEG	neither
ENSBTAG00000058880	-0.110328	7.16397	0.347718	0.557446	0.704828		70.1181	-0.00249682	0.174054	-0.0143451	0.988555	0.994237		notDEG	neither
ENSBTAG00000069546	0.0743864	7.74609	0.346466	0.558154	0.705127		106.171	0.168507	0.085875	1.96224	0.0497345	0.133043		notDEG	neither
NODE_202506_length_732_cov_10.201527_g104277_i0.mrna1	-0.0787772	6.72217	0.346054	0.558387	0.705127		50.9743	0.0156663	0.0978836	0.16005	0.872841	0.929657		notDEG	neither
LOC132346364	0.132997	6.90471	0.344562	0.559235	0.705751		59.5971	0.267608	0.231183	1.15756	0.247044	0.413183		notDEG	neither
ENSBTAG00000062277	0.116932	6.31643	0.342562	0.560374	0.706743		38.147	0.23858	0.189593	1.25838	0.208254	0.364513		notDEG	neither
ENSBTAG00000060516	-0.357839	2.28847	0.338483	0.562712	0.709244		1.39522	-0.286537	0.877507	-0.326535	0.74402	0.844874		notDEG	neither
ENSBTAG00000012150	0.111683	6.62218	0.336944	0.563599	0.709818		48.3217	0.247878	0.194679	1.27326	0.202924	0.359541		notDEG	neither
ENSBTAG00000023106	-0.0715884	9.45038	0.336462	0.563878	0.709818		362.144	-0.0139764	0.138025	-0.10126	0.919344	0.957969		notDEG	neither
ENSBTAG00000065524	0.0971639	7.28495	0.335153	0.564635	0.710324		75.7443	0.193426	0.136168	1.4205	0.155463	0.299632		notDEG	neither
ENSBTAG00000057273	0.223321	7.56484	0.332538	0.566165	0.711801		94.1589	0.334614	0.418053	0.80041	0.423473	0.596046		notDEG	neither
LOC112448102	0.110203	6.87585	0.3273	0.569221	0.715193		56.8435	0.203246	0.178607	1.13796	0.255139	0.420825		notDEG	neither
ENSBTAG00000067000	0.0886364	7.16157	0.326349	0.569781	0.715447		71.537	0.196299	0.159507	1.23066	0.218451	0.377936		notDEG	neither
NODE_45845_length_4385_cov_19.311513_g14865_i0.mrna1+NODE_138145_length_1482_cov_18.606406_g14865_i2.mrna1+NODE_101326_length_2241_cov_18.734750_g35235_i0.mrna1	0.0861037	7.12093	0.321964	0.572378	0.718257		67.4944	0.159111	0.116155	1.36982	0.170743	0.319725		notDEG	neither
ENSBTAG00000056014	-0.118043	5.18571	0.3195	0.573848	0.71965		16.3819	-0.017403	0.183987	-0.0945881	0.924642	0.960412		notDEG	neither
ENSBTAG00000034323	0.295222	1.97102	0.318844	0.574241	0.719691		0.192682	0.142176	2.10157	0.0676526	0.946062	NA		notDEG	neither
LOC104969719	0.105056	7.39159	0.317496	0.575049	0.720252		94.1476	0.0835017	0.23549	0.354587	0.722899	0.829272		notDEG	neither
LOC101907070	-0.162136	10.4896	0.316627	0.575579	0.720331		720.061	-0.0846629	0.271664	-0.311645	0.75531	0.850919		notDEG	neither
LOC132345775	-0.0844954	7.89935	0.315731	0.576111	0.720331		117.861	0.00280691	0.127211	0.022065	0.982396	0.991728		notDEG	neither
ENSBTAG00000067599	0.367221	1.90065	0.611683	0.576553	0.720331		0.0999786	0.0888643	1.88345	0.0471816	0.962369	NA		notDEG	neither
NODE_234207_length_537_cov_5.917391_g134802_i0.mrna1	0.316633	1.90178	0.63694	0.576553	0.720331		0.0964248	0.0883745	1.23732	0.0714241	0.94306	NA		notDEG	neither
LOC132346040	0.0681817	6.95938	0.314249	0.577005	0.720446		61.1192	0.186108	0.106707	1.7441	0.0811422	0.189466		notDEG	neither
ENSBTAG00000012692	-0.117066	7.01969	0.31262	0.577992	0.721227		62.9053	-0.0426906	0.193271	-0.220884	0.825183	0.895537		notDEG	neither
ENSBTAG00000058996	-0.0847915	6.09284	0.311053	0.578945	0.721515		34.0831	0.04068	0.146073	0.278492	0.780635	0.865359		notDEG	neither
ENSBTAG00000066108	-0.0976432	10.0069	0.311637	0.578589	0.721515		510.885	-0.0164487	0.147789	-0.111299	0.91138	0.952783		notDEG	neither
ENSBTAG00000065215	-0.0998829	7.52315	0.310076	0.57954	0.721807		90.9778	-0.0274282	0.169644	-0.161681	0.871557	0.929657		notDEG	neither
LOC132346372	0.0388942	10.6328	0.305844	0.582133	0.722785		804.839	0.140581	0.054762	2.56713	0.0102545	0.0450371		notDEG	neither
ENSBTAG00000066365	0.0834044	7.47693	0.307339	0.581214	0.722785		87.3455	0.175897	0.130635	1.34648	0.178149	0.32844		notDEG	neither
ENSBTAG00000031913	0.165472	5.01747	0.306504	0.581727	0.722785		15.5802	0.321175	0.311805	1.03005	0.302986	0.470491		notDEG	neither
ENSBTAG00000019479	-0.0560409	9.8769	0.306208	0.581909	0.722785		474.677	0.0492712	0.0900884	0.546921	0.584433	0.731819		notDEG	neither
ENSBTAG00000055574	-0.0601789	7.39434	0.307175	0.581315	0.722785		86.8309	0.0445455	0.113345	0.393009	0.694313	0.806002		notDEG	neither
ENSBTAG00000066594	-0.198715	10.6369	0.304312	0.583088	0.723522		798.742	-0.148384	0.348479	-0.425806	0.670249	0.790907		notDEG	neither
NODE_122328_length_1769_cov_17.836288_g45711_i0.mrna1	0.0834692	7.269	0.303695	0.583458	0.723532		76.0371	0.19009	0.140816	1.34991	0.177043	0.327095		notDEG	neither
LOC112449357	0.119451	3.85087	0.299055	0.586342	0.726322		5.80865	0.264342	0.22081	1.19715	0.231249	0.39226		notDEG	neither
ENSBTAG00000067794	-0.084178	7.20196	0.298907	0.586435	0.726322		71.9944	-0.0033673	0.137027	-0.0245741	0.980395	0.991728		notDEG	neither
ENSBTAG00000065592	-0.0587229	9.17925	0.296563	0.587902	0.727689		290.163	0.0340424	0.0861257	0.395265	0.692648	0.805434		notDEG	neither
ENSBTAG00000060794	-0.156116	5.9375	0.295975	0.588272	0.727696		32.6499	-0.118765	0.299462	-0.396595	0.691666	0.805232		notDEG	neither
ENSBTAG00000064192	-0.0770799	7.58429	0.295301	0.588696	0.72777		94.3374	0.00801198	0.10568	0.0758138	0.939567	0.969173		notDEG	neither
ENSBTAG00000048789	-0.132902	8.26941	0.294257	0.589358	0.728137		150.862	-0.0485112	0.222336	-0.218189	0.827282	0.8959		notDEG	neither
ENSBTAG00000066842	0.0934971	7.39799	0.293247	0.589993	0.728471		82.7758	0.215875	0.149895	1.44017	0.149819	0.290513		notDEG	neither
ENSBTAG00000060295	0.146617	9.3843	0.28992	0.592108	0.730632		333.455	0.250617	0.260054	0.963711	0.335191	0.503313		notDEG	neither
ENSBTAG00000058683	0.115372	7.22425	0.285184	0.595139	0.732679		72.4515	0.21054	0.178721	1.17803	0.238783	0.402538		notDEG	neither
ENSBTAG00000068505	0.107885	7.5304	0.286357	0.594385	0.732679		101.946	0.133203	0.244067	0.545764	0.585228	0.732015		notDEG	neither
ENSBTAG00000061873	-0.192576	8.05195	0.285312	0.595067	0.732679		128.549	-0.093563	0.330754	-0.282878	0.777271	0.864187		notDEG	neither
ENSBTAG00000068586	-0.140866	4.73655	0.285039	0.595233	0.732679		13.5609	0.000766528	0.243009	0.00315432	0.997483	0.997483		notDEG	neither
ENSBTAG00000056494	-0.179769	3.67554	0.284181	0.595786	0.732909		4.40351	-0.0939262	0.299574	-0.313533	0.753876	0.850739		notDEG	neither
ENSBTAG00000067167	-0.0809765	7.79012	0.28188	0.597275	0.734288		109.855	0.0394804	0.14023	0.28154	0.778296	0.864187		notDEG	neither
ENSBTAG00000058675	0.0857119	7.22471	0.280632	0.598086	0.734834		73.5995	0.201345	0.142456	1.41338	0.157543	0.302419		notDEG	neither
ENSBTAG00000054156	-0.133208	8.47203	0.279565	0.598785	0.73524		176.107	-0.00717715	0.238736	-0.0300631	0.976017	0.990172		notDEG	neither
NODE_165968_length_1085_cov_7.300595_g73732_i0.mrna1+NODE_166579_length_1078_cov_6.145854_g74191_i0.mrna1+NODE_222990_length_598_cov_16.990403_g123808_i0.mrna1+NODE_165317_length_1092_cov_18.073892_g73247_i0.mrna1	0.277464	2.54366	0.417763	0.600238	0.736245		1.0876	0.346451	0.445769	0.777198	0.437042	0.604648		notDEG	neither
ENSBTAG00000051564	0.275377	2.5731	0.276622	0.600708	0.736245		1.19572	0.391973	0.639232	0.613194	0.539748	0.695473		notDEG	neither
NODE_256786_length_418_cov_8.909091_g157258_i0.mrna1+NODE_160474_length_1153_cov_10.683086_g69627_i0.mrna1	-0.105271	6.40155	0.277085	0.600404	0.736245		39.8547	-0.0391695	0.171403	-0.228523	0.81924	0.892102		notDEG	neither
ENSBTAG00000054305	0.205426	5.00451	0.271746	0.603929	0.739739		14.0416	0.325162	0.383877	0.847048	0.396969	0.567732		notDEG	neither
ENSBTAG00000068086	0.0970796	7.13577	0.270524	0.604742	0.740281		68.6715	0.179945	0.163333	1.10171	0.270587	0.438327		notDEG	neither
ENSBTAG00000057660	-0.179423	3.75693	0.26995	0.605124	0.740296		4.93474	-0.101207	0.303729	-0.333214	0.738973	0.84242		notDEG	neither
ENSBTAG00000033344	-0.0394042	12.5779	0.268228	0.606276	0.740345		3104.4	0.0622186	0.0640224	0.971825	0.331137	0.498828		notDEG	neither
ENSBTAG00000058022	0.0815196	9.13988	0.268547	0.606062	0.740345		291.767	0.149177	0.171409	0.870302	0.384136	0.556777		notDEG	neither
ENSBTAG00000067996	-0.0707875	10.4443	0.2688	0.605893	0.740345		714.401	0.00572937	0.143694	0.039872	0.968195	0.988377		notDEG	neither
LOC100851369	0.0748742	6.89892	0.265237	0.608286	0.742347		62.2564	0.156114	0.156939	0.994741	0.319862	0.48758		notDEG	neither
ENSBTAG00000060657	0.107342	9.35056	0.264494	0.608789	0.742507		327.464	0.215642	0.200237	1.07693	0.281511	0.449194		notDEG	neither
ENSBTAG00000063079	-0.0588268	7.49267	0.262464	0.610164	0.743343		88.4525	0.031995	0.0791036	0.40447	0.685867	0.800705		notDEG	neither
NODE_49138_length_4191_cov_16.561740_g15910_i0.mrna1	-0.0970038	6.63999	0.262384	0.610218	0.743343		48.459	0.00620741	0.178928	0.0346923	0.972325	0.988899		notDEG	neither
ENSBTAG00000057153	-0.117682	7.28631	0.260831	0.611274	0.744176		76.5026	-0.00763497	0.221989	-0.0343934	0.972563	0.988899		notDEG	neither
ENSBTAG00000057172	-0.0509256	8.78726	0.259352	0.612285	0.744857		221.16	0.0292784	0.0804161	0.364086	0.715794	0.823098		notDEG	neither
ENSBTAG00000067311	-0.437201	5.42525	0.258942	0.612579	0.744857		19.5766	-0.371232	1.4339	-0.258897	0.795715	0.876479		notDEG	neither
ENSBTAG00000039671	-0.110974	7.93871	0.257017	0.613887	0.745088		108.129	0.250279	0.132551	1.88818	0.0590021	0.150459		notDEG	neither
ENSBTAG00000062877	0.057922	7.64082	0.257791	0.613355	0.745088		98.5315	0.15875	0.088538	1.79301	0.0729713	0.178001		notDEG	neither
ENSBTAG00000067438	0.061888	9.47179	0.257276	0.613709	0.745088		371.836	0.105816	0.149045	0.709963	0.477727	0.636801		notDEG	neither
ENSBTAG00000066782	0.0889182	11.4306	0.255196	0.615143	0.746159		1398.29	0.186184	0.170841	1.08981	0.275798	0.443039		notDEG	neither
ENSBTAG00000062799	-0.0687396	7.52968	0.253178	0.616541	0.747402		92.8411	0.032358	0.129745	0.249398	0.803053	0.882527		notDEG	neither
ENSBTAG00000054534	0.0747754	7.42844	0.25077	0.618219	0.748982		84.9838	0.187615	0.124317	1.50917	0.131255	0.264653		notDEG	neither
ENSBTAG00000052465	-0.129165	5.21014	0.249158	0.619348	0.749895		17.0277	-0.00569557	0.25566	-0.0222779	0.982226	0.991728		notDEG	neither
ENSBTAG00000057475	-0.379262	2.3166	0.247504	0.620511	0.750849		0.43435	0.539414	0.750579	0.718665	0.472348	0.633925		notDEG	neither
NODE_94517_length_2421_cov_15.506399_g15641_i1.mrna1+NODE_48286_length_4241_cov_14.713497_g15641_i0.mrna1	-0.105933	8.21211	0.244756	0.622455	0.75229		146.284	-0.0282719	0.197887	-0.142869	0.886394	0.935883		notDEG	neither
ENSBTAG00000049347	-0.0636058	7.78928	0.244784	0.622435	0.75229		112.741	0.0116171	0.132142	0.0879136	0.929945	0.962607		notDEG	neither
NODE_65036_length_3419_cov_15.926990_g21116_i0.mrna1	-0.207855	3.08295	0.243504	0.623345	0.75291		2.33526	-0.0904807	0.41752	-0.21671	0.828435	0.896493		notDEG	neither
NODE_106310_length_2120_cov_18.559471_g36856_i1.mrna1+NODE_117599_length_1865_cov_20.275727_g36856_i2.mrna1	-0.085962	7.38435	0.241407	0.624841	0.754262		82.5422	0.0114478	0.154533	0.07408	0.940947	0.969368		notDEG	neither
ENSBTAG00000033523	-0.165027	5.87427	0.240799	0.625277	0.754333		22.584	0.399733	0.203836	1.96105	0.0498732	0.133228		notDEG	neither
ENSBTAG00000056727	0.0689621	7.87716	0.239163	0.626452	0.755294		116.224	0.163671	0.120736	1.35561	0.175225	0.324931		notDEG	neither
ENSBTAG00000069529	0.118174	9.88914	0.236215	0.628585	0.757409		478.703	0.248046	0.236178	1.05025	0.293602	0.463455		notDEG	neither
ENSBTAG00000061500	0.152505	7.43906	0.235248	0.629288	0.757799		85.5717	0.261356	0.305502	0.855498	0.392276	0.563502		notDEG	neither
ENSBTAG00000057760	-0.0432192	9.90495	0.234535	0.629804	0.757964		483.351	0.0572857	0.0720184	0.795431	0.426363	0.597744		notDEG	neither
ENSBTAG00000067923	0.071658	8.8205	0.232382	0.631377	0.7594		237.723	0.134101	0.173065	0.774855	0.438425	0.605052		notDEG	neither
LOC101903832	0.10556	4.66031	0.23009	0.633062	0.760019		12.6829	0.230031	0.204675	1.12389	0.261061	0.427639		notDEG	neither
NODE_98977_length_2301_cov_17.228417_g27546_i1.mrna1+NODE_83059_length_2760_cov_8.797615_g27621_i0.mrna1	0.101471	7.68188	0.230293	0.632912	0.760019		101.64	0.224109	0.201783	1.11064	0.266722	0.433934		notDEG	neither
NODE_33707_length_5248_cov_15.539934_g11146_i0.mrna1	-0.227802	2.17821	0.229615	0.633413	0.760019		0.520796	-0.317476	0.67149	-0.472794	0.63636	0.767813		notDEG	neither
LOC112447844	-0.0701344	8.96398	0.230357	0.632865	0.760019		252.725	0.0146547	0.144138	0.101671	0.919018	0.957969		notDEG	neither
ENSBTAG00000032902	-0.212905	6.5597	0.228924	0.633932	0.760186		34.2813	0.512461	0.315699	1.62326	0.104534	0.22586		notDEG	neither
LOC132344138	0.0997416	7.25177	0.226293	0.635876	0.76206		68.455	0.430443	0.140559	3.06238	0.00219587	0.0153644		notDEG	neither
NODE_126292_length_1693_cov_17.067450_g47858_i0.mrna1	-0.270083	2.04903	0.22689	0.638276	0.764478		0.493756	-0.336432	1.02143	-0.329372	0.741874	0.84344		notDEG	neither
ENSBTAG00000061779	-0.118522	7.55349	0.221923	0.639154	0.765071		91.2998	-0.0403968	0.230698	-0.175107	0.860995	0.920773		notDEG	neither
ENSBTAG00000066851	-0.204626	4.15659	0.220255	0.640411	0.766117		6.72389	-0.0558341	0.412566	-0.135334	0.892348	0.939573		notDEG	neither
ENSBTAG00000058191	0.0653744	9.16956	0.218997	0.641366	0.7668		288.296	0.145211	0.12506	1.16113	0.24559	0.4113		notDEG	neither
ENSBTAG00000038680	-0.23533	3.61581	0.215796	0.64381	0.769262		4.31482	-0.142561	0.504166	-0.282766	0.777357	0.864187		notDEG	neither
ENSBTAG00000065282	0.212389	6.90877	0.213176	0.645835	0.771221		59.7306	0.337999	0.472076	0.715985	0.474001	0.634437		notDEG	neither
NODE_259339_length_405_cov_1.393293_g159811_i0.mrna1+NODE_273629_length_321_cov_7.991803_g174101_i0.mrna1+NODE_131330_length_1600_cov_6.959947_g41635_i1.mrna1	0.0692751	6.6056	0.210664	0.647773	0.772248		47.4541	0.17594	0.145628	1.20815	0.226991	0.387102		notDEG	neither
ENSBTAG00000012026	0.149172	6.73124	0.211176	0.647378	0.772248		51.3595	0.219463	0.315482	0.695645	0.486651	0.643701		notDEG	neither
ENSBTAG00000061344	-0.11534	8.57148	0.210564	0.647854	0.772248		187.534	-0.0328618	0.229527	-0.143172	0.886155	0.935883		notDEG	neither
ENSBTAG00000049964	0.0579249	9.7741	0.208382	0.649556	0.772894		441.376	0.178923	0.115402	1.55044	0.121036	0.249383		notDEG	neither
ENSBTAG00000061579	-0.072427	6.75414	0.208462	0.649493	0.772894		52.1623	0.02881	0.13138	0.219287	0.826426	0.895842		notDEG	neither
ENSBTAG00000066506	-0.235589	2.06418	0.20911	0.648986	0.772894		0.284934	-0.209323	0.913674	-0.2291	0.818791	NA		notDEG	neither
ENSBTAG00000062174	-0.143282	6.38577	0.206965	0.65067	0.773217		39.5725	0.00755713	0.299325	0.0252472	0.979858	0.991728		notDEG	neither
ENSBTAG00000064348	-0.084089	7.12269	0.206558	0.650988	0.773217		67.6629	0.00342562	0.164848	0.0207805	0.983421	0.991728		notDEG	neither
NODE_44925_length_4439_cov_15.413113_g14576_i0.mrna1+NODE_137755_length_1489_cov_12.443343_g14576_i2.mrna1	0.239058	2.01306	0.20748	0.650263	0.773217		0.24406	0.112573	1.08325	0.103921	0.917232	NA		notDEG	neither
ENSBTAG00000064395	0.0777944	6.80665	0.205055	0.652174	0.773989		54.4183	0.172281	0.159293	1.08153	0.27946	0.447417		notDEG	neither
ENSBTAG00000055530	-0.137718	7.76365	0.204758	0.652412	0.773989		106.488	-0.0854868	0.285572	-0.299353	0.764671	0.855724		notDEG	neither
ENSBTAG00000064116	0.0792395	6.77645	0.204233	0.652825	0.77402		53.2818	0.187176	0.157049	1.19183	0.233328	0.395085		notDEG	neither
ENSBTAG00000023846	-0.0562186	8.83822	0.203081	0.65374	0.774646		230.124	0.0609382	0.11747	0.518757	0.60393	0.745641		notDEG	neither
ENSBTAG00000065361	0.0576347	8.1856	0.200833	0.655535	0.775852		153.642	0.119342	0.151063	0.79002	0.429516	0.599849		notDEG	neither
ENSBTAG00000065330	-0.0774847	8.69056	0.200986	0.655413	0.775852		204.315	0.00163277	0.153293	0.0106513	0.991502	0.995028		notDEG	neither
ENSBTAG00000055599	0.143668	8.00893	0.199062	0.656962	0.777081		125.227	0.214571	0.301809	0.710951	0.477115	0.636801		notDEG	neither
ENSBTAG00000069271	0.0479185	8.35948	0.196855	0.65874	0.778723		166.948	0.167743	0.11359	1.47674	0.139746	0.276331		notDEG	neither
ENSBTAG00000056675	0.0561207	8.78219	0.195346	0.659967	0.779523		219.317	0.153704	0.0957575	1.60514	0.108463	0.23121		notDEG	neither
ENSBTAG00000057811	0.124508	4.29967	0.194585	0.660587	0.779523		10.4754	0.254648	0.286733	0.888102	0.374486	0.548098		notDEG	neither
ENSBTAG00000058061	-0.071962	7.67629	0.194958	0.660282	0.779523		100.609	0.0368861	0.144178	0.255838	0.798076	0.878574		notDEG	neither
ENSBTAG00000064844	0.0764542	9.2332	0.193111	0.661793	0.780486		300.342	0.16133	0.160046	1.00802	0.313443	0.482436		notDEG	neither
ENSBTAG00000021522	-0.166912	3.13552	0.189699	0.664606	0.783341		2.66687	-0.0608339	0.389746	-0.156086	0.875965	0.931048		notDEG	neither
NODE_192347_length_813_cov_15.716033_g95187_i0.mrna1+NODE_126523_length_1689_cov_11.888337_g47986_i0.mrna1+NODE_170009_length_1037_cov_14.847917_g76792_i0.mrna1+NODE_194990_length_791_cov_19.058824_g97528_i0.mrna1	0.0765192	6.81313	0.188298	0.665769	0.783788		54.3625	0.168011	0.150809	1.11407	0.265251	0.432646		notDEG	neither
NODE_187816_length_854_cov_4.722008_g91299_i0.mrna1	-0.0634523	6.54057	0.188456	0.665638	0.783788		47.324	0.0442229	0.143861	0.307399	0.75854	0.852743		notDEG	neither
ENSBTAG00000067535	0.0974882	4.78074	0.186598	0.667188	0.784073		12.5428	0.213731	0.213201	1.00249	0.316108	0.484564		notDEG	neither
ENSBTAG00000052755	-0.156109	3.62086	0.186815	0.667007	0.784073		4.43087	-0.0184256	0.343513	-0.0536388	0.957223	0.980845		notDEG	neither
ENSBTAG00000052579	-0.306187	1.96864	0.323384	0.666555	0.784073		0.221232	-0.257715	1.01253	-0.254527	0.799088	NA		notDEG	neither
LOC101906271	0.0815109	6.69113	0.18584	0.667824	0.784222		53.009	0.156813	0.198915	0.788341	0.430497	0.600182		notDEG	neither
ENSBTAG00000065090	-0.07926	6.8387	0.185512	0.668099	0.784222		55.6324	0.0196942	0.165269	0.119165	0.905145	0.948862		notDEG	neither
NODE_117762_length_1862_cov_7.965266_g43328_i0.mrna1	0.154236	7.14952	0.184413	0.669026	0.784418		69.3016	0.30833	0.345937	0.891289	0.372774	0.54685		notDEG	neither
ENSBTAG00000047000	-0.0469544	9.05919	0.18438	0.669051	0.784418		268.746	0.0608412	0.100431	0.605803	0.544646	0.69817		notDEG	neither
ENSBTAG00000051011	-0.079115	6.90489	0.183325	0.669942	0.785003		58.4182	0.0263647	0.172121	0.153176	0.87826	0.932449		notDEG	neither
ENSBTAG00000066850	-0.0525366	7.57824	0.182131	0.670954	0.785443		94.3878	0.0540705	0.103427	0.52279	0.60112	0.744096		notDEG	neither
ENSBTAG00000066142	-0.0625719	6.51677	0.181954	0.671104	0.785443		44.1157	0.0197357	0.131759	0.149786	0.880934	0.932696		notDEG	neither
ENSBTAG00000057855	0.122436	6.7969	0.181356	0.671616	0.785582		53.9958	0.235745	0.279536	0.843344	0.399036	0.568775		notDEG	neither
ENSBTAG00000069936	-0.0623235	6.57225	0.180513	0.672332	0.78596		45.9502	0.0249235	0.123214	0.202279	0.839699	0.904583		notDEG	neither
ENSBTAG00000058671	-0.147228	7.45893	0.179878	0.672877	0.786137		84.0765	-0.0688427	0.323726	-0.212657	0.831594	0.898894		notDEG	neither
ENSBTAG00000066417	-0.191609	8.09426	0.179393	0.673297	0.786169		131.543	-0.14311	0.429513	-0.333192	0.73899	0.84242		notDEG	neither
ENSBTAG00000063209	-0.10953	8.87141	0.178635	0.673942	0.786463		238.125	0.0270497	0.255508	0.105866	0.915688	0.956241		notDEG	neither
NODE_132077_length_1587_cov_7.801325_g51215_i0.mrna1	0.104426	4.2564	0.175879	0.676318	0.788574		7.72222	0.233655	0.231922	1.00747	0.313709	0.482436		notDEG	neither
ENSBTAG00000027786	0.160244	7.3105	0.17541	0.676732	0.788574		77.591	0.265252	0.390249	0.679699	0.496695	0.652917		notDEG	neither
ENSBTAG00000062328	0.0637828	8.00662	0.175167	0.676935	0.788574		141.194	0.0735172	0.199333	0.368815	0.712265	0.820523		notDEG	neither
LOC100848180	-0.193023	1.9506	0.17305	0.678782	0.790265		0.15372	-0.181823	1.30053	-0.139807	0.888813	NA		notDEG	neither
LOC104973154	0.0425338	8.82443	0.171155	0.680445	0.79128		227.182	0.150419	0.0783235	1.92048	0.054797	0.141819		notDEG	neither
ENSBTAG00000056179	-0.0747485	5.23197	0.171518	0.680125	0.79128		16.8989	0.0228393	0.170216	0.134178	0.893261	0.940016		notDEG	neither
ENSBTAG00000062002	0.0747299	7.19165	0.169758	0.681678	0.791971		71.8244	0.197411	0.170705	1.15645	0.247499	0.413504		notDEG	neither
ENSBTAG00000065787	-0.058661	7.17269	0.169137	0.682228	0.791971		71.7286	0.0768087	0.141015	0.544685	0.58597	0.732462		notDEG	neither
ENSBTAG00000069262	-0.0792628	7.05932	0.169497	0.681909	0.791971		65.2015	0.0292125	0.178807	0.163374	0.870224	0.929602		notDEG	neither
NODE_158876_length_1174_cov_13.970830_g68486_i0.mrna1+NODE_79780_length_2871_cov_19.192555_g26388_i0.mrna1+NODE_139513_length_1460_cov_18.259581_g55609_i0.mrna1+NODE_138569_length_1475_cov_13.922747_g55033_i0.mrna1	0.0767813	7.39304	0.168522	0.682775	0.792146		82.1156	0.17445	0.158213	1.10263	0.270189	0.438083		notDEG	neither
LOC104972872	-0.055973	6.49812	0.166712	0.684388	0.793556		43.4949	0.0416529	0.105083	0.396379	0.691825	0.805232		notDEG	neither
ENSBTAG00000025146	0.0618091	8.07049	0.165136	0.685802	0.794735		144.055	0.075432	0.18324	0.411657	0.680591	0.797991		notDEG	neither
ENSBTAG00000052951	0.0540151	7.56272	0.161914	0.688717	0.797527		94.2171	0.176099	0.127503	1.38114	0.167236	0.314391		notDEG	neither
ENSBTAG00000066464	-0.0901595	5.84593	0.161592	0.689009	0.797527		29.728	0.0225315	0.232537	0.0968942	0.92281	0.960004		notDEG	neither
ENSBTAG00000056309	-0.0671515	6.56062	0.159589	0.69084	0.799184		45.4566	0.023261	0.15388	0.151163	0.879847	0.932646		notDEG	neither
ENSBTAG00000067444	0.0537061	6.82911	0.158234	0.692087	0.800163		55.2915	0.16209	0.106869	1.51672	0.129337	0.262243		notDEG	neither
ENSBTAG00000045912	-0.0409668	9.6605	0.155683	0.69445	0.802431		408.784	0.0664333	0.0950778	0.698725	0.484724	0.642682		notDEG	neither
NODE_72704_length_3120_cov_17.803812_g23759_i0.mrna1	-0.103659	8.32591	0.153914	0.696104	0.803878		158.612	0.00318107	0.250586	0.0126945	0.989872	0.994558		notDEG	neither
ENSBTAG00000064865	-0.128183	9.31692	0.152994	0.696973	0.804416		316.531	-0.0133734	0.306349	-0.0436543	0.96518	0.986353		notDEG	neither
LOC132344137	0.0502294	6.65215	0.150365	0.699449	0.806809		48.6893	0.158962	0.0998658	1.59175	0.11144	0.236495		notDEG	neither
NODE_154434_length_1234_cov_12.465860_g45659_i5.mrna1+NODE_265473_length_370_cov_2.883959_g165945_i0.mrna1+NODE_141853_length_1423_cov_4.125557_g45659_i3.mrna1+NODE_173321_length_1001_cov_9.237013_g45659_i7.mrna1	0.105795	7.40008	0.149419	0.700352	0.807384		84.3706	0.205873	0.273026	0.75404	0.450825	0.615204		notDEG	neither
ENSBTAG00000066929	0.0927539	7.29957	0.148732	0.701005	0.807671		78.3162	0.238877	0.239254	0.998424	0.318074	0.486016		notDEG	neither
NODE_126558_length_1688_cov_18.186840_g30057_i1.mrna1+NODE_167011_length_1072_cov_16.192965_g30057_i3.mrna1	0.105245	8.06827	0.147432	0.702253	0.808008		133.488	0.205663	0.265303	0.7752	0.438222	0.605052		notDEG	neither
ENSBTAG00000065876	0.139469	3.59199	0.146967	0.702698	0.808008		4.37223	0.261806	0.348356	0.751549	0.452322	0.615777		notDEG	neither
LOC112442547	-0.0459442	7.65264	0.146742	0.702915	0.808008		108.1	0.0226377	0.150453	0.150464	0.880399	0.932646		notDEG	neither
ENSBTAG00000068756	-0.100431	6.6981	0.146888	0.702774	0.808008		50.0876	0.0245767	0.23899	0.102835	0.918094	0.957969		notDEG	neither
LOC112447418	0.0437063	8.65828	0.14427	0.705307	0.80894		202.255	0.157571	0.0758297	2.07796	0.0377129	0.109304		notDEG	neither
ENSBTAG00000066561	0.0668999	8.58958	0.143475	0.706081	0.80894		192.25	0.152276	0.16611	0.916716	0.359291	0.5328		notDEG	neither
ENSBTAG00000004925	0.0718933	6.35523	0.142367	0.707164	0.80894		40.2077	0.171755	0.197731	0.868632	0.385048	0.557073		notDEG	neither
LOC132343096	0.121983	6.6783	0.144308	0.705271	0.80894		49.1652	0.211386	0.306599	0.689455	0.490537	0.647048		notDEG	neither
ENSBTAG00000063405	-0.0589078	6.61266	0.14216	0.707367	0.80894		47.4356	0.0476007	0.134547	0.353786	0.723499	0.829462		notDEG	neither
ENSBTAG00000033759	-0.0884506	6.84766	0.143471	0.706084	0.80894		55.4565	0.035821	0.220345	0.162568	0.870859	0.929657		notDEG	neither
ENSBTAG00000061723	-0.130681	4.07494	0.144805	0.704787	0.80894		6.62668	-0.00329345	0.324523	-0.0101486	0.991903	0.995028		notDEG	neither
NODE_218970_length_621_cov_1.669118_g119896_i0.mrna1	0.244823	1.94699	0.267178	0.706407	0.80894		0.159501	0.046065	0.997083	0.0461997	0.963151	NA		notDEG	neither
NODE_226702_length_577_cov_4.388000_g127438_i0.mrna1	-0.161017	2.02874	0.142867	0.706675	0.80894		0.251948	-0.227698	0.76733	-0.296741	0.766664	NA		notDEG	neither
ENSBTAG00000047301	0.0711231	5.00216	0.141333	0.708179	0.809151		15.0621	0.207331	0.185668	1.11668	0.264132	0.431189		notDEG	neither
NODE_234911_length_533_cov_69.611842_g135497_i0.mrna1	-0.04825	6.93238	0.141149	0.708361	0.809151		59.7145	0.0551557	0.117832	0.468088	0.639722	0.769439		notDEG	neither
ENSBTAG00000066517	0.0900886	6.08438	0.140585	0.708917	0.809323		32.205	0.208543	0.232592	0.896602	0.369931	0.544132		notDEG	neither
LOC112442024	0.0377918	8.02723	0.135828	0.713658	0.810117		130.329	0.13679	0.092298	1.48205	0.138327	0.275314		notDEG	neither
NODE_271088_length_338_cov_0.804598_g171560_i0.mrna1+NODE_147172_length_1339_cov_9.722662_g60492_i0.mrna1+NODE_167886_length_1062_cov_8.797970_g75182_i0.mrna1	0.0522493	6.57219	0.134617	0.71488	0.810117		46.2098	0.172766	0.132093	1.30791	0.190903	0.343338		notDEG	neither
NODE_88589_length_2591_cov_13.475338_g25669_i1.mrna1+NODE_162439_length_1128_cov_13.187441_g71075_i0.mrna1	0.0483689	7.89904	0.137714	0.711767	0.810117		118.139	0.130596	0.111486	1.17141	0.241434	0.405933		notDEG	neither
ENSBTAG00000065955	-0.0372722	7.15528	0.136895	0.712587	0.810117		70.1964	0.0564908	0.0821819	0.687387	0.491839	0.647973		notDEG	neither
NODE_75115_length_3034_cov_24.903619_g680_i69.mrna1	-0.0437076	7.641	0.134654	0.714843	0.810117		99.309	0.0606503	0.11097	0.546549	0.584689	0.731819		notDEG	neither
ENSBTAG00000065915	-0.0482308	7.08468	0.136386	0.713097	0.810117		66.1987	0.0471589	0.104599	0.450853	0.652096	0.777953		notDEG	neither
ENSBTAG00000068760	-0.0568027	7.29452	0.134984	0.714509	0.810117		79.6205	0.0476692	0.157282	0.30308	0.761829	0.854429		notDEG	neither
NODE_172255_length_1012_cov_20.893048_g50000_i3.mrna1+NODE_130088_length_1621_cov_21.036269_g50000_i0.mrna1+NODE_166100_length_1083_cov_17.144135_g50000_i2.mrna1	-0.0508362	6.66239	0.138084	0.711398	0.810117		48.7946	0.0307741	0.114848	0.267956	0.788733	0.869792		notDEG	neither
ENSBTAG00000059674	-0.054328	8.91957	0.137619	0.711862	0.810117		242.092	0.0246639	0.132404	0.186277	0.852227	0.913955		notDEG	neither
ENSBTAG00000061837	-0.0402898	9.15918	0.138735	0.710749	0.810117		302.366	0.0182966	0.142949	0.127994	0.898154	0.943605		notDEG	neither
ENSBTAG00000066605	-0.066527	7.24748	0.137211	0.71227	0.810117		77.7101	0.0177136	0.186448	0.0950057	0.92431	0.960412		notDEG	neither
ENSBTAG00000067330	-0.0769064	6.78351	0.136636	0.712846	0.810117		53.9635	-0.0141045	0.199835	-0.0705807	0.943732	0.970322		notDEG	neither
ENSBTAG00000068269	-0.158789	5.55053	0.135298	0.714194	0.810117		15.9326	0.00646274	0.304362	0.0212337	0.983059	0.991728		notDEG	neither
ENSBTAG00000063994	0.211713	2.046	0.15147	0.721447	0.817095		0.270474	0.120521	1.01671	0.118541	0.905639	NA		notDEG	neither
ENSBTAG00000048958	-0.0694694	7.46471	0.12622	0.72353	0.818991		95.6609	-0.0437072	0.226931	-0.192601	0.847271	0.909662		notDEG	neither
ENSBTAG00000023752	-0.0356907	12.65	0.125277	0.724522	0.819582		3243.84	0.0578948	0.0817657	0.708058	0.478909	0.637575		notDEG	neither
ENSBTAG00000065588	-0.0565766	10.3161	0.124944	0.724873	0.819582		634.141	0.0390817	0.125611	0.311132	0.7557	0.850919		notDEG	neither
NODE_116338_length_1892_cov_12.307438_g22701_i1.mrna1+NODE_69621_length_3234_cov_9.505860_g22701_i0.mrna1	-0.0891766	6.52471	0.123446	0.72646	0.820912		43.6119	0.0321674	0.233369	0.13784	0.890367	0.939019		notDEG	neither
ENSBTAG00000063219	-0.0370825	11.5063	0.122654	0.727302	0.8214		1469	0.0710704	0.0893859	0.795097	0.426557	0.597744		notDEG	neither
ENSBTAG00000058812	-0.0471955	7.37906	0.12021	0.729923	0.823583		81.6073	0.0555423	0.110342	0.503364	0.614708	0.752141		notDEG	neither
ENSBTAG00000069806	-0.0668698	8.17487	0.120083	0.73006	0.823583		151.056	-0.0688209	0.207078	-0.332342	0.739631	0.84242		notDEG	neither
ENSBTAG00000067365	-0.063457	5.85696	0.119223	0.73099	0.824167		28.946	0.0381629	0.192436	0.198314	0.842799	0.907411		notDEG	neither
ENSBTAG00000056898	-0.0466697	6.56485	0.118123	0.732185	0.824585		45.8245	0.0431958	0.120521	0.35841	0.720036	0.826981		notDEG	neither
ENSBTAG00000064759	-0.0796881	6.7463	0.118448	0.731832	0.824585		51.2564	0.0158479	0.209648	0.0755929	0.939743	0.969173		notDEG	neither
ENSBTAG00000068301	0.0537331	7.24982	0.114782	0.735853	0.828249		77.6441	0.160176	0.16404	0.976446	0.328843	0.497031		notDEG	neither
ENSBTAG00000062058	0.0347784	10.7223	0.1134	0.737387	0.828625		853.901	0.135105	0.0884488	1.52749	0.126638	0.258142		notDEG	neither
ENSBTAG00000063696	0.0652669	7.42294	0.113557	0.737212	0.828625		86.3807	0.168843	0.194474	0.8682	0.385285	0.557073		notDEG	neither
ENSBTAG00000034844	-0.0520698	6.58472	0.113361	0.737431	0.828625		47.8558	0.0441749	0.150655	0.293218	0.769355	0.858836		notDEG	neither
NODE_175271_length_980_cov_8.295681_g80910_i0.mrna1+NODE_160986_length_1147_cov_6.020561_g69995_i0.mrna1	0.0507099	8.32137	0.111551	0.739457	0.830435		160.763	0.160596	0.148975	1.07801	0.28103	0.448803		notDEG	neither
ENSBTAG00000068249	0.169585	2.14955	0.108691	0.742696	0.833605		0.467513	0.173005	0.715343	0.241849	0.808897	0.886399		notDEG	neither
NODE_251274_length_447_cov_19.905405_g151747_i0.mrna1+NODE_90697_length_2526_cov_20.617395_g30680_i0.mrna1+NODE_115382_length_1912_cov_16.301362_g42101_i0.mrna1	0.0383802	7.39067	0.107244	0.744353	0.834215		82.3862	0.128188	0.0840276	1.52555	0.127123	0.258854		notDEG	neither
NODE_67507_length_3317_cov_17.470062_g15799_i1.mrna1	0.0917944	7.02158	0.107711	0.743819	0.834215		63.2422	0.238331	0.265551	0.897495	0.369455	0.54407		notDEG	neither
NODE_159984_length_1159_cov_16.224584_g69274_i0.mrna1	-0.0420707	7.04351	0.107123	0.744492	0.834215		64.7382	0.0579119	0.113599	0.509792	0.610197	0.750364		notDEG	neither
NODE_79877_length_2868_cov_13.618416_g2049_i10.mrna1+NODE_95053_length_2406_cov_18.167454_g2049_i11.mrna1	-0.0398331	7.84715	0.106171	0.74559	0.834977		113.969	0.0607909	0.0778626	0.780747	0.434952	0.603144		notDEG	neither
LOC101907729	0.0454933	6.69675	0.103825	0.748317	0.836386		51.5839	0.174385	0.141406	1.23322	0.217492	0.377645		notDEG	neither
LOC132343672	0.0430686	7.03133	0.103605	0.748575	0.836386		66.2262	0.14622	0.130463	1.12077	0.262385	0.429072		notDEG	neither
ENSBTAG00000054074	-0.0354664	11.0834	0.103548	0.748643	0.836386		1096.79	0.0645681	0.0981729	0.657697	0.510733	0.667181		notDEG	neither
ENSBTAG00000058519	-0.093448	4.97627	0.102937	0.749359	0.836386		19.5442	-0.118426	0.333717	-0.35487	0.722687	0.829272		notDEG	neither
ENSBTAG00000057073	-0.0748124	8.0036	0.103197	0.749056	0.836386		127.484	0.032276	0.220755	0.146207	0.883758	0.934132		notDEG	neither
NODE_16046_length_7364_cov_18.602443_g4317_i1.mrna1	-0.113071	4.3415	0.104244	0.747828	0.836386		8.4784	0.0108425	0.324752	0.0333869	0.973366	0.988899		notDEG	neither
ENSBTAG00000064627	-0.0403223	9.4176	0.102453	0.749929	0.836556		343.198	0.0667886	0.0971805	0.687264	0.491917	0.647973		notDEG	neither
ENSBTAG00000063782	-0.195575	3.15792	0.100666	0.752047	0.83845		1.92504	0.531683	0.664122	0.80058	0.423375	0.596046		notDEG	neither
ENSBTAG00000066568	0.0550499	8.96425	0.0993315	0.75364	0.83929		247.88	0.135143	0.156456	0.86378	0.387709	0.558617		notDEG	neither
ENSBTAG00000067347	-0.192916	2.1094	0.0996669	0.753238	0.83929		0.450808	-0.214164	1.02578	-0.208781	0.834619	0.900634		notDEG	neither
NODE_67727_length_3307_cov_19.967183_g13945_i2.mrna1	-0.042873	7.67676	0.0989623	0.754083	0.839316		100.898	0.0403724	0.117578	0.343366	0.731323	0.835923		notDEG	neither
ENSBTAG00000054342	0.178679	2.32586	0.0979329	0.755323	0.839761		0.786547	0.252119	0.931629	0.270622	0.786682	0.869036		notDEG	neither
ENSBTAG00000064510	-0.0766896	7.05304	0.0979925	0.755251	0.839761		63.5616	0.00131083	0.219723	0.00596584	0.99524	0.996806		notDEG	neither
LOC101904381	0.12335	3.47304	0.0948136	0.759126	0.842799		3.83937	0.259346	0.400079	0.648238	0.516831	0.673361		notDEG	neither
ENSBTAG00000064787	0.110415	3.69756	0.0946557	0.75932	0.842799		4.85455	0.205731	0.322949	0.637037	0.524101	0.680974		notDEG	neither
ENSBTAG00000068861	-0.0426761	6.55588	0.0952749	0.758559	0.842799		45.5501	0.0681961	0.124435	0.548048	0.583659	0.731489		notDEG	neither
ENSBTAG00000069721	-0.0871351	6.24412	0.093926	0.760221	0.84333		35.8284	0.0251523	0.270423	0.0930111	0.925895	0.960597		notDEG	neither
ENSBTAG00000056618	0.0534266	7.64995	0.0866767	0.769381	0.853018		107.494	0.0779577	0.209718	0.371726	0.710097	0.819913		notDEG	neither
ENSBTAG00000057104	-0.0428114	6.92697	0.0853817	0.77106	0.854407		59.1608	0.0689145	0.129361	0.532729	0.594221	0.738908		notDEG	neither
ENSBTAG00000030470	0.0382777	8.09529	0.0846559	0.772008	0.854509		141.268	0.110184	0.146265	0.753321	0.451257	0.615204		notDEG	neither
ENSBTAG00000055814	-0.0336606	7.3913	0.0848853	0.771708	0.854509		83.0236	0.0669497	0.0980518	0.682799	0.494734	0.650786		notDEG	neither
ENSBTAG00000006648	0.0512272	6.45235	0.0839517	0.772931	0.855058		44.3592	0.153675	0.178536	0.860751	0.389375	0.560228		notDEG	neither
LOC132344291	0.19226	4.21019	0.0825721	0.774754	0.856601		7.77888	0.181169	0.782677	0.231474	0.816947	0.891639		notDEG	neither
ENSBTAG00000069479	0.0375838	10.0432	0.0815109	0.776165	0.856778		532.276	0.134297	0.122439	1.09685	0.272707	0.440301		notDEG	neither
NODE_99567_length_2286_cov_18.479402_g34475_i0.mrna1	-0.053702	6.7747	0.0819813	0.775538	0.856778		53.3206	0.0384449	0.178063	0.215906	0.829061	0.896663		notDEG	neither
NODE_105009_length_2150_cov_11.557646_g1069_i96.mrna1+NODE_111557_length_1998_cov_15.467465_g680_i111.mrna1+NODE_168131_length_1059_cov_14.459267_g1069_i116.mrna1	-0.0942683	3.45279	0.0814845	0.7762	0.856778		3.75689	-0.00755132	0.308663	-0.0244646	0.980482	0.991728		notDEG	neither
ENSBTAG00000059023	-0.0909427	4.06656	0.0805851	0.777405	0.857634		6.63626	0.0291119	0.300146	0.0969922	0.922733	0.960004		notDEG	neither
ENSBTAG00000056183	0.0256696	9.50404	0.0801428	0.778001	0.857818		377.093	0.107239	0.108828	0.985406	0.324425	0.492177		notDEG	neither
ENSBTAG00000059257	0.0452691	7.19861	0.0779547	0.780972	0.860619		72.3361	0.157298	0.145156	1.08365	0.278522	0.446289		notDEG	neither
NODE_43400_length_4532_cov_15.779798_g12878_i2.mrna1	0.0570644	9.24759	0.0761334	0.78348	0.862907		300.654	0.142409	0.18329	0.776959	0.437183	0.604648		notDEG	neither
ENSBTAG00000056690	0.0374422	10.0766	0.0754274	0.784461	0.863512		543.876	0.153276	0.121104	1.26566	0.205636	0.361995		notDEG	neither
ENSBTAG00000047383	0.0459877	7.86929	0.0730697	0.787772	0.866593		117.121	0.159162	0.16613	0.958052	0.338036	0.506789		notDEG	neither
ENSBTAG00000067731	0.0546161	8.86561	0.0728196	0.788127	0.866593		231.919	0.154423	0.186695	0.827141	0.408157	0.577895		notDEG	neither
NODE_132265_length_1583_cov_18.701195_g227_i33.mrna1+NODE_120206_length_1812_cov_20.053026_g227_i29.mrna1+NODE_63762_length_3473_cov_16.396938_g227_i16.mrna1+NODE_108996_length_2057_cov_16.491919_g227_i27.mrna1	-0.0381869	7.82137	0.0723091	0.788853	0.866914		111.457	0.0495424	0.104077	0.476018	0.634061	0.766492		notDEG	neither
ENSBTAG00000069208	0.0637256	8.6649	0.0716284	0.789827	0.867031		202.677	0.17192	0.229628	0.748688	0.454045	0.617243		notDEG	neither
ENSBTAG00000057371	-0.0501905	6.55682	0.0717975	0.789583	0.867031		45.9672	0.0740599	0.187493	0.395002	0.692842	0.805434		notDEG	neither
ENSBTAG00000063515	0.0435926	7.88141	0.0712407	0.790381	0.867163		117.035	0.118206	0.153293	0.771116	0.440638	0.607667		notDEG	neither
ENSBTAG00000068068	0.0630606	5.45513	0.0689566	0.79369	0.868642		24.5924	0.133454	0.266742	0.50031	0.616857	0.753805		notDEG	neither
ENSBTAG00000066770	-0.043821	6.59075	0.0685151	0.794336	0.868642		46.2545	0.0470954	0.139503	0.337595	0.735669	0.840387		notDEG	neither
ENSBTAG00000061760	-0.0544786	6.7217	0.0686479	0.794142	0.868642		51.1683	0.0640666	0.193938	0.330345	0.741139	0.843106		notDEG	neither
ENSBTAG00000058582	-0.0428654	7.62451	0.069103	0.793476	0.868642		97.1451	0.0409382	0.148291	0.276068	0.782496	0.866919		notDEG	neither
NODE_151608_length_1274_cov_15.191312_g63441_i0.mrna1	-0.138173	2.05691	0.0695712	0.792794	0.868642		0.272588	-0.154665	1.19411	-0.129524	0.896943	NA		notDEG	neither
NODE_175079_length_982_cov_16.404420_g277_i111.mrna1	-0.134888	1.94037	0.0891285	0.794124	0.868642		0.13615	-0.161931	1.18497	-0.136655	0.891304	NA		notDEG	neither
ENSBTAG00000025760	0.0336351	11.3126	0.0648711	0.799758	0.873778		1291.41	0.172146	0.126251	1.36352	0.172718	0.322399		notDEG	neither
ENSBTAG00000060294	-0.0512027	7.57248	0.0647724	0.799907	0.873778		93.8056	0.0834758	0.183349	0.455283	0.648906	0.776086		notDEG	neither
ENSBTAG00000053626	-0.03886	10.713	0.0640663	0.800977	0.874469		852.213	0.083376	0.150361	0.554504	0.579234	0.728333		notDEG	neither
LOC104975366	-0.10763	3.91187	0.0630829	0.802478	0.875629		8.76895	-0.102172	0.444064	-0.230083	0.818027	0.891799		notDEG	neither
ENSBTAG00000063058	0.133353	7.01241	0.0619479	0.80423	0.877063		61.6629	0.259379	0.58589	0.44271	0.657975	0.782523		notDEG	neither
ENSBTAG00000065007	0.0450978	8.17138	0.0603133	0.806773	0.879356		143.788	0.154095	0.173949	0.885862	0.375692	0.548602		notDEG	neither
ENSBTAG00000013352	0.0367947	10.0501	0.0597538	0.807653	0.879836		527.305	0.146706	0.120169	1.22083	0.22215	0.382258		notDEG	neither
ENSBTAG00000053766	-0.0529946	6.7852	0.0586468	0.809408	0.881267		63.6311	-0.100073	0.269573	-0.371229	0.710467	0.819913		notDEG	neither
NODE_149561_length_1304_cov_12.609617_g62071_i0.mrna1+NODE_229045_length_564_cov_10.102669_g129728_i0.mrna1	0.135246	3.37786	0.058323	0.809924	0.881349		3.47837	0.181226	0.603521	0.30028	0.763963	0.855724		notDEG	neither
NODE_173485_length_999_cov_18.216920_g79504_i0.mrna1+NODE_112344_length_1980_cov_15.529690_g40517_i0.mrna1	-0.0401054	6.4247	0.056912	0.812193	0.882567		41.5125	0.0727292	0.157726	0.461111	0.644719	0.773015		notDEG	neither
LOC112447028	-0.0422822	6.71878	0.0569189	0.812182	0.882567		52.5162	0.0705542	0.182223	0.387187	0.698618	0.809625		notDEG	neither
ENSBTAG00000067568	-0.0353033	8.54195	0.0568042	0.812368	0.882567		188.927	0.0467201	0.146676	0.318525	0.750087	0.849043		notDEG	neither
ENSBTAG00000062665	0.0840229	4.36105	0.0558873	0.813859	0.883707		11.1898	0.11155	0.373784	0.298434	0.765372	0.85589		notDEG	neither
LOC101907661	0.104786	3.3289	0.0550792	0.815185	0.884666		3.30157	0.290268	0.454693	0.638382	0.523225	0.680299		notDEG	neither
ENSBTAG00000059887	0.0288209	6.91557	0.0534684	0.817858	0.887086		58.7259	0.12751	0.100321	1.27103	0.203718	0.360159		notDEG	neither
NODE_48791_length_4211_cov_18.479439_g15797_i0.mrna1	0.0351947	10.1477	0.0511573	0.821769	0.890361		576.55	0.160886	0.154584	1.04076	0.297985	0.466901		notDEG	neither
ENSBTAG00000069750	0.178701	9.12194	0.051427	0.821335	0.890361		273.828	0.191111	0.788337	0.242423	0.808452	0.886399		notDEG	neither
NODE_23980_length_6211_cov_19.101076_g8254_i0.mrna1	-0.0381005	6.8518	0.049764	0.824172	0.892481		55.8447	0.0746838	0.154294	0.484037	0.62836	0.762011		notDEG	neither
NODE_113378_length_1956_cov_15.132517_g41032_i0.mrna1+NODE_205014_length_713_cov_14.933962_g106570_i0.mrna1	0.0674307	7.11319	0.0491201	0.825295	0.893157		67.5717	0.172167	0.290359	0.592947	0.553216	0.706312		notDEG	neither
ENSBTAG00000068132	-0.0358344	6.49636	0.048894	0.82569	0.893157		43.1058	0.0523555	0.141242	0.370678	0.710877	0.819913		notDEG	neither
ENSBTAG00000015251	-0.0263685	10.987	0.0476257	0.827929	0.895095		1030.54	0.100832	0.115109	0.87597	0.381046	0.554302		notDEG	neither
NODE_90394_length_2536_cov_12.606344_g30549_i0.mrna1+NODE_228843_length_565_cov_40.149590_g129532_i0.mrna1+NODE_253268_length_437_cov_2.858333_g153741_i0.mrna1+NODE_262177_length_388_cov_20.511254_g162649_i0.mrna1	-0.0258005	8.52187	0.0469093	0.829208	0.89586		183.285	0.069346	0.0975842	0.710627	0.477315	0.636801		notDEG	neither
ENSBTAG00000060455	0.0828743	3.60588	0.0622696	0.829981	0.89586		4.15739	0.191777	0.316861	0.605241	0.545019	0.69818		notDEG	neither
NODE_74937_length_3040_cov_16.737091_g24555_i0.mrna1	0.0793095	6.71205	0.0466079	0.82975	0.89586		49.6888	0.193169	0.35096	0.550403	0.582043	0.729943		notDEG	neither
ENSBTAG00000048086	0.143099	2.54473	0.0462137	0.830459	0.895891		1.30118	0.344058	0.893153	0.385218	0.700076	0.810391		notDEG	neither
LOC520336	0.13312	2.41779	0.0436202	0.835213	0.900534		0.937514	0.351401	0.745268	0.47151	0.637277	0.768352		notDEG	neither
ENSBTAG00000064911	0.0290743	6.66135	0.0428655	0.836624	0.901084		49.0173	0.154997	0.111699	1.38762	0.165252	0.311888		notDEG	neither
ENSBTAG00000065497	-0.0783125	6.1846	0.0429535	0.83646	0.901084		34.0317	0.0051546	0.361826	0.0142461	0.988634	0.994237		notDEG	neither
NODE_179455_length_935_cov_10.698135_g84293_i0.mrna1+NODE_48810_length_4210_cov_19.621340_g15805_i0.mrna1+NODE_246103_length_474_cov_13.098237_g146590_i0.mrna1+NODE_118458_length_1846_cov_15.394008_g43696_i0.mrna1	0.0385205	7.24951	0.0425027	0.837307	0.901333		74.0119	0.128457	0.16264	0.789825	0.42963	0.599849		notDEG	neither
ENSBTAG00000068889	0.0211261	11.0137	0.0394741	0.843131	0.904194		1049.19	0.147092	0.0972475	1.51255	0.130393	0.263824		notDEG	neither
ENSBTAG00000061112	0.0218034	8.08235	0.040017	0.84207	0.904194		136.224	0.126984	0.101413	1.25215	0.210516	0.367537		notDEG	neither
ENSBTAG00000059119	0.0346192	6.5673	0.0402559	0.841605	0.904194		45.6229	0.135268	0.149342	0.90576	0.365063	0.539266		notDEG	neither
ENSBTAG00000068874	0.0354438	8.82344	0.039582	0.842919	0.904194		224.326	0.127147	0.154119	0.824993	0.409375	0.57919		notDEG	neither
ENSBTAG00000061034	0.0366653	6.77465	0.0407225	0.840703	0.904194		52.7458	0.127423	0.154866	0.822796	0.410624	0.580527		notDEG	neither
LOC132342559	0.0439498	6.8575	0.0397056	0.842677	0.904194		56.6327	0.15647	0.215628	0.725645	0.468056	0.63224		notDEG	neither
NODE_225014_length_586_cov_17.359528_g125790_i0.mrna1+NODE_254797_length_429_cov_3.218750_g155270_i0.mrna1	0.0554944	5.37326	0.039715	0.842659	0.904194		18.7768	0.158439	0.249944	0.633896	0.526149	0.681793		notDEG	neither
ENSBTAG00000069891	-0.0308205	8.10052	0.0387509	0.844555	0.905236		135.316	0.0686244	0.119521	0.574161	0.565859	0.717656		notDEG	neither
ENSBTAG00000063858	-0.0246064	7.4228	0.0381621	0.845725	0.90552		88.9651	0.0692549	0.134636	0.514387	0.606982	0.748583		notDEG	neither
ENSBTAG00000065164	0.0384447	7.42722	0.0383673	0.845317	0.90552		94.0867	0.0743126	0.232435	0.319713	0.749186	0.848722		notDEG	neither
ENSBTAG00000048319	-0.0236583	8.75629	0.0373702	0.847314	0.906735		215.309	0.0757859	0.0985883	0.768711	0.442065	0.609195		notDEG	neither
LOC101902691	0.0754755	7.33788	0.0371129	0.847837	0.90681		78.6393	0.187871	0.381615	0.492305	0.622503	0.759733		notDEG	neither
LOC132344880	-0.0504913	6.63879	0.034289	0.853668	0.912557		47.917	0.0380319	0.255107	0.149082	0.881489	0.932767		notDEG	neither
LOC132343352	0.038333	5.83066	0.0331921	0.856001	0.914562		26.5854	0.133618	0.182892	0.730583	0.465034	0.628602		notDEG	neither
NODE_135185_length_1532_cov_20.650172_g46225_i2.mrna1+NODE_190852_length_826_cov_7.329773_g93894_i0.mrna1	-0.0321161	8.30055	0.0325721	0.857337	0.915501		160.436	0.039595	0.179283	0.220853	0.825207	0.895537		notDEG	neither
NODE_67166_length_3331_cov_16.843270_g227_i17.mrna1+NODE_58039_length_3735_cov_17.559595_g227_i14.mrna1	-0.0246671	7.67977	0.0316001	0.859459	0.917277		100.923	0.0640213	0.111844	0.572417	0.567039	0.718676		notDEG	neither
NODE_154574_length_1232_cov_7.083117_g65459_i0.mrna1	0.205656	3.67916	0.539318	0.860852	0.917293		5.05982	0.311529	0.272936	1.1414	0.253704	0.419181		notDEG	neither
LOC132345541	0.026707	7.51443	0.0310866	0.860594	0.917293		97.0626	0.0836303	0.174047	0.480504	0.630869	0.764568		notDEG	neither
NODE_209391_length_682_cov_12.474380_g110684_i0.mrna1+NODE_213614_length_654_cov_6.899480_g114699_i0.mrna1	-0.0529262	7.00924	0.0313564	0.859997	0.917293		67.3336	-0.0305721	0.301938	-0.101253	0.91935	0.957969		notDEG	neither
NODE_260411_length_398_cov_7.676012_g160883_i0.mrna1+NODE_186803_length_863_cov_7.810433_g90419_i0.mrna1	-0.0333267	6.63139	0.0305741	0.861736	0.917746		47.3503	0.0543728	0.169634	0.320531	0.748566	0.848523		notDEG	neither
ENSBTAG00000064668	0.0243487	6.19751	0.0300852	0.862834	0.918427		37.8508	0.14403	0.13874	1.03813	0.299209	0.467255		notDEG	neither
ENSBTAG00000061016	-0.0465419	6.35766	0.0295775	0.863985	0.919162		35.4997	0.324613	0.204583	1.5867	0.11258	0.237863		notDEG	neither
ENSBTAG00000011985	-0.0873987	7.27246	0.0285243	0.866408	0.92125		74.139	-0.0109363	0.499272	-0.0219044	0.982524	0.991728		notDEG	neither
ENSBTAG00000059514	0.0206516	8.28454	0.0277574	0.868196	0.92217		155.194	0.117972	0.102253	1.15374	0.248609	0.413757		notDEG	neither
ENSBTAG00000059287	0.0252293	10.573	0.0279204	0.867813	0.92217		779.46	0.139113	0.156849	0.886922	0.375121	0.548187		notDEG	neither
ENSBTAG00000061892	-0.0214689	8.29494	0.0274999	0.868803	0.922325		156.167	0.066936	0.108906	0.614623	0.538803	0.694878		notDEG	neither
NODE_131756_length_1592_cov_13.508251_g51021_i0.mrna1	0.0278691	7.67599	0.0272399	0.869419	0.922489		109.298	0.0634827	0.197373	0.321638	0.747727	0.848523		notDEG	neither
ENSBTAG00000053782	0.0241059	6.66156	0.0266914	0.870729	0.923388		49.0339	0.125778	0.120993	1.03955	0.298549	0.467255		notDEG	neither
ENSBTAG00000059992	-0.0682735	3.65875	0.026399	0.871432	0.923644		4.36749	0.0776413	0.402484	0.192906	0.847033	0.909662		notDEG	neither
ENSBTAG00000011654	-0.0301484	8.70874	0.0253991	0.873869	0.924756		211.807	0.115906	0.190939	0.607033	0.543829	0.69817		notDEG	neither
ENSBTAG00000064369	0.0396569	6.40736	0.0254111	0.87384	0.924756		40.332	0.135837	0.23068	0.588855	0.555959	0.708393		notDEG	neither
ENSBTAG00000068842	-0.0266055	7.65997	0.0254136	0.873833	0.924756		108.932	0.0148567	0.199423	0.0744985	0.940614	0.969368		notDEG	neither
LOC101909274	-0.0156913	8.22635	0.0243436	0.876496	0.927023		149.013	0.0715766	0.076918	0.930557	0.352083	0.523329		notDEG	neither
ENSBTAG00000054521	0.0672018	2.02518	0.0241677	0.876939	0.927023		0.26002	0.0295467	0.734897	0.0402052	0.96793	NA		notDEG	neither
ENSBTAG00000068284	-0.0296469	8.29278	0.0237336	0.87804	0.927697		157.249	0.0411871	0.187277	0.219926	0.825929	0.895811		notDEG	neither
ENSBTAG00000064808	-0.0398322	7.40839	0.0224398	0.881386	0.927799		68.7884	0.491606	0.103314	4.75837	1.95163e-06	0.000155317		notDEG	neither
ENSBTAG00000062422	-0.0208795	9.04601	0.0226266	0.880896	0.927799		272.512	0.0888715	0.15287	0.581353	0.561003	0.713868		notDEG	neither
ENSBTAG00000055459	-0.0224974	6.83465	0.0230608	0.879768	0.927799		56.2582	0.0819231	0.143497	0.570904	0.568065	0.719336		notDEG	neither
LOC107131779	-0.0169138	8.35825	0.0234412	0.878788	0.927799		170.43	0.061175	0.120748	0.506635	0.612411	0.750773		notDEG	neither
LOC132342352	-0.0278968	6.7316	0.0225367	0.881131	0.927799		51.8644	0.0747215	0.182881	0.408579	0.682848	0.798678		notDEG	neither
ENSBTAG00000056767	-0.0994776	1.86195	0.0715709	0.88024	0.927799		0.0618357	-0.140062	1.82488	-0.0767511	0.938822	NA		notDEG	neither
NODE_60997_length_3596_cov_18.837738_g10518_i4.mrna1	-0.0787626	1.86863	0.0515317	0.88024	0.927799		0.108646	-0.14066	2.93287	-0.0479599	0.961748	NA		notDEG	neither
NODE_160710_length_1150_cov_11.227400_g12935_i30.mrna1+NODE_177972_length_951_cov_12.000000_g12935_i32.mrna1+NODE_251084_length_448_cov_13.396226_g151558_i0.mrna1	0.020315	6.8202	0.0219188	0.88276	0.928268		54.9076	0.119342	0.111201	1.07321	0.283179	0.451102		notDEG	neither
ENSBTAG00000052446	0.122256	4.52146	0.0220353	0.882454	0.928268		9.6374	0.122948	1.36332	0.0901823	0.928142	0.961362		notDEG	neither
NODE_54208_length_3921_cov_18.554370_g17520_i0.mrna1	0.0321316	7.39099	0.0204685	0.886677	0.931407		82.4924	0.133147	0.211875	0.628423	0.529727	0.6852		notDEG	neither
ENSBTAG00000052912	0.0731806	2.49398	0.0205696	0.8864	0.931407		1.24912	0.185025	0.630591	0.293415	0.769205	0.858836		notDEG	neither
ENSBTAG00000066607	0.0235207	8.57919	0.0201202	0.887639	0.931928		190.621	0.129539	0.152978	0.846784	0.397115	0.567732		notDEG	neither
ENSBTAG00000069300	0.0411594	7.9139	0.0190202	0.890734	0.933731		118.98	0.177989	0.285239	0.623999	0.532629	0.687843		notDEG	neither
ENSBTAG00000050953	-0.0231519	7.71478	0.0190116	0.890758	0.933731		103.015	0.0736131	0.137073	0.537037	0.591242	0.736162		notDEG	neither
ENSBTAG00000061127	-0.0331462	6.50787	0.0190937	0.890524	0.933731		43.7999	0.0371287	0.231521	0.160369	0.872591	0.929657		notDEG	neither
NODE_79607_length_2877_cov_19.181071_g24555_i1.mrna1	-0.0507583	6.72466	0.0185266	0.892152	0.934703		50.2861	0.0538342	0.355502	0.151432	0.879635	0.932646		notDEG	neither
ENSBTAG00000061545	0.0160615	8.0118	0.017621	0.894805	0.936895		128.435	0.114358	0.107374	1.06505	0.286855	0.454306		notDEG	neither
ENSBTAG00000059485	-0.0607673	3.71333	0.017494	0.895182	0.936895		4.84511	0.128487	0.45717	0.281049	0.778673	0.864187		notDEG	neither
ENSBTAG00000069275	-0.0133533	12.5008	0.0172333	0.895961	0.93722		2941.8	0.111519	0.0926681	1.20342	0.228812	0.389511		notDEG	neither
LOC112442020	0.0715525	2.4944	0.0168128	0.897231	0.938057		1.1222	0.229218	0.728251	0.314752	0.75295	0.850464		notDEG	neither
NODE_53078_length_3978_cov_16.712125_g17165_i0.mrna1+NODE_89227_length_2571_cov_16.521652_g17165_i2.mrna1	0.026617	6.42982	0.0164682	0.898284	0.938667		40.8204	0.136893	0.181894	0.752599	0.451691	0.615356		notDEG	neither
ENSBTAG00000061518	0.0201395	7.09756	0.0152836	0.901991	0.940253		69.6764	0.13594	0.173729	0.782483	0.433931	0.602332		notDEG	neither
LOC101905019	-0.0170077	8.65409	0.0155443	0.901163	0.940253		199.673	0.065838	0.0924906	0.711834	0.476567	0.636801		notDEG	neither
ENSBTAG00000062226	0.0430319	3.23117	0.0155599	0.901114	0.940253		2.90685	0.169027	0.313237	0.539616	0.589462	0.735384		notDEG	neither
ENSBTAG00000061738	-0.0181852	7.30182	0.0152325	0.902154	0.940253		77.8922	0.0608272	0.134345	0.452769	0.650715	0.776791		notDEG	neither
ENSBTAG00000068924	0.035417	5.23824	0.0154424	0.901486	0.940253		21.4717	0.0708361	0.313069	0.226264	0.820996	0.893506		notDEG	neither
LOC112446777	-0.0171126	8.28531	0.0146884	0.903909	0.941591		159.463	0.0961026	0.151101	0.636016	0.524766	0.681375		notDEG	neither
NODE_122500_length_1766_cov_15.081705_g45800_i0.mrna1+NODE_270757_length_339_cov_27.564885_g171229_i0.mrna1	0.0142219	7.13557	0.0144742	0.904609	0.941829		70.1576	0.108451	0.108841	0.996417	0.319048	0.487089		notDEG	neither
ENSBTAG00000033377	0.0187525	6.49873	0.0140625	0.905968	0.942754		43.3901	0.130199	0.124595	1.04498	0.296031	0.46604		notDEG	neither
ENSBTAG00000067735	-0.0306614	6.51072	0.0137368	0.907059	0.942907		39.329	0.335164	0.191158	1.75334	0.0795441	0.186875		notDEG	neither
ENSBTAG00000060380	0.019359	9.50621	0.0137758	0.906927	0.942907		383.431	0.0909167	0.191977	0.473581	0.635799	0.767621		notDEG	neither
ENSBTAG00000056208	0.0497213	1.92381	0.0137582	0.908492	0.943906		0.118238	-0.0614244	1.39365	-0.0440745	0.964845	NA		notDEG	neither
ENSBTAG00000002518	0.0376875	7.63326	0.0129708	0.909676	0.944645		97.8512	0.197574	0.318837	0.619673	0.535473	0.69105		notDEG	neither
ENSBTAG00000011195	0.0236092	5.87218	0.0127917	0.910299	0.944801		33.1262	0.0727505	0.241428	0.301334	0.76316	0.85542		notDEG	neither
NODE_126852_length_1683_cov_12.935243_g2998_i2.mrna1+NODE_8065_length_9266_cov_17.063010_g2998_i1.mrna1+NODE_256039_length_422_cov_15.695652_g156511_i0.mrna1	-0.0290884	7.38719	0.0124955	0.911339	0.94539		80.4839	0.0785073	0.237029	0.331214	0.740482	0.842861		notDEG	neither
ENSBTAG00000066873	-0.0122061	9.31385	0.0121807	0.912458	0.94606		318.818	0.0835057	0.0827434	1.00921	0.312872	0.482313		notDEG	neither
ENSBTAG00000061005	0.0356815	6.94748	0.0116271	0.914463	0.947647		59.763	0.133561	0.317848	0.420206	0.674335	0.793091		notDEG	neither
ENSBTAG00000069998	-0.0205719	6.77563	0.011324	0.91558	0.947823		53.0306	0.0838465	0.178864	0.468773	0.639232	0.769334		notDEG	neither
ENSBTAG00000058859	-0.0209786	7.27163	0.0113669	0.915421	0.947823		76.2106	0.0714085	0.189134	0.377555	0.705761	0.815865		notDEG	neither
LOC100848568	-0.0128311	6.67676	0.011033	0.916668	0.948457		49.8483	0.0808737	0.112907	0.716284	0.473816	0.634437		notDEG	neither
ENSBTAG00000056716	0.0202857	6.78618	0.0103179	0.919404	0.950796		53.6761	0.151741	0.188242	0.806095	0.420188	0.592295		notDEG	neither
ENSBTAG00000056022	0.0176123	7.3322	0.00990097	0.921044	0.951999		80.0005	0.14041	0.173584	0.808887	0.41858	0.590464		notDEG	neither
LOC112443450	0.0139181	9.78341	0.00918229	0.923954	0.954514		443.973	0.13591	0.118009	1.15169	0.249447	0.414298		notDEG	neither
LOC132343229	-0.00856219	13.248	0.00871716	0.925899	0.955043		4963.94	0.0859117	0.0923091	0.930696	0.352011	0.523329		notDEG	neither
NODE_201086_length_743_cov_10.531532_g102999_i0.mrna1+NODE_157576_length_1191_cov_20.750449_g67560_i0.mrna1+NODE_263919_length_378_cov_28.491694_g164391_i0.mrna1	0.0157683	7.69796	0.00885969	0.925298	0.955043		102.813	0.109889	0.147991	0.742535	0.457764	0.621413		notDEG	neither
ENSBTAG00000058514	-0.0384319	3.07494	0.00879494	0.92557	0.955043		2.28887	0.100919	0.421732	0.239296	0.810876	0.887041		notDEG	neither
ENSBTAG00000030444	-0.0177383	8.76721	0.00855759	0.926579	0.955251		219.925	0.12462	0.189654	0.657092	0.511122	0.667181		notDEG	neither
ENSBTAG00000046372	-0.047133	2.91735	0.00815344	0.928328	0.956561		1.96058	0.0331115	0.594361	0.0557094	0.955573	0.979681		notDEG	neither
ENSBTAG00000060345	-0.00862452	7.78294	0.00798313	0.929079	0.956841		112.488	0.104539	0.107293	0.974331	0.329892	0.498098		notDEG	neither
ENSBTAG00000065655	0.010549	10.3537	0.00767012	0.930479	0.957297		658.847	0.119974	0.103044	1.1643	0.244301	0.410031		notDEG	neither
NODE_76242_length_2993_cov_20.111111_g12547_i3.mrna1	0.0187345	8.89169	0.00773697	0.930178	0.957297		233.802	0.105361	0.188657	0.558478	0.576518	0.726831		notDEG	neither
ENSBTAG00000055471	0.0159317	7.61558	0.00716128	0.932819	0.959211		96.3924	0.126956	0.161035	0.788374	0.430478	0.600182		notDEG	neither
ENSBTAG00000053915	-0.0153063	7.93629	0.00684323	0.934325	0.959278		120.781	0.117496	0.163136	0.720234	0.471381	0.633697		notDEG	neither
ENSBTAG00000058274	0.0240807	6.14281	0.00685523	0.934267	0.959278		33.7628	0.148827	0.28288	0.526114	0.598809	0.742196		notDEG	neither
ENSBTAG00000055234	-0.0234188	6.98321	0.00690167	0.934046	0.959278		62.3251	0.12636	0.278264	0.4541	0.649757	0.776618		notDEG	neither
ENSBTAG00000062943	-0.0664838	2.70288	0.00632529	0.936853	0.959902		1.3055	0.649938	0.586549	1.10807	0.267831	0.435368		notDEG	neither
ENSBTAG00000067762	-0.0133503	6.37679	0.00647398	0.936117	0.959902		39.8922	0.0868045	0.155155	0.55947	0.575841	0.726831		notDEG	neither
ENSBTAG00000060955	0.0140794	9.11924	0.00647719	0.936101	0.959902		293.3	0.0874807	0.200812	0.435634	0.663102	0.786662		notDEG	neither
ENSBTAG00000058458	-0.143858	1.95	0.0362027	0.936424	0.959902		0.099891	0.0686815	1.68144	0.0408469	0.967418	NA		notDEG	neither
ENSBTAG00000063764	-0.00992601	8.32663	0.00553871	0.940902	0.963557		158.988	0.0780644	0.0783836	0.995927	0.319285	0.487089		notDEG	neither
ENSBTAG00000068640	-0.0150193	6.53047	0.00543255	0.94147	0.963645		52.4981	-0.0229406	0.243006	-0.0944034	0.924789	0.960412		notDEG	neither
ENSBTAG00000057773	-0.0146957	6.70671	0.00521543	0.94265	0.964358		50.2978	0.0953354	0.185522	0.513876	0.607339	0.748583		notDEG	neither
ENSBTAG00000063971	-0.010209	6.95591	0.00449696	0.94674	0.968047		64.2985	0.0755817	0.160811	0.470004	0.638352	0.768759		notDEG	neither
NODE_120095_length_1814_cov_15.552677_g28930_i4.mrna1+NODE_155656_length_1217_cov_15.957895_g28930_i5.mrna1	-0.0128458	6.56573	0.00406929	0.949332	0.970202		45.9611	0.116415	0.196176	0.593421	0.5529	0.706312		notDEG	neither
ENSBTAG00000059614	0.0172649	6.71177	0.00393486	0.950175	0.970567		50.8851	0.129845	0.256042	0.507122	0.612069	0.750773		notDEG	neither
ENSBTAG00000065271	0.00704121	7.57078	0.00371156	0.951607	0.971534		94.0713	0.107501	0.101706	1.05698	0.29052	0.458969		notDEG	neither
ENSBTAG00000057080	-0.00940952	9.69975	0.00345899	0.953281	0.972745		415.404	0.0613144	0.141682	0.432761	0.665188	0.787669		notDEG	neither
ENSBTAG00000059796	0.028499	2.88526	0.00319111	0.955124	0.974129		1.83656	0.104358	0.513162	0.203363	0.838851	0.904583		notDEG	neither
ENSBTAG00000066617	0.0132033	6.23637	0.00276663	0.958212	0.97678		42.4248	0.0141399	0.284442	0.0497111	0.960353	0.982998		notDEG	neither
ENSBTAG00000067906	-0.00689991	9.33966	0.00261365	0.959383	0.977417		327.348	0.0798889	0.130362	0.612823	0.539993	0.695473		notDEG	neither
ENSBTAG00000056907	0.0394086	2.3127	0.00255836	0.959815	0.977417		0.68682	0.172235	0.740323	0.232648	0.816035	0.891153		notDEG	neither
NODE_93335_length_2453_cov_15.966330_g26825_i1.mrna1+NODE_119040_length_1835_cov_13.375427_g26825_i2.mrna1	-0.0102168	6.69922	0.00207022	0.963848	0.981025		49.6079	0.0704805	0.201032	0.350594	0.725893	0.831707		notDEG	neither
NODE_20440_length_6674_cov_14.149917_g1131_i3.mrna1	0.00652622	6.76281	0.00174146	0.966841	0.98357		53.1648	0.117978	0.149884	0.78713	0.431206	0.600573		notDEG	neither
ENSBTAG00000068261	0.0106596	8.04897	0.00160166	0.968199	0.984451		130.07	0.102247	0.251197	0.407039	0.68398	0.799022		notDEG	neither
ENSBTAG00000067882	0.0110674	7.12196	0.00136845	0.970604	0.986394		72.5004	0.095457	0.30606	0.311889	0.755125	0.850919		notDEG	neither
ENSBTAG00000063756	0.00581521	7.15296	0.00131085	0.971229	0.986528		69.2983	0.116323	0.128337	0.906392	0.364728	0.539188		notDEG	neither
ENSBTAG00000054665	0.00839828	9.70841	0.00118524	0.972642	0.987461		416.997	0.115153	0.225956	0.509626	0.610314	0.750364		notDEG	neither
LOC112441593	0.0139202	3.01593	0.00113039	0.973282	0.987609		2.23755	0.172001	0.42985	0.400143	0.689051	0.802982		notDEG	neither
ENSBTAG00000063939	-0.0100388	5.38014	0.000959581	0.975382	0.989239		16.9211	0.460103	0.200649	2.29308	0.0218436	0.075719		notDEG	neither
ENSBTAG00000048553	-0.00384815	8.27584	0.000880385	0.97642	0.989789		160.621	0.0805831	0.144618	0.557213	0.577382	0.72744		notDEG	neither
ENSBTAG00000047953	0.0041614	13.105	0.000834817	0.977038	0.989913		4436.86	0.111722	0.126278	0.884732	0.376301	0.549072		notDEG	neither
ENSBTAG00000061566	-0.0476273	5.0697	0.0849164	0.980151	0.992564		16.6461	0.0925831	0.161109	0.574661	0.565521	0.717656		notDEG	neither
LOC104975557	0.00268489	7.05125	0.000411294	0.983882	0.995838		70.1221	0.100129	0.145046	0.690328	0.489988	0.64677		notDEG	neither
ENSBTAG00000056280	0.00358658	6.58228	0.000319814	0.985787	0.997261		46.3004	0.114924	0.181303	0.63388	0.526159	0.681793		notDEG	neither
ENSBTAG00000059807	-0.00237924	7.27397	0.000256715	0.987265	0.998252		75.4532	0.0848434	0.113859	0.745165	0.456172	0.619693		notDEG	neither
ENSBTAG00000058509	-0.00332481	7.82681	0.000227395	0.988015	0.998504		114.646	0.119218	0.222546	0.5357	0.592166	0.736832		notDEG	neither
ENSBTAG00000064996	-0.00444954	6.4814	0.00019129	0.989007	0.999002		48.2613	0.0266377	0.338618	0.0786658	0.937298	0.968221		notDEG	neither
NODE_135152_length_1533_cov_11.805632_g53015_i0.mrna1+NODE_275269_length_311_cov_6.910256_g175741_i0.mrna1	-0.00415792	2.96562	0.000151016	0.990233	0.999735		1.76647	0.705912	0.524883	1.34489	0.17866	0.328928		notDEG	neither
ENSBTAG00000068218	5.00936e-05	9.58625	2.96627e-07	0.999567	1		391.414	0.0948152	0.0867473	1.09301	0.274391	0.441523		notDEG	neither
NODE_83685_length_2740_cov_18.984604_g13745_i3.mrna1+NODE_42269_length_4601_cov_16.955349_g13745_i0.mrna1	-0.000919515	6.8248	6.94925e-05	0.993374	1		56.241	0.114477	0.112622	1.01647	0.309405	0.478513		notDEG	neither
ENSBTAG00000058078	0.0168494	6.51725	0.018794	0.997175	1		44.8587	0.115292	0.118027	0.976832	0.328652	0.497031		notDEG	neither
ENSBTAG00000061464	0.00102953	6.77016	7.40449e-05	0.993161	1		53.6205	0.101407	0.114096	0.888785	0.374119	0.548098		notDEG	neither
LOC132342164	0.00149379	6.58233	6.09041e-05	0.993797	1		45.8555	0.0884585	0.164116	0.538999	0.589887	0.735434		notDEG	neither
NODE_154884_length_1227_cov_87.200870_g62467_i1.mrna1+NODE_150138_length_1295_cov_88.855501_g62467_i0.mrna1	0.0783642	3.04161	0.049363	0.991056	1		2.36841	0.163108	0.332687	0.490274	0.62394	0.760002		notDEG	neither
ENSBTAG00000067270	0.00150159	3.11908	2.34898e-06	0.998782	1		2.43361	0.10341	0.384524	0.268929	0.787984	0.869792		notDEG	neither
ENSBTAG00000064002	-0.00284487	4.96031	7.96415e-05	0.992907	1		13.6118	0.0604408	0.309388	0.195356	0.845114	0.908879		notDEG	neither
ENSBTAG00000002545	0	1.81554	0	1	1		0	NA	NA	NA	NA	NA		notDEG	neither
ENSBTAG00000023026	0	1.81554	0	1	1		0	NA	NA	NA	NA	NA		notDEG	neither
ENSBTAG00000058243	0	1.81554	0	1	1		0	NA	NA	NA	NA	NA		notDEG	neither
ENSBTAG00000063558	0	1.81554	0	1	1		0	NA	NA	NA	NA	NA		notDEG	neither
ENSBTAG00000065671	0	1.81554	0	1	1		0	NA	NA	NA	NA	NA		notDEG	neither
LOC101903925	0	1.81554	0	1	1		0	NA	NA	NA	NA	NA		notDEG	neither
NODE_104998_length_2150_cov_16.383985_g13951_i4.mrna1	0	1.81554	0	1	1		0	NA	NA	NA	NA	NA		notDEG	neither
NODE_167649_length_1065_cov_8.686235_g75003_i0.mrna1	0	1.81554	0	1	1		0	NA	NA	NA	NA	NA		notDEG	neither
NODE_179138_length_938_cov_18.364692_g6647_i6.mrna1	0	1.81554	0	1	1		0	NA	NA	NA	NA	NA		notDEG	neither
[truncated: 2 more rows]
