# Supplementary material for: Identification of novel cattle (Bos taurus) genes and biological insights of their function in pre-implantation embryo development
Source: BMC Genomics. 2024 Aug 9;25:775. doi: 10.1186/s12864-024-10685-5 (PMC11313146; doi:10.1186/s12864-024-10685-5)
Supplement: Supplementary file 5 — Additional file 5: Table S5. Summary of differentially expressed genes (Oocyte - Germinal Vesicle vs. Eight-cell). Summary of DESeq2 and EdgeR output tables for differentially expressed potential gene loci and reference novel gene loci. [file 12864_2024_10685_MOESM5_ESM.xlsx]

## Sheet: Sheet1
Summary of differentially expressed genes (Oocyte - Germinal Vesicle vs. Eight-cell). Summary of DESeq2 and EdgeR output tables for differentially expressed potential gene loci and reference novel gene loci.
			edger						DESeq2
Gene IDs	logFC	logCPM	F	PValue	FDR		baseMean	log2FoldChange	lfcSE	stat	pvalue	padj		result	direction
ENSBTAG00000056767	-14.6031	11.6209	1456.69	7.70818e-51	1.54087e-47		1417.96	-13.9055	0.420533	-33.0664	9.02814e-240	1.80473e-236		DEG	up_8c
ENSBTAG00000046720	-13.7096	10.5315	960.211	1.84091e-44	1.22666e-41		685.634	-12.9201	0.503439	-25.6636	2.98356e-145	3.50832e-143		DEG	up_8c
ENSBTAG00000052938	-14.4118	11.0181	960.386	1.82926e-44	1.22666e-41		1007.35	-13.5394	0.539081	-25.1156	3.3558e-139	3.1944e-137		DEG	up_8c
NODE_234207_length_537_cov_5.917391_g134802_i0.mrna1	-12.2952	9.60757	855.642	9.97934e-43	4.98717e-40		366.824	-11.8339	0.473374	-24.999	6.27086e-138	5.45019e-136		DEG	up_8c
ENSBTAG00000053706	-14.6956	12.0399	839.818	1.89846e-42	7.59004e-40		2002.64	-14.272	0.521011	-27.3929	3.33361e-165	7.40433e-163		DEG	up_8c
NODE_32252_length_5370_cov_15.506140_g6840_i3.mrna1+NODE_50910_length_4092_cov_13.160897_g6840_i7.mrna1	-7.80414	11.3156	771.676	3.46051e-41	1.15293e-38		1201.37	-7.53273	0.241006	-31.2554	1.88515e-214	9.42103e-212		DEG	up_8c
ENSBTAG00000065492	-13.5498	12.3164	662.978	5.98959e-39	1.71046e-36		2410.42	-13.4527	0.489437	-27.4862	2.56839e-166	6.41777e-164		DEG	up_8c
ENSBTAG00000034323	-12.8064	10.6173	624.559	4.45076e-38	1.11213e-35		672.574	-12.4384	0.50803	-24.4837	2.2039e-132	1.69446e-130		DEG	up_8c
NODE_105618_length_2135_cov_54.108844_g37244_i0.mrna1	-10.2315	12.0816	621.212	5.32817e-38	1.18345e-35		1892.96	-9.875	0.310921	-31.7605	2.27507e-221	2.27393e-218		DEG	up_8c
ENSBTAG00000060534	-7.93651	10.0458	616.417	6.90536e-38	1.38038e-35		506.684	-7.71168	0.280374	-27.505	1.5288e-166	4.36582e-164		DEG	up_8c
ENSBTAG00000066300	-4.8957	8.22909	581.346	3.62333e-37	6.58458e-35		133.277	-4.52727	0.172756	-26.2061	2.26503e-151	3.01853e-149		DEG	up_8c
ENSBTAG00000039662	-3.71051	10.5502	578.181	4.34811e-37	6.84016e-35		700.273	-3.442	0.126445	-27.2212	3.6404e-163	6.61561e-161		DEG	up_8c
NODE_40823_length_4699_cov_16.053440_g711_i5.mrna1+NODE_161515_length_1140_cov_12.446849_g70377_i0.mrna1	-11.0857	10.3041	582.927	4.44833e-37	6.84016e-35		581.983	-10.9469	0.428481	-25.5482	5.74698e-144	6.38234e-142		DEG	up_8c
ENSBTAG00000068505	-4.80604	10.9936	575.303	5.16881e-37	7.38032e-35		949.841	-4.54919	0.16979	-26.793	3.90287e-158	6.50153e-156		DEG	up_8c
ENSBTAG00000068939	-8.97564	6.20159	570.02	6.9871e-37	9.31147e-35		31.4476	-8.34433	0.440359	-18.9489	4.50849e-80	1.30616e-78		DEG	up_8c
NODE_175079_length_982_cov_16.404420_g277_i111.mrna1	-11.5065	9.27658	566.996	1.11587e-36	1.39414e-34		287.777	-11.2332	0.518179	-21.6782	3.29663e-104	1.60731e-102		DEG	up_8c
ENSBTAG00000052041	-10.6296	9.7254	553.027	2.54753e-36	2.99559e-34		371.115	-10.4405	0.422154	-24.7314	4.91571e-135	4.09438e-133		DEG	up_8c
ENSBTAG00000062226	-11.012	12.2182	549.653	3.11814e-36	3.46286e-34		2161.31	-10.7133	0.363996	-29.4326	2.10399e-190	8.41177e-188		DEG	up_8c
ENSBTAG00000053476	-3.69575	10.9942	535.187	5.67392e-36	5.71623e-34		945.699	-3.38664	0.137113	-24.6995	1.08184e-134	8.65037e-133		DEG	up_8c
NODE_244292_length_484_cov_11.756757_g144789_i0.mrna1	-9.80149	6.69035	537.441	5.71909e-36	5.71623e-34		44.1358	-8.96179	0.505954	-17.7127	3.34885e-70	7.43816e-69		DEG	up_8c
NODE_88098_length_2606_cov_8.948201_g29620_i0.mrna1+NODE_217168_length_631_cov_45.732852_g118140_i0.mrna1	-9.34064	6.61344	532.144	7.5601e-36	7.1965e-34		42.0492	-8.76155	0.452875	-19.3465	2.18109e-83	6.92062e-82		DEG	up_8c
ENSBTAG00000063944	-5.79735	9.92606	526.596	1.22972e-35	1.11736e-33		444.521	-5.56231	0.203434	-27.3421	1.33944e-164	2.67753e-162		DEG	up_8c
ENSBTAG00000068249	-12.093	10.8326	522.841	1.61768e-35	1.40597e-33		797.556	-11.9132	0.487568	-24.4338	7.47301e-132	5.5328e-130		DEG	up_8c
ENSBTAG00000011844	-5.49737	8.19827	509.062	2.95713e-35	2.46304e-33		129.072	-5.11603	0.213735	-23.9363	1.28219e-126	8.26808e-125		DEG	up_8c
LOC132342650	-11.9128	10.0311	512.117	3.19092e-35	2.55146e-33		496.303	-11.7985	0.522051	-22.6002	4.31687e-113	2.53806e-111		DEG	up_8c
ENSBTAG00000052579	-8.44426	6.46656	499.458	5.73754e-35	4.41129e-33		38.6358	-8.25204	0.391923	-21.0552	2.04704e-98	8.52508e-97		DEG	up_8c
ENSBTAG00000056014	-8.01081	11.7139	501.913	6.16137e-35	4.5617e-33		1465.1	-7.61469	0.284851	-26.7322	1.98988e-157	3.05982e-155		DEG	up_8c
NODE_90977_length_2519_cov_20.646601_g30812_i0.mrna1	-11.7229	9.75307	493.527	1.06751e-34	7.62124e-33		414.236	-11.5725	0.554403	-20.8738	9.26496e-97	3.6315e-95		DEG	up_8c
ENSBTAG00000039346	-15.2953	12.3015	490.381	1.3147e-34	9.06237e-33		2078.6	-14.4527	0.720637	-20.0555	1.80794e-89	6.81902e-88		DEG	up_8c
NODE_6370_length_9978_cov_19.557822_g196_i8.mrna1+NODE_3086_length_12211_cov_17.781193_g196_i6.mrna1	-10.0897	8.58424	487.524	1.58999e-34	1.05946e-32		175.779	-9.96951	0.472848	-21.084	1.11594e-98	4.74631e-97		DEG	up_8c
NODE_16046_length_7364_cov_18.602443_g4317_i1.mrna1	-7.86269	10.6134	484.944	1.88949e-34	1.19022e-32		747.905	-7.61394	0.292106	-26.0657	8.939e-150	1.11682e-147		DEG	up_8c
ENSBTAG00000064168	-10.8896	9.75475	484.62	1.93097e-34	1.19022e-32		397.73	-10.7758	0.490839	-21.9539	7.95176e-107	3.97389e-105		DEG	up_8c
ENSBTAG00000064018	-9.82655	8.54838	484.36	1.96484e-34	1.19022e-32		174.128	-9.75457	0.452902	-21.5379	6.87216e-103	3.19476e-101		DEG	up_8c
ENSBTAG00000003408	-10.7975	7.44018	483.822	2.03711e-34	1.1977e-32		78.4523	-9.85593	0.599967	-16.4275	1.21662e-60	1.81495e-59		DEG	up_8c
ENSBTAG00000064341	-9.88785	7.44045	483.325	2.1064e-34	1.20305e-32		76.935	-9.50381	0.486879	-19.5199	7.44183e-85	2.56487e-83		DEG	up_8c
ENSBTAG00000038680	-11.9806	13.8231	475.596	3.55449e-34	1.97373e-32		6848.99	-11.7274	0.40699	-28.8149	1.3951e-182	4.64802e-180		DEG	up_8c
ENSBTAG00000068261	-7.4006	14.0551	474.833	3.74434e-34	2.02295e-32		8020.22	-7.09686	0.283203	-25.0592	1.38473e-138	1.25821e-136		DEG	up_8c
ENSBTAG00000056823	-2.60179	9.94997	466.098	5.28351e-34	2.7794e-32		467.304	-2.29086	0.0907163	-25.253	1.05094e-140	1.05041e-138		DEG	up_8c
ENSBTAG00000064711	-7.67559	11.9142	467.948	6.00912e-34	3.08006e-32		1827.36	-7.37827	0.291418	-25.3185	1.99691e-141	2.10096e-139		DEG	up_8c
NODE_60997_length_3596_cov_18.837738_g10518_i4.mrna1	-9.84584	6.93495	465.449	7.14496e-34	3.57069e-32		53.8358	-9.18224	0.52235	-17.5787	3.58741e-69	7.71101e-68		DEG	up_8c
NODE_196699_length_777_cov_21.695714_g99047_i0.mrna1	-10.186	7.99741	460.575	1.00388e-33	4.89453e-32		116.994	-9.91518	0.51226	-19.3558	1.82224e-83	5.87524e-82		DEG	up_8c
ENSBTAG00000054521	-8.73768	6.99262	451.995	1.84073e-33	8.761e-32		53.9869	-8.49925	0.435805	-19.5024	1.0467e-84	3.54638e-83		DEG	up_8c
ENSBTAG00000064264	-6.17098	8.31043	446.566	2.56836e-33	1.19399e-31		142.622	-5.88055	0.255484	-23.0173	3.13127e-117	1.95607e-115		DEG	up_8c
NODE_188456_length_848_cov_3.352789_g91848_i0.mrna1	-11.1772	10.6147	445.568	2.91763e-33	1.32553e-31		743.575	-11.1178	0.48426	-22.9582	1.21905e-116	7.38446e-115		DEG	up_8c
NODE_26566_length_5918_cov_15.625578_g8595_i1.mrna1	-8.22619	6.12548	438.989	3.67508e-33	1.63255e-31		30.0897	-7.97333	0.413537	-19.2808	7.7817e-83	2.43057e-81		DEG	up_8c
NODE_163118_length_1119_cov_56.232246_g71585_i0.mrna1	-9.51715	10.0085	439.285	4.60267e-33	1.9576e-31		479.348	-9.34	0.387255	-24.1185	1.59964e-128	1.0659e-126		DEG	up_8c
ENSBTAG00000067599	-10.6614	7.97085	439.558	4.51206e-33	1.9576e-31		113.071	-10.1364	0.581165	-17.4414	3.99855e-68	8.24031e-67		DEG	up_8c
ENSBTAG00000069670	-4.39643	7.19357	420.716	1.44067e-32	5.99979e-31		64.4048	-4.04356	0.192432	-21.0129	4.99645e-98	1.99758e-96		DEG	up_8c
NODE_218970_length_621_cov_1.669118_g119896_i0.mrna1	-9.49475	7.20973	419.608	1.99124e-32	7.96098e-31		65.0134	-9.13149	0.511211	-17.8625	2.31224e-71	5.56888e-70		DEG	up_8c
NODE_69263_length_3248_cov_14.975402_g12475_i1.mrna1	-10.5614	7.58641	419.705	1.97662e-32	7.96098e-31		91.3733	-9.9455	0.613542	-16.21	4.28628e-59	5.95019e-58		DEG	up_8c
ENSBTAG00000067491	-10.2002	7.07289	415.177	2.79175e-32	1.09426e-30		61.7535	-9.44514	0.602522	-15.676	2.20657e-55	2.70609e-54		DEG	up_8c
ENSBTAG00000063823	-5.389	8.10043	409.006	3.99901e-32	1.53731e-30		123.109	-5.09464	0.230975	-22.0571	8.16115e-108	4.29319e-106		DEG	up_8c
NODE_187878_length_853_cov_9.972938_g91346_i0.mrna1	-10.3957	7.82819	408.325	4.73602e-32	1.78628e-30		108.283	-10.0372	0.586425	-17.1158	1.13087e-65	2.13265e-64		DEG	up_8c
NODE_54097_length_3926_cov_18.123149_g13951_i1.mrna1	-10.3685	7.021	406.235	5.573e-32	2.06304e-30		58.001	-9.41981	0.638038	-14.7637	2.5107e-49	2.4846e-48		DEG	up_8c
ENSBTAG00000063994	-11.3532	9.63959	404.903	6.18428e-32	2.2477e-30		331.026	-11.0322	0.550599	-20.0367	2.63576e-89	9.75719e-88		DEG	up_8c
ENSBTAG00000016748	-11.12	13.0894	400.96	8.43044e-32	2.95692e-30		3741.94	-10.7139	0.405201	-26.441	4.636e-154	6.61955e-152		DEG	up_8c
ENSBTAG00000049752	-11.9684	12.5652	400.958	8.43144e-32	2.95692e-30		2963.58	-11.8171	0.48436	-24.3974	1.82394e-131	1.30216e-129		DEG	up_8c
ENSBTAG00000059444	-9.32456	6.24044	399.951	8.62251e-32	2.97179e-30		34.839	-8.61854	0.579516	-14.8719	5.01321e-50	5.08701e-49		DEG	up_8c
ENSBTAG00000069504	-8.04721	7.95765	397.612	1.09888e-31	3.72315e-30		106.542	-7.7943	0.350658	-22.2277	1.85517e-109	1.00229e-107		DEG	up_8c
NODE_226702_length_577_cov_4.388000_g127438_i0.mrna1	-8.13349	6.4956	395.77	1.20748e-31	4.02292e-30		40.2435	-7.97603	0.452741	-17.6172	1.81738e-69	3.99225e-68		DEG	up_8c
ENSBTAG00000064429	-10.3703	10.0752	391.295	1.8215e-31	5.87287e-30		482.642	-10.1766	0.472048	-21.5585	4.40907e-103	2.09851e-101		DEG	up_8c
NODE_30646_length_5517_cov_12.921324_g1870_i6.mrna1	-8.69905	6.53689	391.321	1.81759e-31	5.87287e-30		40.8654	-8.39882	0.489231	-17.1674	4.65889e-66	9.13052e-65		DEG	up_8c
LOC132343398	-1.99732	11.6354	388.02	1.89243e-31	6.00472e-30		1559.3	-1.69059	0.0881519	-19.1781	5.63771e-82	1.73381e-80		DEG	up_8c
ENSBTAG00000062255	-10.4518	10.3132	386.214	2.74871e-31	8.58541e-30		553.036	-10.1775	0.453943	-22.4203	2.49721e-111	1.42626e-109		DEG	up_8c
NODE_1788_length_13884_cov_15.738176_g243_i4.mrna1+NODE_19369_length_6830_cov_12.859026_g6843_i0.mrna1	-9.51562	6.57925	384.017	3.28844e-31	1.01132e-29		43.8432	-8.89502	0.575993	-15.4429	8.41916e-54	9.29829e-53		DEG	up_8c
NODE_44925_length_4439_cov_15.413113_g14576_i0.mrna1+NODE_137755_length_1489_cov_12.443343_g14576_i2.mrna1	-8.99829	7.12191	382.744	3.64993e-31	1.10549e-29		63.1243	-8.82726	0.496457	-17.7805	1.00077e-70	2.29947e-69		DEG	up_8c
ENSBTAG00000068586	-4.10443	7.48392	377.699	4.43173e-31	1.32224e-29		81.3324	-3.82195	0.17167	-22.2633	8.38362e-110	4.65524e-108		DEG	up_8c
NODE_192704_length_810_cov_17.653479_g95504_i0.mrna1	-7.68819	6.0958	372.516	7.15019e-31	2.10195e-29		28.8052	-7.51615	0.413681	-18.1689	9.0956e-74	2.33104e-72		DEG	up_8c
NODE_126292_length_1693_cov_17.067450_g47858_i0.mrna1	-9.24318	7.68089	369.332	1.11518e-30	3.2308e-29		94.2581	-9.13098	0.503037	-18.1517	1.24431e-73	3.14857e-72		DEG	up_8c
NODE_222116_length_603_cov_14.218631_g19228_i1.mrna1	-7.88313	7.15249	363.756	1.79206e-30	5.11762e-29		62.7733	-7.71324	0.404934	-19.0481	6.80962e-81	2.00183e-79		DEG	up_8c
ENSBTAG00000050710	-7.63916	7.18483	359.031	2.69134e-30	7.57744e-29		62.0423	-7.40699	0.380771	-19.4526	2.77142e-84	9.23343e-83		DEG	up_8c
NODE_33707_length_5248_cov_15.539934_g11146_i0.mrna1	-8.43233	7.43432	344.325	9.82474e-30	2.72773e-28		82.4991	-8.41801	0.471664	-17.8475	3.02414e-71	7.19674e-70		DEG	up_8c
ENSBTAG00000066506	-7.89698	6.4575	341.906	1.22095e-29	3.34338e-28		37.5236	-7.71329	0.451188	-17.0955	1.6024e-65	2.96591e-64		DEG	up_8c
ENSBTAG00000039028	-9.95359	7.4267	339.875	1.4668e-29	3.96235e-28		80.7033	-9.57054	0.61424	-15.5811	9.78517e-55	1.1114e-53		DEG	up_8c
LOC132342442	-8.57099	8.63386	335.601	2.16438e-29	5.61895e-28		184.338	-8.39447	0.419758	-19.9984	5.68899e-89	2.06769e-87		DEG	up_8c
ENSBTAG00000061307	-3.64669	6.32392	333.526	2.1377e-29	5.61895e-28		35.9439	-3.31792	0.179375	-18.4971	2.1775e-76	5.80376e-75		DEG	up_8c
ENSBTAG00000063048	-2.40718	7.42101	333.514	2.14002e-29	5.61895e-28		81.0859	-2.08404	0.121569	-17.1428	7.11226e-66	1.36706e-64		DEG	up_8c
ENSBTAG00000049724	-8.84026	8.06534	333.484	2.62819e-29	6.73558e-28		124.537	-8.74092	0.47521	-18.3938	1.47318e-75	3.87485e-74		DEG	up_8c
LOC112449280	-2.42626	8.16037	330.046	2.95281e-29	7.47172e-28		137.729	-2.10205	0.131819	-15.9464	3.01635e-57	3.94097e-56		DEG	up_8c
NODE_102289_length_2217_cov_4.693458_g35695_i0.mrna1+NODE_256788_length_418_cov_8.363636_g157260_i0.mrna1	-7.67817	6.55835	331.309	3.21211e-29	8.02625e-28		41.9472	-7.54219	0.440067	-17.1387	7.63352e-66	1.45328e-64		DEG	up_8c
NODE_259879_length_401_cov_9.185185_g160351_i0.mrna1	-7.71064	6.11601	323.697	6.15674e-29	1.51942e-27		28.6121	-7.49653	0.448586	-16.7115	1.08154e-62	1.74354e-61		DEG	up_8c
ENSBTAG00000070082	-10.1355	9.45944	320.881	8.53214e-29	2.07997e-27		319.461	-8.16015	0.673582	-12.1146	8.84354e-34	4.52129e-33		DEG	up_8c
ENSBTAG00000056494	-5.46514	7.43147	319.089	9.88386e-29	2.38046e-27		76.4062	-5.11946	0.267752	-19.1202	1.7158e-81	5.11923e-80		DEG	up_8c
NODE_68159_length_3291_cov_16.289670_g3430_i2.mrna1	-8.80416	6.03149	317.593	1.16034e-28	2.76134e-27		27.2479	-8.13427	0.583232	-13.9469	3.28679e-44	2.79587e-43		DEG	up_8c
LOC101902960	-12.2602	9.74009	312.614	1.88558e-28	4.43445e-27		394.14	-11.8579	0.748996	-15.8317	1.88173e-56	2.39591e-55		DEG	up_8c
ENSBTAG00000064004	-8.27311	11.0593	310.219	2.38023e-28	5.46905e-27		988.041	-7.97996	0.376133	-21.2158	6.82796e-100	2.9672e-98		DEG	up_8c
NODE_45786_length_4389_cov_14.474722_g141_i5.mrna1	-10.3893	11.8873	310.257	2.37136e-28	5.46905e-27		1769.98	-10.1518	0.482744	-21.0293	3.54002e-98	1.44418e-96		DEG	up_8c
NODE_182854_length_900_cov_17.742406_g82705_i1.mrna1	-7.35434	7.02922	308.928	2.70018e-28	6.13371e-27		57.8197	-7.17103	0.402802	-17.8029	6.71399e-71	1.56061e-69		DEG	up_8c
NODE_221142_length_608_cov_20.751412_g122007_i0.mrna1	-9.47904	8.09998	300.761	6.0581e-28	1.36069e-26		117.932	-9.28469	0.542732	-17.1073	1.30859e-65	2.44475e-64		DEG	up_8c
ENSBTAG00000064679	-3.02188	9.48181	296.73	7.54866e-28	1.67664e-26		328.882	-2.65004	0.157785	-16.7953	2.64187e-63	4.4379e-62		DEG	up_8c
NODE_66082_length_3377_cov_15.758182_g21471_i0.mrna1	-7.69362	4.84182	296.066	8.07656e-28	1.77418e-26		10.9826	-6.89706	0.559978	-12.3167	7.36776e-35	3.99137e-34		DEG	up_8c
ENSBTAG00000058939	-11.4504	8.08163	294.423	1.14812e-27	2.49467e-26		119.08	-10.4567	0.821953	-12.7218	4.47623e-37	2.72804e-36		DEG	up_8c
ENSBTAG00000037938	-5.49897	8.33866	293.901	1.2108e-27	2.60257e-26		148.438	-5.37366	0.244161	-22.0087	2.37915e-107	1.21947e-105		DEG	up_8c
LOC112441593	-7.15793	8.05428	288.474	2.11342e-27	4.49438e-26		122.523	-6.91117	0.380084	-18.1833	7.00215e-74	1.81783e-72		DEG	up_8c
ENSBTAG00000058458	-8.36492	6.22337	287.445	2.35122e-27	4.94747e-26		30.8685	-8.04949	0.499887	-16.1026	2.44571e-58	3.32584e-57		DEG	up_8c
NODE_222575_length_601_cov_3.748092_g123399_i0.mrna1+NODE_160771_length_1150_cov_2.541473_g69844_i0.mrna1+NODE_128118_length_1659_cov_7.247155_g48889_i0.mrna1	-7.52196	6.51289	285.901	2.76051e-27	5.74818e-26		37.5925	-7.2868	0.452857	-16.0907	2.96298e-58	3.97516e-57		DEG	up_8c
NODE_238211_length_516_cov_16.571754_g138753_i0.mrna1	-8.95249	9.48055	285.779	2.79564e-27	5.76133e-26		321.729	-8.71722	0.468812	-18.5943	3.5745e-77	9.78826e-76		DEG	up_8c
NODE_128156_length_1658_cov_12.813409_g48907_i0.mrna1	-6.58886	7.45981	280.956	4.6369e-27	9.45833e-26		79.8533	-6.34574	0.352661	-17.9939	2.17573e-72	5.36948e-71		DEG	up_8c
ENSBTAG00000047301	-3.03362	6.79416	277.884	5.38702e-27	1.08774e-25		50.9889	-2.73483	0.169228	-16.1606	9.55733e-59	1.31759e-57		DEG	up_8c
NODE_154574_length_1232_cov_7.083117_g65459_i0.mrna1	-4.05185	6.06327	277.31	5.7283e-27	1.14509e-25		28.8721	-3.71967	0.214869	-17.3113	3.86377e-67	7.8017e-66		DEG	up_8c
ENSBTAG00000066970	-11.2799	9.17505	278.35	6.11181e-27	1.20965e-25		291.98	-11.163	0.681869	-16.3712	3.06897e-60	4.51064e-59		DEG	up_8c
ENSBTAG00000063185	-2.4756	11.1651	275.935	6.64052e-27	1.30141e-25		1084.71	-2.11593	0.134535	-15.7278	9.75714e-56	1.20398e-54		DEG	up_8c
NODE_25158_length_6080_cov_15.678328_g8595_i0.mrna1+NODE_184167_length_887_cov_6.658025_g88208_i0.mrna1	-5.1582	6.27355	273.741	8.41511e-27	1.63318e-25		33.9187	-4.88556	0.279115	-17.5037	1.34196e-68	2.85381e-67		DEG	up_8c
ENSBTAG00000027978	-8.99723	6.55189	274.883	8.85446e-27	1.70193e-25		42.8761	-8.65535	0.609831	-14.193	1.01181e-45	9.27802e-45		DEG	up_8c
ENSBTAG00000062474	-10.5267	8.56848	274.109	9.62342e-27	1.83212e-25		177.223	-10.3997	0.638885	-16.2778	1.41769e-59	1.98179e-58		DEG	up_8c
ENSBTAG00000064993	-4.7546	7.17075	272.072	1.06143e-26	2.00169e-25		64.3697	-4.54441	0.212797	-21.3556	3.45628e-101	1.53535e-99		DEG	up_8c
LOC132344853	-4.41866	7.92806	269.85	1.46586e-26	2.73855e-25		109.692	-4.0451	0.248178	-16.2992	9.99628e-60	1.42733e-58		DEG	up_8c
ENSBTAG00000062053	-8.00013	5.30296	265.043	2.27634e-26	4.21333e-25		16.0203	-7.36599	0.592643	-12.429	1.81792e-35	1.02367e-34		DEG	up_8c
ENSBTAG00000056208	-10.367	7.96101	266.097	2.30357e-26	4.22462e-25		104.896	-9.88315	0.684781	-14.4326	3.22871e-47	3.07343e-46		DEG	up_8c
NODE_14757_length_7588_cov_13.881907_g5445_i0.mrna1	-7.36786	6.51517	261.896	3.67081e-26	6.67085e-25		41.8356	-7.36231	0.446854	-16.4759	5.46929e-61	8.34588e-60		DEG	up_8c
ENSBTAG00000066771	-5.39505	7.93925	261.752	3.73049e-26	6.71824e-25		110.219	-5.1122	0.27051	-18.8984	1.17572e-79	3.35753e-78		DEG	up_8c
ENSBTAG00000049003	-5.09661	7.2709	261.109	3.94914e-26	7.0485e-25		68.91	-4.80612	0.28553	-16.8323	1.41594e-63	2.41921e-62		DEG	up_8c
ENSBTAG00000066908	-12.0077	8.651	260.498	4.29249e-26	7.59353e-25		187.168	-11.1089	0.826741	-13.4369	3.67405e-41	2.81396e-40		DEG	up_8c
ENSBTAG00000064440	-2.49904	6.30382	258.207	4.7063e-26	8.25253e-25		36.0262	-2.18738	0.133982	-16.3258	6.46343e-60	9.29526e-59		DEG	up_8c
LOC101902240	-2.99219	7.86944	256.756	5.54998e-26	9.64732e-25		108.28	-2.63076	0.174098	-15.1108	1.37427e-51	1.48495e-50		DEG	up_8c
LOC100848180	-10.2307	8.0972	257.542	5.98677e-26	1.03169e-24		116.741	-9.90498	0.685868	-14.4415	2.83488e-47	2.72449e-46		DEG	up_8c
ENSBTAG00000049505	-6.69869	6.42601	255.418	7.61808e-26	1.30158e-24		37.4411	-6.50258	0.392746	-16.5567	1.43226e-61	2.23679e-60		DEG	up_8c
ENSBTAG00000059796	-6.99097	7.6614	252.503	1.06312e-25	1.801e-24		86.2927	-6.64634	0.393547	-16.8883	5.48722e-64	9.53823e-63		DEG	up_8c
ENSBTAG00000066474	-8.02513	7.30845	252.362	1.08045e-25	1.81498e-24		70.8814	-7.86706	0.498021	-15.7967	3.28032e-56	4.12413e-55		DEG	up_8c
ENSBTAG00000059314	-3.35359	8.27474	249.868	1.22608e-25	2.04245e-24		144.19	-3.12424	0.182051	-17.1614	5.16723e-66	1.00284e-64		DEG	up_8c
NODE_165968_length_1085_cov_7.300595_g73732_i0.mrna1+NODE_166579_length_1078_cov_6.145854_g74191_i0.mrna1+NODE_222990_length_598_cov_16.990403_g123808_i0.mrna1+NODE_165317_length_1092_cov_18.073892_g73247_i0.mrna1	-6.62493	6.55904	250.215	1.3838e-25	2.28613e-24		44.2839	-6.52947	0.413645	-15.7852	3.93429e-56	4.91541e-55		DEG	up_8c
NODE_231266_length_552_cov_11.726316_g131908_i0.mrna1+NODE_204344_length_718_cov_20.374415_g105953_i0.mrna1	-8.29596	9.61886	249.921	1.43182e-25	2.34607e-24		377.828	-8.08026	0.455981	-17.7206	2.90788e-70	6.53129e-69		DEG	up_8c
ENSBTAG00000065539	-4.69225	7.40327	248.386	1.67843e-25	2.72779e-24		74.5195	-4.3338	0.262623	-16.502	3.54957e-61	5.50046e-60		DEG	up_8c
ENSBTAG00000047865	-6.76103	5.81514	247.747	1.70963e-25	2.75609e-24		23.2517	-6.63623	0.389382	-17.043	3.94017e-65	7.16036e-64		DEG	up_8c
ENSBTAG00000065294	-1.95257	9.51037	244.973	2.17627e-25	3.45268e-24		357.561	-1.67999	0.111231	-15.1036	1.53252e-51	1.63824e-50		DEG	up_8c
NODE_208710_length_687_cov_12.059016_g110034_i0.mrna1	-10.8253	7.9985	246.346	2.17066e-25	3.45268e-24		117.42	-10.2403	0.843655	-12.138	6.64588e-34	3.44174e-33		DEG	up_8c
LOC101907670	-3.64875	9.36163	243.837	2.70658e-25	4.22692e-24		298.485	-3.45318	0.176097	-19.6095	1.28388e-85	4.5026e-84		DEG	up_8c
ENSBTAG00000057727	-2.19159	7.72696	243.185	2.68949e-25	4.22692e-24		102.158	-1.88332	0.133679	-14.0884	4.47514e-45	3.97591e-44		DEG	up_8c
ENSBTAG00000059018	-8.23333	6.84146	244.221	2.78574e-25	4.31682e-24		52.791	-8.1684	0.546492	-14.947	1.63024e-50	1.7062e-49		DEG	up_8c
ENSBTAG00000059763	-6.02799	9.16265	243.768	2.93875e-25	4.51889e-24		289.417	-5.86716	0.3467	-16.9229	3.05281e-64	5.35313e-63		DEG	up_8c
ENSBTAG00000069046	-6.66524	6.9976	242.463	3.42875e-25	5.23212e-24		59.6033	-6.53561	0.383492	-17.0424	3.98259e-65	7.17225e-64		DEG	up_8c
ENSBTAG00000061482	-2.79224	10.3287	239.982	3.94171e-25	5.96931e-24		605.056	-2.54928	0.147484	-17.2851	6.08965e-67	1.21732e-65		DEG	up_8c
ENSBTAG00000066851	-7.55839	10.0813	237.982	5.85294e-25	8.79701e-24		494.992	-7.28806	0.40197	-18.1309	1.81895e-73	4.54509e-72		DEG	up_8c
ENSBTAG00000030470	-2.27311	9.38112	235.338	6.90961e-25	1.03077e-23		324.12	-1.9511	0.14723	-13.252	4.39161e-40	3.1353e-39		DEG	up_8c
ENSBTAG00000063797	-8.81262	8.4227	236.509	6.98999e-25	1.03504e-23		154.743	-8.63879	0.571943	-15.1043	1.51754e-51	1.63095e-50		DEG	up_8c
ENSBTAG00000069672	-8.28036	6.9642	235.935	7.49135e-25	1.10112e-23		53.061	-8.23846	0.51534	-15.9865	1.58821e-57	2.0887e-56		DEG	up_8c
ENSBTAG00000058985	-2.88598	8.46882	232.963	9.23723e-25	1.34783e-23		167.659	-2.58755	0.180492	-14.3361	1.3022e-46	1.22212e-45		DEG	up_8c
ENSBTAG00000012389	-11.3679	8.92872	233.581	9.97141e-25	1.44441e-23		246.409	-11.1138	0.869282	-12.785	1.98891e-37	1.22333e-36		DEG	up_8c
ENSBTAG00000048958	-2.80315	9.19622	231.65	1.08572e-24	1.56141e-23		275.647	-2.51097	0.162277	-15.4734	5.24744e-54	5.86013e-53		DEG	up_8c
ENSBTAG00000034676	-2.68647	7.04961	230.526	1.2473e-24	1.78097e-23		61.6374	-2.3845	0.164637	-14.4834	1.54336e-47	1.49042e-46		DEG	up_8c
NODE_65036_length_3419_cov_15.926990_g21116_i0.mrna1	-5.60346	6.7148	229.212	1.70503e-24	2.41728e-23		45.546	-5.30814	0.315102	-16.8458	1.12667e-63	1.94156e-62		DEG	up_8c
LOC782892	-4.71817	8.70007	228.756	1.80392e-24	2.53946e-23		191.944	-4.39138	0.281458	-15.6023	7.02695e-55	8.11958e-54		DEG	up_8c
ENSBTAG00000021397	-5.37389	7.66463	227.937	1.99692e-24	2.7915e-23		91.456	-5.04957	0.323274	-15.6201	5.31379e-55	6.2484e-54		DEG	up_8c
LOC132346115	-2.69208	7.14174	223.969	2.83192e-24	3.93125e-23		67.5815	-2.43748	0.179301	-13.5944	4.32547e-42	3.44487e-41		DEG	up_8c
ENSBTAG00000065827	-2.94882	9.22828	223.859	2.87176e-24	3.95907e-23		289.761	-2.72182	0.185219	-14.6952	6.92125e-49	6.74906e-48		DEG	up_8c
ENSBTAG00000058834	-7.14121	7.59338	223.155	3.63376e-24	4.97527e-23		83.0076	-6.85827	0.438389	-15.6443	3.63572e-55	4.35197e-54		DEG	up_8c
ENSBTAG00000068924	-3.93673	7.86302	222.35	3.88056e-24	5.20619e-23		107.706	-3.72119	0.227254	-16.3746	2.90543e-60	4.30219e-59		DEG	up_8c
LOC112442020	-7.49493	7.36159	222.694	3.85165e-24	5.20619e-23		73.8974	-7.26868	0.488988	-14.8648	5.58186e-50	5.63543e-49		DEG	up_8c
ENSBTAG00000065334	-2.88203	7.31857	221.526	3.8616e-24	5.20619e-23		74.8053	-2.60345	0.186115	-13.9884	1.83442e-44	1.57382e-43		DEG	up_8c
ENSBTAG00000061953	-7.76128	7.54003	221.579	4.43549e-24	5.91103e-23		84.9344	-7.63835	0.484701	-15.7589	5.96724e-56	7.40901e-55		DEG	up_8c
ENSBTAG00000003661	-6.7757	8.17846	220.102	5.35202e-24	7.08523e-23		130.999	-6.51218	0.399899	-16.2845	1.27062e-59	1.8014e-58		DEG	up_8c
ENSBTAG00000066114	-6.73065	6.00434	219.87	5.51282e-24	7.25008e-23		27.2961	-6.58393	0.44238	-14.883	4.25117e-50	4.38046e-49		DEG	up_8c
ENSBTAG00000058598	8.01529	8.83712	219.628	5.6861e-24	7.42909e-23		265.021	8.35704	0.389573	21.4518	4.39335e-102	1.99598e-100		DEG	up_GV
ENSBTAG00000057045	-2.09313	7.24535	213.14	1.14225e-23	1.4827e-22		71.7431	-1.76845	0.126201	-14.0129	1.2994e-44	1.13925e-43		DEG	up_8c
ENSBTAG00000065330	7.0165	8.02274	212.467	1.43533e-23	1.85111e-22		149.677	5.43755	0.487837	11.1462	7.4696e-29	2.80145e-28		DEG	up_GV
ENSBTAG00000059534	-5.42851	6.55324	212.375	1.45277e-23	1.86159e-22		42.316	-5.22338	0.336266	-15.5334	2.06018e-54	2.31365e-53		DEG	up_8c
ENSBTAG00000065989	-5.80639	8.72284	211.738	1.57931e-23	2.01086e-22		193.313	-5.49092	0.350732	-15.6556	3.04226e-55	3.68574e-54		DEG	up_8c
ENSBTAG00000065671	-16.0481	12.4121	758.532	2.60009e-23	3.28961e-22		2563.32	-14.9522	0.47535	-31.4552	3.56525e-217	2.37565e-214		DEG	up_8c
ENSBTAG00000058341	-2.33626	7.74011	204.853	3.44258e-23	4.32813e-22		98.7402	-2.02285	0.123665	-16.3575	3.84503e-60	5.56972e-59		DEG	up_8c
NODE_96843_length_2357_cov_11.115789_g1031_i14.mrna1+NODE_165951_length_1085_cov_10.747024_g1031_i16.mrna1	-8.39684	6.78037	205.796	3.4736e-23	4.33983e-22		43.848	-8.15565	0.595424	-13.6972	1.055e-42	8.53827e-42		DEG	up_8c
ENSBTAG00000063193	-1.66839	10.7779	204.608	3.5588e-23	4.41866e-22		871.242	-1.32075	0.113264	-11.6608	2.02086e-31	9.03734e-31		DEG	up_8c
ENSBTAG00000054342	-7.12472	6.53441	205.212	3.75676e-23	4.63565e-22		42.0888	-7.04013	0.494238	-14.2444	4.85552e-46	4.4936e-45		DEG	up_8c
ENSBTAG00000034844	2.92052	6.02863	203.843	3.94705e-23	4.84058e-22		35.1335	3.29282	0.16126	20.4194	1.12551e-92	4.32674e-91		DEG	up_GV
LOC112448395	-2.27604	7.30405	202.92	4.47412e-23	5.45352e-22		74.0669	-2.0064	0.126996	-15.799	3.16272e-56	4.00144e-55		DEG	up_8c
ENSBTAG00000067270	-5.67563	6.78708	203.573	4.6849e-23	5.67583e-22		48.0551	-5.37972	0.358395	-15.0106	6.2571e-51	6.65317e-50		DEG	up_8c
NODE_268330_length_353_cov_6.278986_g168802_i0.mrna1	-6.18284	8.2736	202.463	5.44421e-23	6.556e-22		138.582	-5.8465	0.379452	-15.4077	1.45221e-53	1.59504e-52		DEG	up_8c
ENSBTAG00000066435	-1.56251	10.4024	199.948	6.71867e-23	8.04229e-22		666.549	-1.23256	0.0929841	-13.2556	4.18885e-40	3.00126e-39		DEG	up_8c
ENSBTAG00000059992	-7.45511	9.3091	200.839	6.7906e-23	8.08001e-22		252.332	-6.97963	0.426346	-16.3708	3.09134e-60	4.51064e-59		DEG	up_8c
ENSBTAG00000055749	-2.58089	7.7828	198.586	8.10617e-23	9.5883e-22		103.849	-2.24649	0.177804	-12.6346	1.36066e-36	8.1436e-36		DEG	up_8c
ENSBTAG00000060597	2.38534	9.19904	198.093	8.6792e-23	1.02057e-21		329.835	2.73276	0.145318	18.8054	6.82679e-79	1.89538e-77		DEG	up_GV
NODE_169221_length_1047_cov_4.259794_g76192_i0.mrna1	-7.79195	6.30352	196.884	1.16973e-22	1.36742e-21		34.5805	-7.83404	0.576853	-13.5807	5.21555e-42	4.10468e-41		DEG	up_8c
ENSBTAG00000011195	-2.61936	7.4254	194.797	1.37371e-22	1.59654e-21		79.152	-2.3759	0.144064	-16.4921	4.185e-61	6.43525e-60		DEG	up_8c
ENSBTAG00000059554	5.97699	6.22123	193.708	1.67668e-22	1.93739e-21		40.9472	6.5179	0.345957	18.8402	3.53864e-79	9.96303e-78		DEG	up_GV
ENSBTAG00000058615	-2.10386	9.95085	192.758	1.83008e-22	2.10248e-21		482.858	-1.77671	0.14677	-12.1054	9.89078e-34	5.03096e-33		DEG	up_8c
ENSBTAG00000058197	-2.00803	7.89577	191.88	2.07199e-22	2.3668e-21		113.804	-1.67182	0.132793	-12.5896	2.40777e-36	1.41563e-35		DEG	up_8c
ENSBTAG00000056497	-4.35115	8.90159	192.72	2.09138e-22	2.37538e-21		200.029	-3.84697	0.274693	-14.0046	1.4606e-44	1.275e-43		DEG	up_8c
ENSBTAG00000062243	-3.1955	6.73704	191.692	2.128e-22	2.40332e-21		47.3192	-2.81645	0.218079	-12.9148	3.71289e-38	2.37887e-37		DEG	up_8c
NODE_135152_length_1533_cov_11.805632_g53015_i0.mrna1+NODE_275269_length_311_cov_6.910256_g175741_i0.mrna1	-7.90671	8.77191	192.507	2.15515e-22	2.4203e-21		197.866	-7.57917	0.4863	-15.5854	9.15046e-55	1.04524e-53		DEG	up_8c
ENSBTAG00000057069	-3.73885	6.13316	190.321	2.58613e-22	2.88808e-21		30.0025	-3.37401	0.228141	-14.7891	1.72162e-49	1.7122e-48		DEG	up_8c
ENSBTAG00000059485	-5.29143	7.30459	190.937	2.68975e-22	2.98711e-21		68.9498	-4.95183	0.332777	-14.8803	4.42199e-50	4.53311e-49		DEG	up_8c
NODE_194594_length_795_cov_3.516713_g97166_i0.mrna1	-3.63957	7.11726	188.893	3.17824e-22	3.51011e-21		61.385	-3.31871	0.237184	-13.9921	1.74166e-44	1.50229e-43		DEG	up_8c
ENSBTAG00000069212	-6.12632	6.33261	189.623	3.2415e-22	3.56031e-21		36.5485	-6.02881	0.387956	-15.5399	1.86196e-54	2.10286e-53		DEG	up_8c
ENSBTAG00000059254	-8.84369	6.35845	186.869	4.80605e-22	5.24989e-21		31.4496	-8.20802	0.72252	-11.3603	6.59464e-30	2.65245e-29		DEG	up_8c
ENSBTAG00000039453	-5.25904	9.22226	186.139	5.33911e-22	5.80048e-21		270.434	-5.14384	0.296784	-17.3319	2.70091e-67	5.5093e-66		DEG	up_8c
ENSBTAG00000050891	-5.24558	10.6385	184.897	6.38945e-22	6.90406e-21		737.887	-5.20455	0.29829	-17.448	3.56756e-68	7.42871e-67		DEG	up_8c
LOC101903832	-4.3688	7.57585	184.592	6.67782e-22	7.16419e-21		83.1378	-4.01783	0.288517	-13.9258	4.41633e-44	3.72499e-43		DEG	up_8c
ENSBTAG00000065010	-8.68255	5.42831	184.568	6.70187e-22	7.16419e-21		17.2701	-7.6698	0.93741	-8.18191	2.79388e-16	5.62434e-16		DEG	up_8c
ENSBTAG00000067290	-1.94813	8.02298	182.458	8.06847e-22	8.57919e-21		122.083	-1.56778	0.119144	-13.1587	1.51629e-39	1.05245e-38		DEG	up_8c
ENSBTAG00000063782	-7.21442	8.37763	182.627	8.89052e-22	9.40326e-21		148.583	-6.96019	0.491533	-14.1602	1.61602e-45	1.46837e-44		DEG	up_8c
ENSBTAG00000058809	-6.96667	6.00288	182.325	9.29208e-22	9.77625e-21		27.176	-6.94127	0.490288	-14.1575	1.67782e-45	1.51763e-44		DEG	up_8c
ENSBTAG00000049441	-3.92446	6.48976	181.121	9.84555e-22	1.03043e-20		39.7134	-3.74937	0.239472	-15.6568	2.98353e-55	3.63663e-54		DEG	up_8c
NODE_147948_length_1327_cov_58.357600_g61013_i0.mrna1+NODE_149010_length_1312_cov_5.423482_g51811_i1.mrna1	-4.01187	5.55434	179.479	1.25323e-21	1.3048e-20		19.7501	-3.69232	0.284318	-12.9866	1.4584e-38	9.58997e-38		DEG	up_8c
LOC101904375	-5.6876	7.65896	180.024	1.3033e-21	1.34989e-20		86.5474	-5.44684	0.326043	-16.7059	1.18743e-62	1.89894e-61		DEG	up_8c
ENSBTAG00000056356	6.45871	6.42225	179.556	1.39662e-21	1.43909e-20		47.5819	6.9527	0.407602	17.0576	3.06946e-65	5.62922e-64		DEG	up_GV
ENSBTAG00000066899	-2.99477	6.8568	177.825	1.60393e-21	1.64423e-20		52.2262	-2.6948	0.194924	-13.8249	1.80313e-43	1.48945e-42		DEG	up_8c
ENSBTAG00000037981	-2.87476	7.95674	177.69	1.63659e-21	1.66915e-20		115.691	-2.53438	0.195354	-12.9733	1.73445e-38	1.13306e-37		DEG	up_8c
ENSBTAG00000037634	-8.25122	6.79952	177.719	1.83472e-21	1.86173e-20		45.9022	-8.2244	0.666764	-12.3348	5.88404e-35	3.21372e-34		DEG	up_8c
LOC107132679	-2.24168	6.86504	176.624	1.92031e-21	1.93874e-20		55.0875	-1.94353	0.161376	-12.0435	2.09934e-33	1.04653e-32		DEG	up_8c
ENSBTAG00000065926	-2.70296	6.49938	176.156	2.06042e-21	2.06974e-20		41.7734	-2.38449	0.196361	-12.1434	6.22005e-34	3.22958e-33		DEG	up_8c
ENSBTAG00000054034	-9.53741	8.13484	176.329	2.25858e-21	2.25746e-20		131.532	-9.46581	0.818808	-11.5605	6.5345e-31	2.85206e-30		DEG	up_8c
LOC112446777	-1.81643	9.25767	174.822	2.52052e-21	2.50673e-20		302.186	-1.51384	0.132699	-11.4081	3.81099e-30	1.56115e-29		DEG	up_8c
ENSBTAG00000046372	-6.66908	7.42886	174.026	3.19488e-21	3.16167e-20		76.0409	-6.37281	0.479535	-13.2896	2.6616e-40	1.9633e-39		DEG	up_8c
ENSBTAG00000064618	-2.77461	6.70662	172.589	3.54013e-21	3.48607e-20		47.0295	-2.39809	0.195942	-12.2388	1.92968e-34	1.02591e-33		DEG	up_8c
ENSBTAG00000065767	-3.65542	9.49062	173.018	3.72254e-21	3.64772e-20		328.828	-3.39232	0.235428	-14.4091	4.53264e-47	4.29419e-46		DEG	up_8c
NODE_152592_length_1260_cov_14.786982_g64091_i0.mrna1+NODE_199369_length_756_cov_16.861561_g101444_i0.mrna1	-7.40001	6.2266	170.517	5.45305e-21	5.31738e-20		32.2639	-7.33746	0.585818	-12.5251	5.43957e-36	3.12463e-35		DEG	up_8c
ENSBTAG00000059682	6.25008	8.56401	170.142	5.7766e-21	5.57846e-20		217.221	6.55035	0.331305	19.7714	5.25286e-87	1.87508e-85		DEG	up_GV
NODE_83678_length_2741_cov_7.528904_g27038_i1.mrna1+NODE_109152_length_2054_cov_8.256955_g27038_i2.mrna1+NODE_78943_length_2901_cov_11.596671_g26061_i0.mrna1+NODE_142243_length_1416_cov_11.562360_g57319_i0.mrna1	-5.98775	8.48803	170.156	5.76429e-21	5.57846e-20		153.719	-5.5903	0.388179	-14.4014	5.07274e-47	4.78321e-46		DEG	up_8c
ENSBTAG00000063579	-3.39018	7.74716	169.799	5.88213e-21	5.65307e-20		98.5484	-3.26535	0.204116	-15.9975	1.32982e-57	1.76047e-56		DEG	up_8c
ENSBTAG00000060455	-4.78917	6.64046	169.765	6.12149e-21	5.85496e-20		42.6342	-4.42407	0.33276	-13.2951	2.47232e-40	1.83724e-39		DEG	up_8c
ENSBTAG00000059278	2.13482	9.82405	168.627	6.51821e-21	6.20472e-20		506.972	2.50468	0.139964	17.8952	1.28631e-71	3.13577e-70		DEG	up_GV
ENSBTAG00000069031	-2.27624	8.9165	168.486	6.66195e-21	6.31148e-20		231.978	-1.94201	0.169688	-11.4446	2.50322e-30	1.04904e-29		DEG	up_8c
ENSBTAG00000054074	2.25254	10.5724	168.448	6.70159e-21	6.31909e-20		859.051	2.58573	0.156965	16.4732	5.71219e-61	8.6505e-60		DEG	up_GV
ENSBTAG00000067998	-6.82889	5.95843	168.584	7.34521e-21	6.89346e-20		27.6661	-6.73126	0.560492	-12.0096	3.16501e-33	1.55451e-32		DEG	up_8c
ENSBTAG00000065617	-8.09641	7.94672	167.987	8.05696e-21	7.5261e-20		113.533	-7.93867	0.615804	-12.8916	5.02201e-38	3.20735e-37		DEG	up_8c
ENSBTAG00000067999	-3.70961	6.78112	167.274	8.31652e-21	7.73243e-20		49.4636	-3.37507	0.266962	-12.6425	1.23116e-36	7.41573e-36		DEG	up_8c
ENSBTAG00000059651	-5.8194	7.94606	167.604	8.55018e-21	7.91287e-20		105.641	-5.46562	0.392785	-13.9151	5.1316e-44	4.31011e-43		DEG	up_8c
NODE_211421_length_668_cov_18.580372_g101220_i1.mrna1	6.24661	7.64854	167.528	8.65117e-21	7.93288e-20		115.638	6.62133	0.34582	19.1467	1.03039e-81	3.12083e-80		DEG	up_GV
ENSBTAG00000022199	-3.91703	7.56318	167.538	8.63801e-21	7.93288e-20		82.7035	-3.58283	0.269824	-13.2784	3.08984e-40	2.24603e-39		DEG	up_8c
ENSBTAG00000065664	-4.52968	7.83476	166.167	1.0695e-20	9.76224e-20		104.643	-4.41352	0.285675	-15.4494	7.60959e-54	8.45087e-53		DEG	up_8c
LOC100847319	-6.20364	6.92714	164.512	1.38647e-20	1.2598e-19		52.9203	-5.91509	0.445375	-13.2811	2.97828e-40	2.18882e-39		DEG	up_8c
ENSBTAG00000062129	-7.9795	6.15185	163.445	1.64052e-20	1.48389e-19		8.69782	-5.95945	0.537355	-11.0903	1.39747e-28	5.16367e-28		DEG	up_8c
ENSBTAG00000062644	-1.64553	9.08349	162.333	1.7549e-20	1.5802e-19		269.128	-1.37175	0.120104	-11.4213	3.2715e-30	1.35119e-29		DEG	up_8c
ENSBTAG00000066605	-2.6969	8.8798	161.309	2.06702e-20	1.8529e-19		217.334	-2.33011	0.195446	-11.922	9.09099e-33	4.38959e-32		DEG	up_8c
NODE_192235_length_814_cov_14.043419_g18428_i3.mrna1	2.2221	8.21986	160.737	2.26583e-20	2.02205e-19		164.509	2.50838	0.150656	16.6497	3.04174e-62	4.82574e-61		DEG	up_GV
ENSBTAG00000050051	-7.53801	6.4541	161.092	2.38396e-20	2.11801e-19		39.6929	-7.45838	0.660059	-11.2996	1.31867e-29	5.20953e-29		DEG	up_8c
ENSBTAG00000058550	6.34397	6.30979	160.943	2.44146e-20	2.1595e-19		44.2678	6.94743	0.407873	17.0333	4.65154e-65	8.30216e-64		DEG	up_GV
ENSBTAG00000051564	-6.14069	6.174	160.054	2.8147e-20	2.47867e-19		31.6111	-5.94523	0.471585	-12.6069	1.93428e-36	1.14737e-35		DEG	up_8c
ENSBTAG00000062505	-4.42149	6.3575	159.694	2.95492e-20	2.59074e-19		35.4181	-4.07279	0.303812	-13.4056	5.60401e-41	4.24334e-40		DEG	up_8c
ENSBTAG00000054899	-3.3765	6.84323	158.998	2.99838e-20	2.61737e-19		49.8878	-2.99013	0.245091	-12.2001	3.10499e-34	1.62483e-33		DEG	up_8c
ENSBTAG00000065233	-3.32976	9.19184	159.117	3.27235e-20	2.84409e-19		265.743	-3.09769	0.22139	-13.992	1.74353e-44	1.50229e-43		DEG	up_8c
ENSBTAG00000060507	-3.86741	7.19312	158.761	3.43393e-20	2.97162e-19		65.9254	-3.61468	0.271469	-13.3153	1.88673e-40	1.4073e-39		DEG	up_8c
ENSBTAG00000046336	-8.79018	8.28893	158.524	3.60055e-20	3.10237e-19		153.949	-8.7893	0.724694	-12.1283	7.48047e-34	3.83422e-33		DEG	up_8c
ENSBTAG00000068380	-4.28294	6.8403	157.965	3.9405e-20	3.38071e-19		54.257	-4.07632	0.315417	-12.9236	3.31355e-38	2.13671e-37		DEG	up_8c
ENSBTAG00000059599	-7.84253	5.74705	157.874	3.99897e-20	3.41622e-19		20.9591	-7.41975	0.801634	-9.25578	2.12666e-20	5.22903e-20		DEG	up_8c
NODE_161670_length_1138_cov_10.537229_g6553_i13.mrna1+NODE_222578_length_601_cov_3.578244_g123402_i0.mrna1	-3.03513	6.75317	156	4.88511e-20	4.15546e-19		50.4701	-2.72315	0.236499	-11.5144	1.11657e-30	4.77948e-30		DEG	up_8c
NODE_83422_length_2748_cov_16.168476_g27768_i0.mrna1	6.12517	5.8778	155.921	5.26875e-20	4.46281e-19		32.4835	5.59741	0.432637	12.9379	2.75016e-38	1.78493e-37		DEG	up_GV
ENSBTAG00000064627	-1.85722	10.4281	155.457	5.34017e-20	4.50422e-19		672.747	-1.49033	0.138246	-10.7803	4.26677e-27	1.48078e-26		DEG	up_8c
ENSBTAG00000067192	-3.49054	6.0897	154.471	6.2819e-20	5.27627e-19		29.7495	-3.25775	0.238325	-13.6694	1.54769e-42	1.24751e-41		DEG	up_8c
ENSBTAG00000060516	-6.38391	5.90342	155.06	6.32439e-20	5.28973e-19		24.8688	-6.25579	0.481315	-12.9973	1.26748e-38	8.36201e-38		DEG	up_8c
ENSBTAG00000065380	-6.43916	6.34978	154.951	6.43807e-20	5.36238e-19		33.2884	-6.16819	0.49753	-12.3976	2.69208e-35	1.5032e-34		DEG	up_8c
ENSBTAG00000068393	-4.96953	9.13649	154.006	7.51968e-20	6.23728e-19		252.633	-4.89163	0.308346	-15.8641	1.12305e-56	1.44838e-55		DEG	up_8c
ENSBTAG00000059116	-7.7931	8.66129	153.728	7.87176e-20	6.50233e-19		186.83	-7.61262	0.693475	-10.9775	4.90309e-28	1.76282e-27		DEG	up_8c
ENSBTAG00000052465	-3.96387	7.85102	153.587	8.05762e-20	6.62847e-19		100.114	-3.53039	0.291701	-12.1027	1.02132e-33	5.18178e-33		DEG	up_8c
ENSBTAG00000063793	-6.84834	9.18605	152.615	9.46115e-20	7.75116e-19		247.831	-6.5167	0.461953	-14.1068	3.44742e-45	3.07651e-44		DEG	up_8c
ENSBTAG00000061689	-5.61507	6.20142	152.286	9.99261e-20	8.12001e-19		30.1821	-5.29903	0.414015	-12.7991	1.65818e-37	1.02622e-36		DEG	up_8c
ENSBTAG00000069721	-2.80244	7.93217	151.762	9.96101e-20	8.12001e-19		115.029	-2.45138	0.20826	-11.7707	5.52421e-32	2.53277e-31		DEG	up_8c
ENSBTAG00000061288	-3.85251	6.77961	151.325	1.14323e-19	9.21496e-19		47.394	-3.5188	0.270146	-13.0255	8.75735e-39	5.87448e-38		DEG	up_8c
LOC132343000	-7.0331	7.51912	151.485	1.14149e-19	9.21496e-19		84.9073	-6.7233	0.520493	-12.9172	3.60028e-38	2.31414e-37		DEG	up_8c
LOC112448569	6.41873	6.81475	151.054	1.22641e-19	9.84573e-19		63.2693	6.87879	0.414677	16.5883	8.4673e-62	1.33277e-60		DEG	up_GV
ENSBTAG00000065604	-2.86026	9.17386	150.658	1.25416e-19	1.00283e-18		281.431	-2.6398	0.223917	-11.7892	4.43741e-32	2.0581e-31		DEG	up_8c
ENSBTAG00000045939	-10.7959	8.13765	150.848	1.2693e-19	1.01089e-18		111.152	-11.3429	1.15487	-9.8218	9.07124e-23	2.51504e-22		DEG	up_8c
ENSBTAG00000067434	-6.54374	5.1022	149.606	1.56287e-19	1.23975e-18		12.7227	-6.27866	0.562742	-11.1573	6.5991e-29	2.48429e-28		DEG	up_8c
ENSBTAG00000064844	6.35955	8.52616	149.465	1.60016e-19	1.26431e-18		213.374	5.30971	0.481201	11.0343	2.61096e-28	9.54168e-28		DEG	up_GV
ENSBTAG00000057660	-3.72075	5.97863	148.221	1.78701e-19	1.40639e-18		28.6872	-3.45616	0.282045	-12.2539	1.60041e-34	8.53125e-34		DEG	up_8c
NODE_248194_length_463_cov_86.233161_g148675_i0.mrna1	5.99238	7.24702	147.938	2.07017e-19	1.62285e-18		86.6927	5.4174	0.438401	12.3572	4.45449e-35	2.46663e-34		DEG	up_GV
ENSBTAG00000062957	6.0869	8.38786	147.133	2.37269e-19	1.85274e-18		194.011	6.4335	0.362781	17.7338	2.29827e-70	5.22072e-69		DEG	up_GV
ENSBTAG00000025756	-2.65422	9.91661	146.505	2.57603e-19	2.00369e-18		447.04	-2.33504	0.193939	-12.0401	2.18705e-33	1.08754e-32		DEG	up_8c
ENSBTAG00000058876	-2.64133	7.97501	145.999	2.61012e-19	2.02234e-18		116.538	-2.36281	0.19168	-12.3268	6.49455e-35	3.53749e-34		DEG	up_8c
NODE_88563_length_2592_cov_10.664414_g16165_i1.mrna1+NODE_49936_length_4146_cov_9.708036_g16165_i0.mrna1	5.74863	6.00921	146.085	2.7683e-19	2.1284e-18		35.5144	6.24126	0.37212	16.7722	3.90077e-63	6.3915e-62		DEG	up_GV
ENSBTAG00000056179	-2.15711	6.38186	145.672	2.7606e-19	2.1284e-18		39.0984	-1.82478	0.174017	-10.4863	9.99061e-26	3.1954e-25		DEG	up_8c
ENSBTAG00000057763	-3.75615	5.87557	145.323	2.93096e-19	2.24482e-18		25.3089	-3.40836	0.279496	-12.1946	3.31974e-34	1.73268e-33		DEG	up_8c
LOC132345979	-2.22346	6.8526	145.295	2.94519e-19	2.24712e-18		53.8222	-1.95883	0.156737	-12.4976	7.69119e-36	4.40536e-35		DEG	up_8c
ENSBTAG00000057314	3.80859	7.58986	145.194	3.2242e-19	2.45064e-18		108.533	4.17716	0.248796	16.7895	2.91342e-63	4.81316e-62		DEG	up_GV
ENSBTAG00000052466	-3.42602	10.6355	144.094	3.9889e-19	3.02038e-18		730.294	-3.15462	0.250918	-12.5723	2.99818e-36	1.75245e-35		DEG	up_8c
NODE_135185_length_1532_cov_20.650172_g46225_i2.mrna1+NODE_190852_length_826_cov_7.329773_g93894_i0.mrna1	2.11937	7.808	143.359	4.11413e-19	3.10345e-18		124.165	2.46562	0.157947	15.6104	6.18882e-55	7.23477e-54		DEG	up_GV
ENSBTAG00000069280	-3.63614	8.63924	143.682	4.28295e-19	3.21865e-18		192.935	-3.39829	0.28837	-11.7845	4.69307e-32	2.16661e-31		DEG	up_8c
ENSBTAG00000048228	-6.06132	8.82138	143.634	4.31801e-19	3.23285e-18		203.235	-5.91638	0.39686	-14.908	2.92455e-50	3.02911e-49		DEG	up_8c
LOC101905499	-3.03904	7.63355	142.898	4.68417e-19	3.4939e-18		92.0951	-2.84657	0.221133	-12.8727	6.41573e-38	4.07144e-37		DEG	up_8c
NODE_209391_length_682_cov_12.474380_g110684_i0.mrna1+NODE_213614_length_654_cov_6.899480_g114699_i0.mrna1	4.82262	6.38735	142.411	5.20926e-19	3.87112e-18		45.3087	5.20698	0.316413	16.4563	7.56051e-61	1.13635e-59		DEG	up_GV
ENSBTAG00000060265	-4.26691	6.06057	141.574	5.99209e-19	4.43636e-18		28.4161	-3.93886	0.309771	-12.7154	4.85783e-37	2.95161e-36		DEG	up_8c
ENSBTAG00000065309	5.5263	6.47394	141.466	6.28829e-19	4.63848e-18		49.3045	5.86135	0.350495	16.7231	8.89887e-63	1.44625e-61		DEG	up_GV
ENSBTAG00000015666	-1.77919	9.72442	140.779	6.45328e-19	4.74268e-18		418.821	-1.44929	0.149598	-9.6879	3.39436e-22	9.13234e-22		DEG	up_8c
NODE_137285_length_1497_cov_12.935915_g8828_i7.mrna1+NODE_174133_length_992_cov_8.904918_g8828_i8.mrna1+NODE_266949_length_361_cov_5.806338_g167421_i0.mrna1	5.2108	6.55704	140.959	6.87097e-19	5.03116e-18		52.8971	5.58431	0.31333	17.8225	4.73084e-71	1.11258e-69		DEG	up_GV
ENSBTAG00000059855	-6.40309	5.38678	140.867	6.98232e-19	5.09404e-18		16.5521	-6.16914	0.575897	-10.7122	8.91803e-27	3.02155e-26		DEG	up_8c
ENSBTAG00000062348	-3.04728	7.00027	140.126	7.23785e-19	5.26126e-18		60.373	-2.74551	0.24876	-11.0368	2.54036e-28	9.3007e-28		DEG	up_8c
ENSBTAG00000069363	-1.61933	7.66555	139.135	8.62171e-19	6.24449e-18		97.3995	-1.28521	0.113966	-11.2771	1.70203e-29	6.67128e-29		DEG	up_8c
ENSBTAG00000058858	-3.20359	6.83391	138.113	1.04626e-18	7.55041e-18		50.5907	-2.79863	0.254093	-11.0142	3.26311e-28	1.1817e-27		DEG	up_8c
ENSBTAG00000067365	-2.09527	7.01125	137.261	1.20276e-18	8.64864e-18		60.0407	-1.73842	0.164035	-10.5979	3.04858e-26	1.00232e-25		DEG	up_8c
NODE_217167_length_631_cov_192.218412_g118139_i0.mrna1+NODE_45995_length_4377_cov_16.967907_g13562_i1.mrna1	3.44021	8.58338	136.491	1.47832e-18	1.0592e-17		218.414	3.7187	0.250752	14.8302	9.35052e-50	9.39281e-49		DEG	up_GV
ENSBTAG00000063445	-2.06451	7.14476	134.455	1.99124e-18	1.42161e-17		67.4437	-1.71585	0.174438	-9.83642	7.84545e-23	2.18651e-22		DEG	up_8c
ENSBTAG00000065519	5.69222	5.93146	134.307	2.2053e-18	1.56882e-17		33.6611	6.12446	0.379572	16.1352	1.44423e-58	1.97741e-57		DEG	up_GV
LOC132344209	-3.41263	7.36962	133.994	2.36707e-18	1.67793e-17		76.1961	-3.10264	0.271676	-11.4204	3.30696e-30	1.36301e-29		DEG	up_8c
ENSBTAG00000066409	-2.71321	7.80566	133.538	2.4004e-18	1.69555e-17		104.747	-2.52265	0.202677	-12.4466	1.45876e-35	8.26081e-35		DEG	up_8c
ENSBTAG00000068053	6.03733	7.03786	133.699	2.49667e-18	1.75734e-17		75.2504	5.40237	0.472534	11.4328	2.86861e-30	1.1897e-29		DEG	up_GV
NODE_162154_length_1132_cov_5.556398_g70860_i0.mrna1+NODE_186197_length_868_cov_16.876106_g89912_i0.mrna1	-2.58786	6.90191	132.334	2.9283e-18	2.05392e-17		54.9053	-2.22812	0.215441	-10.3421	4.54249e-25	1.41882e-24		DEG	up_8c
ENSBTAG00000066179	3.44832	7.61587	132.411	3.03758e-18	2.12312e-17		110.693	3.78404	0.232421	16.2809	1.34794e-59	1.89756e-58		DEG	up_GV
LOC112448013	-1.61083	7.35789	131.814	3.22017e-18	2.2429e-17		80.3242	-1.29321	0.139367	-9.27915	1.70832e-20	4.22118e-20		DEG	up_8c
LOC101902172	1.72539	10.6596	131.332	3.51809e-18	2.4419e-17		909.341	2.04228	0.148584	13.7449	5.46445e-43	4.45854e-42		DEG	up_GV
ENSBTAG00000057528	5.51395	6.13435	131.48	3.73751e-18	2.58522e-17		38.74	5.32454	0.392647	13.5606	6.85522e-42	5.37395e-41		DEG	up_GV
ENSBTAG00000050737	-7.05482	5.66298	131.251	3.89693e-18	2.6862e-17		21.8044	-7.12081	0.661799	-10.7598	5.32979e-27	1.84011e-26		DEG	up_8c
ENSBTAG00000064668	-2.83858	7.90555	130.937	3.98934e-18	2.74045e-17		109.624	-2.48476	0.219448	-11.3227	1.01252e-29	4.02392e-29		DEG	up_8c
ENSBTAG00000062040	-5.11933	5.99687	130.158	4.76259e-18	3.26042e-17		27.8629	-4.85351	0.421221	-11.5225	1.01621e-30	4.37379e-30		DEG	up_8c
ENSBTAG00000069177	-5.88866	6.59051	129.537	5.33953e-18	3.64291e-17		41.7124	-5.64403	0.4743	-11.8997	1.18764e-32	5.72073e-32		DEG	up_8c
ENSBTAG00000054744	-6.85489	6.02057	129.411	5.46533e-18	3.71605e-17		26.1632	-6.82494	0.599758	-11.3795	5.29087e-30	2.14969e-29		DEG	up_8c
NODE_79877_length_2868_cov_13.618416_g2049_i10.mrna1+NODE_95053_length_2406_cov_18.167454_g2049_i11.mrna1	3.84707	7.22497	126.675	8.90306e-18	6.03295e-17		84.2539	4.1491	0.261271	15.8804	8.65678e-57	1.1237e-55		DEG	up_GV
NODE_250745_length_450_cov_5.884718_g151219_i0.mrna1	-2.59215	6.38415	126.304	8.96009e-18	6.05109e-17		37.2782	-2.21157	0.218602	-10.1169	4.64972e-24	1.37294e-23		DEG	up_8c
ENSBTAG00000062889	5.25915	6.29708	126.557	9.29229e-18	6.2543e-17		43.6784	5.62843	0.33225	16.9403	2.26801e-64	4.01217e-63		DEG	up_GV
LOC520336	-7.01689	6.69547	126.007	1.03034e-17	6.91159e-17		41.1763	-6.69648	0.627215	-10.6765	1.31092e-26	4.39687e-26		DEG	up_8c
ENSBTAG00000063069	-2.66175	7.57987	124.603	1.25222e-17	8.37188e-17		89.7761	-2.3876	0.221799	-10.7647	5.05153e-27	1.74706e-26		DEG	up_8c
ENSBTAG00000048086	-6.96472	6.96539	124.884	1.27299e-17	8.48235e-17		55.4672	-6.72418	0.650883	-10.3309	5.11023e-25	1.59366e-24		DEG	up_8c
LOC101903540	1.83406	9.04726	124.407	1.28279e-17	8.51925e-17		296.307	2.12867	0.158704	13.4129	5.08188e-41	3.86262e-40		DEG	up_GV
ENSBTAG00000059477	-1.81732	7.09687	124.205	1.33308e-17	8.82395e-17		65.8327	-1.53104	0.153621	-9.9663	2.14045e-23	6.06918e-23		DEG	up_8c
ENSBTAG00000060345	-1.6347	8.63046	123.912	1.40959e-17	9.2996e-17		195.934	-1.31037	0.146426	-8.94899	3.58744e-19	8.32902e-19		DEG	up_8c
NODE_157083_length_1198_cov_9.347904_g30952_i3.mrna1	5.5086	6.05234	122.087	2.16753e-17	1.4253e-16		36.8537	5.96383	0.382076	15.609	6.32233e-55	7.34787e-54		DEG	up_GV
ENSBTAG00000059946	5.33028	5.89435	121.981	2.18248e-17	1.43042e-16		33.0318	5.12385	0.400308	12.7998	1.64431e-37	1.0208e-36		DEG	up_GV
ENSBTAG00000059680	-2.6798	8.62079	121.435	2.37409e-17	1.55092e-16		184.129	-2.51572	0.201673	-12.4743	1.03147e-35	5.89116e-35		DEG	up_8c
ENSBTAG00000058022	3.47977	8.50134	121.378	2.48333e-17	1.617e-16		202.754	3.78706	0.242397	15.6233	5.04981e-55	5.97312e-54		DEG	up_GV
NODE_135652_length_1524_cov_18.454734_g53311_i0.mrna1+NODE_226445_length_578_cov_24.003992_g127185_i0.mrna1+NODE_192352_length_813_cov_14.777174_g95191_i0.mrna1+NODE_84915_length_2701_cov_17.708079_g28014_i1.mrna1	4.27655	8.01247	120.934	2.705e-17	1.75561e-16		146.598	4.47178	0.315348	14.1805	1.21012e-45	1.10458e-44		DEG	up_GV
ENSBTAG00000069144	-2.6305	6.87051	120.217	2.86935e-17	1.85626e-16		53.794	-2.40927	0.207246	-11.6252	3.06967e-31	1.36362e-30		DEG	up_8c
NODE_151257_length_1279_cov_13.860233_g21513_i3.mrna1+NODE_135730_length_1523_cov_11.738589_g21513_i2.mrna1+NODE_153985_length_1240_cov_14.452279_g61677_i1.mrna1+NODE_148970_length_1312_cov_12.705263_g61677_i0.mrna1	3.68866	6.78536	119.801	3.20091e-17	2.06407e-16		61.762	4.07242	0.285249	14.2767	3.05745e-46	2.856e-45		DEG	up_GV
ENSBTAG00000057246	4.21154	8.6823	119.193	3.78932e-17	2.43564e-16		232.75	4.555	0.291394	15.6317	4.42504e-55	5.26527e-54		DEG	up_GV
NODE_159499_length_1166_cov_12.725436_g42292_i2.mrna1+NODE_118309_length_1849_cov_19.139955_g42292_i1.mrna1+NODE_68792_length_3268_cov_8.640238_g21534_i1.mrna1	-4.11889	7.26621	119.167	3.80901e-17	2.44045e-16		71.98	-3.83244	0.353898	-10.8292	2.50329e-27	8.7637e-27		DEG	up_8c
ENSBTAG00000058410	-4.36977	9.25523	118.835	4.06304e-17	2.59489e-16		280.888	-4.37845	0.315223	-13.89	7.28247e-44	6.09107e-43		DEG	up_8c
NODE_64508_length_3441_cov_16.085910_g14901_i4.mrna1+NODE_73352_length_3096_cov_14.502484_g14901_i10.mrna1+NODE_67141_length_3332_cov_15.828571_g14901_i6.mrna1+NODE_79073_length_2896_cov_15.455126_g14901_i11.mrna1	5.48264	9.3486	118.217	4.58385e-17	2.91819e-16		378.668	5.1154	0.419259	12.2011	3.0681e-34	1.60975e-33		DEG	up_GV
ENSBTAG00000065454	4.88969	9.96707	118.115	4.67638e-17	2.96765e-16		579.233	5.15751	0.341309	15.1109	1.37169e-51	1.48495e-50		DEG	up_GV
ENSBTAG00000065401	-7.17094	9.80595	118.01	4.77295e-17	3.01934e-16		422.788	-7.03425	0.559541	-12.5715	3.03086e-36	1.76638e-35		DEG	up_8c
ENSBTAG00000065578	5.45783	5.92751	117.951	4.82848e-17	3.04483e-16		33.3809	5.84625	0.364784	16.0266	8.33179e-58	1.11035e-56		DEG	up_GV
ENSBTAG00000016997	4.45344	9.57862	117.808	4.96594e-17	3.12167e-16		442.355	4.79032	0.306203	15.6443	3.63473e-55	4.35197e-54		DEG	up_GV
ENSBTAG00000063237	-2.43032	9.63144	117.646	5.00586e-17	3.1369e-16		373.793	-2.03177	0.214122	-9.48884	2.33626e-21	6.04164e-21		DEG	up_8c
ENSBTAG00000058187	-3.79474	7.87826	116.196	6.81958e-17	4.2601e-16		108.832	-3.63537	0.302365	-12.0231	2.68673e-33	1.32612e-32		DEG	up_8c
ENSBTAG00000066617	-2.3409	7.59235	115.776	6.86583e-17	4.27564e-16		89.7869	-2.06581	0.192752	-10.7175	8.42916e-27	2.86076e-26		DEG	up_8c
ENSBTAG00000033344	1.82327	12.1244	115.402	7.39649e-17	4.5918e-16		2527.35	2.11468	0.170058	12.4351	1.68543e-35	9.51746e-35		DEG	up_GV
NODE_142929_length_1405_cov_16.737952_g57751_i0.mrna1	5.1632	6.07633	115.283	8.17102e-17	5.05693e-16		37.2156	5.50742	0.353317	15.5878	8.81756e-55	1.01301e-53		DEG	up_GV
ENSBTAG00000063232	-5.88329	6.05636	114.933	8.75936e-17	5.40251e-16		27.5182	-5.76859	0.493984	-11.6777	1.65776e-31	7.44688e-31		DEG	up_8c
ENSBTAG00000055854	-1.46792	10.3563	114.541	8.78348e-17	5.40251e-16		645.973	-1.17311	0.11717	-10.012	1.34936e-23	3.85889e-23		DEG	up_8c
NODE_257292_length_416_cov_2.769912_g157764_i0.mrna1+NODE_65618_length_3394_cov_19.653904_g3235_i19.mrna1	4.09289	7.49784	114.859	8.88998e-17	5.45125e-16		102.227	4.41578	0.294717	14.9831	9.47129e-51	1.00175e-49		DEG	up_GV
NODE_214993_length_645_cov_7.480634_g116026_i0.mrna1	4.99028	5.86307	114.411	9.53237e-17	5.82728e-16		31.1308	5.36033	0.358599	14.948	1.60562e-50	1.68929e-49		DEG	up_GV
ENSBTAG00000052173	2.35745	9.59679	113.932	9.92431e-17	6.04838e-16		437.088	2.69317	0.198239	13.5855	4.88429e-42	3.85917e-41		DEG	up_GV
ENSBTAG00000052071	-3.37849	12.0951	114.184	1.01712e-16	6.18001e-16		2069.5	-3.03578	0.295748	-10.2647	1.01597e-24	3.11969e-24		DEG	up_8c
ENSBTAG00000050919	2.56872	10.0964	113.914	1.04932e-16	6.35636e-16		622.328	2.86024	0.21891	13.0658	5.16191e-39	3.49785e-38		DEG	up_GV
ENSBTAG00000061341	4.94036	9.59604	114.01	1.05313e-16	6.36014e-16		448.513	5.20002	0.350737	14.826	9.94923e-50	9.94426e-49		DEG	up_GV
ENSBTAG00000052263	-2.2356	6.32871	113.56	1.06952e-16	6.43966e-16		36.5267	-1.96261	0.173938	-11.2834	1.58578e-29	6.24009e-29		DEG	up_8c
ENSBTAG00000065216	-2.1506	8.82452	113.449	1.09363e-16	6.56508e-16		214.437	-1.88764	0.173886	-10.8556	1.87614e-27	6.62616e-27		DEG	up_8c
ENSBTAG00000054305	-3.19988	6.86188	113.322	1.18655e-16	7.10155e-16		53.8592	-2.89311	0.278319	-10.3949	2.61481e-25	8.27058e-25		DEG	up_8c
LOC132344239	-11.2489	7.63955	262.172	1.20075e-16	7.16508e-16		94.3312	-10.1871	0.582097	-17.5006	1.4176e-68	2.98293e-67		DEG	up_8c
ENSBTAG00000038433	3.6328	8.00953	112.073	1.55429e-16	9.24708e-16		146.975	3.95955	0.274223	14.4391	2.93471e-47	2.80693e-46		DEG	up_GV
LOC505773	-2.2156	10.6771	111.833	1.60225e-16	9.50415e-16		762.158	-1.83482	0.189093	-9.70324	2.9207e-22	7.93271e-22		DEG	up_8c
ENSBTAG00000052803	1.33199	11.7411	111.428	1.64617e-16	9.73581e-16		1895.71	1.63791	0.122732	13.3455	1.25823e-40	9.42026e-40		DEG	up_GV
ENSBTAG00000062665	-4.18073	7.08862	111.354	1.79761e-16	1.06e-15		57.8821	-3.84747	0.341599	-11.2631	1.99611e-29	7.76307e-29		DEG	up_8c
LOC112447883	6.02495	10.6242	110.381	2.19118e-16	1.28828e-15		924.091	5.22468	0.478342	10.9225	9.00137e-28	3.19605e-27		DEG	up_GV
NODE_196481_length_779_cov_9.180912_g98845_i0.mrna1	-3.20101	5.61275	109.734	2.327e-16	1.36413e-15		20.7153	-2.8724	0.276956	-10.3713	3.34851e-25	1.05412e-24		DEG	up_8c
NODE_167649_length_1065_cov_8.686235_g75003_i0.mrna1	-9.56768	6.01563	249.36	2.40168e-16	1.40379e-15		26.1092	-8.33476	0.526046	-15.8442	1.54291e-56	1.97711e-55		DEG	up_8c
NODE_145748_length_1361_cov_19.223520_g59572_i0.mrna1+NODE_190244_length_831_cov_18.234748_g93365_i0.mrna1+NODE_181090_length_918_cov_18.495838_g85629_i0.mrna1+NODE_175080_length_982_cov_16.287293_g80763_i0.mrna1	5.14062	6.30804	109.889	2.42229e-16	1.41171e-15		44.4299	5.54678	0.378314	14.6618	1.13164e-48	1.09813e-47		DEG	up_GV
LOC104975366	-3.62726	6.18658	109.622	2.51371e-16	1.46073e-15		31.4714	-3.43038	0.271338	-12.6424	1.23163e-36	7.41573e-36		DEG	up_8c
NODE_74280_length_3064_cov_15.718447_g21601_i1.mrna1+NODE_66419_length_3361_cov_17.754263_g21601_i0.mrna1+NODE_114390_length_1934_cov_16.330102_g21601_i8.mrna1	1.76769	6.95564	109	2.70665e-16	1.56829e-15		67.7938	2.08393	0.151843	13.7242	7.26886e-43	5.90669e-42		DEG	up_GV
LOC101905883	-2.60524	9.63657	109.197	2.79159e-16	1.61283e-15		371.667	-2.35197	0.219936	-10.6939	1.08726e-26	3.65898e-26		DEG	up_8c
ENSBTAG00000062097	-4.68744	10.6028	109.073	2.86315e-16	1.64941e-15		722.001	-4.75387	0.351083	-13.5406	9.00684e-42	7.00571e-41		DEG	up_8c
LOC112449357	-2.86288	5.34814	108.394	3.06742e-16	1.762e-15		16.9288	-2.48978	0.263705	-9.44154	3.67348e-21	9.3904e-21		DEG	up_8c
ENSBTAG00000061206	5.65726	8.19801	108.66	3.11721e-16	1.78547e-15		169.604	5.12036	0.483822	10.5831	3.56787e-26	1.16729e-25		DEG	up_GV
ENSBTAG00000064562	-3.38248	7.12251	108.595	3.15879e-16	1.80412e-15		63.3523	-3.2392	0.27283	-11.8726	1.6436e-32	7.78566e-32		DEG	up_8c
NODE_122500_length_1766_cov_15.081705_g45800_i0.mrna1+NODE_270757_length_339_cov_27.564885_g171229_i0.mrna1	3.29311	6.53348	106.76	4.30784e-16	2.45338e-15		51.023	3.57284	0.252918	14.1265	2.60898e-45	2.33872e-44		DEG	up_GV
LOC132345481	-1.4356	8.33083	106.428	4.61678e-16	2.62186e-15		156.927	-1.12177	0.117001	-9.58776	9.00178e-22	2.38972e-21		DEG	up_8c
NODE_31694_length_5418_cov_24.289646_g10518_i0.mrna1	-7.75468	9.25774	106.543	4.83201e-16	2.73632e-15		280.124	-7.05611	0.823779	-8.56554	1.07574e-17	2.33233e-17		DEG	up_8c
NODE_130446_length_1615_cov_11.664499_g50222_i0.mrna1+NODE_223157_length_597_cov_14.826923_g123971_i0.mrna1+NODE_125184_length_1714_cov_14.054368_g47227_i0.mrna1	3.012	6.04903	106.166	4.87747e-16	2.75425e-15		35.9203	3.30474	0.252889	13.068	5.0193e-39	3.41278e-38		DEG	up_GV
ENSBTAG00000049688	-6.2455	9.56226	106.365	5.01405e-16	2.82341e-15		386.851	-6.07481	0.515598	-11.7821	4.82986e-32	2.21951e-31		DEG	up_8c
LOC112447410	1.52737	10.0991	105.975	5.07721e-16	2.85094e-15		611.413	1.84377	0.143781	12.8235	1.21067e-37	7.58658e-37		DEG	up_GV
ENSBTAG00000058243	-11.3047	7.69405	235.081	5.40522e-16	3.02662e-15		96.2044	-10.2152	0.608259	-16.7942	2.69301e-63	4.48611e-62		DEG	up_8c
ENSBTAG00000004925	-2.14276	7.50755	105.641	5.44552e-16	3.04067e-15		88.7009	-1.83565	0.212887	-8.62267	6.54126e-18	1.44009e-17		DEG	up_8c
LOC101903564	-5.76033	5.85269	104.909	6.80164e-16	3.78732e-15		24.9889	-5.67459	0.527762	-10.7522	5.78726e-27	1.99118e-26		DEG	up_8c
NODE_194395_length_796_cov_8.842837_g96987_i0.mrna1	-9.63843	6.08302	230.258	7.17994e-16	3.9787e-15		28.4934	-8.46032	0.558661	-15.1439	8.3116e-52	9.07917e-51		DEG	up_8c
LOC101902862	2.31275	10.3393	104.488	7.18515e-16	3.9787e-15		735.571	2.59809	0.211189	12.3022	8.81339e-35	4.76161e-34		DEG	up_GV
NODE_271590_length_334_cov_8.700389_g172062_i0.mrna1+NODE_175772_length_974_cov_24.028986_g81321_i0.mrna1+NODE_184976_length_879_cov_16.586035_g88885_i0.mrna1+NODE_227015_length_575_cov_12.526104_g127745_i0.mrna1	2.4338	6.43915	103.808	8.01844e-16	4.42786e-15		47.4713	2.77518	0.186571	14.8746	4.81718e-50	4.91303e-49		DEG	up_GV
NODE_129389_length_1634_cov_17.222864_g49610_i0.mrna1+NODE_187186_length_859_cov_20.329923_g49610_i1.mrna1	4.25827	6.60695	104.102	8.06114e-16	4.43918e-15		54.4252	4.58733	0.321408	14.2726	3.24241e-46	3.01468e-45		DEG	up_GV
ENSBTAG00000062947	5.42755	6.96975	103.985	8.26258e-16	4.53761e-15		70.677	5.77766	0.414613	13.9351	3.87793e-44	3.28474e-43		DEG	up_GV
NODE_91168_length_2514_cov_17.331966_g30895_i0.mrna1+NODE_163893_length_1109_cov_16.116279_g72174_i0.mrna1+NODE_84826_length_2704_cov_11.804720_g28303_i0.mrna1+NODE_239759_length_508_cov_15.582367_g140282_i0.mrna1	3.18668	6.92319	103.065	9.53163e-16	5.2202e-15		67.7383	3.4707	0.264216	13.1358	2.05176e-39	1.4143e-38		DEG	up_GV
LOC101906791	-4.58141	5.44045	102.761	1.07126e-15	5.85097e-15		17.3116	-4.21249	0.42004	-10.0288	1.13935e-23	3.27707e-23		DEG	up_8c
NODE_154546_length_1232_cov_16.566234_g65439_i0.mrna1+NODE_193266_length_805_cov_22.811813_g95997_i0.mrna1+NODE_116102_length_1897_cov_18.502747_g42460_i0.mrna1+NODE_167778_length_1063_cov_15.032454_g75102_i0.mrna1	4.73543	6.47892	102.462	1.14164e-15	6.21836e-15		50.0048	5.17742	0.347196	14.9121	2.75087e-50	2.86405e-49		DEG	up_GV
ENSBTAG00000012835	-6.07626	7.22451	102.317	1.17741e-15	6.38107e-15		69.4956	-6.01029	0.617674	-9.73052	2.23457e-22	6.09401e-22		DEG	up_8c
LOC112442246	-1.12279	9.73551	102.006	1.1779e-15	6.38107e-15		424.497	-0.790226	0.0868118	-9.10274	8.80792e-20	2.11878e-19		DEG	up_8c
NODE_183740_length_891_cov_18.309582_g87853_i0.mrna1	2.02078	8.21218	101.929	1.19755e-15	6.47e-15		164.706	2.35181	0.179805	13.0798	4.2942e-39	2.92973e-38		DEG	up_GV
ENSBTAG00000065396	4.78024	6.88846	102.133	1.22456e-15	6.59809e-15		66.6706	4.73943	0.383922	12.3448	5.19705e-35	2.84627e-34		DEG	up_GV
NODE_157883_length_1187_cov_16.927027_g19140_i2.mrna1+NODE_165690_length_1088_cov_12.401583_g73527_i0.mrna1	5.08518	7.83053	101.97	1.26789e-15	6.81322e-15		130.649	4.87563	0.431487	11.2996	1.31849e-29	5.20953e-29		DEG	up_GV
ENSBTAG00000055704	3.99218	8.21033	101.927	1.27973e-15	6.85837e-15		170.095	4.27255	0.317443	13.4593	2.71622e-41	2.08836e-40		DEG	up_GV
LOC132343182	5.41872	8.25173	101.849	1.30113e-15	6.9359e-15		177.566	5.7965	0.409803	14.1446	2.01625e-45	1.81554e-44		DEG	up_GV
LOC101905851	-1.0526	8.34371	101.543	1.30085e-15	6.9359e-15		164.158	-0.721863	0.0939339	-7.6848	1.5324e-14	2.83111e-14		DEG	up_8c
NODE_179138_length_938_cov_18.364692_g6647_i6.mrna1	-11.6572	8.04101	218.418	1.47493e-15	7.84145e-15		120.703	-10.5425	0.610496	-17.2688	8.07886e-67	1.59898e-65		DEG	up_8c
ENSBTAG00000057475	-5.71732	5.49767	101.033	1.55002e-15	8.21879e-15		17.6372	-5.72354	0.510128	-11.2198	3.25985e-29	1.24597e-28		DEG	up_8c
LOC101905153	5.05887	11.2156	100.737	1.65197e-15	8.73619e-15		1382.14	5.31884	0.378195	14.0637	6.34344e-45	5.61086e-44		DEG	up_GV
ENSBTAG00000056312	-5.08258	9.94029	100.197	1.85581e-15	9.78828e-15		434.89	-5.12211	0.385771	-13.2776	3.12245e-40	2.26151e-39		DEG	up_8c
ENSBTAG00000067771	1.99019	6.31218	99.8098	1.89193e-15	9.95079e-15		42.9663	2.32071	0.165139	14.053	7.37884e-45	6.49793e-44		DEG	up_GV
ENSBTAG00000060688	-4.37416	7.0226	100.096	1.89657e-15	9.95079e-15		57.6892	-4.28232	0.346537	-12.3575	4.43947e-35	2.46514e-34		DEG	up_8c
ENSBTAG00000051883	-1.26405	10.3155	99.5936	1.98292e-15	1.03766e-14		646.447	-0.948019	0.130665	-7.25533	4.00692e-13	6.88721e-13		DEG	up_8c
ENSBTAG00000065045	4.4395	7.09378	99.4876	2.1637e-15	1.12931e-14		77.0919	4.77027	0.335992	14.1976	9.4818e-46	8.73462e-45		DEG	up_GV
NODE_170704_length_1029_cov_18.851891_g20163_i1.mrna1+NODE_62242_length_3542_cov_16.621068_g20163_i0.mrna1	2.60238	6.17607	99.1489	2.18453e-15	1.13721e-14		38.7864	2.91267	0.219103	13.2936	2.52053e-40	1.86613e-39		DEG	up_GV
LOC112442271	-1.18111	8.37062	98.9628	2.27504e-15	1.18125e-14		164.284	-0.888228	0.0956054	-9.29057	1.53468e-20	3.80152e-20		DEG	up_8c
ENSBTAG00000038051	-3.29498	9.33437	99.1426	2.33191e-15	1.20764e-14		287.125	-3.16558	0.266189	-11.8922	1.29899e-32	6.21218e-32		DEG	up_8c
ENSBTAG00000023169	-2.74861	8.06822	98.8275	2.4973e-15	1.28995e-14		122.283	-2.4928	0.239244	-10.4195	2.02055e-25	6.41124e-25		DEG	up_8c
ENSBTAG00000056765	4.75223	8.88604	98.6084	2.61937e-15	1.34952e-14		272.792	4.76506	0.385897	12.348	4.99296e-35	2.74957e-34		DEG	up_GV
ENSBTAG00000066579	-1.73697	7.19323	98.2757	2.64391e-15	1.35691e-14		69.6317	-1.46366	0.148802	-9.83631	7.85351e-23	2.18651e-22		DEG	up_8c
NODE_101711_length_2231_cov_10.445682_g35409_i0.mrna1+NODE_41672_length_4641_cov_22.210342_g13563_i0.mrna1+NODE_102742_length_2206_cov_29.794270_g35903_i0.mrna1+NODE_202470_length_732_cov_75.687023_g104247_i0.mrna1	-2.21731	7.2293	98.2698	2.6473e-15	1.35691e-14		69.36	-1.81675	0.214455	-8.47149	2.42274e-17	5.14672e-17		DEG	up_8c
ENSBTAG00000040518	1.39093	11.8813	98.1559	2.71426e-15	1.38767e-14		2100.93	1.73116	0.135151	12.809	1.45924e-37	9.08732e-37		DEG	up_GV
ENSBTAG00000059038	5.48401	6.44917	98.4115	2.73427e-15	1.39434e-14		48.7519	5.40922	0.475419	11.3778	5.39544e-30	2.18773e-29		DEG	up_GV
ENSBTAG00000057080	5.29362	9.02808	97.8208	3.11109e-15	1.58246e-14		303.326	5.53541	0.413221	13.3957	6.40275e-41	4.82985e-40		DEG	up_GV
ENSBTAG00000068943	5.24709	6.05794	97.5833	3.27728e-15	1.66276e-14		36.4035	5.6102	0.415649	13.4974	1.61926e-41	1.24977e-40		DEG	up_GV
ENSBTAG00000069708	5.23734	6.32021	97.2508	3.5254e-15	1.78412e-14		44.8622	5.61188	0.424255	13.2276	6.0802e-40	4.26467e-39		DEG	up_GV
ENSBTAG00000061669	4.62525	8.86331	97.2211	3.54846e-15	1.79126e-14		268.573	4.74297	0.374372	12.6691	8.76755e-37	5.31101e-36		DEG	up_GV
ENSBTAG00000064501	3.97735	9.62134	97.1323	3.61839e-15	1.82196e-14		452.623	4.27362	0.319473	13.3771	8.2301e-41	6.18495e-40		DEG	up_GV
ENSBTAG00000058406	5.09117	8.51685	97.0793	3.66086e-15	1.83871e-14		212.35	5.33941	0.402058	13.2802	3.01515e-40	2.20779e-39		DEG	up_GV
ENSBTAG00000063805	5.19478	7.90029	96.9276	3.78507e-15	1.89633e-14		138.01	4.8697	0.461319	10.556	4.76351e-26	1.54834e-25		DEG	up_GV
ENSBTAG00000056174	-2.28399	7.26303	96.5326	3.88129e-15	1.93967e-14		71.9186	-2.07389	0.205226	-10.1054	5.22883e-24	1.53939e-23		DEG	up_8c
ENSBTAG00000063083	-2.77573	6.41984	96.2296	4.15514e-15	2.07135e-14		38.0654	-2.5712	0.224766	-11.4394	2.65621e-30	1.10851e-29		DEG	up_8c
LOC104973229	-5.02595	5.35819	96.4565	4.19926e-15	2.08814e-14		16.577	-4.76524	0.508376	-9.37346	7.019e-21	1.77383e-20		DEG	up_8c
ENSBTAG00000052912	-6.06766	6.00901	96.4442	4.21071e-15	2.08864e-14		25.5732	-5.74611	0.608195	-9.44781	3.45991e-21	8.8785e-21		DEG	up_8c
LOC107131551	4.63186	7.29823	96.3361	4.31238e-15	2.13083e-14		89.5631	4.95213	0.358465	13.8148	2.07438e-43	1.70645e-42		DEG	up_GV
ENSBTAG00000057247	5.03621	6.45159	96.3312	4.3171e-15	2.13083e-14		49.2096	5.05341	0.423782	11.9245	8.81623e-33	4.26722e-32		DEG	up_GV
ENSBTAG00000012330	-1.57925	9.96645	95.8385	4.52738e-15	2.22912e-14		485.9	-1.24654	0.143524	-8.68521	3.78054e-18	8.40634e-18		DEG	up_8c
ENSBTAG00000059405	4.86665	6.60963	95.8195	4.83449e-15	2.37448e-14		54.942	5.2013	0.384354	13.5326	1.00445e-41	7.78257e-41		DEG	up_GV
ENSBTAG00000060870	-5.52757	5.69292	95.1389	5.62304e-15	2.75501e-14		20.7891	-5.41798	0.527924	-10.2628	1.03661e-24	3.17334e-24		DEG	up_8c
LOC112448481	2.94865	8.77532	94.9121	5.91431e-15	2.89064e-14		249.478	3.20511	0.259576	12.3475	5.02489e-35	2.75955e-34		DEG	up_GV
ENSBTAG00000048643	4.8882	6.92997	94.788	6.08007e-15	2.9644e-14		68.8933	5.1402	0.392785	13.0866	3.92949e-39	2.69009e-38		DEG	up_GV
ENSBTAG00000056872	4.92524	6.0925	94.4923	6.49484e-15	3.15126e-14		37.7109	5.05165	0.405655	12.4531	1.3454e-35	7.64051e-35		DEG	up_GV
ENSBTAG00000061311	6.01272	8.38517	94.4999	6.48386e-15	3.15126e-14		194.061	5.55756	0.553501	10.0407	1.00911e-23	2.9235e-23		DEG	up_GV
ENSBTAG00000067535	-2.57331	6.18391	94.1814	6.55565e-15	3.17306e-14		32.3317	-2.20208	0.247969	-8.88047	6.65786e-19	1.52978e-18		DEG	up_8c
ENSBTAG00000068296	4.21096	6.84895	94.18	6.96443e-15	3.36278e-14		64.6347	4.52975	0.328807	13.7763	3.53757e-43	2.8982e-42		DEG	up_GV
ENSBTAG00000055487	4.72329	6.87202	94.0727	7.13369e-15	3.4362e-14		65.4903	5.03883	0.369263	13.6456	2.14405e-42	1.71438e-41		DEG	up_GV
ENSBTAG00000065075	4.68564	9.93962	93.9342	7.35843e-15	3.53594e-14		568.222	4.92877	0.372297	13.2388	5.23567e-40	3.69827e-39		DEG	up_GV
ENSBTAG00000068284	4.81856	7.63818	93.8283	7.53526e-15	3.61223e-14		113.007	4.89742	0.404981	12.093	1.15048e-33	5.80761e-33		DEG	up_GV
LOC101904381	-4.54836	6.25438	93.7648	7.64336e-15	3.65528e-14		31.4414	-4.1141	0.433157	-9.49795	2.14071e-21	5.56472e-21		DEG	up_8c
ENSBTAG00000053892	2.95933	7.96979	93.4399	8.22182e-15	3.92253e-14		141.915	3.21733	0.268829	11.968	5.22887e-33	2.5494e-32		DEG	up_GV
LOC132344272	-6.24978	9.1319	93.3352	8.41752e-15	4.00634e-14		261.83	-5.95479	0.676041	-8.80833	1.27019e-18	2.88864e-18		DEG	up_8c
ENSBTAG00000057493	3.52455	6.57503	92.4679	1.0094e-14	4.79157e-14		52.6249	3.86103	0.26207	14.7328	3.96905e-49	3.88928e-48		DEG	up_GV
ENSBTAG00000045867	1.82771	11.1103	92.2607	1.01153e-14	4.79157e-14		1244.64	2.13531	0.181913	11.7381	8.13311e-32	3.69502e-31		DEG	up_GV
ENSBTAG00000058801	-6.11927	6.08742	92.2862	1.06653e-14	5.04018e-14		27.6758	-6.00048	0.644858	-9.30512	1.33843e-20	3.32364e-20		DEG	up_8c
ENSBTAG00000056291	4.91017	6.49891	91.9181	1.15928e-14	5.46558e-14		50.5866	5.14889	0.407582	12.6328	1.39282e-36	8.28647e-36		DEG	up_GV
ENSBTAG00000068068	-2.62448	6.98574	91.4859	1.23077e-14	5.78894e-14		56.0498	-2.31383	0.240883	-9.6056	7.57159e-22	2.01271e-21		DEG	up_8c
ENSBTAG00000062392	4.74652	6.05702	91.5895	1.2491e-14	5.86138e-14		36.6753	4.87699	0.387375	12.5898	2.40181e-36	1.41563e-35		DEG	up_GV
ENSBTAG00000059088	1.55863	7.86374	91.2019	1.28753e-14	6.02757e-14		128.071	1.91257	0.146936	13.0163	9.87846e-39	6.58235e-38		DEG	up_GV
ENSBTAG00000057713	4.77986	6.14813	91.4178	1.29883e-14	6.06625e-14		39.416	4.78832	0.406371	11.7831	4.76987e-32	2.197e-31		DEG	up_GV
ENSBTAG00000058596	4.63162	7.84129	91.2433	1.35146e-14	6.28274e-14		131.177	4.90115	0.380853	12.8689	6.73769e-38	4.26223e-37		DEG	up_GV
LOC104972390	-1.47935	9.83362	90.9977	1.34908e-14	6.28274e-14		449.184	-1.14639	0.143945	-7.9641	1.66425e-15	3.22056e-15		DEG	up_8c
ENSBTAG00000060663	4.53468	7.98896	91.2269	1.35652e-14	6.29159e-14		145.503	4.81271	0.370173	13.0012	1.20367e-38	7.99381e-38		DEG	up_GV
ENSBTAG00000059177	5.46708	6.96644	91.2121	1.36111e-14	6.2983e-14		71.3941	5.81591	0.462703	12.5694	3.11014e-36	1.80731e-35		DEG	up_GV
ENSBTAG00000069579	4.84346	6.93638	90.9507	1.44471e-14	6.66967e-14		69.2291	5.15368	0.388601	13.2621	3.83897e-40	2.76047e-39		DEG	up_GV
NODE_77712_length_2943_cov_13.713538_g25615_i0.mrna1+NODE_97291_length_2345_cov_18.448413_g25615_i2.mrna1	4.76119	6.45778	90.9137	1.45696e-14	6.71075e-14		48.3958	5.06265	0.382733	13.2276	6.07734e-40	4.26467e-39		DEG	up_GV
ENSBTAG00000056907	-7.06404	6.47035	90.871	1.47122e-14	6.76084e-14		34.3118	-6.82305	0.802911	-8.49789	1.9306e-17	4.12756e-17		DEG	up_8c
ENSBTAG00000026809	-2.16086	8.88301	90.1453	1.67382e-14	7.65668e-14		219.998	-1.91506	0.191943	-9.97724	1.91719e-23	5.44384e-23		DEG	up_8c
ENSBTAG00000058110	-2.37508	6.68705	90.0668	1.67048e-14	7.65668e-14		47.8954	-2.02708	0.23197	-8.73853	2.36156e-18	5.28639e-18		DEG	up_8c
ENSBTAG00000002545	-11.8587	8.24004	181.603	1.76201e-14	8.04166e-14		151.139	-10.8665	0.675291	-16.0916	2.92087e-58	3.94514e-57		DEG	up_8c
ENSBTAG00000057766	3.79998	8.04957	89.8052	1.878e-14	8.55153e-14		150.65	4.0744	0.319158	12.7661	2.53571e-37	1.55487e-36		DEG	up_GV
ENSBTAG00000067220	-1.5361	8.09981	89.4688	1.91749e-14	8.71148e-14		135.208	-1.23876	0.157779	-7.85123	4.11985e-15	7.79146e-15		DEG	up_8c
NODE_104998_length_2150_cov_16.383985_g13951_i4.mrna1	-9.44506	5.90061	180.377	1.92773e-14	8.73817e-14		25.7446	-8.31326	0.626388	-13.2717	3.3763e-40	2.43655e-39		DEG	up_8c
ENSBTAG00000062864	4.14861	6.18298	89.5594	1.98724e-14	8.98752e-14		39.8867	4.48942	0.320599	14.0032	1.48979e-44	1.29482e-43		DEG	up_GV
ENSBTAG00000049862	-3.59196	6.01856	89.1367	2.18627e-14	9.86537e-14		27.2897	-3.46237	0.286799	-12.0725	1.47656e-33	7.41619e-33		DEG	up_8c
NODE_179455_length_935_cov_10.698135_g84293_i0.mrna1+NODE_48810_length_4210_cov_19.621340_g15805_i0.mrna1+NODE_246103_length_474_cov_13.098237_g146590_i0.mrna1+NODE_118458_length_1846_cov_15.394008_g43696_i0.mrna1	3.91735	6.60472	88.4557	2.56419e-14	1.15446e-13		54.0011	4.18124	0.325299	12.8535	8.21746e-38	5.18192e-37		DEG	up_GV
ENSBTAG00000058519	-3.12142	6.95896	88.3268	2.64194e-14	1.18679e-13		57.4944	-2.95204	0.298527	-9.8887	4.66032e-23	1.30659e-22		DEG	up_8c
LOC104973643	4.64711	6.26139	88.2647	2.68026e-14	1.20131e-13		42.1725	5.02165	0.370817	13.5421	8.81824e-42	6.8858e-41		DEG	up_GV
ENSBTAG00000064149	4.49188	7.27256	87.5288	3.18057e-14	1.42236e-13		87.0958	4.74919	0.370625	12.814	1.36884e-37	8.55096e-37		DEG	up_GV
ENSBTAG00000061722	-4.18641	8.38781	87.4785	3.21803e-14	1.4359e-13		136.99	-3.72899	0.38448	-9.69879	3.05088e-22	8.26384e-22		DEG	up_8c
ENSBTAG00000066417	5.03875	7.47714	86.9341	3.65437e-14	1.62697e-13		100.885	5.35149	0.423449	12.6379	1.30568e-36	7.83799e-36		DEG	up_GV
ENSBTAG00000070013	2.59414	7.52406	86.7097	3.71852e-14	1.65185e-13		100.897	3.00123	0.226008	13.2793	3.05305e-40	2.22739e-39		DEG	up_GV
ENSBTAG00000064010	2.62071	6.88814	86.4603	3.86772e-14	1.71432e-13		63.2763	2.88162	0.220744	13.0541	6.02146e-39	4.05283e-38		DEG	up_GV
ENSBTAG00000068136	3.68024	10.3687	86.2862	4.25389e-14	1.88131e-13		758.436	4.15714	0.309639	13.4258	4.27063e-41	3.2584e-40		DEG	up_GV
ENSBTAG00000066365	4.7418	6.79507	86.2749	4.26513e-14	1.88212e-13		62.14	4.77617	0.420563	11.3566	6.87601e-30	2.74903e-29		DEG	up_GV
ENSBTAG00000058582	4.91726	6.97344	86.0973	4.44698e-14	1.95804e-13		71.4132	5.11269	0.431443	11.8502	2.14632e-32	1.01191e-31		DEG	up_GV
ENSBTAG00000065236	4.52487	6.30462	86.0312	4.5167e-14	1.98437e-13		43.6411	4.84158	0.367073	13.1897	1.00594e-39	7.031e-39		DEG	up_GV
ENSBTAG00000059807	4.74515	6.61661	85.7894	4.78132e-14	2.09602e-13		55.2686	4.64407	0.436487	10.6396	1.94896e-26	6.46097e-26		DEG	up_GV
ENSBTAG00000001287	3.49422	8.28726	85.4578	5.17036e-14	2.26161e-13		177.573	3.73925	0.314721	11.8812	1.48304e-32	7.05856e-32		DEG	up_GV
ENSBTAG00000064522	3.04861	8.75517	85.2684	5.40704e-14	2.35973e-13		242.031	3.31327	0.273068	12.1335	7.01656e-34	3.62432e-33		DEG	up_GV
ENSBTAG00000060140	5.02286	7.4931	85.2596	5.41828e-14	2.35973e-13		102.848	5.20435	0.451366	11.5302	9.29089e-31	4.02002e-30		DEG	up_GV
ENSBTAG00000069765	4.34134	7.305	85.2282	5.45861e-14	2.37212e-13		89.4675	4.55607	0.377437	12.0711	1.50167e-33	7.52341e-33		DEG	up_GV
NODE_136610_length_1508_cov_18.164221_g53874_i0.mrna1+NODE_140243_length_1448_cov_17.492341_g53874_i1.mrna1	3.40481	5.8906	84.9258	5.56044e-14	2.41113e-13		32.0201	3.78621	0.285748	13.2502	4.50241e-40	3.1916e-39		DEG	up_GV
ENSBTAG00000061570	-2.28548	9.68026	85.0299	5.72091e-14	2.47535e-13		412.94	-2.02136	0.253177	-7.98398	1.41684e-15	2.75513e-15		DEG	up_8c
ENSBTAG00000055769	4.56276	9.40977	84.8565	5.96081e-14	2.57357e-13		391.08	4.75735	0.388085	12.2585	1.51202e-34	8.08164e-34		DEG	up_GV
ENSBTAG00000038702	-1.35618	8.92378	84.5159	6.13028e-14	2.64104e-13		239.983	-0.982683	0.138879	-7.07584	1.48551e-12	2.46026e-12		DEG	up_8c
ENSBTAG00000060380	2.50871	8.95581	84.4006	6.5561e-14	2.81842e-13		273.398	2.8292	0.227656	12.4275	1.85304e-35	1.04051e-34		DEG	up_GV
ENSBTAG00000067505	4.90523	6.47329	84.1555	7.04118e-14	3.01852e-13		50.0479	5.01603	0.445087	11.2698	1.85052e-29	7.22498e-29		DEG	up_GV
ENSBTAG00000031913	-3.09115	6.81892	84.1492	7.05176e-14	3.01852e-13		49.8869	-2.71812	0.315462	-8.61631	6.91448e-18	1.52058e-17		DEG	up_8c
ENSBTAG00000061253	2.30823	7.37754	83.7373	7.38384e-14	3.15391e-13		92.4892	2.55813	0.231685	11.0414	2.41139e-28	8.84472e-28		DEG	up_GV
ENSBTAG00000060794	-2.07387	7.11411	83.6542	7.53232e-14	3.21047e-13		65.1667	-1.80864	0.199213	-9.07891	1.0967e-19	2.61299e-19		DEG	up_8c
ENSBTAG00000011677	-1.55781	12.4221	83.6282	7.57939e-14	3.21727e-13		2682.83	-1.29595	0.147633	-8.7782	1.66112e-18	3.75207e-18		DEG	up_8c
LOC132343352	-2.01429	6.88089	83.6276	7.58047e-14	3.21727e-13		55.2448	-1.64864	0.202919	-8.12465	4.48662e-16	8.9064e-16		DEG	up_8c
NODE_133611_length_1560_cov_9.250843_g5752_i15.mrna1+NODE_75878_length_3007_cov_13.195222_g5752_i7.mrna1+NODE_232673_length_545_cov_5.844017_g133288_i0.mrna1	3.76221	9.26664	83.7351	7.7836e-14	3.29649e-13		353.74	4.02625	0.332797	12.0982	1.07929e-33	5.46205e-33		DEG	up_GV
ENSBTAG00000059320	-5.03897	6.43399	83.625	7.99095e-14	3.37715e-13		39.2858	-4.80023	0.536256	-8.95138	3.51059e-19	8.16958e-19		DEG	up_8c
LOC132344875	-2.43583	5.47162	83.353	8.0966e-14	3.41458e-13		19.2164	-2.08369	0.247586	-8.41601	3.89511e-17	8.23079e-17		DEG	up_8c
NODE_207619_length_695_cov_4.349515_g108997_i0.mrna1	2.75371	7.87224	83.5445	8.14623e-14	3.42226e-13		131.122	3.15812	0.251508	12.5567	3.65068e-36	2.10916e-35		DEG	up_GV
NODE_37776_length_4924_cov_17.386631_g12380_i0.mrna1+NODE_275767_length_308_cov_3.787879_g176239_i0.mrna1	4.57985	7.03261	83.543	8.14905e-14	3.42226e-13		74.1055	4.85962	0.396194	12.2658	1.38321e-34	7.41299e-34		DEG	up_GV
LOC112448758	4.39413	8.63293	83.1749	8.89958e-14	3.72961e-13		229.229	4.73254	0.374598	12.6336	1.3774e-36	8.21917e-36		DEG	up_GV
ENSBTAG00000063676	4.39721	8.87736	82.7202	9.92591e-14	4.15102e-13		270.677	4.48856	0.391115	11.4763	1.73551e-30	7.31918e-30		DEG	up_GV
ENSBTAG00000023026	-11.6205	8.00468	158.703	1.03613e-13	4.32406e-13		119.466	-10.5268	0.77074	-13.658	1.80818e-42	1.45163e-41		DEG	up_8c
ENSBTAG00000066568	5.0609	8.27981	82.302	1.09769e-13	4.57142e-13		179.131	4.85954	0.477053	10.1866	2.27628e-24	6.80161e-24		DEG	up_GV
NODE_72704_length_3120_cov_17.803812_g23759_i0.mrna1	4.82955	7.68734	82.2462	1.11255e-13	4.62369e-13		117.401	5.06334	0.428727	11.8102	3.4585e-32	1.61531e-31		DEG	up_GV
ENSBTAG00000056454	4.29485	7.90861	82.1483	1.13911e-13	4.72425e-13		136.921	4.55821	0.378661	12.0377	2.25124e-33	1.11668e-32		DEG	up_GV
ENSBTAG00000060955	-2.31298	10.4472	82.0914	1.15488e-13	4.77974e-13		714.573	-2.12474	0.258372	-8.22356	1.97552e-16	4.01736e-16		DEG	up_8c
ENSBTAG00000063558	-13.2669	9.63667	157.265	1.16632e-13	4.81708e-13		379.169	-12.1928	0.826417	-14.7539	2.90544e-49	2.86107e-48		DEG	up_8c
ENSBTAG00000063764	2.90759	7.74861	81.9703	1.18913e-13	4.90117e-13		120.973	3.26761	0.25998	12.5687	3.13727e-36	1.8178e-35		DEG	up_GV
ENSBTAG00000055459	2.25097	6.32579	81.7423	1.19442e-13	4.91284e-13		43.0471	2.57131	0.198429	12.9583	2.10851e-38	1.37293e-37		DEG	up_GV
ENSBTAG00000064612	5.27068	8.06244	81.8888	1.21279e-13	4.97818e-13		153.672	5.51518	0.47338	11.6506	2.27761e-31	1.01628e-30		DEG	up_GV
ENSBTAG00000061837	-1.08336	9.68526	81.33	1.32028e-13	5.40827e-13		414.072	-0.790351	0.105588	-7.48523	7.14246e-14	1.27937e-13		DEG	up_8c
ENSBTAG00000067773	5.08697	8.80345	81.5268	1.32377e-13	5.41149e-13		258.184	4.82092	0.478911	10.0664	7.77546e-24	2.27239e-23		DEG	up_GV
ENSBTAG00000023752	4.74785	11.9949	81.5119	1.32858e-13	5.42006e-13		2375.73	4.58023	0.42361	10.8124	3.00842e-27	1.04953e-26		DEG	up_GV
ENSBTAG00000060977	4.60045	5.75087	81.0994	1.46839e-13	5.97823e-13		29.4007	5.11735	0.38849	13.1724	1.26484e-39	8.80979e-39		DEG	up_GV
ENSBTAG00000052265	-1.41993	8.17027	80.8443	1.48616e-13	6.03829e-13		141.625	-1.07852	0.149346	-7.22163	5.1367e-13	8.77629e-13		DEG	up_8c
LOC101903925	-10.1485	6.56954	154.215	1.50355e-13	6.09654e-13		41.01	-8.98472	0.678077	-13.2503	4.49397e-40	3.1916e-39		DEG	up_8c
ENSBTAG00000062814	5.12724	7.5623	80.8905	1.54486e-13	6.25137e-13		106.553	5.38768	0.467165	11.5327	9.02619e-31	3.91396e-30		DEG	up_GV
ENSBTAG00000067163	3.73601	6.81029	80.4759	1.709e-13	6.9016e-13		61.7032	4.27601	0.314671	13.5888	4.66483e-42	3.7004e-41		DEG	up_GV
NODE_151608_length_1274_cov_15.191312_g63441_i0.mrna1	-6.13637	4.7689	80.2466	1.80738e-13	7.2842e-13		10.5091	-5.92718	0.968238	-6.12162	9.26308e-10	1.37877e-09		DEG	up_8c
LOC112443147	-2.06824	5.89186	80.0055	1.82484e-13	7.33974e-13		26.5812	-1.74049	0.207003	-8.40803	4.16939e-17	8.80108e-17		DEG	up_8c
ENSBTAG00000039664	-4.32262	6.08201	79.8742	1.97975e-13	7.94683e-13		29.9862	-4.11263	0.446511	-9.21061	3.24288e-20	7.88627e-20		DEG	up_8c
ENSBTAG00000045892	-1.64837	7.79015	79.4166	2.10914e-13	8.44924e-13		107.432	-1.37214	0.171867	-7.98377	1.41934e-15	2.7573e-15		DEG	up_8c
ENSBTAG00000013321	2.12528	9.36584	79.2072	2.25298e-13	9.0074e-13		371.947	2.4756	0.212021	11.6762	1.68698e-31	7.56115e-31		DEG	up_GV
ENSBTAG00000057622	4.91627	7.20223	79.3349	2.25973e-13	9.01637e-13		83.7195	4.94742	0.467628	10.5798	3.69672e-26	1.20747e-25		DEG	up_GV
NODE_73371_length_3095_cov_16.121604_g24004_i0.mrna1	-10.0483	6.47276	149.345	2.27584e-13	9.06254e-13		35.556	-8.77907	0.672019	-13.0637	5.3068e-39	3.58388e-38		DEG	up_8c
ENSBTAG00000062397	5.28426	9.55303	79.1012	2.39344e-13	9.51188e-13		438.158	5.22132	0.475282	10.9857	4.47633e-28	1.61229e-27		DEG	up_GV
ENSBTAG00000056033	4.42924	7.47691	78.8875	2.52274e-13	1.00059e-12		101.883	4.73358	0.398686	11.8729	1.63596e-32	7.76789e-32		DEG	up_GV
LOC789733	-1.40119	11.348	78.5637	2.60388e-13	1.03072e-12		1279.15	-1.11294	0.136241	-8.1689	3.11214e-16	6.25243e-16		DEG	up_8c
ENSBTAG00000059541	4.1435	6.45284	78.6354	2.68464e-13	1.06059e-12		48.9212	4.44824	0.360013	12.3558	4.53277e-35	2.50304e-34		DEG	up_GV
ENSBTAG00000061980	4.27469	7.8934	78.5033	2.77364e-13	1.09359e-12		134.77	4.59792	0.377169	12.1906	3.48782e-34	1.81566e-33		DEG	up_GV
ENSBTAG00000066419	-1.58191	8.18353	78.0526	2.95608e-13	1.16323e-12		140.589	-1.28757	0.157874	-8.15565	3.47307e-16	6.94267e-16		DEG	up_8c
ENSBTAG00000060347	-4.20496	7.04092	77.898	3.2221e-13	1.26542e-12		58.0405	-4.07558	0.391156	-10.4193	2.0239e-25	6.41169e-25		DEG	up_8c
ENSBTAG00000055542	4.48278	7.54941	77.8605	3.25227e-13	1.27227e-12		105.619	4.58091	0.419116	10.9299	8.2904e-28	2.9541e-27		DEG	up_GV
NODE_207298_length_697_cov_5.616129_g108695_i0.mrna1	-2.10654	5.74639	77.6746	3.2477e-13	1.27227e-12		23.8004	-1.71442	0.223462	-7.67212	1.69183e-14	3.11702e-14		DEG	up_8c
NODE_181015_length_919_cov_9.885986_g85562_i0.mrna1+NODE_142315_length_1415_cov_9.218236_g57365_i0.mrna1+NODE_177287_length_958_cov_16.219069_g57365_i1.mrna1	4.39867	6.05533	77.8218	3.28363e-13	1.27456e-12		36.5645	5.08219	0.366444	13.8689	9.77409e-44	8.141e-43		DEG	up_GV
ENSBTAG00000056063	4.32201	6.15412	77.8362	3.27192e-13	1.27456e-12		39.3148	4.58737	0.378795	12.1104	9.30049e-34	4.74277e-33		DEG	up_GV
ENSBTAG00000068269	-3.02603	7.53372	77.8374	3.27092e-13	1.27456e-12		83.6042	-2.87024	0.291837	-9.83509	7.94972e-23	2.21022e-22		DEG	up_8c
ENSBTAG00000048847	-3.82764	5.63815	77.8287	3.27802e-13	1.27456e-12		20.1046	-3.41616	0.398504	-8.57246	1.01294e-17	2.20095e-17		DEG	up_8c
ENSBTAG00000023487	-2.27358	8.36157	77.6242	3.43485e-13	1.33067e-12		153.433	-2.01624	0.224864	-8.96648	3.06153e-19	7.14954e-19		DEG	up_8c
ENSBTAG00000069599	4.27509	7.55561	77.3371	3.70413e-13	1.43222e-12		107.551	4.19043	0.416428	10.0628	8.06734e-24	2.35082e-23		DEG	up_GV
ENSBTAG00000063827	4.10768	9.4077	77.2348	3.79974e-13	1.46635e-12		387.101	4.33514	0.369409	11.7353	8.3988e-32	3.79846e-31		DEG	up_GV
NODE_76060_length_2999_cov_20.419918_g15467_i4.mrna1+NODE_71063_length_3181_cov_18.204897_g15467_i3.mrna1+NODE_67767_length_3306_cov_17.822236_g15467_i2.mrna1	4.37928	6.02755	76.8456	4.18728e-13	1.61279e-12		35.9133	4.78442	0.375449	12.7432	3.40223e-37	2.07983e-36		DEG	up_GV
NODE_186416_length_866_cov_17.944233_g44128_i1.mrna1	4.34212	6.12234	76.6177	4.43288e-13	1.7041e-12		38.3579	4.68783	0.376357	12.4558	1.30015e-35	7.40454e-35		DEG	up_GV
ENSBTAG00000061873	4.43878	7.44673	76.6065	4.4453e-13	1.7056e-12		95.9661	4.67969	0.397096	11.7848	4.67702e-32	2.16421e-31		DEG	up_GV
ENSBTAG00000056854	4.36752	6.37274	76.452	4.62068e-13	1.76949e-12		45.9929	4.65684	0.389786	11.9472	6.71655e-33	3.25883e-32		DEG	up_GV
NODE_151745_length_1272_cov_16.811715_g36364_i5.mrna1+NODE_104105_length_2172_cov_17.520764_g36364_i1.mrna1+NODE_118170_length_1852_cov_17.476620_g36364_i3.mrna1	2.94769	6.95673	76.2611	4.79178e-13	1.83151e-12		69.4295	3.21573	0.282408	11.3869	4.86204e-30	1.97947e-29		DEG	up_GV
ENSBTAG00000064995	3.31589	11.9885	76.1719	4.95693e-13	1.89101e-12		2296.47	3.96399	0.286373	13.842	1.42105e-43	1.1787e-42		DEG	up_GV
NODE_161523_length_1140_cov_9.022578_g70385_i0.mrna1	-6.92402	5.33953	75.9034	5.30279e-13	2.0191e-12		14.6119	-6.72865	0.970334	-6.93436	4.08052e-12	6.6533e-12		DEG	up_8c
ENSBTAG00000069587	4.19993	6.18281	75.7944	5.45013e-13	2.07126e-12		40.1892	4.51099	0.369236	12.2171	2.51919e-34	1.33577e-33		DEG	up_GV
ENSBTAG00000058880	4.51936	6.54156	75.7226	5.54955e-13	2.10504e-12		52.0609	4.87471	0.409773	11.8961	1.23956e-32	5.94214e-32		DEG	up_GV
ENSBTAG00000063010	3.45935	8.94428	75.1902	6.34724e-13	2.40305e-12		278.993	3.72756	0.315446	11.8168	3.19681e-32	1.49659e-31		DEG	up_GV
ENSBTAG00000058343	2.69654	9.0188	75.134	6.43801e-13	2.42822e-12		294.718	2.99745	0.266461	11.2491	2.33895e-29	9.00878e-29		DEG	up_GV
LOC104973964	-8.72389	6.75315	75.137	6.43316e-13	2.42822e-12		4.73599	-5.70711	1.8241	-3.12873	0.00175564	0.00202278		DEG	up_8c
NODE_126293_length_1693_cov_16.021040_g21793_i3.mrna1+NODE_150447_length_1291_cov_12.507414_g21793_i4.mrna1	3.94717	6.8115	74.9956	6.66731e-13	2.50997e-12		63.1428	4.22613	0.363802	11.6166	3.39493e-31	1.50476e-30		DEG	up_GV
ENSBTAG00000056885	3.93121	8.66821	74.9229	6.79106e-13	2.55175e-12		232.664	4.18386	0.363123	11.5219	1.02347e-30	4.39037e-30		DEG	up_GV
ENSBTAG00000063219	3.88734	10.878	74.8476	6.92177e-13	2.59599e-12		1089.82	3.99655	0.368953	10.8321	2.42438e-27	8.51727e-27		DEG	up_GV
ENSBTAG00000068361	4.55875	6.36096	74.7553	7.08557e-13	2.65244e-12		46.1334	4.84324	0.424792	11.4014	4.11241e-30	1.67769e-29		DEG	up_GV
LOC132346372	1.22636	10.2644	74.5687	7.10095e-13	2.65323e-12		682.224	1.53209	0.143035	10.7113	9.00751e-27	3.0467e-26		DEG	up_GV
ENSBTAG00000058072	-1.23157	9.81987	74.4611	7.29816e-13	2.72183e-12		444.911	-0.911003	0.119	-7.65551	1.9255e-14	3.53127e-14		DEG	up_8c
LOC101902037	-4.55023	7.12566	74.3984	7.75729e-13	2.88768e-12		60.9805	-4.4243	0.43307	-10.2161	1.67906e-24	5.10098e-24		DEG	up_8c
ENSBTAG00000055327	-1.78233	10.3107	74.2705	7.88119e-13	2.92835e-12		616.118	-1.45349	0.19611	-7.41158	1.24807e-13	2.21375e-13		DEG	up_8c
ENSBTAG00000056215	-1.5912	6.63955	74.1251	7.95097e-13	2.94879e-12		47.0011	-1.29519	0.163822	-7.90607	2.65635e-15	5.08138e-15		DEG	up_8c
ENSBTAG00000064063	4.53271	9.6018	74.1791	8.20209e-13	3.03629e-12		449.535	4.74954	0.414012	11.472	1.8247e-30	7.67911e-30		DEG	up_GV
NODE_62705_length_3521_cov_16.588269_g20314_i0.mrna1	4.27989	6.0963	74.1487	8.26564e-13	3.05416e-12		37.5606	4.77683	0.370792	12.8828	5.62823e-38	3.58307e-37		DEG	up_GV
NODE_159984_length_1159_cov_16.224584_g69274_i0.mrna1	4.15355	6.41603	73.8409	8.93992e-13	3.29721e-12		47.6553	4.3517	0.387426	11.2323	2.82906e-29	1.08339e-28		DEG	up_GV
NODE_240355_length_505_cov_7.609813_g140872_i0.mrna1+NODE_29448_length_5624_cov_16.624121_g9882_i0.mrna1+NODE_40277_length_4738_cov_19.105557_g9882_i1.mrna1	4.26822	7.80569	73.6029	9.49991e-13	3.49087e-12		126.06	4.58421	0.394639	11.6162	3.4092e-31	1.50774e-30		DEG	up_GV
ENSBTAG00000048049	3.98758	11.9907	73.6079	9.48788e-13	3.49087e-12		2361.74	4.22995	0.370084	11.4297	2.97147e-30	1.22981e-29		DEG	up_GV
ENSBTAG00000055364	-4.8824	5.85906	73.4402	9.90318e-13	3.63238e-12		24.076	-4.59068	0.536671	-8.55399	1.18908e-17	2.57249e-17		DEG	up_8c
ENSBTAG00000062071	4.6583	5.98233	73.085	1.08462e-12	3.971e-12		34.3458	5.36998	0.408629	13.1415	1.90504e-39	1.31771e-38		DEG	up_GV
ENSBTAG00000063244	4.38856	8.76231	73.03	1.10002e-12	4.02002e-12		249.155	4.65117	0.406571	11.44	2.63954e-30	1.10386e-29		DEG	up_GV
ENSBTAG00000057406	4.2452	8.34841	73.0142	1.10449e-12	4.02896e-12		187.989	4.52155	0.397949	11.3621	6.45431e-30	2.6065e-29		DEG	up_GV
ENSBTAG00000068857	3.4937	7.41448	72.9095	1.13456e-12	4.13111e-12		96.4918	3.74126	0.332206	11.2619	2.02373e-29	7.84001e-29		DEG	up_GV
ENSBTAG00000069223	-1.98212	5.69968	72.7098	1.14318e-12	4.15495e-12		23.1393	-1.66326	0.212762	-7.81746	5.39003e-15	1.01266e-14		DEG	up_8c
NODE_106310_length_2120_cov_18.559471_g36856_i1.mrna1+NODE_117599_length_1865_cov_20.275727_g36856_i2.mrna1	4.13845	6.7686	72.8326	1.1572e-12	4.19827e-12		61.5958	4.64042	0.373484	12.4247	1.91975e-35	1.07495e-34		DEG	up_GV
LOC101907729	1.84099	6.22873	72.586	1.18026e-12	4.27418e-12		40.012	2.15058	0.181985	11.8173	3.17675e-32	1.49069e-31		DEG	up_GV
ENSBTAG00000062451	4.18959	5.96983	72.5872	1.23255e-12	4.45544e-12		34.5419	4.59888	0.35953	12.7914	1.83232e-37	1.1305e-36		DEG	up_GV
ENSBTAG00000062625	4.28754	6.044	72.4589	1.27391e-12	4.59664e-12		35.8775	4.87535	0.375096	12.9976	1.26251e-38	8.35684e-38		DEG	up_GV
ENSBTAG00000062861	1.81799	10.8184	72.2766	1.29993e-12	4.68207e-12		995.739	2.14116	0.189897	11.2754	1.73645e-29	6.79288e-29		DEG	up_GV
ENSBTAG00000065007	2.70384	7.59447	72.2685	1.33798e-12	4.81046e-12		108.315	3.016	0.260117	11.5948	4.37901e-31	1.93237e-30		DEG	up_GV
ENSBTAG00000069479	4.55694	9.37325	72.2538	1.34303e-12	4.81996e-12		378.972	4.88583	0.41219	11.8533	2.06792e-32	9.77252e-32		DEG	up_GV
ENSBTAG00000063953	-6.64292	3.86522	72.2077	1.35911e-12	4.86894e-12		0.244391	-1.32743	2.99779	-0.442805	0.657907	0.670314		notDEG	neither
ENSBTAG00000061344	4.88991	7.93628	72.1938	1.36398e-12	4.87763e-12		140.444	5.11474	0.476542	10.733	7.12278e-27	2.4215e-26		DEG	up_GV
ENSBTAG00000059127	4.46963	5.92893	72.0749	1.4065e-12	5.02069e-12		33.0903	4.87043	0.406753	11.9739	4.86669e-33	2.37861e-32		DEG	up_GV
NODE_20440_length_6674_cov_14.149917_g1131_i3.mrna1	3.31798	6.16258	71.9872	1.42343e-12	5.07208e-12		39.0315	3.61541	0.300497	12.0314	2.42923e-33	1.20199e-32		DEG	up_GV
ENSBTAG00000067996	1.64711	10.0274	71.8217	1.43834e-12	5.1161e-12		576.698	1.94532	0.179419	10.8423	2.16879e-27	7.63278e-27		DEG	up_GV
NODE_191305_length_822_cov_5.750336_g94278_i0.mrna1	2.79766	7.94605	71.963	1.44775e-12	5.14041e-12		138.38	3.04829	0.288416	10.569	4.14684e-26	1.35229e-25		DEG	up_GV
ENSBTAG00000058683	4.43986	6.54239	71.8878	1.47616e-12	5.23199e-12		51.5923	4.76105	0.416422	11.4332	2.85355e-30	1.18591e-29		DEG	up_GV
ENSBTAG00000059023	-3.45606	6.11344	71.7746	1.51999e-12	5.37779e-12		29.2657	-3.04071	0.373782	-8.13498	4.12009e-16	8.21142e-16		DEG	up_8c
ENSBTAG00000067814	4.13548	6.57107	71.7197	1.54174e-12	5.44511e-12		53.1076	4.41738	0.382006	11.5637	6.29712e-31	2.75448e-30		DEG	up_GV
LOC101910153	1.86462	7.24058	71.4893	1.568e-12	5.5281e-12		80.5111	2.20732	0.175478	12.5789	2.75679e-36	1.61608e-35		DEG	up_GV
ENSBTAG00000061662	-2.87506	6.24945	71.573	1.59547e-12	5.61505e-12		33.5415	-2.54578	0.304939	-8.34848	6.91442e-17	1.43978e-16		DEG	up_8c
LOC112449254	-1.13919	10.5012	71.1408	1.71692e-12	6.03186e-12		720.921	-0.782772	0.119849	-6.53131	6.51956e-11	1.01028e-10		DEG	up_8c
ENSBTAG00000065054	4.12592	6.28633	71.2611	1.73637e-12	6.0886e-12		43.1103	4.40915	0.380655	11.5831	5.02175e-31	2.21112e-30		DEG	up_GV
ENSBTAG00000054466	-0.941094	8.50889	71.0914	1.73917e-12	6.0886e-12		182.384	-0.605009	0.0906984	-6.67056	2.54837e-11	4.00802e-11		notDEG	neither
ENSBTAG00000065876	-3.76042	5.71694	70.9381	1.88847e-12	6.59975e-12		21.2901	-3.34628	0.412908	-8.10418	5.3104e-16	1.05e-15		DEG	up_8c
ENSBTAG00000061654	4.15391	8.68293	70.8879	1.9133e-12	6.67486e-12		236.2	4.40974	0.393834	11.197	4.21993e-29	1.60374e-28		DEG	up_GV
ENSBTAG00000063604	-4.58613	8.6571	70.7163	2.00078e-12	6.96786e-12		190.793	-4.298	0.513639	-8.36774	5.87319e-17	1.2268e-16		DEG	up_8c
ENSBTAG00000068803	2.53297	7.61081	70.6454	2.03063e-12	7.05953e-12		109.13	2.83558	0.246569	11.5001	1.31706e-30	5.61363e-30		DEG	up_GV
LOC101904715	4.40622	8.55	70.5878	2.06893e-12	7.18018e-12		212.754	4.77499	0.408014	11.703	1.23012e-31	5.53833e-31		DEG	up_GV
ENSBTAG00000060714	2.9758	6.75783	70.4845	2.11511e-12	7.32773e-12		60.7746	3.3331	0.288741	11.5436	7.95639e-31	3.46511e-30		DEG	up_GV
ENSBTAG00000060747	4.25419	6.80429	70.4426	2.14885e-12	7.43173e-12		62.9427	4.5309	0.405358	11.1775	5.25383e-29	1.98533e-28		DEG	up_GV
ENSBTAG00000061130	3.51	7.17138	69.9201	2.46362e-12	8.50565e-12		80.5409	3.83449	0.325225	11.7903	4.38124e-32	2.03677e-31		DEG	up_GV
ENSBTAG00000059290	3.45751	10.4343	69.7952	2.54569e-12	8.7685e-12		793.218	3.887	0.328831	11.8206	3.05329e-32	1.43612e-31		DEG	up_GV
LOC101905293	3.84596	7.71683	69.7909	2.54852e-12	8.7685e-12		120.475	4.19925	0.369671	11.3594	6.65828e-30	2.66732e-29		DEG	up_GV
NODE_34392_length_5190_cov_17.664776_g11207_i1.mrna1	3.01652	8.62911	69.7113	2.6023e-12	8.93815e-12		226.699	3.27478	0.311856	10.5009	8.55159e-26	2.73952e-25		DEG	up_GV
ENSBTAG00000065655	4.10742	9.70474	69.7043	2.60711e-12	8.93932e-12		481.903	4.35548	0.390443	11.1552	6.75358e-29	2.53767e-28		DEG	up_GV
ENSBTAG00000058061	4.27129	7.04659	69.6899	2.617e-12	8.95784e-12		74.5199	4.54536	0.4127	11.0137	3.2821e-28	1.18642e-27		DEG	up_GV
ENSBTAG00000063939	-2.15909	6.64023	69.472	2.65927e-12	9.08696e-12		44.6857	-1.98672	0.198063	-10.0308	1.11643e-23	3.21576e-23		DEG	up_8c
ENSBTAG00000062758	3.81565	6.72963	69.616	2.66829e-12	9.10223e-12		59.4299	4.04312	0.364343	11.097	1.29734e-28	4.82938e-28		DEG	up_GV
ENSBTAG00000068199	-2.75236	7.55522	69.3492	2.86216e-12	9.73035e-12		83.9367	-2.59174	0.274768	-9.43248	4.00506e-21	1.02249e-20		DEG	up_8c
ENSBTAG00000068194	-5.1278	4.89802	69.3502	2.86147e-12	9.73035e-12		11.0661	-4.80367	0.684617	-7.01659	2.27355e-12	3.73138e-12		DEG	up_8c
ENSBTAG00000061269	4.68035	9.22444	69.2583	2.93151e-12	9.94922e-12		344.866	4.92523	0.444019	11.0924	1.36617e-28	5.05734e-28		DEG	up_GV
ENSBTAG00000057020	4.51242	6.91632	69.1867	2.98736e-12	1.01216e-11		68.4144	4.61782	0.460846	10.0203	1.24106e-23	3.55935e-23		DEG	up_GV
ENSBTAG00000040202	4.6457	10.0207	69.1607	3.00785e-12	1.01566e-11		597.621	4.93342	0.429366	11.49	1.48112e-30	6.28613e-30		DEG	up_GV
LOC112445101	-6.13301	9.23351	69.1668	3.00301e-12	1.01566e-11		279.382	-5.86399	0.813377	-7.20944	5.61834e-13	9.57464e-13		DEG	up_8c
ENSBTAG00000069725	3.80259	6.18458	69.0274	3.11546e-12	1.05022e-11		39.8152	4.40105	0.335076	13.1345	2.0889e-39	1.43495e-38		DEG	up_GV
ENSBTAG00000047953	4.39183	12.4482	68.6137	3.47526e-12	1.16944e-11		3238.51	4.71965	0.402114	11.7371	8.22573e-32	3.72863e-31		DEG	up_GV
ENSBTAG00000067871	1.84541	9.96448	68.5098	3.48081e-12	1.16944e-11		561.644	2.1557	0.209278	10.3006	7.00076e-25	2.17644e-24		DEG	up_GV
NODE_76398_length_2988_cov_19.823085_g25118_i0.mrna1+NODE_163429_length_1115_cov_20.873796_g25118_i5.mrna1+NODE_79047_length_2897_cov_14.062057_g25118_i1.mrna1+NODE_81503_length_2810_cov_13.392975_g25118_i2.mrna1	3.54564	9.49578	68.5837	3.50291e-12	1.17488e-11		414.184	3.77422	0.351622	10.7337	7.06759e-27	2.40683e-26		DEG	up_GV
ENSBTAG00000023309	2.62844	9.69786	68.2108	3.86678e-12	1.29476e-11		470.699	2.86809	0.281161	10.2009	1.96478e-24	5.92399e-24		DEG	up_GV
ENSBTAG00000060864	3.13528	6.83686	68.1983	3.87956e-12	1.29686e-11		60.0789	3.34072	0.287088	11.6366	2.68606e-31	1.19586e-30		DEG	up_GV
ENSBTAG00000069650	4.30272	7.19863	68.1622	3.91693e-12	1.30717e-11		82.3894	4.78491	0.407335	11.7469	7.32991e-32	3.3377e-31		DEG	up_GV
ENSBTAG00000004815	-3.1146	9.1403	68.1397	3.94044e-12	1.31282e-11		255.437	-3.1105	0.306248	-10.1568	3.09083e-24	9.18063e-24		DEG	up_8c
NODE_75168_length_3033_cov_14.226658_g24636_i0.mrna1	4.19552	6.32803	68.0845	3.99861e-12	1.3285e-11		44.3432	4.75234	0.383688	12.386	3.11365e-35	1.73376e-34		DEG	up_GV
ENSBTAG00000063000	4.22509	6.19688	68.0824	4.0008e-12	1.3285e-11		40.9483	4.61357	0.4075	11.3216	1.02532e-29	4.06669e-29		DEG	up_GV
ENSBTAG00000055874	-5.93172	5.63638	67.9011	4.19833e-12	1.39179e-11		18.6554	-5.62335	0.792128	-7.09904	1.25624e-12	2.09968e-12		DEG	up_8c
NODE_156606_length_1204_cov_16.472050_g66868_i0.mrna1+NODE_154435_length_1234_cov_10.840968_g29701_i2.mrna1	3.50644	6.83758	67.8626	4.24152e-12	1.40377e-11		64.162	3.79787	0.342295	11.0953	1.32187e-28	4.91156e-28		DEG	up_GV
ENSBTAG00000060745	5.65758	6.07081	67.8248	4.28437e-12	1.41561e-11		37.3228	6.06406	0.598766	10.1276	4.16737e-24	1.23416e-23		DEG	up_GV
ENSBTAG00000060682	-4.81953	9.85083	67.7778	4.33825e-12	1.43105e-11		418.858	-4.92402	0.462007	-10.6579	1.6021e-26	5.3288e-26		DEG	up_8c
ENSBTAG00000053486	-5.65022	4.70288	67.7541	4.36576e-12	1.43775e-11		9.17546	-5.31215	0.916088	-5.79873	6.68184e-09	9.5612e-09		DEG	up_8c
ENSBTAG00000049347	-1.13018	8.34274	67.4942	4.49663e-12	1.47842e-11		161.668	-0.791188	0.127613	-6.19988	5.65053e-10	8.48003e-10		DEG	up_8c
ENSBTAG00000054156	4.42779	7.85174	67.5566	4.60165e-12	1.51046e-11		131.151	4.72257	0.435358	10.8476	2.04827e-27	7.22132e-27		DEG	up_GV
ENSBTAG00000063209	2.53913	8.3503	67.4394	4.74772e-12	1.55585e-11		180.43	2.865	0.252029	11.3678	6.05251e-30	2.44918e-29		DEG	up_GV
ENSBTAG00000057805	3.69476	6.32685	67.3772	4.82716e-12	1.57671e-11		43.9862	4.02672	0.329747	12.2115	2.69782e-34	1.42294e-33		DEG	up_GV
ENSBTAG00000068998	4.36197	6.47671	67.3783	4.82572e-12	1.57671e-11		49.445	4.75264	0.424921	11.1848	4.84255e-29	1.83686e-28		DEG	up_GV
NODE_47776_length_4271_cov_19.758226_g10021_i2.mrna1+NODE_231844_length_549_cov_8.349576_g132474_i0.mrna1	2.72117	6.99169	67.2714	4.91717e-12	1.6035e-11		71.1699	2.97098	0.286241	10.3793	3.07979e-25	9.71056e-25		DEG	up_GV
ENSBTAG00000068963	3.72484	6.91796	67.2704	4.96683e-12	1.61705e-11		67.8982	4.05266	0.351132	11.5417	8.13077e-31	3.53335e-30		DEG	up_GV
ENSBTAG00000059672	4.11818	7.93225	67.2515	4.99199e-12	1.6226e-11		137.929	4.35694	0.407153	10.701	1.007e-26	3.39459e-26		DEG	up_GV
ENSBTAG00000060294	4.80715	6.92576	67.1139	5.17906e-12	1.68067e-11		68.1189	5.01413	0.493017	10.1703	2.69088e-24	8.0165e-24		DEG	up_GV
ENSBTAG00000057640	4.05303	7.49209	67.0806	5.22538e-12	1.69295e-11		103.494	4.3426	0.404178	10.7443	6.30612e-27	2.15118e-26		DEG	up_GV
ENSBTAG00000069120	-1.39345	6.85993	66.8964	5.27815e-12	1.70729e-11		56.2669	-1.07095	0.161671	-6.62425	3.49009e-11	5.45907e-11		DEG	up_8c
LOC101905265	-0.821475	8.01734	66.8322	5.37001e-12	1.73419e-11		131.108	-0.49395	0.0864699	-5.71239	1.11401e-08	1.58837e-08		notDEG	neither
NODE_79607_length_2877_cov_19.181071_g24555_i1.mrna1	4.74231	6.08165	66.6868	5.80676e-12	1.87221e-11		37.6679	5.18991	0.479444	10.8248	2.62517e-27	9.17433e-27		DEG	up_GV
ENSBTAG00000065530	-2.25684	7.08539	66.5664	5.88529e-12	1.89447e-11		64.724	-2.04527	0.260575	-7.84906	4.19155e-15	7.91958e-15		DEG	up_8c
LOC616695	-5.63474	7.53686	66.5761	5.98176e-12	1.92243e-11		85.4252	-5.34506	0.681938	-7.83804	4.57615e-15	8.63809e-15		DEG	up_8c
ENSBTAG00000061354	-3.4512	9.48472	66.5636	6.00199e-12	1.92584e-11		303.687	-4.49448	0.184309	-24.3855	2.43556e-131	1.67886e-129		DEG	up_8c
NODE_53005_length_3982_cov_19.388732_g17140_i0.mrna1	3.07927	8.83105	66.4892	6.1231e-12	1.96155e-11		258.655	3.43742	0.314026	10.9463	6.92104e-28	2.47498e-27		DEG	up_GV
ENSBTAG00000069563	4.09021	5.92606	66.3412	6.37155e-12	2.03788e-11		33.476	4.48342	0.393004	11.4081	3.81111e-30	1.56115e-29		DEG	up_GV
ENSBTAG00000061256	3.41008	7.09945	66.3264	6.39698e-12	2.04274e-11		76.7122	3.68418	0.334374	11.0182	3.12384e-28	1.13332e-27		DEG	up_GV
NODE_116573_length_1887_cov_9.124309_g19768_i4.mrna1	2.50581	6.29357	65.8609	6.97817e-12	2.22478e-11		42.6844	2.79933	0.254062	11.0183	3.11992e-28	1.13332e-27		DEG	up_GV
NODE_201357_length_741_cov_8.381024_g103242_i0.mrna1+NODE_176647_length_965_cov_14.706081_g68479_i1.mrna1+NODE_158864_length_1174_cov_18.380128_g68479_i0.mrna1	2.15902	7.6595	65.8828	7.02855e-12	2.23727e-11		113.325	2.48033	0.241642	10.2645	1.01861e-24	3.12301e-24		DEG	up_GV
ENSBTAG00000064634	-4.07896	5.06134	65.8748	7.22457e-12	2.29601e-11		12.416	-3.62541	0.481815	-7.52448	5.29304e-14	9.5151e-14		DEG	up_8c
ENSBTAG00000062492	4.06492	6.38917	65.8186	7.33518e-12	2.327e-11		46.8401	4.38202	0.400807	10.933	8.01659e-28	2.86164e-27		DEG	up_GV
NODE_142868_length_1406_cov_15.454477_g57718_i0.mrna1	-4.32552	4.40773	65.8117	7.34535e-12	2.327e-11		7.65509	-4.01518	0.548714	-7.31744	2.52755e-13	4.4012e-13		DEG	up_8c
NODE_154884_length_1227_cov_87.200870_g62467_i1.mrna1+NODE_150138_length_1295_cov_88.855501_g62467_i0.mrna1	-3.2322	4.57853	65.4205	7.86302e-12	2.48705e-11		8.87235	-2.83421	0.385651	-7.34914	1.99488e-13	3.49804e-13		DEG	up_8c
ENSBTAG00000069645	1.63107	9.38665	65.3961	7.91538e-12	2.49966e-11		370.26	2.02973	0.176147	11.523	1.01088e-30	4.36449e-30		DEG	up_GV
ENSBTAG00000067438	-1.10722	9.98293	65.3391	8.03881e-12	2.53463e-11		514.213	-0.801772	0.136994	-5.85262	4.83882e-09	6.96888e-09		DEG	up_8c
ENSBTAG00000060034	2.89868	10.7458	65.4046	8.20392e-12	2.58262e-11		978.883	3.3003	0.295505	11.1683	5.82751e-29	2.19796e-28		DEG	up_GV
NODE_126557_length_1688_cov_18.616387_g29885_i1.mrna1+NODE_262337_length_388_cov_0.929260_g162809_i0.mrna1+NODE_178152_length_949_cov_8.668578_g83237_i0.mrna1+NODE_88760_length_2586_cov_18.605022_g29885_i0.mrna1	3.4201	6.11391	65.3793	8.26026e-12	2.59627e-11		37.784	3.83006	0.317749	12.0537	1.85346e-33	9.26267e-33		DEG	up_GV
LOC132344989	3.1772	6.13813	65.2302	8.52456e-12	2.67513e-11		38.3282	3.47506	0.312223	11.1301	8.95486e-29	3.3522e-28		DEG	up_GV
ENSBTAG00000023666	3.59695	11.9321	65.1952	8.68294e-12	2.72056e-11		2263.37	3.72123	0.368529	10.0975	5.6644e-24	1.66029e-23		DEG	up_GV
ENSBTAG00000061566	-1.79471	6.00253	64.9276	8.99123e-12	2.81275e-11		29.0087	-1.44377	0.202815	-7.11867	1.08975e-12	1.83678e-12		DEG	up_8c
ENSBTAG00000031774	-2.59512	9.61419	65.0249	9.09367e-12	2.84035e-11		356.42	-2.4826	0.267728	-9.27283	1.8127e-20	4.46806e-20		DEG	up_8c
LOC104970180	1.97888	7.43813	64.859	9.16106e-12	2.85694e-11		96.2513	2.30743	0.214697	10.7474	6.09553e-27	2.08647e-26		DEG	up_GV
ENSBTAG00000069205	3.50028	6.56718	64.9877	9.18604e-12	2.86026e-11		52.658	3.76125	0.349717	10.7551	5.60474e-27	1.9317e-26		DEG	up_GV
ENSBTAG00000060035	-1.23219	6.96709	64.8196	9.26011e-12	2.87884e-11		61.0723	-0.89607	0.141135	-6.34903	2.16683e-10	3.27646e-10		DEG	up_8c
ENSBTAG00000055228	3.53619	6.66239	64.857	9.51815e-12	2.95447e-11		56.2923	3.80285	0.353695	10.7518	5.81338e-27	1.99673e-26		DEG	up_GV
ENSBTAG00000061697	4.23932	5.91027	64.8078	9.64632e-12	2.98961e-11		33.0616	4.85846	0.404169	12.0208	2.76122e-33	1.35953e-32		DEG	up_GV
ENSBTAG00000060769	-1.39402	9.30422	64.5497	9.96802e-12	3.08453e-11		318.334	-1.07298	0.173673	-6.17816	6.48547e-10	9.7112e-10		DEG	up_8c
ENSBTAG00000064787	-3.9049	5.98693	64.6439	1.00864e-11	3.11634e-11		28.7984	-3.67878	0.463484	-7.93723	2.06748e-15	3.97776e-15		DEG	up_8c
ENSBTAG00000066108	4.70223	9.36967	64.6094	1.01817e-11	3.14092e-11		382.693	5.00864	0.466125	10.7453	6.23666e-27	2.13112e-26		DEG	up_GV
ENSBTAG00000062420	4.30842	6.3063	64.4958	1.05017e-11	3.23467e-11		43.8691	4.4652	0.451952	9.87981	5.09281e-23	1.42584e-22		DEG	up_GV
NODE_36742_length_5009_cov_18.018451_g12060_i0.mrna1	2.91009	6.50781	64.2874	1.10649e-11	3.40031e-11		49.6427	3.37062	0.277852	12.131	7.2374e-34	3.71917e-33		DEG	up_GV
ENSBTAG00000064409	-0.985111	9.33591	64.1654	1.10735e-11	3.40031e-11		329.004	-0.681205	0.119511	-5.69993	1.19854e-08	1.70768e-08		notDEG	neither
NODE_153428_length_1248_cov_29.383433_g64655_i0.mrna1	2.71909	6.40107	64.188	1.12032e-11	3.43486e-11		46.141	3.0477	0.275443	11.0647	1.86038e-28	6.86143e-28		DEG	up_GV
ENSBTAG00000057936	-2.57359	7.28958	64.2128	1.13449e-11	3.47296e-11		69.1413	-2.39396	0.266491	-8.98325	2.62875e-19	6.15323e-19		DEG	up_8c
ENSBTAG00000057453	3.31066	6.00425	64.0838	1.16634e-11	3.565e-11		35.1005	3.6168	0.314601	11.4965	1.37449e-30	5.84598e-30		DEG	up_GV
ENSBTAG00000064793	-2.66606	7.13422	63.9343	1.22426e-11	3.73634e-11		62.7741	-2.31223	0.301674	-7.66465	1.79319e-14	3.29768e-14		DEG	up_8c
ENSBTAG00000021814	1.80834	9.68805	63.6289	1.29705e-11	3.95245e-11		462.827	2.12522	0.211517	10.0475	9.42303e-24	2.73788e-23		DEG	up_GV
ENSBTAG00000068808	3.80425	6.75128	63.6086	1.33857e-11	4.07276e-11		60.2324	4.07929	0.377951	10.7932	3.70773e-27	1.29124e-26		DEG	up_GV
LOC132343454	-1.06406	8.73084	63.4129	1.36177e-11	4.13705e-11		210.192	-0.788667	0.0990893	-7.95915	1.73224e-15	3.34564e-15		DEG	up_8c
NODE_107367_length_2094_cov_22.189886_g12310_i2.mrna1+NODE_120410_length_1808_cov_21.325823_g12310_i4.mrna1+NODE_115425_length_1911_cov_18.440022_g12310_i3.mrna1	4.83903	7.82047	63.3771	1.42645e-11	4.32698e-11		129.833	5.30326	0.503995	10.5224	6.80805e-26	2.19859e-25		DEG	up_GV
ENSBTAG00000013305	3.30677	9.26217	63.3656	1.43099e-11	4.33415e-11		350.686	3.70765	0.331539	11.1832	4.92984e-29	1.86643e-28		DEG	up_GV
LOC132343532	3.95407	6.17707	63.219	1.48986e-11	4.50564e-11		39.8749	4.46919	0.380038	11.7598	6.28534e-32	2.86858e-31		DEG	up_GV
NODE_216887_length_633_cov_15.848921_g117863_i0.mrna1	3.51448	6.21947	63.0685	1.55288e-11	4.68914e-11		41.0428	3.78587	0.344438	10.9914	4.20203e-28	1.51622e-27		DEG	up_GV
NODE_196568_length_778_cov_20.125535_g28407_i5.mrna1	2.35424	8.37886	62.8663	1.64195e-11	4.95062e-11		188.421	2.65719	0.256307	10.3672	3.49546e-25	1.09865e-24		DEG	up_GV
ENSBTAG00000063079	3.79541	6.87947	62.4414	1.84655e-11	5.5591e-11		66.1199	4.095	0.382435	10.7077	9.36771e-27	3.16318e-26		DEG	up_GV
ENSBTAG00000033759	3.66757	6.24681	62.399	1.86835e-11	5.6163e-11		41.1804	3.98164	0.365822	10.8841	1.37294e-27	4.85753e-27		DEG	up_GV
ENSBTAG00000066909	-4.40556	6.16412	62.268	1.93737e-11	5.81501e-11		32.0511	-4.32857	0.480125	-9.01552	1.95946e-19	4.60278e-19		DEG	up_8c
ENSBTAG00000047098	-5.63697	3.88386	62.0736	2.04471e-11	6.128e-11		2.08433	-3.98874	1.16333	-3.42872	0.000606433	0.000715197		DEG	up_8c
ENSBTAG00000058015	1.81211	9.44896	61.9183	2.07689e-11	6.21514e-11		392.521	2.1297	0.214879	9.91116	3.72299e-23	1.04821e-22		DEG	up_GV
ENSBTAG00000066062	3.64199	13.9464	61.8791	2.15827e-11	6.44899e-11		9090.78	4.07857	0.362469	11.2522	2.25902e-29	8.71771e-29		DEG	up_GV
ENSBTAG00000069971	4.05041	8.01733	61.7783	2.2196e-11	6.62236e-11		147.454	4.29537	0.422437	10.1681	2.75338e-24	8.19048e-24		DEG	up_GV
ENSBTAG00000069258	3.76363	6.39041	61.7454	2.24001e-11	6.67328e-11		46.1219	4.08703	0.370705	11.025	2.8951e-28	1.05415e-27		DEG	up_GV
NODE_106045_length_2126_cov_9.988775_g37452_i0.mrna1+NODE_124047_length_1736_cov_5.443038_g37452_i1.mrna1	1.41752	7.43088	61.4617	2.34065e-11	6.96195e-11		93.8087	1.77989	0.158459	11.2325	2.82379e-29	1.08339e-28		DEG	up_GV
ENSBTAG00000059943	-1.19218	7.64861	61.4568	2.34387e-11	6.96195e-11		98.8602	-0.886708	0.135657	-6.5364	6.30173e-11	9.77281e-11		DEG	up_8c
ENSBTAG00000066762	4.10115	9.96195	61.5357	2.37471e-11	7.04311e-11		579.626	4.09974	0.431044	9.51118	1.88506e-21	4.90656e-21		DEG	up_GV
NODE_44886_length_4442_cov_14.238717_g14570_i0.mrna1	4.52926	6.02061	61.49	2.4052e-11	7.12295e-11		35.309	5.68723	0.438193	12.9788	1.61345e-38	1.05747e-37		DEG	up_GV
ENSBTAG00000024487	-0.780965	10.3868	61.153	2.55197e-11	7.54643e-11		676.971	-0.440245	0.0729886	-6.03169	1.62258e-09	2.38321e-09		notDEG	neither
ENSBTAG00000059706	2.63294	7.32043	61.0484	2.72086e-11	8.03396e-11		90.004	2.904	0.284301	10.2145	1.70728e-24	5.17883e-24		DEG	up_GV
LOC107131785	3.33519	7.45446	60.7362	2.96952e-11	8.75526e-11		99.1545	3.63388	0.348414	10.4298	1.81311e-25	5.76217e-25		DEG	up_GV
ENSBTAG00000053191	2.20306	9.50152	60.7275	2.97677e-11	8.76372e-11		402.398	2.6383	0.239131	11.0329	2.65275e-28	9.67671e-28		DEG	up_GV
ENSBTAG00000063948	3.94876	6.42362	60.7008	2.99913e-11	8.81656e-11		48.177	4.25005	0.412643	10.2996	7.07653e-25	2.19658e-24		DEG	up_GV
NODE_69609_length_3234_cov_14.125119_g15800_i2.mrna1+NODE_72840_length_3115_cov_13.148453_g15800_i3.mrna1+NODE_130811_length_1609_cov_15.787206_g50443_i0.mrna1	3.15924	6.23181	60.6873	3.01052e-11	8.83706e-11		41.2716	3.46959	0.312727	11.0946	1.33216e-28	4.94062e-28		DEG	up_GV
ENSBTAG00000069627	2.75954	7.65541	60.5633	3.1171e-11	9.13648e-11		113.242	3.01208	0.297005	10.1415	3.61491e-24	1.07214e-23		DEG	up_GV
ENSBTAG00000052810	4.12935	6.11158	60.5456	3.13265e-11	9.16861e-11		38.141	4.41303	0.432674	10.1994	1.99412e-24	5.99435e-24		DEG	up_GV
ENSBTAG00000066107	4.49782	9.0421	60.4173	3.24761e-11	9.4912e-11		303.879	5.03937	0.44404	11.3489	7.50816e-30	2.99577e-29		DEG	up_GV
ENSBTAG00000061892	3.45899	7.6848	60.3529	3.30701e-11	9.65068e-11		116.819	3.70496	0.368409	10.0566	8.58865e-24	2.49908e-23		DEG	up_GV
ENSBTAG00000061585	-1.20873	10.0094	60.1531	3.38101e-11	9.85224e-11		516.154	-0.867352	0.150884	-5.74848	9.00504e-09	1.28487e-08		DEG	up_8c
ENSBTAG00000064364	4.13237	7.53894	60.2579	3.39659e-11	9.88325e-11		105.94	4.48518	0.439927	10.1953	2.08103e-24	6.23684e-24		DEG	up_GV
LOC112442547	-1.21715	8.25921	60.0345	3.49626e-11	1.01585e-10		149.969	-0.8898	0.135688	-6.5577	5.46431e-11	8.52041e-11		DEG	up_8c
ENSBTAG00000000242	-4.79344	6.76247	60.1153	3.53578e-11	1.02584e-10		43.5586	-6.36049	0.328476	-19.3637	1.56339e-83	5.12331e-82		DEG	up_8c
ENSBTAG00000057996	-1.15469	8.31438	59.9817	3.5489e-11	1.02815e-10		159.441	-0.857036	0.143547	-5.97043	2.36631e-09	3.44269e-09		DEG	up_8c
ENSBTAG00000067731	3.60434	8.22534	60.0886	3.56244e-11	1.03058e-10		171.165	3.87894	0.379513	10.2208	1.59955e-24	4.86682e-24		DEG	up_GV
LOC112443178	-1.49666	7.0921	59.8293	3.70528e-11	1.07035e-10		66.5745	-1.22772	0.182998	-6.70895	1.96033e-11	3.10023e-11		DEG	up_8c
ENSBTAG00000060759	4.71903	7.55489	59.587	4.1045e-11	1.18397e-10		106.377	5.51177	0.48939	11.2625	2.0092e-29	7.79882e-29		DEG	up_GV
ENSBTAG00000064101	2.74798	7.60958	59.4895	4.21924e-11	1.21531e-10		107.514	3.08839	0.271869	11.3599	6.62367e-30	2.65878e-29		DEG	up_GV
ENSBTAG00000061757	3.61099	9.16448	59.4195	4.30378e-11	1.23788e-10		328.041	3.88785	0.379456	10.2458	1.2356e-24	3.77672e-24		DEG	up_GV
ENSBTAG00000067729	-4.02336	6.3919	59.236	4.53354e-11	1.30209e-10		34.3491	-3.71579	0.449207	-8.27188	1.31862e-16	2.70074e-16		DEG	up_8c
ENSBTAG00000062804	4.20744	13.9518	59.1392	4.65981e-11	1.33644e-10		9234.58	4.44669	0.423443	10.5013	8.52231e-26	2.73453e-25		DEG	up_GV
ENSBTAG00000038368	-0.84638	8.97323	58.9948	4.69634e-11	1.34498e-10		254.444	-0.523178	0.093399	-5.60154	2.12452e-08	3.00136e-08		notDEG	neither
ENSBTAG00000067860	1.28513	10.5106	58.8697	4.86678e-11	1.3918e-10		807.29	1.66537	0.154462	10.7818	4.19721e-27	1.45917e-26		DEG	up_GV
ENSBTAG00000063240	1.3333	6.97828	58.8383	4.91061e-11	1.40033e-10		68.5862	1.65465	0.163562	10.1164	4.6745e-24	1.37822e-23		DEG	up_GV
ENSBTAG00000062192	4.02586	6.46955	58.9559	4.90893e-11	1.40033e-10		49.2568	4.3157	0.429978	10.037	1.04801e-23	3.02742e-23		DEG	up_GV
NODE_48791_length_4211_cov_18.479439_g15797_i0.mrna1	4.259	9.48683	58.8857	5.00782e-11	1.42601e-10		414.518	4.59011	0.437014	10.5034	8.33661e-26	2.67924e-25		DEG	up_GV
ENSBTAG00000066949	4.75432	7.1215	58.7952	5.13844e-11	1.46113e-10		78.132	5.67325	0.492367	11.5224	1.01742e-30	4.37379e-30		DEG	up_GV
NODE_149325_length_1307_cov_17.741463_g28331_i2.mrna1+NODE_154817_length_1228_cov_18.681147_g28331_i3.mrna1	-2.79571	5.76866	58.7022	5.22246e-11	1.48291e-10		22.8863	-2.37	0.346044	-6.84884	7.44523e-12	1.20121e-11		DEG	up_8c
NODE_135469_length_1527_cov_18.316552_g28696_i2.mrna1	3.38491	6.63301	58.7238	5.24391e-11	1.48689e-10		55.4634	3.61051	0.368435	9.79958	1.13051e-22	3.12572e-22		DEG	up_GV
ENSBTAG00000069634	2.32585	9.16165	58.6939	5.28889e-11	1.49752e-10		321.09	2.62132	0.268685	9.7561	1.73707e-22	4.76324e-22		DEG	up_GV
LOC100848538	-2.20776	7.87519	58.5217	5.55488e-11	1.57061e-10		112.151	-2.01607	0.262459	-7.68145	1.57297e-14	2.90339e-14		DEG	up_8c
NODE_74937_length_3040_cov_16.737091_g24555_i0.mrna1	4.45935	6.03949	58.4891	5.60687e-11	1.58307e-10		36.2994	4.87048	0.485376	10.0344	1.07567e-23	3.10284e-23		DEG	up_GV
ENSBTAG00000047605	-3.84448	6.82657	58.4385	5.68837e-11	1.60382e-10		51.9204	-3.50415	0.477244	-7.34247	2.09685e-13	3.67363e-13		DEG	up_8c
ENSBTAG00000069877	2.32935	7.69337	58.429	5.70379e-11	1.6059e-10		115.534	2.60361	0.261879	9.94204	2.73183e-23	7.71317e-23		DEG	up_GV
NODE_142817_length_1407_cov_16.381955_g57682_i0.mrna1+NODE_193718_length_801_cov_12.907459_g96385_i0.mrna1	3.41952	7.00724	58.4141	5.72813e-11	1.60822e-10		71.0062	4.23413	0.327465	12.93	3.04756e-38	1.97155e-37		DEG	up_GV
NODE_123851_length_1739_cov_13.856197_g2678_i46.mrna1+NODE_140059_length_1451_cov_15.653566_g2678_i48.mrna1	3.86673	6.67993	58.4153	5.72612e-11	1.60822e-10		56.7058	4.6302	0.375926	12.3168	7.35698e-35	3.99137e-34		DEG	up_GV
ENSBTAG00000067207	3.97377	8.77086	58.3218	5.88103e-11	1.64883e-10		252.133	4.21867	0.424766	9.93174	3.02909e-23	8.54041e-23		DEG	up_GV
LOC112446689	-2.1071	6.60152	58.0883	6.11346e-11	1.7116e-10		43.7144	-1.95505	0.218949	-8.92923	4.28968e-19	9.92484e-19		DEG	up_8c
NODE_98977_length_2301_cov_17.228417_g27546_i1.mrna1+NODE_83059_length_2760_cov_8.797615_g27621_i0.mrna1	4.19686	7.00669	58.0038	6.44107e-11	1.8008e-10		71.9108	5.05676	0.418544	12.0818	1.31808e-33	6.63688e-33		DEG	up_GV
ENSBTAG00000068230	1.19369	8.67398	57.7863	6.63755e-11	1.85314e-10		221.969	1.54768	0.137121	11.287	1.52154e-29	5.99911e-29		DEG	up_GV
ENSBTAG00000062339	2.53775	10.7345	57.8728	6.68737e-11	1.86444e-10		965.204	2.97075	0.28256	10.5137	7.46863e-26	2.40415e-25		DEG	up_GV
ENSBTAG00000064985	3.82395	7.20281	57.7997	6.82922e-11	1.90134e-10		82.5766	4.13188	0.408282	10.1201	4.49759e-24	1.32998e-23		DEG	up_GV
LOC112444193	1.6706	7.42871	57.6545	6.89413e-11	1.91674e-10		94.7595	1.99689	0.189534	10.5358	5.90797e-26	1.91101e-25		DEG	up_GV
ENSBTAG00000060657	4.10837	8.67477	57.7197	6.98763e-11	1.94004e-10		231.938	4.33957	0.438359	9.89957	4.1805e-23	1.17536e-22		DEG	up_GV
ENSBTAG00000056803	-1.50625	6.43865	57.4729	7.26461e-11	2.01414e-10		40.6447	-1.25038	0.166107	-7.52756	5.16985e-14	9.302e-14		DEG	up_8c
ENSBTAG00000064072	4.01967	6.7468	57.5224	7.39504e-11	2.04746e-10		59.8575	4.5064	0.423073	10.6516	1.71403e-26	5.6916e-26		DEG	up_GV
ENSBTAG00000056582	-1.72162	11.0142	57.2931	7.89954e-11	2.18412e-10		976.659	-1.51018	0.189684	-7.96155	1.69902e-15	3.28467e-15		DEG	up_8c
ENSBTAG00000065962	3.90769	7.17184	57.2588	7.97792e-11	2.20274e-10		81.455	4.12324	0.431909	9.54657	1.34064e-21	3.51697e-21		DEG	up_GV
ENSBTAG00000064366	2.61076	6.90335	57.1958	8.1161e-11	2.2378e-10		66.2434	2.93708	0.268153	10.953	6.42652e-28	2.30639e-27		DEG	up_GV
LOC104974569	3.22979	5.87929	57.1524	8.18895e-11	2.25478e-10		31.662	3.52966	0.319273	11.0553	2.06616e-28	7.59237e-28		DEG	up_GV
ENSBTAG00000055384	4.17698	8.11944	56.9844	8.6347e-11	2.37425e-10		157.974	4.44028	0.458237	9.68992	3.32793e-22	8.96567e-22		DEG	up_GV
ENSBTAG00000050638	3.32844	6.62662	56.9393	8.74796e-11	2.40208e-10		54.5427	3.79316	0.336763	11.2636	1.98552e-29	7.73696e-29		DEG	up_GV
ENSBTAG00000057369	-2.7537	6.01348	56.6207	9.56634e-11	2.6232e-10		27.3391	-2.54643	0.303257	-8.39695	4.58228e-17	9.65223e-17		DEG	up_8c
ENSBTAG00000026383	3.95189	7.42673	56.4976	9.94027e-11	2.722e-10		97.6311	4.21368	0.440209	9.57199	1.04863e-21	2.76546e-21		DEG	up_GV
LOC132342586	4.23164	7.51392	56.4917	9.95741e-11	2.72296e-10		102.721	4.8324	0.454875	10.6236	2.31526e-26	7.63729e-26		DEG	up_GV
ENSBTAG00000063684	3.87864	7.51336	56.2453	1.06952e-10	2.92073e-10		104.058	4.12524	0.435	9.48331	2.46343e-21	6.35407e-21		DEG	up_GV
ENSBTAG00000057179	3.65413	6.25799	56.1742	1.09184e-10	2.9776e-10		41.7394	4.24149	0.369515	11.4785	1.69162e-30	7.14913e-30		DEG	up_GV
NODE_173485_length_999_cov_18.216920_g79504_i0.mrna1+NODE_112344_length_1980_cov_15.529690_g40517_i0.mrna1	3.5903	5.82538	56.1618	1.09576e-10	2.98424e-10		30.8373	3.94218	0.372248	10.5902	3.30908e-26	1.0844e-25		DEG	up_GV
ENSBTAG00000065008	3.03138	14.1685	56.1065	1.11353e-10	3.02849e-10		10527.2	3.41582	0.33405	10.2255	1.52478e-24	4.64639e-24		DEG	up_GV
NODE_158876_length_1174_cov_13.970830_g68486_i0.mrna1+NODE_79780_length_2871_cov_19.192555_g26388_i0.mrna1+NODE_139513_length_1460_cov_18.259581_g55609_i0.mrna1+NODE_138569_length_1475_cov_13.922747_g55033_i0.mrna1	2.93982	6.7893	56.0295	1.13873e-10	3.09281e-10		61.6387	3.23814	0.329778	9.81915	9.31273e-23	2.57841e-22		DEG	up_GV
NODE_131756_length_1592_cov_13.508251_g51021_i0.mrna1	3.73107	7.05165	56.0215	1.14138e-10	3.09581e-10		72.2098	4.45414	0.362257	12.2955	9.5751e-35	5.1592e-34		DEG	up_GV
ENSBTAG00000067885	3.90387	5.88354	55.9751	1.15691e-10	3.1337e-10		32.5111	4.25405	0.421095	10.1023	5.39352e-24	1.58321e-23		DEG	up_GV
ENSBTAG00000058264	-1.11339	7.38278	55.7959	1.18194e-10	3.19715e-10		81.9491	-0.799204	0.129453	-6.17368	6.67178e-10	9.97523e-10		DEG	up_8c
ENSBTAG00000058368	3.51406	10.5634	55.839	1.20368e-10	3.24716e-10		868.279	3.79164	0.379764	9.98419	1.78748e-23	5.09e-23		DEG	up_GV
ENSBTAG00000060173	2.05873	8.72535	55.8278	1.2023e-10	3.24716e-10		236.082	2.33477	0.250531	9.31931	1.17097e-20	2.92963e-20		DEG	up_GV
ENSBTAG00000066058	3.25739	6.16793	55.7645	1.23006e-10	3.30497e-10		39.0228	3.72077	0.313157	11.8815	1.47747e-32	7.04883e-32		DEG	up_GV
ENSBTAG00000066912	4.22456	6.65902	55.7686	1.2286e-10	3.30497e-10		56.0995	4.94011	0.451181	10.9493	6.69735e-28	2.39928e-27		DEG	up_GV
ENSBTAG00000068098	3.33063	6.23478	55.7696	1.22826e-10	3.30497e-10		41.221	3.64439	0.352004	10.3533	4.04505e-25	1.26542e-24		DEG	up_GV
ENSBTAG00000068391	-5.43265	3.42884	55.7107	1.24952e-10	3.35273e-10		0.228337	-0.415546	2.49883	-0.166296	0.867924	0.873165		notDEG	neither
ENSBTAG00000061142	4.25349	11.1433	55.6576	1.26903e-10	3.40052e-10		1314.58	4.06129	0.468603	8.66681	4.44404e-18	9.85975e-18		DEG	up_GV
ENSBTAG00000069920	4.01253	7.56611	55.5763	1.29949e-10	3.47749e-10		106.761	4.45476	0.440887	10.1041	5.29861e-24	1.55764e-23		DEG	up_GV
NODE_210587_length_674_cov_12.008375_g111806_i0.mrna1+NODE_69110_length_3254_cov_15.895184_g22526_i0.mrna1	3.81207	6.68832	55.5554	1.30744e-10	3.49409e-10		57.6741	4.08088	0.420938	9.69473	3.17472e-22	8.57605e-22		DEG	up_GV
ENSBTAG00000069030	2.30785	8.37082	55.4177	1.36109e-10	3.63261e-10		188.422	2.62097	0.273729	9.57506	1.01802e-21	2.68827e-21		DEG	up_GV
NODE_149561_length_1304_cov_12.609617_g62071_i0.mrna1+NODE_229045_length_564_cov_10.102669_g129728_i0.mrna1	-4.28509	5.90452	55.3538	1.38678e-10	3.69622e-10		24.921	-3.90796	0.564704	-6.92038	4.50428e-12	7.32632e-12		DEG	up_8c
ENSBTAG00000057233	4.21068	7.47314	55.2332	1.43657e-10	3.82384e-10		100.186	4.52932	0.479522	9.44548	3.53769e-21	9.06646e-21		DEG	up_GV
ENSBTAG00000062446	2.12253	8.31819	55.1861	1.45498e-10	3.8677e-10		179.253	2.51779	0.249732	10.082	6.63825e-24	1.94288e-23		DEG	up_GV
ENSBTAG00000011052	1.2077	13.3994	54.9257	1.52541e-10	4.04954e-10		6033.37	1.54899	0.161691	9.57995	9.70925e-22	2.5707e-21		DEG	up_GV
ENSBTAG00000067554	-1.85332	8.62396	54.939	1.5585e-10	4.13187e-10		189.177	-1.47367	0.239133	-6.16256	7.15783e-10	1.0686e-09		DEG	up_8c
ENSBTAG00000054983	3.8209	5.91742	54.815	1.62396e-10	4.29973e-10		33.2095	4.10389	0.417395	9.83216	8.18473e-23	2.2724e-22		DEG	up_GV
ENSBTAG00000048896	2.38562	7.42193	54.7336	1.66327e-10	4.39216e-10		94.407	2.75292	0.258048	10.6683	1.4325e-26	4.78857e-26		DEG	up_GV
ENSBTAG00000066305	-2.43028	5.99173	54.6675	1.66193e-10	4.39216e-10		28.3073	-2.25378	0.285018	-7.90752	2.62564e-15	5.02744e-15		DEG	up_8c
NODE_67727_length_3307_cov_19.967183_g13945_i2.mrna1	3.8297	7.05699	54.6036	1.72811e-10	4.55737e-10		74.3329	4.67771	0.385589	12.1313	7.20609e-34	3.71262e-33		DEG	up_GV
NODE_150233_length_1294_cov_14.025472_g62515_i0.mrna1+NODE_76340_length_2990_cov_17.051493_g25092_i0.mrna1	4.51001	5.22703	54.4541	1.80583e-10	4.75606e-10		19.5887	4.94064	0.534262	9.2476	2.29598e-20	5.6246e-20		DEG	up_GV
LOC132342210	2.57922	8.68578	54.4084	1.83032e-10	4.81423e-10		235.201	2.86972	0.302516	9.48617	2.39685e-21	6.19032e-21		DEG	up_GV
ENSBTAG00000059988	3.56449	8.08508	54.4023	1.83363e-10	4.81658e-10		155.415	3.85066	0.399926	9.62843	6.06501e-22	1.62302e-21		DEG	up_GV
NODE_192347_length_813_cov_15.716033_g95187_i0.mrna1+NODE_126523_length_1689_cov_11.888337_g47986_i0.mrna1+NODE_170009_length_1037_cov_14.847917_g76792_i0.mrna1+NODE_194990_length_791_cov_19.058824_g97528_i0.mrna1	3.06064	6.20682	54.3123	1.88289e-10	4.9395e-10		40.445	3.32396	0.336461	9.8792	5.12403e-23	1.43258e-22		DEG	up_GV
NODE_88589_length_2591_cov_13.475338_g25669_i1.mrna1+NODE_162439_length_1128_cov_13.187441_g71075_i0.mrna1	3.5954	7.26428	54.2835	1.89893e-10	4.97504e-10		85.8057	4.29292	0.370667	11.5816	5.10822e-31	2.24425e-30		DEG	up_GV
NODE_164220_length_1105_cov_30.607004_g18268_i16.mrna1+NODE_88238_length_2601_cov_24.757132_g18268_i7.mrna1	3.50552	7.37633	54.2622	1.91094e-10	4.99996e-10		93.7441	3.81575	0.390559	9.76997	1.51501e-22	4.1715e-22		DEG	up_GV
NODE_67507_length_3317_cov_17.470062_g15799_i1.mrna1	3.52233	6.38544	54.1252	1.98975e-10	5.19937e-10		46.2031	3.83024	0.389104	9.84374	7.29473e-23	2.03661e-22		DEG	up_GV
ENSBTAG00000051472	-1.30462	7.98027	54.0099	1.99904e-10	5.21681e-10		122.278	-1.02828	0.149108	-6.89618	5.34182e-12	8.66042e-12		DEG	up_8c
NODE_88402_length_2596_cov_24.458118_g18268_i8.mrna1	3.62555	7.5131	54.0969	2.0065e-10	5.22946e-10		103.418	3.94968	0.407271	9.69791	3.07747e-22	8.32458e-22		DEG	up_GV
ENSBTAG00000052796	3.86024	6.99407	54.0167	2.05459e-10	5.34782e-10		71.5536	4.23291	0.4277	9.89691	4.29332e-23	1.20538e-22		DEG	up_GV
NODE_109550_length_2045_cov_10.085874_g39165_i0.mrna1	3.46855	5.91859	53.9773	2.07864e-10	5.40339e-10		33.1189	3.74446	0.37376	10.0183	1.26602e-23	3.62576e-23		DEG	up_GV
NODE_142610_length_1410_cov_18.066017_g46642_i1.mrna1+NODE_152275_length_1264_cov_19.946083_g63893_i0.mrna1	2.76253	8.90996	53.9487	2.09633e-10	5.44228e-10		268.014	2.98378	0.318615	9.36487	7.61442e-21	1.91703e-20		DEG	up_GV
ENSBTAG00000069080	-2.41936	7.63549	53.94	2.10171e-10	5.44918e-10		90.9334	-2.1915	0.288234	-7.60321	2.88874e-14	5.23535e-14		DEG	up_8c
ENSBTAG00000059544	-5.17038	7.22778	53.8803	2.13918e-10	5.53915e-10		59.9297	-4.7178	0.719543	-6.55666	5.50264e-11	8.5668e-11		DEG	up_8c
ENSBTAG00000065822	1.41462	8.85081	53.7651	2.1496e-10	5.55892e-10		255.49	1.69482	0.186969	9.0647	1.24952e-19	2.95596e-19		DEG	up_GV
ENSBTAG00000062351	3.681	7.0883	53.8328	2.16945e-10	5.60301e-10		76.3255	4.3509	0.387157	11.2381	2.65134e-29	1.01923e-28		DEG	up_GV
LOC101908237	3.59506	6.00565	53.8232	2.17561e-10	5.61167e-10		35.0397	3.9694	0.378942	10.4749	1.12598e-25	3.59559e-25		DEG	up_GV
ENSBTAG00000046943	3.62359	10.3794	53.7559	2.2194e-10	5.71725e-10		759.048	3.85741	0.397356	9.7077	2.79568e-22	7.61386e-22		DEG	up_GV
ENSBTAG00000058326	1.56261	8.15455	53.6449	2.22771e-10	5.73126e-10		157.281	1.85851	0.200948	9.24871	2.2721e-20	5.57293e-20		DEG	up_GV
ENSBTAG00000049964	1.73365	9.30775	53.6707	2.23164e-10	5.73401e-10		352.398	2.04545	0.217505	9.40412	5.2469e-21	1.33273e-20		DEG	up_GV
ENSBTAG00000051176	-3.02049	7.00526	53.6645	2.28036e-10	5.85165e-10		55.9578	-2.86765	0.346581	-8.27411	1.2942e-16	2.65344e-16		DEG	up_8c
ENSBTAG00000016603	3.07152	7.8331	53.636	2.29969e-10	5.89368e-10		128.265	3.40625	0.339293	10.0393	1.02418e-23	2.96287e-23		DEG	up_GV
ENSBTAG00000065995	3.04405	11.2738	53.5181	2.38155e-10	6.09566e-10		1418.12	3.33884	0.346122	9.64643	5.08955e-22	1.36381e-21		DEG	up_GV
NODE_238621_length_514_cov_6.977117_g139154_i0.mrna1+NODE_177599_length_955_cov_9.428246_g2001_i28.mrna1	3.01629	6.03664	53.4863	2.40069e-10	6.13681e-10		35.4518	3.24853	0.326737	9.94234	2.72344e-23	7.70036e-23		DEG	up_GV
ENSBTAG00000058575	3.956	6.80001	53.4089	2.46001e-10	6.28041e-10		62.2577	4.72025	0.419489	11.2524	2.25414e-29	8.71571e-29		DEG	up_GV
ENSBTAG00000063033	3.60958	7.52142	53.3638	2.49322e-10	6.35709e-10		102.763	4.0498	0.396828	10.2054	1.87507e-24	5.6792e-24		DEG	up_GV
ENSBTAG00000038619	-4.84456	6.47757	53.3369	2.51325e-10	6.39999e-10		37.0453	-4.48945	0.647057	-6.93826	3.9695e-12	6.47757e-12		DEG	up_8c
ENSBTAG00000065273	3.53974	6.9186	53.23	2.59436e-10	6.59811e-10		67.6664	3.82166	0.397555	9.61293	7.05155e-22	1.87697e-21		DEG	up_GV
NODE_150725_length_1287_cov_14.757025_g62846_i0.mrna1+NODE_167201_length_1070_cov_11.121853_g74663_i0.mrna1+NODE_100396_length_2264_cov_17.825332_g18540_i3.mrna1	3.14251	6.94064	53.1393	2.66538e-10	6.77012e-10		68.732	3.5942	0.349248	10.2913	7.71626e-25	2.38774e-24		DEG	up_GV
ENSBTAG00000049434	-5.88801	5.72651	53.0855	2.70839e-10	6.87065e-10		1.45216	-0.929359	0.870534	-1.06757	0.285713	0.297934		notDEG	neither
NODE_99567_length_2286_cov_18.479402_g34475_i0.mrna1	4.03568	6.15534	53.0144	2.7664e-10	7.00891e-10		38.6172	5.02582	0.411838	12.2034	2.98076e-34	1.56804e-33		DEG	up_GV
NODE_80578_length_2842_cov_14.892586_g9228_i11.mrna1+NODE_92277_length_2483_cov_13.168329_g9228_i12.mrna1	3.62836	8.00504	52.9216	2.844e-10	7.19639e-10		146.953	3.82258	0.419984	9.10172	8.89135e-20	2.13627e-19		DEG	up_GV
ENSBTAG00000057172	3.08532	8.20695	52.913	2.85124e-10	7.2056e-10		167.848	3.32751	0.355781	9.35269	8.54472e-21	2.14584e-20		DEG	up_GV
ENSBTAG00000027841	3.37421	7.43396	52.8218	2.92995e-10	7.39516e-10		96.0522	3.64351	0.382538	9.52455	1.65754e-21	4.32563e-21		DEG	up_GV
NODE_250946_length_449_cov_5.182796_g151420_i0.mrna1	2.65005	6.55832	52.7508	2.99272e-10	7.54407e-10		52.3272	2.90767	0.308615	9.42167	4.43979e-21	1.13203e-20		DEG	up_GV
ENSBTAG00000056528	3.42271	5.86679	52.5302	3.19663e-10	8.04794e-10		31.4887	3.66017	0.385631	9.49139	2.27973e-21	5.90307e-21		DEG	up_GV
ENSBTAG00000069230	3.68858	6.59663	52.4807	3.24435e-10	8.1578e-10		54.1107	3.94543	0.423799	9.30966	1.28244e-20	3.18855e-20		DEG	up_GV
LOC104974661	3.18827	5.94818	52.3257	3.3985e-10	8.53467e-10		33.7623	3.51054	0.338208	10.3798	3.06325e-25	9.67366e-25		DEG	up_GV
ENSBTAG00000059119	3.53736	5.9463	52.3156	3.40882e-10	8.54941e-10		33.7241	3.78674	0.401939	9.4212	4.45981e-21	1.13569e-20		DEG	up_GV
ENSBTAG00000065011	-1.43235	8.22664	52.2179	3.41292e-10	8.54941e-10		145.978	-1.06641	0.189037	-5.64129	1.68776e-08	2.39449e-08		DEG	up_8c
ENSBTAG00000064397	4.20284	10.1367	52.2574	3.46879e-10	8.66764e-10		644.619	4.71474	0.447286	10.5408	5.6046e-26	1.81582e-25		DEG	up_GV
ENSBTAG00000062002	3.68544	6.54806	52.2575	3.46874e-10	8.66764e-10		51.7937	4.09314	0.409428	9.99721	1.56756e-23	4.47012e-23		DEG	up_GV
ENSBTAG00000058514	-4.13411	5.32637	52.1247	3.60969e-10	9.00845e-10		14.8916	-3.70268	0.564359	-6.56085	5.35014e-11	8.3489e-11		DEG	up_8c
ENSBTAG00000064192	3.28393	7.00101	52.0637	3.67643e-10	9.16357e-10		71.7641	3.51906	0.375586	9.36952	7.28615e-21	1.83902e-20		DEG	up_GV
ENSBTAG00000068250	3.70116	6.05023	52.0362	3.70692e-10	9.22806e-10		35.7046	4.37353	0.383485	11.4047	3.96053e-30	1.61904e-29		DEG	up_GV
ENSBTAG00000070030	3.54169	5.99878	52.017	3.72835e-10	9.26986e-10		35.2262	3.84401	0.396021	9.70659	2.82631e-22	7.6868e-22		DEG	up_GV
LOC132345775	3.70026	7.29439	51.9718	3.77933e-10	9.38494e-10		88.0139	4.3031	0.403591	10.6621	1.5318e-26	5.11195e-26		DEG	up_GV
ENSBTAG00000055781	3.28657	7.07857	51.8042	3.97474e-10	9.85795e-10		75.9929	3.57427	0.371753	9.61463	6.93556e-22	1.84856e-21		DEG	up_GV
ENSBTAG00000066532	3.53153	6.64041	51.7725	4.01281e-10	9.94003e-10		55.4301	3.79179	0.401548	9.44293	3.6249e-21	9.27807e-21		DEG	up_GV
ENSBTAG00000067892	3.38828	6.8002	51.6641	4.146e-10	1.02572e-09		62.6894	3.70326	0.383438	9.65803	4.54504e-22	1.21954e-21		DEG	up_GV
ENSBTAG00000058078	3.09026	5.93263	51.4145	4.47009e-10	1.10454e-09		33.1931	3.3782	0.326197	10.3563	3.91725e-25	1.22736e-24		DEG	up_GV
LOC101907545	-1.21884	7.79638	51.2535	4.56624e-10	1.1269e-09		109.161	-0.846971	0.162123	-5.22426	1.74852e-07	2.37936e-07		DEG	up_8c
ENSBTAG00000067000	3.91369	6.50756	51.2601	4.68366e-10	1.15446e-09		49.9249	4.77284	0.4155	11.487	1.53375e-30	6.49571e-30		DEG	up_GV
ENSBTAG00000059121	3.32768	7.81418	51.1703	4.81252e-10	1.18476e-09		125.652	4.0292	0.352284	11.4374	2.71991e-30	1.13273e-29		DEG	up_GV
LOC786089	1.82418	6.2599	51.0308	4.88537e-10	1.20121e-09		41.7616	2.17093	0.24068	9.01997	1.88149e-19	4.42483e-19		DEG	up_GV
ENSBTAG00000055346	3.28264	7.44713	51.0602	4.97555e-10	1.22188e-09		98.2891	3.47311	0.385991	8.9979	2.3008e-19	5.39824e-19		DEG	up_GV
ENSBTAG00000064104	3.55329	6.81112	50.96	5.12896e-10	1.25801e-09		62.1954	4.10141	0.389027	10.5428	5.48695e-26	1.78059e-25		DEG	up_GV
ENSBTAG00000067589	3.94947	7.4952	50.8223	5.34769e-10	1.31005e-09		102.649	4.21127	0.480987	8.75548	2.03238e-18	4.55973e-18		DEG	up_GV
ENSBTAG00000067139	3.3024	7.70254	50.7946	5.39273e-10	1.31947e-09		118.093	3.56471	0.386736	9.21742	3.0434e-20	7.41921e-20		DEG	up_GV
ENSBTAG00000056458	3.68697	5.8754	50.7211	5.51443e-10	1.3476e-09		31.5598	4.49095	0.375677	11.9543	6.16796e-33	2.99994e-32		DEG	up_GV
ENSBTAG00000069586	2.9213	15.1741	50.6734	5.595e-10	1.36562e-09		21365.5	3.21183	0.34897	9.20372	3.45778e-20	8.39867e-20		DEG	up_GV
ENSBTAG00000055804	3.42971	6.7039	50.6418	5.64896e-10	1.37711e-09		58.9042	3.71248	0.402438	9.22498	2.83619e-20	6.92251e-20		DEG	up_GV
ENSBTAG00000063477	3.79912	7.83578	50.6336	5.66301e-10	1.37885e-09		129.867	4.07664	0.449	9.07938	1.09198e-19	2.60485e-19		DEG	up_GV
ENSBTAG00000061831	2.17045	6.36373	50.5311	5.68755e-10	1.38314e-09		43.1137	2.459	0.239034	10.2872	8.04667e-25	2.48613e-24		DEG	up_GV
NODE_126558_length_1688_cov_18.186840_g30057_i1.mrna1+NODE_167011_length_1072_cov_16.192965_g30057_i3.mrna1	4.18554	7.39288	50.5811	5.75405e-10	1.39761e-09		95.2953	4.78799	0.479752	9.98015	1.8619e-23	5.29438e-23		DEG	up_GV
ENSBTAG00000057291	3.76474	6.47831	50.4632	5.96424e-10	1.44691e-09		49.1976	4.33908	0.421461	10.2953	7.39566e-25	2.29208e-24		DEG	up_GV
ENSBTAG00000066561	3.65891	7.94463	50.4452	5.99691e-10	1.45307e-09		137.396	4.28275	0.401386	10.6699	1.40752e-26	4.71296e-26		DEG	up_GV
ENSBTAG00000067558	-3.70889	10.3395	50.175	6.51152e-10	1.57585e-09		541.576	-5.00784	0.297596	-16.8277	1.53013e-63	2.59214e-62		DEG	up_8c
ENSBTAG00000066837	-1.19123	7.69947	50.0539	6.58012e-10	1.59053e-09		100.326	-0.931561	0.131046	-7.10868	1.17159e-12	1.96642e-12		DEG	up_8c
ENSBTAG00000069827	-1.02081	10.1709	49.9291	6.83657e-10	1.65052e-09		586.012	-0.66433	0.139648	-4.75718	1.96313e-06	2.56994e-06		DEG	up_8c
ENSBTAG00000068993	3.2219	6.82907	49.9976	6.87398e-10	1.65755e-09		62.8832	3.77156	0.34827	10.8294	2.49758e-27	8.75905e-27		DEG	up_GV
ENSBTAG00000069885	3.24917	6.32413	49.9143	7.05115e-10	1.69822e-09		44.4469	3.52222	0.376039	9.36665	7.48739e-21	1.88743e-20		DEG	up_GV
ENSBTAG00000068906	2.78427	8.94631	49.8137	7.27144e-10	1.74917e-09		279.2	3.09152	0.323593	9.55372	1.25125e-21	3.29112e-21		DEG	up_GV
ENSBTAG00000068640	-1.46244	7.28924	49.6413	7.46765e-10	1.79421e-09		75.3641	-1.24578	0.184128	-6.76582	1.32561e-11	2.11991e-11		DEG	up_8c
ENSBTAG00000065520	3.71091	8.67768	49.7056	7.51602e-10	1.80367e-09		232.403	4.11897	0.422836	9.74129	2.00993e-22	5.49637e-22		DEG	up_GV
NODE_135094_length_1534_cov_13.030199_g52976_i0.mrna1	3.07164	6.21373	49.6824	7.56969e-10	1.81437e-09		40.1113	3.84276	0.322967	11.8983	1.20787e-32	5.80417e-32		DEG	up_GV
ENSBTAG00000063954	3.13333	6.69759	49.6432	7.66116e-10	1.83409e-09		57.8505	3.43284	0.359258	9.55536	1.23154e-21	3.24355e-21		DEG	up_GV
ENSBTAG00000057952	3.52294	6.14184	49.2096	8.75188e-10	2.0927e-09		38.5817	4.06738	0.389039	10.4549	1.39098e-25	4.43472e-25		DEG	up_GV
ENSBTAG00000068972	-4.81583	3.50197	49.1203	8.99548e-10	2.14838e-09		3.13461	-4.42699	1.17933	-3.75382	0.000174162	0.000210362		DEG	up_8c
ENSBTAG00000056302	2.41953	9.31051	49.1074	9.0313e-10	2.1518e-09		359.946	2.71168	0.302684	8.95877	3.28315e-19	7.65814e-19		DEG	up_GV
ENSBTAG00000038497	-3.52223	6.25151	49.1103	9.02343e-10	2.1518e-09		34.4244	-3.21265	0.476166	-6.74692	1.51018e-11	2.40545e-11		DEG	up_8c
LOC112447844	2.7492	8.41492	49.0944	9.06768e-10	2.15789e-09		192.929	3.05228	0.32755	9.31852	1.17971e-20	2.94412e-20		DEG	up_GV
ENSBTAG00000033749	1.14529	9.01386	48.9858	9.13834e-10	2.17212e-09		280.939	1.51441	0.14334	10.5652	4.32178e-26	1.40704e-25		DEG	up_GV
ENSBTAG00000062997	3.44787	7.00415	48.8267	9.84742e-10	2.33788e-09		72.2323	3.85148	0.403379	9.54804	1.32167e-21	3.47177e-21		DEG	up_GV
ENSBTAG00000063109	3.55518	6.97857	48.7479	1.00898e-09	2.3926e-09		69.578	4.19855	0.392724	10.6908	1.12349e-26	3.77455e-26		DEG	up_GV
ENSBTAG00000056122	3.5109	6.42948	48.6848	1.02884e-09	2.4368e-09		47.6589	3.86552	0.410707	9.41187	4.87384e-21	1.23954e-20		DEG	up_GV
ENSBTAG00000058487	3.57132	13.1423	48.6686	1.03399e-09	2.44319e-09		5166.17	4.26256	0.38403	11.0996	1.26073e-28	4.70187e-28		DEG	up_GV
ENSBTAG00000059674	3.32746	8.32521	48.67	1.03355e-09	2.44319e-09		182.262	3.5209	0.400223	8.79734	1.40099e-18	3.17527e-18		DEG	up_GV
ENSBTAG00000057104	3.63679	6.31945	48.6076	1.05367e-09	2.48676e-09		43.9844	4.04971	0.425338	9.52117	1.71241e-21	4.46297e-21		DEG	up_GV
ENSBTAG00000065151	3.21932	6.55797	48.5638	1.06801e-09	2.51764e-09		52.3534	3.47279	0.378713	9.16997	4.73141e-20	1.14505e-19		DEG	up_GV
ENSBTAG00000064117	3.82246	6.24647	48.414	1.11869e-09	2.63399e-09		41.9129	4.12189	0.460909	8.94295	3.78905e-19	8.77672e-19		DEG	up_GV
ENSBTAG00000069336	3.75161	8.71687	48.3789	1.13092e-09	2.65965e-09		241.746	4.00011	0.450446	8.88033	6.6664e-19	1.52998e-18		DEG	up_GV
LOC112445062	3.23727	8.16464	48.2965	1.16015e-09	2.72519e-09		163.18	3.55076	0.386058	9.19747	3.66484e-20	8.89081e-20		DEG	up_GV
ENSBTAG00000066607	3.38387	7.96082	48.2799	1.16616e-09	2.73609e-09		141.643	3.60335	0.409979	8.78912	1.5073e-18	3.40848e-18		DEG	up_GV
LOC101903400	-2.80409	7.067	48.1928	1.19807e-09	2.80767e-09		58.4136	-2.6515	0.340204	-7.79385	6.49992e-15	1.2166e-14		DEG	up_8c
ENSBTAG00000064759	3.81417	6.13893	48.0676	1.24555e-09	2.91553e-09		38.5886	4.03126	0.469684	8.58292	9.24943e-18	2.01631e-17		DEG	up_GV
LOC132343316	-1.1755	7.82936	47.9783	1.24903e-09	2.92025e-09		114.5	-0.862374	0.155606	-5.54204	2.98976e-08	4.18817e-08		DEG	up_8c
ENSBTAG00000057742	3.52152	7.9992	48.0176	1.26504e-09	2.95422e-09		143.748	3.77228	0.422574	8.92692	4.38052e-19	1.01233e-18		DEG	up_GV
LOC132343878	2.989	6.28714	47.9375	1.2969e-09	3.02508e-09		43.4319	3.33407	0.357223	9.3333	1.02628e-20	2.57408e-20		DEG	up_GV
ENSBTAG00000013866	-2.1717	12.1587	47.878	1.32112e-09	3.07799e-09		2083.76	-2.05074	0.261786	-7.83364	4.73927e-15	8.93755e-15		DEG	up_8c
ENSBTAG00000056896	3.3081	5.92834	47.7553	1.37253e-09	3.19405e-09		33.3793	3.59571	0.390308	9.21249	3.18635e-20	7.75824e-20		DEG	up_GV
NODE_118919_length_1837_cov_18.291477_g43960_i0.mrna1+NODE_170716_length_1029_cov_12.918067_g4384_i1.mrna1	2.89118	6.49723	47.731	1.38299e-09	3.21091e-09		50.0347	3.19115	0.345908	9.22542	2.82463e-20	6.90274e-20		DEG	up_GV
ENSBTAG00000061026	3.50647	6.36787	47.7337	1.38183e-09	3.21091e-09		45.8253	3.74382	0.42667	8.77452	1.71636e-18	3.8681e-18		DEG	up_GV
ENSBTAG00000063632	3.39435	6.989	47.6872	1.40198e-09	3.25122e-09		71.2903	3.69246	0.407289	9.06596	1.23516e-19	2.92892e-19		DEG	up_GV
ENSBTAG00000068038	-3.0093	5.23592	47.6472	1.41535e-09	3.27842e-09		15.6737	-2.82114	0.38215	-7.38228	1.55603e-13	2.74537e-13		DEG	up_8c
ENSBTAG00000059292	2.68379	7.46686	47.6284	1.42788e-09	3.30362e-09		99.9861	2.95247	0.334551	8.82518	1.09286e-18	2.49387e-18		DEG	up_GV
ENSBTAG00000062447	1.90097	6.44559	47.5312	1.43606e-09	3.31871e-09		47.4544	2.21858	0.227856	9.73674	2.1019e-22	5.74002e-22		DEG	up_GV
ENSBTAG00000069467	3.68511	5.72697	47.5269	1.47381e-09	3.40203e-09		28.3595	4.44642	0.407676	10.9068	1.07013e-27	3.79288e-27		DEG	up_GV
ENSBTAG00000059722	3.41658	6.12496	47.4976	1.48736e-09	3.42934e-09		38.3432	3.66703	0.408465	8.97757	2.76801e-19	6.47164e-19		DEG	up_GV
NODE_225691_length_582_cov_24.267327_g126452_i0.mrna1+NODE_145716_length_1362_cov_8.514397_g59543_i0.mrna1+NODE_188473_length_847_cov_21.454545_g91864_i0.mrna1+NODE_230350_length_557_cov_23.550000_g131014_i0.mrna1	2.04392	9.31645	47.3809	1.54251e-09	3.5524e-09		347.345	2.94067	0.210231	13.9878	1.84998e-44	1.58039e-43		DEG	up_GV
ENSBTAG00000057849	3.70495	7.4412	47.3458	1.55954e-09	3.58748e-09		98.0418	4.10831	0.448848	9.153	5.53739e-20	1.33848e-19		DEG	up_GV
ENSBTAG00000062065	4.09362	8.27663	47.2141	1.62507e-09	3.72751e-09		176.552	4.44	0.50254	8.83512	9.99945e-19	2.28444e-18		DEG	up_GV
NODE_179824_length_931_cov_12.291569_g84594_i0.mrna1	3.95049	6.87793	47.2128	1.62576e-09	3.72751e-09		66.3433	4.20259	0.495479	8.48188	2.21591e-17	4.72239e-17		DEG	up_GV
ENSBTAG00000067347	-5.02147	4.10667	47.2123	1.62601e-09	3.72751e-09		5.54271	-4.70657	1.10464	-4.26073	2.03761e-05	2.53939e-05		DEG	up_8c
ENSBTAG00000058367	-3.93849	9.96728	47.0082	1.7333e-09	3.96893e-09		417.198	-5.57628	0.316683	-17.6084	2.12385e-69	4.61477e-68		DEG	up_8c
ENSBTAG00000029796	3.18708	8.71436	46.8359	1.82953e-09	4.18448e-09		239.652	3.44247	0.387093	8.89312	5.94148e-19	1.36832e-18		DEG	up_GV
ENSBTAG00000067988	-2.95133	6.09954	46.7499	1.87956e-09	4.294e-09		29.8355	-2.80919	0.367765	-7.63855	2.19688e-14	4.01423e-14		DEG	up_8c
ENSBTAG00000064427	2.9993	6.5444	46.5668	1.99091e-09	4.54318e-09		51.2236	3.34031	0.341263	9.78808	1.26679e-22	3.49766e-22		DEG	up_GV
ENSBTAG00000068174	3.42813	6.43494	46.4342	2.07573e-09	4.73135e-09		47.5259	4.11542	0.388373	10.5966	3.09165e-26	1.01481e-25		DEG	up_GV
ENSBTAG00000062342	-4.99463	8.97739	46.3539	2.12894e-09	4.84711e-09		208.66	-6.59832	0.550693	-11.9819	4.42317e-33	2.16714e-32		DEG	up_8c
ENSBTAG00000066142	3.2403	5.93871	46.2846	2.17596e-09	4.94851e-09		32.6644	3.90484	0.342156	11.4125	3.62349e-30	1.4904e-29		DEG	up_GV
LOC112447372	3.19334	6.5148	46.2645	2.1898e-09	4.97433e-09		46.3168	3.4148	0.353108	9.67069	4.01676e-22	1.07923e-21		DEG	up_GV
ENSBTAG00000056109	2.96791	6.23797	46.1892	2.24242e-09	5.0823e-09		41.7346	3.21859	0.359457	8.95404	3.42712e-19	7.98464e-19		DEG	up_GV
NODE_94517_length_2421_cov_15.506399_g15641_i1.mrna1+NODE_48286_length_4241_cov_14.713497_g15641_i0.mrna1	3.41266	7.62714	46.1903	2.24164e-09	5.0823e-09		112.489	3.66605	0.426165	8.60243	7.8046e-18	1.71068e-17		DEG	up_GV
LOC132344069	-0.813762	7.17093	45.998	2.32675e-09	5.26747e-09		72.9013	-0.491541	0.115538	-4.25436	2.09649e-05	2.61115e-05		notDEG	neither
ENSBTAG00000052446	-4.13957	7.18208	46.0382	2.35194e-09	5.31847e-09		66.1862	-3.7918	0.670935	-5.65152	1.59039e-08	2.25794e-08		DEG	up_8c
NODE_243637_length_488_cov_3.401460_g144134_i0.mrna1+NODE_146763_length_1345_cov_11.630126_g60221_i0.mrna1	2.95969	6.91671	45.9691	2.40384e-09	5.42969e-09		67.5321	3.3776	0.354111	9.53824	1.45271e-21	3.79604e-21		DEG	up_GV
ENSBTAG00000067603	3.41201	6.11736	45.9429	2.42387e-09	5.46875e-09		38.0927	3.66965	0.417218	8.79551	1.42402e-18	3.2238e-18		DEG	up_GV
NODE_177874_length_952_cov_13.909714_g83005_i0.mrna1+NODE_112333_length_1980_cov_20.530215_g40514_i0.mrna1+NODE_87029_length_2637_cov_16.265234_g25097_i1.mrna1	3.63188	7.41213	45.9259	2.43695e-09	5.49206e-09		96.0624	4.41771	0.422943	10.4452	1.5418e-25	4.90774e-25		DEG	up_GV
ENSBTAG00000061127	3.72103	5.89908	45.9077	2.45097e-09	5.51745e-09		31.8587	4.4973	0.427652	10.5162	7.27147e-26	2.34446e-25		DEG	up_GV
NODE_154436_length_1234_cov_10.513397_g65366_i0.mrna1	2.92135	7.0946	45.8548	2.49233e-09	5.60424e-09		76.6562	3.1673	0.36629	8.64696	5.28905e-18	1.17085e-17		DEG	up_GV
ENSBTAG00000068500	2.68921	6.46485	45.7363	2.58764e-09	5.81202e-09		48.7316	2.9629	0.328015	9.0328	1.67334e-19	3.94458e-19		DEG	up_GV
NODE_113378_length_1956_cov_15.132517_g41032_i0.mrna1+NODE_205014_length_713_cov_14.933962_g106570_i0.mrna1	3.41508	6.48422	45.6621	2.64919e-09	5.94359e-09		48.6646	3.82818	0.409041	9.3589	8.05682e-21	2.02586e-20		DEG	up_GV
LOC132345163	-1.74336	6.39965	45.5329	2.69693e-09	6.0418e-09		39.2334	-1.49378	0.233285	-6.40324	1.52109e-10	2.30878e-10		DEG	up_8c
ENSBTAG00000059729	-0.927279	9.0094	45.5305	2.69901e-09	6.0418e-09		259.189	-0.564035	0.125768	-4.48474	7.30019e-06	9.28313e-06		notDEG	neither
ENSBTAG00000067450	2.23947	7.36281	45.5929	2.70804e-09	6.05523e-09		91.6667	2.587	0.268796	9.62442	6.3064e-22	1.68536e-21		DEG	up_GV
ENSBTAG00000065400	2.70072	7.20391	45.5114	2.77899e-09	6.20693e-09		82.6332	2.97033	0.334239	8.88683	6.28758e-19	1.44636e-18		DEG	up_GV
ENSBTAG00000053789	-1.29306	9.01292	45.4126	2.80219e-09	6.25175e-09		262.314	-0.987334	0.196995	-5.01197	5.38745e-07	7.18926e-07		DEG	up_8c
ENSBTAG00000066247	3.11201	7.95889	45.3829	2.89471e-09	6.45097e-09		140.178	3.53936	0.377138	9.38479	6.30437e-21	1.59524e-20		DEG	up_GV
ENSBTAG00000059043	3.77681	6.88283	45.2874	2.98399e-09	6.64253e-09		66.7364	4.04911	0.475819	8.50976	1.74295e-17	3.73436e-17		DEG	up_GV
NODE_105883_length_2129_cov_19.784600_g20684_i7.mrna1+NODE_82428_length_2779_cov_19.398594_g20684_i3.mrna1+NODE_80716_length_2837_cov_17.873188_g20684_i2.mrna1+NODE_96378_length_2369_cov_16.465969_g20684_i5.mrna1	2.72205	7.04583	45.0669	3.20097e-09	7.11762e-09		72.556	3.25067	0.324808	10.008	1.4058e-23	4.01457e-23		DEG	up_GV
ENSBTAG00000061034	-1.64725	7.5991	45.0087	3.22428e-09	7.16149e-09		94.9028	-1.30386	0.22987	-5.67216	1.4101e-08	2.00625e-08		DEG	up_8c
ENSBTAG00000064317	3.04694	7.609	45.0214	3.24771e-09	7.20551e-09		110.076	3.35382	0.378733	8.85537	8.34098e-19	1.90774e-18		DEG	up_GV
ENSBTAG00000058040	3.69388	8.92	44.9799	3.29095e-09	7.29336e-09		274.176	4.3114	0.43261	9.96603	2.14639e-23	6.07738e-23		DEG	up_GV
ENSBTAG00000068057	-1.02619	7.43739	44.8743	3.3275e-09	7.36619e-09		86.1953	-0.712124	0.145702	-4.88753	1.02109e-06	1.34463e-06		DEG	up_8c
ENSBTAG00000067794	1.13719	6.88499	44.8627	3.33987e-09	7.3854e-09		62.7741	1.50527	0.145263	10.3624	3.67626e-25	1.15366e-24		DEG	up_GV
ENSBTAG00000037710	2.69757	14.444	44.9171	3.35762e-09	7.41644e-09		12832	2.99562	0.345115	8.68006	3.95559e-18	8.78579e-18		DEG	up_GV
ENSBTAG00000066202	3.45199	5.8703	44.8365	3.44505e-09	7.60116e-09		31.0715	4.52087	0.360888	12.5271	5.30821e-36	3.05796e-35		DEG	up_GV
ENSBTAG00000061112	1.4363	7.67902	44.7469	3.46602e-09	7.63901e-09		110.462	1.83765	0.180436	10.1845	2.32578e-24	6.93915e-24		DEG	up_GV
ENSBTAG00000064727	-2.75602	6.4236	44.7812	3.50647e-09	7.71965e-09		38.028	-2.50343	0.365916	-6.84154	7.83488e-12	1.26204e-11		DEG	up_8c
LOC132342077	1.22899	7.35973	44.7063	3.51131e-09	7.7218e-09		88.2951	1.53302	0.165462	9.26507	1.94956e-20	4.79947e-20		DEG	up_GV
ENSBTAG00000069658	1.94166	8.66848	44.7056	3.59222e-09	7.89103e-09		227.864	2.28326	0.260253	8.77321	1.73638e-18	3.9088e-18		DEG	up_GV
ENSBTAG00000054030	2.6447	10.4538	44.6145	3.69836e-09	8.11528e-09		793.586	2.92828	0.336371	8.70551	3.16157e-18	7.04568e-18		DEG	up_GV
ENSBTAG00000006648	2.91288	5.87411	44.5623	3.76073e-09	8.24309e-09		31.4073	3.19484	0.352327	9.06781	1.21428e-19	2.88626e-19		DEG	up_GV
ENSBTAG00000063170	3.92617	6.09228	44.4469	3.90233e-09	8.54409e-09		37.3647	4.32466	0.496543	8.70955	3.05095e-18	6.81435e-18		DEG	up_GV
ENSBTAG00000025146	-1.14233	8.60567	44.3734	3.90717e-09	8.54533e-09		193.069	-0.845166	0.15535	-5.4404	5.31597e-08	7.36937e-08		DEG	up_8c
ENSBTAG00000006043	2.78062	7.33102	44.4096	3.94926e-09	8.62795e-09		89.2758	3.0797	0.339735	9.06502	1.24582e-19	2.9507e-19		DEG	up_GV
ENSBTAG00000064121	3.13068	6.1278	44.3853	3.98012e-09	8.68588e-09		37.8631	3.45171	0.370532	9.31554	1.21333e-20	3.02424e-20		DEG	up_GV
ENSBTAG00000058785	3.87623	9.13897	44.2358	4.17557e-09	9.10248e-09		321.444	4.34501	0.467582	9.29249	1.50717e-20	3.738e-20		DEG	up_GV
ENSBTAG00000068491	2.78112	6.4096	44.1818	4.24863e-09	9.25164e-09		47.0345	3.06072	0.345464	8.85972	8.02146e-19	1.83676e-18		DEG	up_GV
ENSBTAG00000062087	2.45023	6.65898	44.168	4.26756e-09	9.28277e-09		55.8752	2.71925	0.3199	8.50033	1.89061e-17	4.04638e-17		DEG	up_GV
LOC107133160	1.66881	9.77338	44.1217	4.33148e-09	9.41156e-09		490.08	2.03173	0.230702	8.80673	1.2885e-18	2.92363e-18		DEG	up_GV
ENSBTAG00000058796	3.29285	6.21386	44.104	4.35619e-09	9.45496e-09		40.8655	3.55359	0.410829	8.64981	5.15859e-18	1.14324e-17		DEG	up_GV
ENSBTAG00000063730	-1.08244	8.17807	44.0175	4.38145e-09	9.49947e-09		143.102	-0.750372	0.146638	-5.11719	3.10122e-07	4.18026e-07		DEG	up_8c
ENSBTAG00000066730	3.91381	7.13278	44.059	4.41973e-09	9.57209e-09		77.7109	4.16105	0.505454	8.23229	1.83671e-16	3.74651e-16		DEG	up_GV
NODE_66425_length_3361_cov_15.720463_g11995_i4.mrna1+NODE_60400_length_3622_cov_16.954302_g11995_i3.mrna1	3.05488	8.01972	44.0385	4.44894e-09	9.62493e-09		147.767	3.33343	0.388353	8.58352	9.20135e-18	2.00802e-17		DEG	up_GV
ENSBTAG00000063821	3.80442	6.82861	43.9304	4.60642e-09	9.95484e-09		62.8464	4.04788	0.494418	8.18717	2.6743e-16	5.39993e-16		DEG	up_GV
ENSBTAG00000066818	3.81468	6.7952	43.7523	4.87834e-09	1.05311e-08		62.5011	4.12033	0.499001	8.25714	1.49199e-16	3.04647e-16		DEG	up_GV
ENSBTAG00000056130	3.46821	8.52035	43.6799	4.99352e-09	1.07681e-08		208.752	3.81419	0.433056	8.80762	1.2783e-18	2.90378e-18		DEG	up_GV
ENSBTAG00000056713	-3.71288	9.9984	43.6661	5.01593e-09	1.08048e-08		456.871	-3.7116	0.463751	-8.00342	1.21006e-15	2.36452e-15		DEG	up_8c
ENSBTAG00000057910	2.87675	8.90398	43.6201	5.09086e-09	1.09468e-08		271.364	3.17469	0.365405	8.68813	3.68458e-18	8.20208e-18		DEG	up_GV
ENSBTAG00000067963	3.15963	7.74649	43.6189	5.09282e-09	1.09468e-08		121.241	3.43222	0.403172	8.51306	1.69409e-17	3.63356e-17		DEG	up_GV
ENSBTAG00000062720	3.30843	7.25354	43.5872	5.14518e-09	1.10475e-08		86.04	3.55958	0.425065	8.37419	5.56032e-17	1.16388e-16		DEG	up_GV
ENSBTAG00000059602	3.05863	8.35296	43.5648	5.18268e-09	1.11161e-08		186.133	3.28162	0.391043	8.39196	4.78099e-17	1.00496e-16		DEG	up_GV
ENSBTAG00000069124	3.05124	8.20186	43.5481	5.21071e-09	1.11599e-08		166.997	3.31854	0.388405	8.54402	1.29633e-17	2.79844e-17		DEG	up_GV
ENSBTAG00000066519	3.42289	7.08872	43.5459	5.21426e-09	1.11599e-08		76.3134	3.72813	0.437663	8.51828	1.61943e-17	3.4809e-17		DEG	up_GV
ENSBTAG00000068690	3.53597	6.03469	43.4613	5.35884e-09	1.1457e-08		35.4721	3.86482	0.440967	8.76442	1.87748e-18	4.21696e-18		DEG	up_GV
ENSBTAG00000065915	3.27378	6.49619	43.4102	5.44807e-09	1.16354e-08		48.9007	4.2091	0.357661	11.7684	5.67854e-32	2.59758e-31		DEG	up_GV
LOC100848049	3.35429	6.46936	43.3706	5.51827e-09	1.17681e-08		49.0066	3.78027	0.41609	9.08523	1.03481e-19	2.47439e-19		DEG	up_GV
ENSBTAG00000056576	-4.66627	4.04705	43.3685	5.52202e-09	1.17681e-08		0.761515	-0.610657	0.833424	-0.732708	0.463736	0.477102		notDEG	neither
ENSBTAG00000066084	2.95643	10.472	43.3604	5.53663e-09	1.17867e-08		811.285	3.22448	0.373805	8.6261	6.34821e-18	1.39913e-17		DEG	up_GV
ENSBTAG00000064871	3.3463	6.87399	43.325	5.60025e-09	1.19095e-08		65.5583	3.62121	0.428598	8.44897	2.93884e-17	6.22985e-17		DEG	up_GV
ENSBTAG00000048722	-1.80533	6.38518	43.1597	5.78305e-09	1.22851e-08		38.045	-1.42329	0.255042	-5.58059	2.39708e-08	3.37686e-08		DEG	up_8c
NODE_160710_length_1150_cov_11.227400_g12935_i30.mrna1+NODE_177972_length_951_cov_12.000000_g12935_i32.mrna1+NODE_251084_length_448_cov_13.396226_g151558_i0.mrna1	2.57697	6.26575	43.1311	5.96326e-09	1.26545e-08		41.1193	3.22618	0.29529	10.9255	8.70743e-28	3.09718e-27		DEG	up_GV
ENSBTAG00000069282	2.7938	6.53782	43.0751	6.07259e-09	1.28729e-08		51.2147	3.07175	0.345395	8.89346	5.92337e-19	1.36572e-18		DEG	up_GV
ENSBTAG00000068218	1.69863	9.1422	43.0413	6.10902e-09	1.29227e-08		305.471	2.25523	0.212132	10.6313	2.13222e-26	7.0568e-26		DEG	up_GV
ENSBTAG00000068170	2.294	7.14513	43.0588	6.10491e-09	1.29227e-08		78.1533	2.73677	0.272415	10.0463	9.53783e-24	2.76722e-23		DEG	up_GV
LOC101906393	-0.932979	8.54714	42.9559	6.17935e-09	1.30576e-08		187.596	-0.579181	0.129623	-4.46821	7.88786e-06	9.99863e-06		notDEG	neither
LOC101907070	3.46875	9.91425	43.0172	6.1878e-09	1.30617e-08		563.226	3.72818	0.432759	8.61491	6.99961e-18	1.53761e-17		DEG	up_GV
ENSBTAG00000063891	2.64013	8.32497	42.7736	6.69735e-09	1.41224e-08		182.69	2.88594	0.34748	8.30533	9.95403e-17	2.05135e-16		DEG	up_GV
ENSBTAG00000063115	3.97449	7.29164	42.7575	6.73252e-09	1.41816e-08		88.1174	5.04749	0.490799	10.2842	8.30066e-25	2.56065e-24		DEG	up_GV
NODE_71353_length_3171_cov_15.362961_g22077_i1.mrna1	3.4953	5.91857	42.7534	6.7414e-09	1.41853e-08		32.9112	3.73791	0.45111	8.28602	1.171e-16	2.40332e-16		DEG	up_GV
NODE_256786_length_418_cov_8.909091_g157258_i0.mrna1+NODE_160474_length_1153_cov_10.683086_g69627_i0.mrna1	3.31795	5.83007	42.718	6.81958e-09	1.43277e-08		30.376	4.15026	0.370027	11.2161	3.39908e-29	1.29671e-28		DEG	up_GV
NODE_248118_length_464_cov_3.237726_g148599_i0.mrna1	3.32569	5.98947	42.7163	6.82342e-09	1.43277e-08		34.4861	3.54304	0.422304	8.38979	4.87004e-17	1.02261e-16		DEG	up_GV
NODE_172255_length_1012_cov_20.893048_g50000_i3.mrna1+NODE_130088_length_1621_cov_21.036269_g50000_i0.mrna1+NODE_166100_length_1083_cov_17.144135_g50000_i2.mrna1	2.91486	6.10294	42.6623	6.94428e-09	1.45662e-08		37.1184	3.50921	0.343877	10.2048	1.88633e-24	5.69604e-24		DEG	up_GV
ENSBTAG00000060839	3.8163	6.48131	42.6224	7.0351e-09	1.47413e-08		48.5063	4.19526	0.491716	8.53187	1.44002e-17	3.10529e-17		DEG	up_GV
ENSBTAG00000001812	3.1861	13.143	42.6128	7.05715e-09	1.4772e-08		5173	3.62058	0.388862	9.3107	1.26996e-20	3.16146e-20		DEG	up_GV
ENSBTAG00000061343	2.37082	7.77162	42.6001	7.08653e-09	1.4818e-08		122.359	2.62681	0.315767	8.31882	8.88398e-17	1.83462e-16		DEG	up_GV
ENSBTAG00000065594	3.63797	6.64851	42.5852	7.12091e-09	1.48743e-08		56.0392	3.92552	0.481773	8.14808	3.69761e-16	7.38414e-16		DEG	up_GV
ENSBTAG00000067167	3.11751	7.21762	42.5016	7.31758e-09	1.52692e-08		83.7307	3.36997	0.403709	8.34752	6.97107e-17	1.45007e-16		DEG	up_GV
ENSBTAG00000067906	3.22812	8.73854	42.4699	7.39353e-09	1.54115e-08		239.33	4.17777	0.365017	11.4454	2.47955e-30	1.04131e-29		DEG	up_GV
LOC101905290	-3.10758	5.33932	42.425	7.50265e-09	1.56227e-08		16.6194	-2.68626	0.45525	-5.90062	3.62146e-09	5.24207e-09		DEG	up_8c
ENSBTAG00000067503	3.4599	6.39463	42.384	7.60373e-09	1.58167e-08		46.252	3.79027	0.446057	8.49728	1.94089e-17	4.14513e-17		DEG	up_GV
ENSBTAG00000066581	-4.53305	6.08818	42.2572	7.92507e-09	1.6468e-08		30.0925	-4.16586	0.843236	-4.94033	7.79913e-07	1.03248e-06		DEG	up_8c
ENSBTAG00000056105	3.22902	6.63003	42.1668	8.16296e-09	1.69447e-08		53.8841	4.31179	0.353032	12.2136	2.63058e-34	1.39114e-33		DEG	up_GV
ENSBTAG00000039129	-2.26422	7.5465	42.1289	8.26469e-09	1.71381e-08		89.6961	-1.98249	0.331465	-5.981	2.21777e-09	3.23129e-09		DEG	up_8c
LOC132343229	1.7007	12.8051	42.0721	8.41975e-09	1.74415e-08		4065.78	1.96925	0.251846	7.81929	5.31235e-15	9.99942e-15		DEG	up_GV
ENSBTAG00000069262	2.99988	6.49894	42.0598	8.45356e-09	1.74934e-08		49.8825	3.25553	0.388043	8.38961	4.87777e-17	1.02315e-16		DEG	up_GV
ENSBTAG00000063058	4.52626	6.31698	42.0499	8.48102e-09	1.75321e-08		42.9155	4.74983	0.624201	7.60946	2.75246e-14	5.00196e-14		DEG	up_GV
NODE_264726_length_374_cov_3.101010_g165198_i0.mrna1	3.16042	7.51641	42.0035	8.61092e-09	1.77823e-08		102.321	3.70063	0.394294	9.38546	6.26429e-21	1.58711e-20		DEG	up_GV
ENSBTAG00000069546	2.18232	7.21487	41.9963	8.63115e-09	1.78056e-08		81.7678	2.57838	0.272178	9.47314	2.71555e-21	6.98634e-21		DEG	up_GV
ENSBTAG00000056457	3.9424	8.9589	41.9869	8.65791e-09	1.78241e-08		280.91	4.90381	0.46009	10.6584	1.59388e-26	5.31026e-26		DEG	up_GV
LOC100847666	3.48	8.65894	41.9885	8.65328e-09	1.78241e-08		231.115	3.70048	0.450859	8.20762	2.25614e-16	4.57406e-16		DEG	up_GV
LOC132346040	3.20851	6.34636	41.9803	8.67661e-09	1.78442e-08		44.8054	3.48575	0.411438	8.4721	2.41005e-17	5.12519e-17		DEG	up_GV
ENSBTAG00000066039	3.53221	6.05974	41.8323	9.108e-09	1.87121e-08		35.9149	4.58248	0.403879	11.3462	7.74791e-30	3.08527e-29		DEG	up_GV
ENSBTAG00000033377	-1.34434	7.13793	41.7165	9.26976e-09	1.90249e-08		70.8952	-1.07873	0.20576	-5.24265	1.5829e-07	2.15694e-07		DEG	up_8c
ENSBTAG00000069936	3.34259	5.989	41.7662	9.30773e-09	1.90832e-08		34.4002	4.05349	0.395724	10.2432	1.26954e-24	3.87453e-24		DEG	up_GV
ENSBTAG00000068626	3.30284	7.44887	41.6825	9.56686e-09	1.95944e-08		97.6119	3.81567	0.420368	9.07697	1.11638e-19	2.65673e-19		DEG	up_GV
ENSBTAG00000048789	3.17339	7.70595	41.5328	1.00494e-08	2.05617e-08		117.836	3.46868	0.413048	8.39776	4.55067e-17	9.59576e-17		DEG	up_GV
NODE_90394_length_2536_cov_12.606344_g30549_i0.mrna1+NODE_228843_length_565_cov_40.149590_g129532_i0.mrna1+NODE_253268_length_437_cov_2.858333_g153741_i0.mrna1+NODE_262177_length_388_cov_20.511254_g162649_i0.mrna1	2.66436	7.96831	41.3291	1.07465e-08	2.19655e-08		140.218	3.18889	0.335833	9.49545	2.19253e-21	5.68464e-21		DEG	up_GV
ENSBTAG00000059514	2.98531	7.69299	41.2591	1.09972e-08	2.24549e-08		116.72	3.2181	0.395658	8.13354	4.16946e-16	8.30155e-16		DEG	up_GV
ENSBTAG00000064426	3.04282	6.35247	41.2233	1.11276e-08	2.26981e-08		44.2565	3.52191	0.370902	9.49555	2.19061e-21	5.68464e-21		DEG	up_GV
ENSBTAG00000066025	3.15636	6.18503	41.1646	1.13454e-08	2.31187e-08		39.6917	3.43884	0.406819	8.45299	2.83928e-17	6.02518e-17		DEG	up_GV
NODE_58344_length_3722_cov_16.733608_g11709_i3.mrna1+NODE_35609_length_5096_cov_16.594142_g11709_i0.mrna1+NODE_93091_length_2460_cov_12.697440_g11709_i11.mrna1	2.45089	6.78576	41.1493	1.14028e-08	2.3212e-08		60.8845	2.71411	0.326962	8.30099	1.03243e-16	2.12328e-16		DEG	up_GV
ENSBTAG00000069125	3.04508	6.19951	41.1357	1.1454e-08	2.32924e-08		40.3806	3.29708	0.395033	8.34636	7.03984e-17	1.46285e-16		DEG	up_GV
LOC132346591	2.61111	6.8572	41.0953	1.16081e-08	2.35819e-08		64.0435	3.05138	0.314773	9.69392	3.19999e-22	8.63263e-22		DEG	up_GV
NODE_32661_length_5332_cov_16.252521_g10838_i0.mrna1	3.0887	7.00808	41.0217	1.18936e-08	2.41373e-08		72.3114	3.34564	0.408557	8.18891	2.63601e-16	5.33339e-16		DEG	up_GV
ENSBTAG00000047919	3.56837	6.96812	40.9351	1.2239e-08	2.4788e-08		69.4553	4.29064	0.453131	9.46886	2.8292e-21	7.26938e-21		DEG	up_GV
ENSBTAG00000047473	2.83542	14.3545	40.9353	1.22383e-08	2.4788e-08		12094.4	3.06594	0.376836	8.13602	4.08477e-16	8.14915e-16		DEG	up_GV
ENSBTAG00000069300	-1.56198	8.69751	40.8273	1.26215e-08	2.55369e-08		205.059	-1.23564	0.238689	-5.17679	2.25738e-07	3.05932e-07		DEG	up_8c
ENSBTAG00000003989	-3.06029	6.11917	40.5991	1.36798e-08	2.76501e-08		30.4709	-2.80984	0.433389	-6.4834	8.96759e-11	1.38136e-10		DEG	up_8c
ENSBTAG00000034024	2.56444	6.13981	40.5713	1.38062e-08	2.78774e-08		38.2999	2.84017	0.330693	8.58853	8.80909e-18	1.92452e-17		DEG	up_GV
ENSBTAG00000067758	3.18943	7.7456	40.5496	1.39062e-08	2.80511e-08		120.863	3.66096	0.414857	8.82462	1.09828e-18	2.50338e-18		DEG	up_GV
ENSBTAG00000061501	2.86661	7.99546	40.5423	1.39398e-08	2.80904e-08		144.226	3.10745	0.383238	8.10841	5.12847e-16	1.01604e-15		DEG	up_GV
ENSBTAG00000066850	3.26328	6.99	40.4917	1.4176e-08	2.85376e-08		70.1786	4.04676	0.396878	10.1965	2.05586e-24	6.17068e-24		DEG	up_GV
ENSBTAG00000055788	3.71368	6.37667	40.2108	1.55636e-08	3.12994e-08		44.8749	5.33938	0.423866	12.5969	2.19668e-36	1.29916e-35		DEG	up_GV
ENSBTAG00000062256	1.26737	7.85786	40.0283	1.62253e-08	3.25973e-08		125.484	1.60505	0.179358	8.94886	3.59175e-19	8.32936e-19		DEG	up_GV
ENSBTAG00000064559	3.18827	9.83535	40.0021	1.66848e-08	3.34869e-08		522.79	3.52603	0.411599	8.56666	1.06534e-17	2.31229e-17		DEG	up_GV
ENSBTAG00000058007	2.01422	9.89019	39.9147	1.71784e-08	3.44429e-08		536.067	2.3256	0.279061	8.33366	7.83838e-17	1.62372e-16		DEG	up_GV
LOC104969719	-1.40232	8.07781	39.8568	1.72093e-08	3.44704e-08		131.064	-1.13059	0.204853	-5.51904	3.4085e-08	4.75145e-08		DEG	up_8c
ENSBTAG00000017939	-0.761099	12.0944	39.8438	1.72578e-08	3.4533e-08		2263.77	-0.457958	0.121911	-3.75651	0.000172303	0.000208369		notDEG	neither
ENSBTAG00000061387	3.35299	6.34357	39.6685	1.86516e-08	3.72845e-08		43.448	4.37222	0.395366	11.0587	1.99034e-28	7.32724e-28		DEG	up_GV
NODE_132265_length_1583_cov_18.701195_g227_i33.mrna1+NODE_120206_length_1812_cov_20.053026_g227_i29.mrna1+NODE_63762_length_3473_cov_16.396938_g227_i16.mrna1+NODE_108996_length_2057_cov_16.491919_g227_i27.mrna1	2.97431	7.24695	39.5749	1.92449e-08	3.84322e-08		84.7299	3.42727	0.389009	8.81025	1.24865e-18	2.84288e-18		DEG	up_GV
LOC104975849	2.72627	6.91423	39.5029	1.97147e-08	3.93311e-08		67.2012	3.01105	0.360963	8.34173	7.3213e-17	1.51976e-16		DEG	up_GV
ENSBTAG00000062193	3.30795	8.1267	39.4893	1.98046e-08	3.9471e-08		156.596	4.26016	0.40073	10.631	2.13836e-26	7.06542e-26		DEG	up_GV
ENSBTAG00000058517	3.17229	7.16276	39.459	2.0007e-08	3.98346e-08		79.5768	3.75592	0.406434	9.24116	2.43844e-20	5.96627e-20		DEG	up_GV
ENSBTAG00000066569	3.20695	6.64476	39.4178	2.02853e-08	4.03268e-08		54.7692	3.84771	0.405817	9.4814	2.50889e-21	6.46299e-21		DEG	up_GV
ENSBTAG00000055722	2.54734	7.87103	39.4165	2.02945e-08	4.03268e-08		129.859	3.04529	0.329228	9.24978	2.24959e-20	5.52449e-20		DEG	up_GV
LOC132346013	-1.9618	7.02629	39.3259	2.09202e-08	4.15289e-08		61.7109	-1.59316	0.29938	-5.32151	1.0291e-07	1.41192e-07		DEG	up_8c
NODE_49244_length_4185_cov_11.885589_g9463_i5.mrna1	3.55546	9.09938	39.2658	2.1347e-08	4.2334e-08		312.951	3.73781	0.467669	7.99243	1.32308e-15	2.57781e-15		DEG	up_GV
LOC112442546	1.96077	6.63048	39.1322	2.21024e-08	4.37886e-08		54.0369	2.23512	0.268873	8.3129	9.33896e-17	1.92658e-16		DEG	up_GV
ENSBTAG00000001219	2.83267	11.7014	39.1439	2.22398e-08	4.40173e-08		1910.51	3.12503	0.378071	8.26571	1.3887e-16	2.83845e-16		DEG	up_GV
ENSBTAG00000065729	2.80873	6.29618	39.1288	2.23524e-08	4.41964e-08		43.1264	3.10244	0.363799	8.5279	1.4903e-17	3.21024e-17		DEG	up_GV
ENSBTAG00000052951	2.66462	6.98939	39.1208	2.24131e-08	4.42726e-08		70.6653	2.93835	0.358915	8.18677	2.68329e-16	5.41262e-16		DEG	up_GV
LOC523431	1.77107	7.55364	38.87	2.42773e-08	4.79074e-08		104.671	2.07921	0.257376	8.07849	6.55757e-16	1.29404e-15		DEG	up_GV
ENSBTAG00000057666	2.66912	7.83053	38.8446	2.45973e-08	4.84911e-08		129.169	2.97581	0.366361	8.12263	4.56184e-16	9.04675e-16		DEG	up_GV
ENSBTAG00000005429	2.56167	12.7935	38.8385	2.46478e-08	4.85428e-08		4013.63	3.12096	0.33491	9.3188	1.17664e-20	2.94013e-20		DEG	up_GV
ENSBTAG00000062921	2.70126	6.57114	38.788	2.50717e-08	4.93048e-08		52.1157	2.99036	0.360267	8.3004	1.03761e-16	2.13174e-16		DEG	up_GV
LOC132345586	2.09803	8.46338	38.7865	2.50841e-08	4.93048e-08		198.646	2.37475	0.29422	8.07135	6.95265e-16	1.36929e-15		DEG	up_GV
ENSBTAG00000069208	3.52049	8.02594	38.7319	2.55506e-08	5.01726e-08		144.162	4.28978	0.449612	9.54107	1.41364e-21	3.69878e-21		DEG	up_GV
ENSBTAG00000062399	2.26336	7.40539	38.6726	2.60676e-08	5.11374e-08		94.9679	2.50798	0.321625	7.79783	6.29787e-15	1.17989e-14		DEG	up_GV
ENSBTAG00000066594	3.51621	10.0672	38.6452	2.63094e-08	5.15614e-08		600.925	4.2148	0.431621	9.76505	1.59041e-22	4.37309e-22		DEG	up_GV
ENSBTAG00000068691	3.43232	6.35961	38.5758	2.69342e-08	5.2734e-08		45.2469	3.64211	0.484304	7.52029	5.46549e-14	9.80746e-14		DEG	up_GV
ENSBTAG00000064649	3.32613	6.72238	38.5448	2.72175e-08	5.32206e-08		57.8802	4.11037	0.42134	9.75546	1.74801e-22	4.78667e-22		DEG	up_GV
ENSBTAG00000061713	3.14834	9.32261	38.5428	2.7236e-08	5.32206e-08		364.793	3.54836	0.413835	8.57433	9.96635e-18	2.16787e-17		DEG	up_GV
ENSBTAG00000061991	2.94965	6.90017	38.4525	2.80809e-08	5.4818e-08		66.85	3.23201	0.40087	8.06248	7.47613e-16	1.47094e-15		DEG	up_GV
ENSBTAG00000068017	2.95024	7.05325	38.4301	2.82944e-08	5.5181e-08		73.3933	3.51907	0.379003	9.28506	1.6161e-20	3.99824e-20		DEG	up_GV
LOC618733	-3.798	9.84414	38.4065	2.85208e-08	5.55142e-08		378.519	-5.91815	0.319123	-18.5451	8.93946e-77	2.41486e-75		DEG	up_8c
ENSBTAG00000061537	2.10348	7.1475	38.4075	2.85115e-08	5.55142e-08		78.0355	2.43383	0.286483	8.49557	1.96956e-17	4.20186e-17		DEG	up_GV
ENSBTAG00000066888	2.37605	6.15019	38.2676	2.98497e-08	5.79879e-08		37.7282	2.72471	0.297045	9.17269	4.61372e-20	1.11792e-19		DEG	up_GV
ENSBTAG00000061346	-1.93199	6.20608	38.2475	2.98331e-08	5.79879e-08		33.2612	-1.63668	0.276502	-5.91924	3.23428e-09	4.68842e-09		DEG	up_8c
ENSBTAG00000064408	-1.11512	6.67068	38.0022	3.21377e-08	6.23721e-08		48.7677	-0.812828	0.151299	-5.37234	7.77223e-08	1.07298e-07		DEG	up_8c
ENSBTAG00000069102	3.19457	6.9545	37.9315	3.35091e-08	6.49706e-08		68.8415	3.69465	0.428245	8.6274	6.27602e-18	1.38474e-17		DEG	up_GV
LOC112448796	-2.47735	5.1255	37.8889	3.3706e-08	6.5289e-08		14.5097	-2.07444	0.368474	-5.62981	1.80411e-08	2.55593e-08		DEG	up_8c
ENSBTAG00000066696	2.99125	6.19623	37.8176	3.4833e-08	6.74068e-08		40.3093	3.34302	0.399482	8.36839	5.84088e-17	1.22133e-16		DEG	up_GV
ENSBTAG00000062849	-1.45528	6.14233	37.7607	3.48958e-08	6.74629e-08		33.5529	-1.1557	0.22699	-5.09142	3.5539e-07	4.77116e-07		DEG	up_8c
ENSBTAG00000067014	2.16744	7.57642	37.8044	3.49896e-08	6.75538e-08		105.002	2.55974	0.284818	8.98729	2.53399e-19	5.9384e-19		DEG	up_GV
ENSBTAG00000069070	-1.18853	7.29318	37.7511	3.50104e-08	6.75538e-08		77.6085	-0.893774	0.187861	-4.75764	1.95865e-06	2.56575e-06		DEG	up_8c
ENSBTAG00000056691	-0.702311	8.33801	37.7404	3.51375e-08	6.77338e-08		163.314	-0.38108	0.0904175	-4.21467	2.50141e-05	3.10965e-05		notDEG	neither
ENSBTAG00000066760	3.01123	6.79361	37.7546	3.55884e-08	6.85369e-08		61.5629	3.28137	0.415216	7.90282	2.72661e-15	5.21079e-15		DEG	up_GV
ENSBTAG00000058234	2.44388	9.26817	37.6834	3.64631e-08	7.01537e-08		350.352	2.73613	0.343087	7.97502	1.52362e-15	2.95701e-15		DEG	up_GV
ENSBTAG00000065840	3.26745	6.67814	37.6661	3.66784e-08	7.05002e-08		55.9717	3.53429	0.447483	7.89815	2.83076e-15	5.40467e-15		DEG	up_GV
ENSBTAG00000058415	2.58508	7.15365	37.5838	3.77225e-08	7.24374e-08		78.2532	2.99863	0.343235	8.7364	2.40664e-18	5.38128e-18		DEG	up_GV
ENSBTAG00000057322	3.01073	6.62846	37.5603	3.80256e-08	7.29493e-08		54.1248	3.61822	0.390087	9.27542	1.76916e-20	4.3661e-20		DEG	up_GV
LOC104975006	2.8886	6.3085	37.5152	3.86154e-08	7.40098e-08		43.37	3.21788	0.386282	8.33041	8.0561e-17	1.66709e-16		DEG	up_GV
ENSBTAG00000062515	3.23904	7.49133	37.5117	3.86625e-08	7.4029e-08		101.45	3.56412	0.447952	7.95648	1.77e-15	3.41198e-15		DEG	up_GV
ENSBTAG00000056120	-1.07821	8.25264	37.4241	3.91508e-08	7.48923e-08		150.996	-0.733057	0.16309	-4.4948	6.96369e-06	8.87215e-06		DEG	up_8c
ENSBTAG00000067391	2.89319	7.22213	37.4466	3.95313e-08	7.55479e-08		83.8665	3.19638	0.399899	7.99296	1.31738e-15	2.56921e-15		DEG	up_GV
ENSBTAG00000056598	2.71115	8.94406	37.42	3.98927e-08	7.61658e-08		260.715	2.9897	0.354886	8.42438	3.62659e-17	7.67961e-17		DEG	up_GV
ENSBTAG00000057379	2.85016	6.92016	37.4082	4.00542e-08	7.6401e-08		67.8585	3.18467	0.389199	8.18264	2.77687e-16	5.59573e-16		DEG	up_GV
ENSBTAG00000056313	2.71324	10.4438	37.3476	4.08923e-08	7.79254e-08		779.548	3.49457	0.342608	10.1999	1.98426e-24	5.97369e-24		DEG	up_GV
LOC101902030	0.602046	12.0159	37.2927	4.09533e-08	7.79673e-08		2242.84	0.932211	0.0907604	10.2711	9.50953e-25	2.92905e-24		notDEG	neither
ENSBTAG00000056183	1.09173	9.17018	37.2866	4.10387e-08	7.80556e-08		310.8	1.45951	0.151695	9.62133	6.49879e-22	1.73446e-21		DEG	up_GV
ENSBTAG00000053915	2.10711	7.43738	37.3192	4.12906e-08	7.83956e-08		95.9241	2.37907	0.291371	8.16509	3.21197e-16	6.43359e-16		DEG	up_GV
ENSBTAG00000056912	3.15665	6.70951	37.3189	4.12959e-08	7.83956e-08		58.6794	3.42006	0.446067	7.66715	1.75857e-14	3.237e-14		DEG	up_GV
NODE_87946_length_2610_cov_15.449270_g17830_i1.mrna1+NODE_55048_length_3880_cov_17.732842_g17830_i0.mrna1	2.66271	6.34191	37.2845	4.17845e-08	7.92478e-08		43.1547	2.98014	0.347414	8.57806	9.64851e-18	2.10102e-17		DEG	up_GV
NODE_201086_length_743_cov_10.531532_g102999_i0.mrna1+NODE_157576_length_1191_cov_20.750449_g67560_i0.mrna1+NODE_263919_length_378_cov_28.491694_g164391_i0.mrna1	2.52487	7.14686	37.232	4.25413e-08	8.06068e-08		79.5712	2.80157	0.353784	7.91888	2.39664e-15	4.59337e-15		DEG	up_GV
ENSBTAG00000031866	1.85913	6.91711	37.2011	4.26344e-08	8.07065e-08		66.5418	2.15013	0.262357	8.19546	2.49644e-16	5.05612e-16		DEG	up_GV
ENSBTAG00000057773	3.50496	6.09745	37.1976	4.30463e-08	8.14091e-08		37.5814	3.73948	0.513338	7.28462	3.22571e-13	5.56838e-13		DEG	up_GV
ENSBTAG00000002355	-3.86575	6.80595	37.0952	4.45824e-08	8.42347e-08		13.3581	-0.861114	0.473835	-1.81733	0.069167	0.0746167		notDEG	neither
ENSBTAG00000069521	3.28729	6.05752	37.0784	4.48404e-08	8.46421e-08		36.3461	3.52455	0.467552	7.53831	4.761e-14	8.59733e-14		DEG	up_GV
NODE_271088_length_338_cov_0.804598_g171560_i0.mrna1+NODE_147172_length_1339_cov_9.722662_g60492_i0.mrna1+NODE_167886_length_1062_cov_8.797970_g75182_i0.mrna1	2.64103	6.00903	37.0293	4.5601e-08	8.59965e-08		34.9499	2.93559	0.359467	8.16651	3.1745e-16	6.36493e-16		DEG	up_GV
ENSBTAG00000061738	-2.55943	8.81029	37.0125	4.58659e-08	8.64147e-08		232.973	-2.35612	0.403735	-5.83581	5.35299e-09	7.70179e-09		DEG	up_8c
NODE_67166_length_3331_cov_16.843270_g227_i17.mrna1+NODE_58039_length_3735_cov_17.559595_g227_i14.mrna1	2.90073	7.10737	36.9462	4.69214e-08	8.832e-08		76.4185	3.45468	0.385998	8.94999	3.55502e-19	8.26336e-19		DEG	up_GV
ENSBTAG00000057797	1.19417	8.03122	36.8722	4.73173e-08	8.89814e-08		143.499	1.51017	0.187722	8.04468	8.6469e-16	1.69629e-15		DEG	up_GV
ENSBTAG00000047441	-1.63543	9.50041	36.8923	4.77975e-08	8.98001e-08		330.841	-1.3303	0.227958	-5.83573	5.35542e-09	7.70179e-09		DEG	up_8c
ENSBTAG00000027867	1.93745	8.26472	36.8321	4.87966e-08	9.1591e-08		170.368	2.2233	0.277702	8.00606	1.18446e-15	2.31903e-15		DEG	up_GV
NODE_155526_length_1219_cov_12.248687_g66089_i0.mrna1	2.99398	6.43683	36.7548	5.01098e-08	9.39677e-08		46.7555	4.09707	0.356091	11.5057	1.23495e-30	5.27494e-30		DEG	up_GV
ENSBTAG00000068132	3.30196	5.90566	36.6726	5.15466e-08	9.65714e-08		32.322	3.57075	0.467413	7.63939	2.18245e-14	3.99151e-14		DEG	up_GV
ENSBTAG00000066737	3.11049	9.95211	36.6438	5.20603e-08	9.74424e-08		570.444	3.38497	0.428892	7.89236	2.96532e-15	5.65078e-15		DEG	up_GV
ENSBTAG00000067330	2.52219	6.26625	36.6379	5.21671e-08	9.7551e-08		42.0364	2.8095	0.339848	8.26693	1.37457e-16	2.81245e-16		DEG	up_GV
ENSBTAG00000063356	3.51554	7.84676	36.552	5.37325e-08	1.00384e-07		130.551	3.83939	0.51475	7.45874	8.73545e-14	1.55912e-13		DEG	up_GV
ENSBTAG00000010131	-0.731703	12.3962	36.4073	5.55483e-08	1.0368e-07		2797.08	-0.413676	0.123539	-3.34855	0.00081235	0.000951311		notDEG	neither
ENSBTAG00000056461	3.35376	8.00212	36.4359	5.59279e-08	1.04291e-07		143.674	4.18635	0.445381	9.39946	5.4842e-21	1.39123e-20		DEG	up_GV
NODE_66507_length_3358_cov_16.071015_g21634_i0.mrna1+NODE_161747_length_1137_cov_11.220755_g70556_i0.mrna1+NODE_258978_length_407_cov_1.769697_g159450_i0.mrna1	2.59962	7.41776	36.421	5.62165e-08	1.04731e-07		95.8309	2.91621	0.366773	7.951	1.85007e-15	3.56291e-15		DEG	up_GV
NODE_154098_length_1238_cov_19.968992_g28711_i5.mrna1+NODE_145401_length_1366_cov_18.750194_g28711_i4.mrna1	2.55736	6.55734	36.4169	5.62948e-08	1.0478e-07		51.6422	2.82259	0.355848	7.93201	2.15623e-15	4.14054e-15		DEG	up_GV
ENSBTAG00000057273	3.94539	6.8666	36.3812	5.69925e-08	1.05881e-07		64.4711	4.98089	0.548314	9.08401	1.04649e-19	2.49931e-19		DEG	up_GV
ENSBTAG00000055642	3.1285	7.43094	36.3837	5.69437e-08	1.05881e-07		97.1688	3.45714	0.443859	7.78883	6.76318e-15	1.2647e-14		DEG	up_GV
ENSBTAG00000048777	3.3215	7.12664	36.3468	5.7674e-08	1.07048e-07		78.8376	3.56494	0.486258	7.33138	2.27798e-13	3.97701e-13		DEG	up_GV
ENSBTAG00000065947	2.90399	6.7953	36.3086	5.84391e-08	1.08367e-07		59.7778	3.64981	0.362598	10.0657	7.83126e-24	2.28536e-23		DEG	up_GV
ENSBTAG00000064350	-3.42813	6.54757	36.2868	5.88824e-08	1.09088e-07		39.0292	-3.2969	0.488935	-6.74302	1.55131e-11	2.46901e-11		DEG	up_8c
ENSBTAG00000066669	3.2697	6.10579	36.2657	5.93134e-08	1.09785e-07		37.7183	3.54226	0.465387	7.61143	2.71069e-14	4.93055e-14		DEG	up_GV
ENSBTAG00000069156	2.95141	10.2073	36.2596	5.94376e-08	1.09913e-07		678.083	3.2172	0.408845	7.86901	3.57464e-15	6.77961e-15		DEG	up_GV
ENSBTAG00000066772	2.17615	6.54693	36.2041	6.05884e-08	1.11937e-07		51.5768	2.47577	0.307276	8.05715	7.80968e-16	1.53355e-15		DEG	up_GV
NODE_234911_length_533_cov_69.611842_g135497_i0.mrna1	2.46392	6.40726	36.0789	6.327e-08	1.16784e-07		45.4419	3.26069	0.3075	10.6038	2.85963e-26	9.41747e-26		DEG	up_GV
ENSBTAG00000069750	-3.7008	11.5493	36.025	6.44628e-08	1.18876e-07		1450.45	-3.40081	0.557314	-6.10214	1.04661e-09	1.55436e-09		DEG	up_8c
ENSBTAG00000059077	2.24295	6.68682	35.8969	6.73892e-08	1.24158e-07		54.9619	2.62094	0.30492	8.5955	8.29055e-18	1.81322e-17		DEG	up_GV
ENSBTAG00000068196	2.65053	6.72475	35.8616	6.82195e-08	1.25572e-07		59.015	2.87	0.380834	7.5361	4.84231e-14	8.73626e-14		DEG	up_GV
ENSBTAG00000059251	2.93163	6.84639	35.7411	7.11326e-08	1.30813e-07		64.3862	3.17771	0.420541	7.55626	4.14838e-14	7.49785e-14		DEG	up_GV
ENSBTAG00000068323	3.06483	5.906	35.6566	7.32519e-08	1.34587e-07		32.4622	3.36875	0.428713	7.85781	3.90908e-15	7.39986e-15		DEG	up_GV
ENSBTAG00000059221	2.43465	7.79298	35.5934	7.48782e-08	1.37449e-07		123.478	2.71411	0.349524	7.76517	8.15354e-15	1.519e-14		DEG	up_GV
ENSBTAG00000060102	2.76138	6.39226	35.5327	7.64781e-08	1.40257e-07		45.9119	3.05195	0.390256	7.82038	5.26644e-15	9.92235e-15		DEG	up_GV
ENSBTAG00000062817	2.95791	6.52902	35.5246	7.66934e-08	1.40523e-07		51.4315	3.28783	0.420504	7.81878	5.33372e-15	1.00302e-14		DEG	up_GV
ENSBTAG00000068947	2.65226	7.96528	35.5181	7.68659e-08	1.4071e-07		140.938	2.95973	0.379443	7.80021	6.18019e-15	1.15893e-14		DEG	up_GV
NODE_12197_length_8118_cov_15.479667_g4665_i0.mrna1+NODE_210448_length_675_cov_9.483278_g111675_i0.mrna1+NODE_267208_length_360_cov_2.558304_g167680_i0.mrna1	2.37549	5.97691	35.5078	7.6982e-08	1.40793e-07		34.0056	2.65889	0.32726	8.1247	4.4846e-16	8.9064e-16		DEG	up_GV
ENSBTAG00000058513	3.60897	7.03532	35.4916	7.75799e-08	1.41757e-07		71.0594	5.1146	0.453468	11.2788	1.66933e-29	6.55596e-29		DEG	up_GV
ENSBTAG00000055471	3.2468	7.00691	35.474	7.80545e-08	1.42423e-07		70.8908	4.01738	0.439637	9.13795	6.36483e-20	1.53478e-19		DEG	up_GV
LOC101904351	2.86901	5.87825	35.4729	7.80866e-08	1.42423e-07		31.6176	3.29889	0.383674	8.59817	8.09994e-18	1.77347e-17		DEG	up_GV
ENSBTAG00000067923	-0.996823	9.2666	35.254	8.29507e-08	1.51156e-07		303.385	-0.650527	0.144996	-4.48651	7.23983e-06	9.21811e-06		notDEG	neither
ENSBTAG00000056667	2.9294	6.85027	35.1347	8.78611e-08	1.59958e-07		64.6749	3.14644	0.425982	7.38632	1.50953e-13	2.66721e-13		DEG	up_GV
ENSBTAG00000059873	1.91405	10.3851	35.0911	8.92101e-08	1.62267e-07		749.877	2.21978	0.289688	7.66265	1.82131e-14	3.34632e-14		DEG	up_GV
ENSBTAG00000056898	2.57553	6.03165	35.0751	8.97093e-08	1.63026e-07		35.4899	2.83371	0.359352	7.88561	3.13005e-15	5.94975e-15		DEG	up_GV
ENSBTAG00000069359	3.16286	7.2045	35.0291	9.11652e-08	1.65522e-07		82.899	3.42094	0.464297	7.36799	1.73218e-13	3.04809e-13		DEG	up_GV
NODE_106382_length_2118_cov_20.888290_g8840_i15.mrna1	2.54206	7.82457	34.993	9.23228e-08	1.67471e-07		125.843	2.95245	0.359396	8.21503	2.12107e-16	4.30897e-16		DEG	up_GV
NODE_134915_length_1537_cov_19.470548_g16463_i7.mrna1+NODE_131125_length_1603_cov_21.583224_g16463_i5.mrna1+NODE_160290_length_1156_cov_4.189064_g470_i29.mrna1	2.69054	6.4218	34.9885	9.24688e-08	1.67584e-07		46.4574	3.24897	0.357281	9.09361	9.58027e-20	2.29628e-19		DEG	up_GV
ENSBTAG00000062136	1.23092	7.96806	34.9104	9.35545e-08	1.69398e-07		136.554	1.60241	0.17527	9.14251	6.10209e-20	1.4732e-19		DEG	up_GV
ENSBTAG00000066692	3.32313	6.03781	34.9154	9.48638e-08	1.71613e-07		35.825	3.53295	0.498444	7.08796	1.36099e-12	2.26153e-12		DEG	up_GV
ENSBTAG00000065592	1.42628	8.7979	34.8137	9.72285e-08	1.75732e-07		245.955	1.71753	0.228051	7.53134	5.02229e-14	9.05281e-14		DEG	up_GV
NODE_260411_length_398_cov_7.676012_g160883_i0.mrna1+NODE_186803_length_863_cov_7.810433_g90419_i0.mrna1	2.39443	6.11072	34.837	9.75045e-08	1.76072e-07		37.327	2.66548	0.34562	7.71216	1.23708e-14	2.29399e-14		DEG	up_GV
LOC101909274	2.60948	7.67533	34.8132	9.83208e-08	1.77386e-07		114.422	2.96119	0.372068	7.95872	1.73828e-15	3.35408e-15		DEG	up_GV
ENSBTAG00000057157	3.22378	6.63984	34.8087	9.84756e-08	1.77505e-07		53.4239	4.55797	0.3936	11.5802	5.19188e-31	2.276e-30		DEG	up_GV
NODE_204343_length_718_cov_20.380655_g28711_i9.mrna1+NODE_134799_length_1539_cov_20.074555_g28711_i3.mrna1	2.59532	6.57105	34.7935	9.90021e-08	1.78293e-07		52.1746	2.87139	0.368806	7.78564	6.93625e-15	1.29585e-14		DEG	up_GV
NODE_142499_length_1412_cov_8.919101_g57474_i0.mrna1+NODE_50761_length_4099_cov_17.086275_g16428_i0.mrna1	3.32493	6.00997	34.7833	9.93593e-08	1.78614e-07		34.2022	5.09878	0.396946	12.845	9.17245e-38	5.76595e-37		DEG	up_GV
ENSBTAG00000061879	2.09221	6.95509	34.7839	9.93359e-08	1.78614e-07		68.4534	2.34214	0.302563	7.74102	9.86229e-15	1.83393e-14		DEG	up_GV
ENSBTAG00000050833	3.07449	7.85539	34.7442	1.0073e-07	1.80915e-07		131.81	3.33127	0.455507	7.31333	2.60603e-13	4.53389e-13		DEG	up_GV
NODE_91899_length_2493_cov_21.678394_g31187_i0.mrna1+NODE_98672_length_2309_cov_20.440860_g31187_i2.mrna1+NODE_104644_length_2158_cov_22.232100_g31187_i3.mrna1	2.86173	5.96708	34.7091	1.01978e-07	1.82828e-07		33.7538	3.17155	0.398107	7.96656	1.63154e-15	3.16222e-15		DEG	up_GV
ENSBTAG00000037858	2.61835	7.46428	34.7106	1.01924e-07	1.82828e-07		99.4245	2.96826	0.376143	7.89129	2.99069e-15	5.6937e-15		DEG	up_GV
ENSBTAG00000048842	2.28712	7.77017	34.7058	1.02095e-07	1.82875e-07		120.514	2.5521	0.323204	7.89628	2.87357e-15	5.48117e-15		DEG	up_GV
NODE_75115_length_3034_cov_24.903619_g680_i69.mrna1	3.1283	7.05929	34.6708	1.03358e-07	1.8497e-07		73.9413	3.74288	0.43722	8.56063	1.12249e-17	2.43105e-17		DEG	up_GV
ENSBTAG00000066388	2.79868	8.43851	34.6403	1.0447e-07	1.86795e-07		196.706	3.08042	0.4042	7.62103	2.51662e-14	4.58589e-14		DEG	up_GV
ENSBTAG00000062877	1.94343	7.14573	34.6122	1.05504e-07	1.88474e-07		77.02	2.41869	0.268024	9.02417	1.81056e-19	4.26302e-19		DEG	up_GV
NODE_53078_length_3978_cov_16.712125_g17165_i0.mrna1+NODE_89227_length_2571_cov_16.521652_g17165_i2.mrna1	2.91744	5.84499	34.5613	1.07407e-07	1.91703e-07		30.7807	3.20515	0.412012	7.77925	7.29546e-15	1.36168e-14		DEG	up_GV
ENSBTAG00000037625	2.01295	7.78534	34.5529	1.07727e-07	1.92101e-07		122.87	2.28385	0.308588	7.40095	1.35214e-13	2.39197e-13		DEG	up_GV
ENSBTAG00000069341	3.42125	6.12685	34.4192	1.12911e-07	2.01167e-07		38.5167	3.61206	0.518307	6.96896	3.19294e-12	5.21887e-12		DEG	up_GV
ENSBTAG00000065107	3.01522	7.37694	34.4135	1.13135e-07	2.01386e-07		94.1218	3.29048	0.447083	7.35989	1.84068e-13	3.23048e-13		DEG	up_GV
ENSBTAG00000065133	2.98065	10.8268	34.341	1.16062e-07	2.06413e-07		1039.88	3.22024	0.421824	7.6341	2.27401e-14	4.15137e-14		DEG	up_GV
ENSBTAG00000070011	3.00527	6.26897	34.3232	1.16791e-07	2.07525e-07		42.4294	3.30212	0.438961	7.52258	5.37055e-14	9.64576e-14		DEG	up_GV
ENSBTAG00000057481	-1.85385	7.27639	34.3148	1.17135e-07	2.07951e-07		77.4209	-1.63504	0.31037	-5.26803	1.37896e-07	1.88288e-07		DEG	up_8c
ENSBTAG00000065654	2.8491	6.89486	34.2381	1.20345e-07	2.13461e-07		65.9308	3.27856	0.401424	8.16733	3.1529e-16	6.32797e-16		DEG	up_GV
ENSBTAG00000065041	3.35241	7.04786	34.2182	1.21194e-07	2.14775e-07		72.7556	4.22619	0.466084	9.06745	1.21831e-19	2.8924e-19		DEG	up_GV
ENSBTAG00000061940	-2.89495	7.54117	34.2082	1.21619e-07	2.15337e-07		78.7204	-2.87288	0.40383	-7.11408	1.12662e-12	1.89731e-12		DEG	up_8c
ENSBTAG00000062583	3.46435	6.06746	34.0543	1.28408e-07	2.27158e-07		36.199	4.59643	0.473756	9.70211	2.95317e-22	8.01002e-22		DEG	up_GV
ENSBTAG00000040063	1.32712	8.67867	34.0065	1.28646e-07	2.27376e-07		225.168	1.69618	0.202083	8.3935	4.71864e-17	9.92901e-17		DEG	up_GV
NODE_222988_length_598_cov_18.844530_g123806_i0.mrna1+NODE_246544_length_472_cov_4.493671_g147029_i0.mrna1	2.35224	6.21237	34.0352	1.29273e-07	2.28284e-07		40.224	2.7076	0.335895	8.06085	7.57645e-16	1.48922e-15		DEG	up_GV
ENSBTAG00000055800	2.67886	7.35868	34.0011	1.30841e-07	2.30848e-07		91.0983	3.12677	0.379974	8.22891	1.8893e-16	3.84593e-16		DEG	up_GV
NODE_164575_length_1101_cov_17.643555_g34518_i5.mrna1+NODE_174203_length_991_cov_24.236324_g34518_i6.mrna1	2.57366	6.5572	33.9567	1.32912e-07	2.34296e-07		51.8658	2.94237	0.363965	8.08422	6.25631e-16	1.23581e-15		DEG	up_GV
ENSBTAG00000055420	2.97092	6.91583	33.942	1.33605e-07	2.35309e-07		66.8881	3.23018	0.437962	7.37549	1.63744e-13	2.88391e-13		DEG	up_GV
ENSBTAG00000061868	3.07134	5.8129	33.8625	1.37411e-07	2.418e-07		30.7181	3.33529	0.454378	7.34034	2.13046e-13	3.72598e-13		DEG	up_GV
NODE_110701_length_2018_cov_15.617723_g39713_i0.mrna1+NODE_273475_length_322_cov_8.926531_g173947_i0.mrna1	1.02462	8.41173	33.7925	1.38775e-07	2.43986e-07		160.343	1.09145	0.0888867	12.2791	1.17279e-34	6.30216e-34		DEG	up_GV
NODE_83685_length_2740_cov_18.984604_g13745_i3.mrna1+NODE_42269_length_4601_cov_16.955349_g13745_i0.mrna1	2.4823	6.29029	33.8289	1.39053e-07	2.4426e-07		41.9828	2.97341	0.340024	8.7447	2.23609e-18	5.01115e-18		DEG	up_GV
ENSBTAG00000057582	2.06123	7.50069	33.6879	1.46177e-07	2.56548e-07		98.5468	2.48546	0.285443	8.70738	3.10971e-18	6.93785e-18		DEG	up_GV
ENSBTAG00000057227	2.8462	7.44398	33.6647	1.47383e-07	2.58437e-07		97.9341	3.13444	0.423457	7.40202	1.34126e-13	2.37483e-13		DEG	up_GV
ENSBTAG00000057279	3.12601	5.81942	33.6612	1.47565e-07	2.5853e-07		29.9531	4.01465	0.418888	9.58406	9.33063e-22	2.47373e-21		DEG	up_GV
NODE_175271_length_980_cov_8.295681_g80910_i0.mrna1+NODE_160986_length_1147_cov_6.020561_g69995_i0.mrna1	2.15844	7.80055	33.6231	1.49571e-07	2.61815e-07		125.605	2.3921	0.335325	7.13367	9.77262e-13	1.65135e-12		DEG	up_GV
NODE_158292_length_1182_cov_7.262443_g68062_i0.mrna1+NODE_160615_length_1151_cov_16.232775_g69733_i0.mrna1+NODE_223650_length_594_cov_11.646035_g124454_i0.mrna1	2.62322	6.53147	33.5348	1.54331e-07	2.69911e-07		50.3474	3.19579	0.358883	8.90483	5.34662e-19	1.23417e-18		DEG	up_GV
ENSBTAG00000068200	2.95005	7.22798	33.5079	1.55813e-07	2.72264e-07		84.1505	3.25678	0.438033	7.435	1.0457e-13	1.8614e-13		DEG	up_GV
ENSBTAG00000066842	2.07657	6.8762	33.4505	1.59021e-07	2.77628e-07		64.9825	2.37109	0.300923	7.87939	3.28982e-15	6.24535e-15		DEG	up_GV
ENSBTAG00000062686	2.39131	6.77779	33.3996	1.61924e-07	2.82449e-07		60.036	2.8541	0.333971	8.54594	1.27498e-17	2.75532e-17		DEG	up_GV
ENSBTAG00000063665	2.51048	6.51898	33.3313	1.65902e-07	2.89135e-07		50.7629	2.7214	0.374472	7.2673	3.66748e-13	6.31464e-13		DEG	up_GV
ENSBTAG00000026119	-10.0145	6.44002	45.0199	1.68352e-07	2.93149e-07		0.623372	-2.94383	2.47111	-1.1913	0.233536	0.245446		notDEG	neither
NODE_105009_length_2150_cov_11.557646_g1069_i96.mrna1+NODE_111557_length_1998_cov_15.467465_g680_i111.mrna1+NODE_168131_length_1059_cov_14.459267_g1069_i116.mrna1	-2.62884	4.74923	33.245	1.70509e-07	2.96648e-07		10.8541	-2.2464	0.439346	-5.11307	3.16966e-07	4.26677e-07		DEG	up_8c
ENSBTAG00000059804	2.82778	6.41955	33.1913	1.74375e-07	3.03109e-07		47.1514	3.12653	0.416752	7.50213	6.27898e-14	1.12571e-13		DEG	up_GV
NODE_78415_length_2919_cov_17.607671_g10692_i4.mrna1	2.98395	6.02462	33.0914	1.80698e-07	3.13827e-07		35.9474	3.24986	0.446733	7.27472	3.47132e-13	5.98204e-13		DEG	up_GV
ENSBTAG00000009788	-2.34969	7.85317	33.086	1.81042e-07	3.14152e-07		53.1022	-0.168922	0.263552	-0.640945	0.521558	0.534664		notDEG	neither
ENSBTAG00000064369	2.9515	5.82288	33.0689	1.82151e-07	3.15802e-07		30.585	3.27267	0.43167	7.58143	3.41777e-14	6.18852e-14		DEG	up_GV
LOC112447490	2.76297	7.3783	32.9766	1.88247e-07	3.26088e-07		92.7563	3.18593	0.405048	7.86556	3.67453e-15	6.96244e-15		DEG	up_GV
ENSBTAG00000061005	3.69874	6.31527	32.9193	1.92142e-07	3.32547e-07		42.3904	5.78704	0.490282	11.8035	3.74451e-32	1.74482e-31		DEG	up_GV
ENSBTAG00000061044	-1.52916	6.19872	32.8513	1.94078e-07	3.35608e-07		33.8399	-1.102	0.237968	-4.6309	3.64085e-06	4.69552e-06		DEG	up_8c
ENSBTAG00000055595	2.83596	6.12496	32.8347	1.98035e-07	3.42153e-07		38.5335	3.10253	0.424728	7.30475	2.77777e-13	4.81593e-13		DEG	up_GV
ENSBTAG00000067699	2.85754	6.87768	32.8278	1.98528e-07	3.4271e-07		63.8452	3.28592	0.407075	8.07204	6.91316e-16	1.36286e-15		DEG	up_GV
ENSBTAG00000056649	1.38191	6.39859	32.7479	2.01401e-07	3.47368e-07		43.1627	1.70981	0.189157	9.03912	1.57935e-19	3.72742e-19		DEG	up_GV
ENSBTAG00000048977	2.73045	6.42531	32.7545	2.03798e-07	3.51199e-07		46.3701	3.06447	0.39498	7.75855	8.59065e-15	1.59895e-14		DEG	up_GV
ENSBTAG00000058675	3.22481	6.60235	32.7507	2.0407e-07	3.51367e-07		53.1159	4.02486	0.466418	8.6293	6.17308e-18	1.36504e-17		DEG	up_GV
NODE_83692_length_2740_cov_17.147578_g27871_i0.mrna1+NODE_204091_length_720_cov_13.460342_g105724_i0.mrna1	3.06209	6.41995	32.7448	2.04505e-07	3.51813e-07		46.6163	3.75926	0.4367	8.60833	7.41304e-18	1.62664e-17		DEG	up_GV
ENSBTAG00000012868	1.28847	10.0435	32.691	2.07511e-07	3.56677e-07		582.885	1.62565	0.200052	8.12613	4.43222e-16	8.81593e-16		DEG	up_GV
ENSBTAG00000065787	-0.892463	7.5888	32.5687	2.14772e-07	3.68839e-07		97.3387	-0.599479	0.154111	-3.88991	0.000100281	0.000122457		notDEG	neither
ENSBTAG00000054665	1.50519	9.29426	32.5226	2.21447e-07	3.79976e-07		350.623	1.839	0.239514	7.67804	1.61543e-14	2.97901e-14		DEG	up_GV
NODE_90812_length_2523_cov_21.466067_g13242_i2.mrna1	3.34141	6.80362	32.4824	2.24658e-07	3.85156e-07		60.7535	4.88912	0.436542	11.1997	4.09264e-29	1.55832e-28		DEG	up_GV
ENSBTAG00000068782	2.53123	7.06391	32.4365	2.28393e-07	3.91223e-07		73.7431	2.92261	0.370628	7.88557	3.13114e-15	5.94975e-15		DEG	up_GV
ENSBTAG00000063187	-2.15901	6.67459	32.3954	2.31788e-07	3.96698e-07		44.5465	-2.0931	0.310921	-6.73192	1.67434e-11	2.66058e-11		DEG	up_8c
ENSBTAG00000068522	2.67425	6.70248	32.3866	2.32517e-07	3.97606e-07		56.9355	3.32593	0.374943	8.87049	7.2825e-19	1.66946e-18		DEG	up_GV
ENSBTAG00000056843	-4.56084	6.0763	32.3164	2.38456e-07	4.07413e-07		25.202	-7.88502	0.605725	-13.0175	9.73133e-39	6.50599e-38		DEG	up_8c
NODE_43391_length_4532_cov_17.338945_g14079_i0.mrna1	1.34462	7.55991	32.2636	2.39674e-07	4.09144e-07		104.123	1.66786	0.226448	7.36532	1.76725e-13	3.10433e-13		DEG	up_GV
ENSBTAG00000061601	-0.836426	6.46643	32.2333	2.42301e-07	4.13276e-07		42.9315	-0.538438	0.118006	-4.5628	5.04769e-06	6.46659e-06		notDEG	neither
ENSBTAG00000065810	2.30949	9.00066	32.2109	2.4767e-07	4.22074e-07		290.062	2.6003	0.352996	7.36636	1.75346e-13	3.08282e-13		DEG	up_GV
ENSBTAG00000059022	2.75739	5.92369	32.1348	2.54551e-07	4.33431e-07		32.8326	3.03097	0.405843	7.46835	8.12069e-14	1.45069e-13		DEG	up_GV
NODE_192493_length_812_cov_16.104762_g78628_i1.mrna1	3.30424	6.65548	32.1205	2.55862e-07	4.35291e-07		56.9394	3.61627	0.509501	7.09767	1.2688e-12	2.11891e-12		DEG	up_GV
ENSBTAG00000050315	2.64653	6.86872	32.094	2.58316e-07	4.39092e-07		64.3036	3.02918	0.389814	7.77083	7.79748e-15	1.45403e-14		DEG	up_GV
ENSBTAG00000059902	2.95935	6.81562	31.9608	2.71012e-07	4.60282e-07		61.1972	4.2099	0.379053	11.1063	1.16845e-28	4.36584e-28		DEG	up_GV
ENSBTAG00000056647	2.81684	6.38317	31.9184	2.75188e-07	4.66978e-07		46.284	3.0656	0.43206	7.0953	1.29068e-12	2.15185e-12		DEG	up_GV
ENSBTAG00000066686	-3.48195	6.90855	31.8732	2.79713e-07	4.74254e-07		51.2724	-3.42814	0.548476	-6.25031	4.0965e-10	6.16171e-10		DEG	up_8c
ENSBTAG00000024561	-0.859566	12.7705	31.7516	2.88339e-07	4.88466e-07		3500.8	-0.564293	0.129814	-4.34694	1.38052e-05	1.73019e-05		notDEG	neither
ENSBTAG00000056095	3.32391	8.41512	31.7857	2.88694e-07	4.88616e-07		190.062	4.4797	0.457922	9.78267	1.3364e-22	3.68479e-22		DEG	up_GV
LOC107132071	-1.17234	7.09784	31.7461	2.88917e-07	4.88616e-07		66.2273	-0.883893	0.190124	-4.64904	3.33477e-06	4.30634e-06		DEG	up_8c
LOC132346043	2.35865	6.91228	31.7491	2.92538e-07	4.94322e-07		67.0333	2.64129	0.354533	7.45005	9.3308e-14	1.6639e-13		DEG	up_GV
NODE_24614_length_6138_cov_16.523181_g8122_i1.mrna1+NODE_100030_length_2274_cov_15.731907_g8122_i2.mrna1	2.78472	7.28356	31.6928	2.98549e-07	5.04054e-07		87.7038	3.06585	0.427554	7.17068	7.46246e-13	1.26419e-12		DEG	up_GV
LOC132342164	2.69984	6.02521	31.6812	2.99813e-07	5.0576e-07		35.3044	3.06745	0.398517	7.69716	1.39125e-14	2.57272e-14		DEG	up_GV
ENSBTAG00000058551	2.86076	7.0895	31.5746	3.116e-07	5.25201e-07		75.0418	3.552	0.411706	8.62753	6.26938e-18	1.38474e-17		DEG	up_GV
NODE_88906_length_2581_cov_18.165335_g20456_i1.mrna1+NODE_63092_length_3503_cov_16.870111_g20456_i0.mrna1	2.68225	6.57952	31.548	3.14616e-07	5.29838e-07		51.9842	3.26491	0.382987	8.52484	1.53017e-17	3.29259e-17		DEG	up_GV
ENSBTAG00000002773	3.14486	6.81753	31.5228	3.17498e-07	5.34242e-07		63.387	3.38646	0.498946	6.78723	1.1431e-11	1.83244e-11		DEG	up_GV
ENSBTAG00000056325	2.66538	8.90052	31.4432	3.26786e-07	5.49407e-07		271.959	2.92861	0.405625	7.22001	5.1985e-13	8.87429e-13		DEG	up_GV
LOC101904071	1.16834	8.20309	31.3959	3.28045e-07	5.50784e-07		160.222	1.48297	0.194829	7.61165	2.70617e-14	4.92681e-14		DEG	up_GV
ENSBTAG00000051277	2.66968	6.34993	31.4303	3.28326e-07	5.50784e-07		44.8763	2.95881	0.403881	7.32595	2.37213e-13	4.13417e-13		DEG	up_GV
NODE_16075_length_7358_cov_17.120450_g5861_i0.mrna1	2.80292	8.45859	31.4294	3.28432e-07	5.50784e-07		199.15	3.06433	0.427968	7.16017	8.05759e-13	1.36385e-12		DEG	up_GV
NODE_107503_length_2091_cov_18.655412_g8240_i6.mrna1+NODE_108616_length_2066_cov_18.614379_g8240_i7.mrna1+NODE_236713_length_524_cov_4.527964_g137274_i0.mrna1	2.81848	6.60487	31.2243	3.53803e-07	5.92835e-07		53.5439	3.04659	0.435809	6.99067	2.73583e-12	4.47906e-12		DEG	up_GV
ENSBTAG00000062943	-3.62625	4.59878	31.216	3.54878e-07	5.94138e-07		9.12359	-3.29549	0.669537	-4.92204	8.56464e-07	1.13232e-06		DEG	up_8c
ENSBTAG00000048319	2.65169	8.20225	31.1558	3.62729e-07	6.06774e-07		167.022	2.87644	0.412953	6.96555	3.2713e-12	5.34258e-12		DEG	up_GV
NODE_90482_length_2533_cov_20.419381_g13745_i5.mrna1+NODE_177705_length_954_cov_9.072976_g82860_i0.mrna1+NODE_191893_length_817_cov_8.590541_g7981_i4.mrna1	2.56831	6.17078	30.9875	3.85636e-07	6.44554e-07		38.4005	3.10758	0.370581	8.38571	5.04212e-17	1.05652e-16		DEG	up_GV
NODE_63618_length_3479_cov_16.236332_g18677_i1.mrna1+NODE_70831_length_3189_cov_17.827442_g18677_i2.mrna1+NODE_57774_length_3748_cov_16.151185_g18677_i0.mrna1	-1.68301	6.77345	30.9417	3.91473e-07	6.53764e-07		52.7881	-1.47464	0.283035	-5.21009	1.88745e-07	2.56318e-07		DEG	up_8c
NODE_241672_length_498_cov_8.631829_g142179_i0.mrna1+NODE_102490_length_2212_cov_21.211241_g8840_i13.mrna1	2.61584	7.69238	30.9253	3.9447e-07	6.58218e-07		114.653	3.03037	0.396424	7.64425	2.10161e-14	3.85071e-14		DEG	up_GV
ENSBTAG00000068806	2.43472	6.75695	30.8832	4.00582e-07	6.6786e-07		59.2933	2.65115	0.375727	7.05607	1.71281e-12	2.82735e-12		DEG	up_GV
ENSBTAG00000063488	2.51872	9.29697	30.8259	4.09041e-07	6.81395e-07		357.763	2.80359	0.387062	7.24326	4.38014e-13	7.51579e-13		DEG	up_GV
NODE_35046_length_5139_cov_17.553734_g11541_i0.mrna1	2.79196	6.31325	30.8062	4.11987e-07	6.8573e-07		43.2775	3.3123	0.415779	7.96648	1.63252e-15	3.16222e-15		DEG	up_GV
ENSBTAG00000007333	2.46754	6.39427	30.7153	4.25892e-07	7.08284e-07		46.1472	2.74454	0.373848	7.34134	2.11472e-13	3.70169e-13		DEG	up_GV
ENSBTAG00000058509	-1.09833	8.34235	30.5629	4.44571e-07	7.38734e-07		163.427	-0.802175	0.197123	-4.06941	4.71324e-05	5.80158e-05		DEG	up_8c
ENSBTAG00000061017	1.18562	6.37475	30.474	4.593e-07	7.62575e-07		44.3291	1.57414	0.19423	8.10448	5.29733e-16	1.04845e-15		DEG	up_GV
NODE_30183_length_5555_cov_16.944323_g8238_i3.mrna1+NODE_42026_length_4616_cov_18.278255_g8238_i5.mrna1	2.65477	5.91971	30.4981	4.61089e-07	7.6491e-07		32.7377	2.92315	0.408878	7.1492	8.7285e-13	1.47617e-12		DEG	up_GV
ENSBTAG00000065087	1.45956	8.75254	30.4853	4.61935e-07	7.65678e-07		229.059	1.68894	0.231987	7.28034	3.32983e-13	5.74316e-13		DEG	up_GV
ENSBTAG00000064019	2.51164	6.71371	30.4749	4.65018e-07	7.70151e-07		57.6216	2.77361	0.386552	7.17526	7.2171e-13	1.22366e-12		DEG	up_GV
ENSBTAG00000013836	1.8771	6.43241	30.4459	4.68515e-07	7.75299e-07		46.2065	2.23437	0.263612	8.47601	2.33054e-17	4.96139e-17		DEG	up_GV
ENSBTAG00000055913	2.52786	8.45048	30.4002	4.77919e-07	7.90206e-07		197.722	2.80389	0.394441	7.10853	1.17287e-12	1.96692e-12		DEG	up_GV
NODE_76242_length_2993_cov_20.111111_g12547_i3.mrna1	3.25807	8.28022	30.3955	4.78741e-07	7.90912e-07		176.702	3.49497	0.519998	6.72112	1.80331e-11	2.85869e-11		DEG	up_GV
ENSBTAG00000057270	-1.04714	7.41952	30.3573	4.79406e-07	7.91356e-07		84.3216	-0.673547	0.18173	-3.70631	0.000210299	0.000252789		DEG	up_8c
ENSBTAG00000066517	-1.59993	6.84906	30.3688	4.81945e-07	7.94892e-07		56.898	-1.30132	0.2826	-4.60481	4.12838e-06	5.314e-06		DEG	up_8c
ENSBTAG00000066929	2.81433	6.70289	30.2684	5.01594e-07	8.26618e-07		57.68	3.14329	0.437185	7.18984	6.48671e-13	1.10357e-12		DEG	up_GV
LOC112443237	2.61365	6.86561	30.2494	5.05104e-07	8.31716e-07		63.4233	3.14022	0.384383	8.1695	3.09659e-16	6.22745e-16		DEG	up_GV
ENSBTAG00000064803	2.95233	7.53304	30.1972	5.14866e-07	8.47092e-07		102.406	3.44609	0.455827	7.56009	4.0279e-14	7.28667e-14		DEG	up_GV
ENSBTAG00000061328	2.92994	7.14156	30.1742	5.19234e-07	8.53576e-07		78.9112	3.22225	0.467225	6.89656	5.32758e-12	8.64434e-12		DEG	up_GV
ENSBTAG00000057466	1.7644	9.47688	30.1714	5.19771e-07	8.53757e-07		401.91	2.07407	0.293097	7.0764	1.47949e-12	2.45232e-12		DEG	up_GV
ENSBTAG00000005448	1.67151	7.7157	30.1279	5.28147e-07	8.66802e-07		111.334	2.01386	0.251925	7.99389	1.30745e-15	2.55233e-15		DEG	up_GV
ENSBTAG00000055226	1.42944	8.30877	30.1101	5.29193e-07	8.67648e-07		172.396	1.68891	0.230967	7.31233	2.62553e-13	4.56386e-13		DEG	up_GV
LOC101904512	2.62443	8.0975	30.1208	5.2953e-07	8.67648e-07		154.64	2.85398	0.416075	6.85928	6.92078e-12	1.1175e-11		DEG	up_GV
ENSBTAG00000064114	2.34913	8.25271	30.0694	5.39631e-07	8.83475e-07		172.69	2.62951	0.370877	7.08998	1.34134e-12	2.23073e-12		DEG	up_GV
ENSBTAG00000067203	2.10329	9.0989	30.0053	5.52497e-07	9.03798e-07		303.763	2.56203	0.322867	7.93524	2.10094e-15	4.03825e-15		DEG	up_GV
ENSBTAG00000068983	2.58979	7.88027	29.9668	5.60393e-07	9.15966e-07		131.917	2.94917	0.404743	7.28653	3.18038e-13	5.49488e-13		DEG	up_GV
ENSBTAG00000063848	3.22135	9.31161	29.8031	5.95211e-07	9.7208e-07		354.68	4.16646	0.456745	9.12207	7.37034e-20	1.7751e-19		DEG	up_GV
LOC132346186	-2.65886	5.15843	29.748	6.0743e-07	9.91227e-07		14.6177	-2.30373	0.456739	-5.04386	4.56236e-07	6.10861e-07		DEG	up_8c
ENSBTAG00000057760	1.2606	9.55185	29.6325	6.30137e-07	1.02744e-06		414.901	1.56282	0.220591	7.08468	1.39369e-12	2.31394e-12		DEG	up_GV
NODE_57090_length_3780_cov_15.709425_g17890_i1.mrna1+NODE_66351_length_3364_cov_17.452692_g17890_i2.mrna1	2.36518	7.23546	29.5044	6.64633e-07	1.0828e-06		82.7243	2.89396	0.360266	8.03285	9.52342e-16	1.8664e-15		DEG	up_GV
ENSBTAG00000069471	3.13334	6.90434	29.4958	6.66762e-07	1.08539e-06		66.5881	3.45578	0.501059	6.89695	5.31306e-12	8.62779e-12		DEG	up_GV
ENSBTAG00000050276	1.34978	6.60275	29.4376	6.73122e-07	1.09485e-06		51.8501	1.6694	0.227714	7.33113	2.28213e-13	3.98079e-13		DEG	up_GV
NODE_164240_length_1105_cov_12.270428_g72426_i0.mrna1+NODE_242222_length_495_cov_41.653110_g142726_i0.mrna1+NODE_101086_length_2247_cov_14.230876_g35117_i0.mrna1	2.49759	6.00946	29.4515	6.7777e-07	1.10151e-06		33.7097	3.15636	0.359696	8.77508	1.70788e-18	3.85333e-18		DEG	up_GV
ENSBTAG00000011985	-2.1612	8.49417	29.4224	6.85119e-07	1.11255e-06		173.996	-1.82455	0.377284	-4.836	1.32479e-06	1.74227e-06		DEG	up_8c
ENSBTAG00000066535	2.94769	5.93968	29.4088	6.88572e-07	1.11725e-06		33.585	3.21098	0.47565	6.75071	1.47121e-11	2.34526e-11		DEG	up_GV
ENSBTAG00000026637	2.56256	8.79047	29.3898	6.93443e-07	1.12424e-06		244.329	3.50982	0.359595	9.76049	1.66343e-22	4.56757e-22		DEG	up_GV
ENSBTAG00000006878	-0.751099	10.3991	29.2951	7.0966e-07	1.1496e-06		686.604	-0.411128	0.128238	-3.20598	0.00134604	0.00156257		notDEG	neither
ENSBTAG00000039540	2.64419	8.65121	29.2707	7.24732e-07	1.17307e-06		226.34	2.92864	0.415662	7.04573	1.84497e-12	3.04298e-12		DEG	up_GV
LOC100851369	1.10312	6.56146	29.1813	7.40312e-07	1.19701e-06		50.0394	1.37371	0.190797	7.19988	6.02648e-13	1.02614e-12		DEG	up_GV
ENSBTAG00000061291	2.41617	6.8796	29.2119	7.40721e-07	1.19701e-06		65.8802	2.71809	0.38499	7.06016	1.6631e-12	2.74756e-12		DEG	up_GV
ENSBTAG00000057055	2.50381	8.49685	29.1575	7.55813e-07	1.22041e-06		203.139	2.88101	0.392695	7.33651	2.19232e-13	3.83082e-13		DEG	up_GV
ENSBTAG00000030499	0.842983	11.5201	29.1048	7.6168e-07	1.22889e-06		1583.15	1.17168	0.140805	8.32126	8.70308e-17	1.79912e-16		notDEG	neither
ENSBTAG00000011441	-1.47824	7.58072	29.1308	7.63344e-07	1.23058e-06		88.1777	-1.29068	0.226586	-5.6962	1.2251e-08	1.74428e-08		DEG	up_8c
ENSBTAG00000056627	2.15235	9.12564	29.1106	7.69102e-07	1.23887e-06		310.532	2.42912	0.345504	7.03067	2.05542e-12	3.38171e-12		DEG	up_GV
ENSBTAG00000069275	2.71682	11.9371	29.1003	7.72054e-07	1.24262e-06		2197.87	3.33762	0.399613	8.35214	6.70359e-17	1.39734e-16		DEG	up_GV
ENSBTAG00000057848	2.80949	6.14194	29.0139	7.97231e-07	1.28211e-06		37.5585	3.67512	0.404411	9.08757	1.01277e-19	2.42457e-19		DEG	up_GV
LOC132345310	2.90154	6.54067	28.9807	8.07134e-07	1.29699e-06		51.5624	3.15288	0.47913	6.58043	4.69096e-11	7.33169e-11		DEG	up_GV
ENSBTAG00000059788	3.00591	6.32068	28.971	8.10044e-07	1.30063e-06		42.8876	3.82169	0.460258	8.30336	1.01207e-16	2.08355e-16		DEG	up_GV
ENSBTAG00000065215	2.09675	7.05145	28.9623	8.12688e-07	1.30382e-06		72.9144	2.51927	0.327234	7.69868	1.37478e-14	2.54461e-14		DEG	up_GV
LOC132342185	1.72923	8.66026	28.96	8.13379e-07	1.30388e-06		220.768	2.08872	0.27273	7.65856	1.88035e-14	3.45162e-14		DEG	up_GV
ENSBTAG00000059614	3.14091	6.12089	28.937	8.20384e-07	1.31406e-06		38.1922	3.38269	0.526668	6.42281	1.33778e-10	2.03673e-10		DEG	up_GV
ENSBTAG00000059887	2.90351	6.33421	28.8968	8.32724e-07	1.33276e-06		43.6587	3.62658	0.444361	8.16134	3.31323e-16	6.62978e-16		DEG	up_GV
ENSBTAG00000062357	2.54698	6.35824	28.8118	8.59538e-07	1.37347e-06		44.2531	3.12294	0.381436	8.18731	2.67124e-16	5.3992e-16		DEG	up_GV
ENSBTAG00000025021	2.51092	6.61876	28.8137	8.58905e-07	1.37347e-06		53.1863	2.8697	0.392895	7.30398	2.79381e-13	4.83954e-13		DEG	up_GV
ENSBTAG00000068216	2.19998	7.01117	28.7815	8.69278e-07	1.38793e-06		70.5449	2.47702	0.35298	7.01745	2.25951e-12	3.7114e-12		DEG	up_GV
ENSBTAG00000065397	2.19251	8.14351	28.7445	8.81357e-07	1.40497e-06		157.042	2.56862	0.346516	7.4127	1.23752e-13	2.19699e-13		DEG	up_GV
ENSBTAG00000061117	-1.41255	6.65046	28.7155	8.80682e-07	1.40497e-06		48.331	-1.08878	0.246268	-4.42112	9.81922e-06	1.24075e-05		DEG	up_8c
NODE_29315_length_5636_cov_17.613420_g9845_i0.mrna1	2.48275	5.71618	28.7252	8.87734e-07	1.41401e-06		28.3222	2.80898	0.387485	7.24926	4.19066e-13	7.19684e-13		DEG	up_GV
ENSBTAG00000064348	2.77086	6.5784	28.7101	8.92733e-07	1.42084e-06		52.9554	3.07842	0.450752	6.82951	8.52071e-12	1.37031e-11		DEG	up_GV
ENSBTAG00000069996	-0.709047	8.91721	28.6469	9.03553e-07	1.43692e-06		241.875	-0.406699	0.0981035	-4.14562	3.38901e-05	4.18963e-05		notDEG	neither
ENSBTAG00000064534	-3.15061	7.20342	28.5468	9.4887e-07	1.50778e-06		66.968	-3.19377	0.520685	-6.13377	8.58186e-10	1.27928e-09		DEG	up_8c
ENSBTAG00000056690	2.22811	9.54838	28.519	9.58776e-07	1.52231e-06		423.877	2.49284	0.362097	6.88444	5.8015e-12	9.39044e-12		DEG	up_GV
ENSBTAG00000062177	2.55381	7.221	28.3915	1.00561e-06	1.59542e-06		83.8914	2.92254	0.411143	7.10832	1.17467e-12	1.96829e-12		DEG	up_GV
ENSBTAG00000055794	2.31477	6.80585	28.3077	1.03766e-06	1.64494e-06		60.7795	2.5528	0.368315	6.93102	4.17805e-12	6.80679e-12		DEG	up_GV
NODE_183780_length_891_cov_6.814496_g87881_i0.mrna1	2.50905	5.99404	28.2884	1.04518e-06	1.65556e-06		34.6175	2.80798	0.395109	7.10684	1.18731e-12	1.98781e-12		DEG	up_GV
ENSBTAG00000068737	3.2526	5.70262	28.184	1.0869e-06	1.72027e-06		27.6427	3.62239	0.542576	6.67628	2.45089e-11	3.86079e-11		DEG	up_GV
ENSBTAG00000054988	1.15415	10.8278	28.1427	1.10036e-06	1.7402e-06		1007.79	1.45392	0.211811	6.86424	6.68447e-12	1.08021e-11		DEG	up_GV
ENSBTAG00000058797	2.54842	10.1179	28.1089	1.11796e-06	1.76665e-06		633.026	2.76553	0.411338	6.72325	1.77717e-11	2.8195e-11		DEG	up_GV
ENSBTAG00000061779	2.8642	7.00665	28.0766	1.13162e-06	1.78681e-06		72.3275	3.11432	0.479685	6.49243	8.44635e-11	1.3038e-10		DEG	up_GV
NODE_99149_length_2297_cov_11.062162_g24571_i1.mrna1+NODE_110242_length_2029_cov_18.090676_g39502_i0.mrna1	1.92967	6.26126	28.0716	1.13267e-06	1.78707e-06		40.2368	2.63127	0.275659	9.54539	1.35593e-21	3.55244e-21		DEG	up_GV
NODE_45544_length_4403_cov_15.411697_g8327_i2.mrna1+NODE_24272_length_6177_cov_15.218197_g8327_i0.mrna1+NODE_27748_length_5793_cov_17.451889_g8327_i1.mrna1	2.27728	6.8383	28.0673	1.1356e-06	1.79027e-06		63.2214	2.54984	0.370932	6.87414	6.23647e-12	1.00863e-11		DEG	up_GV
ENSBTAG00000057139	2.48544	7.99243	28.0523	1.142e-06	1.79895e-06		141.701	3.02572	0.391297	7.73254	1.05419e-14	1.95849e-14		DEG	up_GV
ENSBTAG00000021359	2.53978	7.15928	28.0369	1.14862e-06	1.80794e-06		79.4581	2.79446	0.414752	6.73767	1.60943e-11	2.55946e-11		DEG	up_GV
ENSBTAG00000067212	-2.70917	8.71124	28.0005	1.16445e-06	1.83142e-06		210.028	-2.53313	0.478077	-5.29858	1.16706e-07	1.6001e-07		DEG	up_8c
ENSBTAG00000064239	1.98361	6.67275	27.8445	1.23484e-06	1.94061e-06		55.191	2.4405	0.305533	7.98767	1.37517e-15	2.6767e-15		DEG	up_GV
ENSBTAG00000063405	2.66851	6.07567	27.8173	1.24754e-06	1.95902e-06		36.7651	3.0045	0.433535	6.93025	4.20112e-12	6.83879e-12		DEG	up_GV
ENSBTAG00000062895	-0.598445	9.98788	27.7649	1.2585e-06	1.97468e-06		517.7	-0.260865	0.0938646	-2.77916	0.00544999	0.00617604		notDEG	neither
NODE_210211_length_677_cov_4.981667_g111453_i0.mrna1	2.36993	8.33418	27.7806	1.26491e-06	1.98318e-06		182.159	2.63825	0.39005	6.76387	1.3435e-11	2.14681e-11		DEG	up_GV
ENSBTAG00000063735	-1.30158	7.65967	27.7275	1.2839e-06	2.01138e-06		94.5798	-1.14348	0.198659	-5.75598	8.61409e-09	1.23173e-08		DEG	up_8c
ENSBTAG00000056226	2.07049	6.39582	27.6238	1.34198e-06	2.10071e-06		44.1918	2.95219	0.294531	10.0234	1.20344e-23	3.45644e-23		DEG	up_GV
ENSBTAG00000040442	-0.988414	7.10069	27.5889	1.34502e-06	2.10383e-06		67.6725	-0.652962	0.159635	-4.09034	4.30744e-05	5.30861e-05		notDEG	neither
ENSBTAG00000056727	2.5438	7.30921	27.6112	1.34835e-06	2.1074e-06		88.5085	2.81889	0.42169	6.68475	2.31325e-11	3.64684e-11		DEG	up_GV
ENSBTAG00000055586	-1.29908	8.50722	27.6016	1.34962e-06	2.10772e-06		178.521	-1.07174	0.230222	-4.65524	3.23599e-06	4.18147e-06		DEG	up_8c
ENSBTAG00000048673	2.03246	6.84485	27.5519	1.3789e-06	2.15177e-06		63.7206	2.32989	0.333505	6.98606	2.82721e-12	4.62488e-12		DEG	up_GV
ENSBTAG00000011654	1.5226	8.30245	27.4996	1.40638e-06	2.19294e-06		176.144	1.82657	0.269554	6.77627	1.23314e-11	1.97362e-11		DEG	up_GV
ENSBTAG00000001627	1.34712	6.61194	27.4523	1.4164e-06	2.20685e-06		52.0535	1.65826	0.23358	7.09933	1.25366e-12	2.09713e-12		DEG	up_GV
ENSBTAG00000057193	1.88857	6.87022	27.447	1.43463e-06	2.23351e-06		63.4927	2.21952	0.291755	7.60746	2.79532e-14	5.07524e-14		DEG	up_GV
LOC104972872	2.70975	5.95699	27.4433	1.43668e-06	2.23495e-06		33.2832	3.22691	0.431377	7.48051	7.40365e-14	1.32497e-13		DEG	up_GV
ENSBTAG00000019009	2.62977	11.862	27.404	1.45816e-06	2.26661e-06		2112.16	3.04999	0.413174	7.38184	1.56115e-13	2.75198e-13		DEG	up_GV
NODE_181309_length_916_cov_12.914184_g54663_i1.mrna1+NODE_46372_length_4354_cov_19.789105_g15045_i0.mrna1+NODE_244092_length_485_cov_20.022059_g144589_i0.mrna1+NODE_167770_length_1063_cov_19.419878_g75099_i0.mrna1	1.7217	6.4298	27.3304	1.49345e-06	2.31966e-06		45.5221	2.28234	0.273744	8.33748	7.58884e-17	1.57366e-16		DEG	up_GV
NODE_197839_length_768_cov_12.913169_g40865_i2.mrna1+NODE_113039_length_1964_cov_17.106518_g40865_i0.mrna1	2.58749	6.62861	27.2897	1.52266e-06	2.36189e-06		52.9991	3.95843	0.367599	10.7683	4.85656e-27	1.68254e-26		DEG	up_GV
ENSBTAG00000066023	2.64072	6.08587	27.2891	1.523e-06	2.36189e-06		36.8033	2.91592	0.433966	6.71923	1.82686e-11	2.89374e-11		DEG	up_GV
ENSBTAG00000056934	2.78353	6.26306	27.2847	1.52553e-06	2.36399e-06		42.4775	3.03934	0.470192	6.46404	1.01941e-10	1.56514e-10		DEG	up_GV
ENSBTAG00000068343	2.80886	6.86768	27.2785	1.52911e-06	2.36769e-06		64.7438	3.33698	0.464388	7.18575	6.68397e-13	1.1352e-12		DEG	up_GV
ENSBTAG00000033523	-1.85746	6.9884	27.14	1.61158e-06	2.49346e-06		55.7302	-1.601	0.306845	-5.21763	1.81231e-07	2.46449e-07		DEG	up_8c
NODE_227220_length_574_cov_12.772636_g127943_i0.mrna1+NODE_60584_length_3614_cov_15.345491_g19591_i0.mrna1	2.5316	6.51768	27.0564	1.66349e-06	2.57179e-06		49.8471	3.30497	0.388067	8.5165	1.64448e-17	3.53095e-17		DEG	up_GV
ENSBTAG00000067115	2.56891	6.8101	27.0485	1.66854e-06	2.5776e-06		62.0878	2.87159	0.428456	6.7022	2.05311e-11	3.2444e-11		DEG	up_GV
ENSBTAG00000060206	2.84439	7.20345	26.9629	1.72368e-06	2.66073e-06		83.3463	3.04097	0.493308	6.16445	7.07305e-10	1.05673e-09		DEG	up_GV
ENSBTAG00000050665	2.54793	7.56492	26.9392	1.73925e-06	2.68268e-06		105.688	2.77975	0.43059	6.45567	1.07739e-10	1.65161e-10		DEG	up_GV
LOC132343508	2.86857	6.63209	26.9341	1.74264e-06	2.68585e-06		55.4675	3.19769	0.488568	6.54502	5.94882e-11	9.23985e-11		DEG	up_GV
ENSBTAG00000065489	-1.51735	6.14269	26.8715	1.76641e-06	2.72039e-06		32.9605	-1.15745	0.277688	-4.16817	3.07057e-05	3.80773e-05		DEG	up_8c
ENSBTAG00000067568	0.988997	8.24906	26.8641	1.7711e-06	2.72341e-06		165.607	1.2995	0.183244	7.09164	1.32533e-12	2.20594e-12		notDEG	neither
ENSBTAG00000051671	1.91184	6.20176	26.8902	1.7704e-06	2.72341e-06		40.0656	2.18214	0.315561	6.91511	4.67486e-12	7.5976e-12		DEG	up_GV
LOC132343096	2.62411	6.09608	26.8873	1.77397e-06	2.72573e-06		37.4394	2.9145	0.437258	6.6654	2.63944e-11	4.14148e-11		DEG	up_GV
ENSBTAG00000066944	2.55704	8.22028	26.8739	1.78303e-06	2.73755e-06		163.188	3.09969	0.407551	7.60566	2.83454e-14	5.14179e-14		DEG	up_GV
ENSBTAG00000064491	2.55277	6.26066	26.8229	1.81794e-06	2.78686e-06		41.5851	2.8852	0.418998	6.88596	5.73998e-12	9.29839e-12		DEG	up_GV
ENSBTAG00000065607	-1.00977	9.47258	26.7958	1.81781e-06	2.78686e-06		351.385	-0.695831	0.177057	-3.92998	8.49537e-05	0.000103994		DEG	up_8c
LOC132343307	-2.7219	7.34683	26.7852	1.84428e-06	2.82507e-06		69.0598	-2.20738	0.489923	-4.50557	6.61937e-06	8.44424e-06		DEG	up_8c
NODE_42082_length_4612_cov_19.463727_g11662_i1.mrna1	1.97187	8.73991	26.715	1.89426e-06	2.89941e-06		233.288	2.67697	0.305297	8.76839	1.8124e-18	4.07536e-18		DEG	up_GV
ENSBTAG00000055561	-1.07887	6.44978	26.6474	1.92375e-06	2.94229e-06		43.0405	-0.740801	0.195013	-3.79873	0.000145442	0.000176419		DEG	up_8c
LOC132345541	1.05351	7.20028	26.645	1.92554e-06	2.94278e-06		77.2148	1.41897	0.168538	8.41928	3.78795e-17	8.01281e-17		DEG	up_GV
NODE_203858_length_722_cov_6.772093_g105511_i0.mrna1+NODE_210585_length_674_cov_13.358459_g111804_i0.mrna1+NODE_273290_length_323_cov_12.349593_g173762_i0.mrna1	2.08972	6.27046	26.6273	1.95866e-06	2.99111e-06		41.4389	2.45324	0.34122	7.18961	6.49782e-13	1.10452e-12		DEG	up_GV
ENSBTAG00000057774	2.92346	7.16965	26.435	2.10793e-06	3.2166e-06		80.601	3.15527	0.520172	6.06581	1.31288e-09	1.93543e-09		DEG	up_GV
ENSBTAG00000004620	-0.773191	9.43444	26.3935	2.12005e-06	3.23263e-06		349.21	-0.392865	0.137876	-2.84941	0.0043801	0.00498339		notDEG	neither
NODE_62740_length_3519_cov_18.650784_g17353_i1.mrna1	2.53825	7.40124	26.381	2.15192e-06	3.27873e-06		95.2116	2.85869	0.430369	6.64241	3.08592e-11	4.83444e-11		DEG	up_GV
ENSBTAG00000069835	2.55137	6.36071	26.3655	2.16474e-06	3.29575e-06		44.9943	2.79609	0.433525	6.44967	1.12096e-10	1.71577e-10		DEG	up_GV
ENSBTAG00000065961	1.46529	6.79748	26.2428	2.24933e-06	3.42193e-06		57.7134	1.77316	0.237207	7.47514	7.71197e-14	1.37891e-13		DEG	up_GV
ENSBTAG00000064996	-1.42447	7.19603	26.25	2.25698e-06	3.43096e-06		69.0898	-1.11521	0.253796	-4.39412	1.11223e-05	1.40098e-05		DEG	up_8c
ENSBTAG00000057526	-1.09426	8.14391	26.1354	2.34077e-06	3.55563e-06		139.682	-0.889999	0.195059	-4.56271	5.0497e-06	6.46659e-06		DEG	up_8c
ENSBTAG00000068086	2.43459	6.57505	26.13	2.36919e-06	3.59606e-06		51.7012	3.01046	0.389532	7.7284	1.08906e-14	2.02139e-14		DEG	up_GV
LOC132346328	1.34122	8.65676	26.0475	2.43942e-06	3.69984e-06		222.988	1.62292	0.249138	6.51413	7.31105e-11	1.13118e-10		DEG	up_GV
ENSBTAG00000061473	-1.12428	9.59246	25.9864	2.49382e-06	3.77949e-06		386.142	-0.738623	0.214307	-3.44656	0.000567775	0.000670793		DEG	up_8c
ENSBTAG00000038635	-0.752767	10.0966	25.8784	2.58407e-06	3.9133e-06		566.248	-0.424478	0.150048	-2.82894	0.00467019	0.00530439		notDEG	neither
ENSBTAG00000064510	2.54549	6.52517	25.8652	2.62295e-06	3.96917e-06		50.6779	2.77239	0.43941	6.30936	2.802e-10	4.22413e-10		DEG	up_GV
ENSBTAG00000064085	2.66364	8.31187	25.8187	2.67023e-06	4.03767e-06		172.345	3.67036	0.403301	9.10078	8.96821e-20	2.15215e-19		DEG	up_GV
ENSBTAG00000021503	1.35337	9.29439	25.7339	2.75888e-06	4.16855e-06		349.773	1.61939	0.25506	6.34905	2.16654e-10	3.27646e-10		DEG	up_GV
ENSBTAG00000017651	-0.775682	10.2877	25.5811	2.89822e-06	4.37578e-06		637.196	-0.389687	0.149104	-2.61352	0.00896151	0.0100641		notDEG	neither
ENSBTAG00000067327	-1.29548	7.42865	25.5743	2.9218e-06	4.40805e-06		80.7873	-0.934181	0.228604	-4.08646	4.38002e-05	5.39474e-05		DEG	up_8c
ENSBTAG00000058812	1.52086	6.97769	25.5204	2.98331e-06	4.49747e-06		68.4881	1.8552	0.264161	7.02296	2.17216e-12	3.57084e-12		DEG	up_GV
ENSBTAG00000062058	2.1237	10.2075	25.4729	3.0513e-06	4.59649e-06		672.074	2.38415	0.368226	6.47469	9.50043e-11	1.462e-10		DEG	up_GV
ENSBTAG00000058541	2.72552	6.11429	25.391	3.1495e-06	4.74086e-06		36.4537	4.22538	0.393027	10.7509	5.8714e-27	2.0132e-26		DEG	up_GV
ENSBTAG00000063696	-1.4336	8.11972	25.386	3.15556e-06	4.7464e-06		130.418	-0.983663	0.262795	-3.74308	0.00018178	0.000219034		DEG	up_8c
ENSBTAG00000034090	-1.07919	9.28671	25.3518	3.17443e-06	4.77119e-06		317.957	-0.724223	0.21305	-3.3993	0.000675574	0.000792996		DEG	up_8c
ENSBTAG00000030440	1.65348	6.06047	25.3409	3.18313e-06	4.78068e-06		35.6344	1.91725	0.28187	6.80188	1.03264e-11	1.65802e-11		DEG	up_GV
ENSBTAG00000056715	2.03596	7.76111	25.292	3.27253e-06	4.91126e-06		119.81	2.42977	0.343928	7.06476	1.60891e-12	2.66243e-12		DEG	up_GV
ENSBTAG00000059257	2.34375	6.65961	25.2432	3.33491e-06	5.00111e-06		55.8049	2.59295	0.406029	6.38612	1.70151e-10	2.57676e-10		DEG	up_GV
NODE_134417_length_1546_cov_9.974813_g52581_i0.mrna1+NODE_122247_length_1771_cov_12.038371_g45675_i0.mrna1+NODE_162252_length_1130_cov_49.618234_g70939_i0.mrna1	1.64407	8.36488	25.2214	3.36326e-06	5.03984e-06		183.123	1.95077	0.29751	6.55698	5.49087e-11	8.55515e-11		DEG	up_GV
ENSBTAG00000030444	-1.08631	9.28228	25.1397	3.4485e-06	5.1637e-06		309.808	-0.686988	0.207831	-3.30551	0.000948037	0.00110697		DEG	up_8c
ENSBTAG00000060831	3.00141	6.89388	25.1439	3.46578e-06	5.1857e-06		65.2355	4.50462	0.47036	9.57698	9.99286e-22	2.64229e-21		DEG	up_GV
NODE_213158_length_657_cov_11.596552_g114259_i0.mrna1	1.63911	6.66902	25.1245	3.48457e-06	5.20992e-06		36.4362	1.24594	0.172057	7.24145	4.43897e-13	7.61021e-13		DEG	up_GV
ENSBTAG00000069815	2.83145	7.17456	25.0914	3.53722e-06	5.28468e-06		80.1988	3.57635	0.480233	7.4471	9.54124e-14	1.6999e-13		DEG	up_GV
ENSBTAG00000064395	2.43049	6.25211	25.0588	3.58215e-06	5.34781e-06		41.3993	2.78366	0.412334	6.75099	1.46842e-11	2.34268e-11		DEG	up_GV
NODE_45845_length_4385_cov_19.311513_g14865_i0.mrna1+NODE_138145_length_1482_cov_18.606406_g14865_i2.mrna1+NODE_101326_length_2241_cov_18.734750_g35235_i0.mrna1	2.65971	6.54026	24.9987	3.66679e-06	5.47009e-06		51.5873	2.91836	0.479617	6.08476	1.16662e-09	1.72236e-09		DEG	up_GV
ENSBTAG00000060264	2.59158	6.17495	24.9763	3.69888e-06	5.51384e-06		39.5138	2.90656	0.452802	6.41905	1.37128e-10	2.08614e-10		DEG	up_GV
ENSBTAG00000061740	2.2428	7.57517	24.9211	3.7792e-06	5.62937e-06		106.382	2.53201	0.391471	6.46794	9.93475e-11	1.52648e-10		DEG	up_GV
ENSBTAG00000065414	2.63679	6.16293	24.8741	3.84883e-06	5.72883e-06		37.6861	3.72684	0.399314	9.3331	1.02819e-20	2.57564e-20		DEG	up_GV
ENSBTAG00000063192	1.51838	6.51523	24.8086	3.92269e-06	5.83442e-06		49.2315	1.84207	0.259667	7.09396	1.30324e-12	2.17099e-12		DEG	up_GV
ENSBTAG00000063894	1.79377	10.9942	24.7043	4.11193e-06	6.11133e-06		1151.86	2.03187	0.326927	6.21505	5.13067e-10	7.70565e-10		DEG	up_GV
LOC107132964	-3.51556	5.32491	24.6498	4.20035e-06	6.23811e-06		15.5974	-3.21657	0.730955	-4.40051	1.07998e-05	1.36121e-05		DEG	up_8c
NODE_132077_length_1587_cov_7.801325_g51215_i0.mrna1	-2.06942	5.22046	24.6092	4.26264e-06	6.32592e-06		15.6198	-1.63283	0.390927	-4.17681	2.95632e-05	3.66833e-05		DEG	up_8c
ENSBTAG00000023007	1.44234	7.70826	24.5197	4.41922e-06	6.55342e-06		114.672	1.82878	0.246262	7.42616	1.11795e-13	1.98825e-13		DEG	up_GV
ENSBTAG00000061962	2.64865	6.75098	24.5023	4.44929e-06	6.59313e-06		59.6282	2.89609	0.480228	6.03065	1.63303e-09	2.39678e-09		DEG	up_GV
ENSBTAG00000064812	2.71071	5.70991	24.476	4.49524e-06	6.65629e-06		27.1604	3.84778	0.425003	9.05355	1.38396e-19	3.27013e-19		DEG	up_GV
ENSBTAG00000057604	1.19979	7.32039	24.3488	4.68256e-06	6.92852e-06		87.0455	1.51674	0.227192	6.676	2.45548e-11	3.86496e-11		DEG	up_GV
ENSBTAG00000069828	-0.449264	10.5455	24.3146	4.74582e-06	7.01694e-06		772.913	-0.103902	0.0747562	-1.38988	0.164564	0.174147		notDEG	neither
ENSBTAG00000061723	-2.32814	5.26086	24.1864	5.03507e-06	7.4391e-06		15.7805	-1.86428	0.449439	-4.14803	3.35356e-05	4.14836e-05		DEG	up_8c
NODE_167981_length_1061_cov_8.581301_g75253_i0.mrna1+NODE_110153_length_2031_cov_21.896111_g31094_i1.mrna1+NODE_128149_length_1658_cov_15.295383_g31094_i2.mrna1+NODE_210304_length_676_cov_16.929883_g31094_i3.mrna1	2.62511	6.73093	24.1439	5.11962e-06	7.55844e-06		58.2248	2.85754	0.468661	6.09724	1.07917e-09	1.60034e-09		DEG	up_GV
LOC104975557	1.16266	6.72064	24.0405	5.28521e-06	7.79715e-06		55.5445	1.40367	0.205079	6.84453	7.67257e-12	1.23689e-11		DEG	up_GV
LOC132346364	2.60078	6.31851	24.0364	5.34037e-06	7.87271e-06		43.9349	2.82967	0.475728	5.94808	2.71314e-09	3.94154e-09		DEG	up_GV
ENSBTAG00000069767	2.70279	6.88254	24.0251	5.36416e-06	7.90196e-06		65.3117	2.98713	0.494227	6.04405	1.50295e-09	2.20912e-09		DEG	up_GV
LOC101908174	2.39854	10.214	23.8699	5.70182e-06	8.3931e-06		675.597	2.67496	0.418718	6.38846	1.67567e-10	2.53955e-10		DEG	up_GV
ENSBTAG00000064141	1.95893	6.4154	23.868	5.70596e-06	8.3931e-06		46.6781	2.21833	0.350123	6.33587	2.36002e-10	3.56051e-10		DEG	up_GV
ENSBTAG00000001221	1.46733	10.2695	23.7114	6.06904e-06	8.92059e-06		689.075	1.76937	0.275021	6.43358	1.2463e-10	1.90471e-10		DEG	up_GV
ENSBTAG00000069821	2.32512	6.99113	23.6956	6.10708e-06	8.96992e-06		69.1272	2.89229	0.39646	7.29528	2.98028e-13	5.15808e-13		DEG	up_GV
NODE_40378_length_4731_cov_18.428449_g12820_i1.mrna1	2.3956	7.28035	23.6747	6.15755e-06	9.03741e-06		87.1681	2.64737	0.437122	6.05636	1.3924e-09	2.04963e-09		DEG	up_GV
ENSBTAG00000060586	2.45162	6.43961	23.6575	6.19953e-06	9.09234e-06		47.8091	2.6918	0.446745	6.02535	1.6874e-09	2.47295e-09		DEG	up_GV
ENSBTAG00000058996	-1.65382	6.95974	23.6416	6.23849e-06	9.14278e-06		55.9391	-1.19181	0.306631	-3.8868	0.000101574	0.000123885		DEG	up_8c
ENSBTAG00000065035	2.57463	6.91067	23.634	6.25728e-06	9.1636e-06		66.1998	2.95226	0.449462	6.56842	5.08505e-11	7.94142e-11		DEG	up_GV
ENSBTAG00000068892	-0.580293	8.7195	23.5733	6.35487e-06	9.29969e-06		219.837	-0.273932	0.123654	-2.21531	0.0267388	0.0294009		notDEG	neither
ENSBTAG00000053238	1.75023	10.237	23.4737	6.66627e-06	9.74179e-06		664.528	2.21045	0.31023	7.1252	1.0393e-12	1.75322e-12		DEG	up_GV
ENSBTAG00000032902	-1.78336	7.6431	23.4736	6.66672e-06	9.74179e-06		89.7115	-1.62406	0.316971	-5.12369	2.99616e-07	4.04138e-07		DEG	up_8c
ENSBTAG00000069653	1.88141	6.80905	23.461	6.69989e-06	9.78311e-06		60.9171	2.1964	0.329343	6.66904	2.57487e-11	4.04334e-11		DEG	up_GV
ENSBTAG00000065524	2.37838	6.72494	23.4352	6.76875e-06	9.87644e-06		56.9387	3.00465	0.40544	7.41084	1.25497e-13	2.22402e-13		DEG	up_GV
NODE_251274_length_447_cov_19.905405_g151747_i0.mrna1+NODE_90697_length_2526_cov_20.617395_g30680_i0.mrna1+NODE_115382_length_1912_cov_16.301362_g42101_i0.mrna1	2.24757	6.86374	23.2412	7.3092e-06	1.06572e-05		63.9475	2.65293	0.399658	6.63801	3.17942e-11	4.97703e-11		DEG	up_GV
ENSBTAG00000013919	-3.21006	5.74721	23.1866	7.46938e-06	1.08829e-05		23.5644	-2.89814	0.742445	-3.90351	9.48071e-05	0.000115914		DEG	up_8c
ENSBTAG00000055814	2.48137	6.86055	23.1726	7.51073e-06	1.09272e-05		62.8619	3.29528	0.42183	7.81187	5.63474e-15	1.05764e-14		DEG	up_GV
NODE_203126_length_727_cov_18.098462_g104839_i0.mrna1+NODE_164589_length_1101_cov_13.206055_g66025_i1.mrna1+NODE_171978_length_1015_cov_19.841151_g23390_i2.mrna1	1.6408	5.93607	23.1553	7.50834e-06	1.09272e-05		32.629	1.91952	0.295879	6.48751	8.72666e-11	1.34603e-10		DEG	up_GV
ENSBTAG00000058392	2.099	6.34738	23.1287	7.64275e-06	1.11112e-05		44.2907	2.38014	0.374901	6.34871	2.17125e-10	3.28067e-10		DEG	up_GV
ENSBTAG00000038088	-0.971056	6.68497	23.0999	7.66759e-06	1.11392e-05		50.8216	-0.650932	0.179779	-3.62074	0.000293763	0.000351005		notDEG	neither
LOC132345103	-2.8999	4.27554	22.9169	8.31427e-06	1.20699e-05		6.87169	-2.42155	0.667014	-3.63044	0.000282939	0.000338274		DEG	up_8c
ENSBTAG00000068020	1.00102	7.76157	22.8654	8.41804e-06	1.22115e-05		118.144	1.32706	0.188388	7.04426	1.86454e-12	3.0702e-12		DEG	up_GV
LOC101902691	-1.71508	8.20423	22.8839	8.42403e-06	1.22115e-05		146.632	-1.38061	0.347165	-3.97682	6.98425e-05	8.5706e-05		DEG	up_8c
NODE_202506_length_732_cov_10.201527_g104277_i0.mrna1	1.71553	6.29983	22.8648	8.48647e-06	1.22931e-05		42.5408	1.99525	0.310191	6.43233	1.25664e-10	1.91611e-10		DEG	up_GV
ENSBTAG00000055808	2.31065	6.59001	22.8028	8.70075e-06	1.25943e-05		53.3494	2.58753	0.424828	6.09077	1.12365e-09	1.66261e-09		DEG	up_GV
LOC104975998	3.06949	6.24592	22.7984	8.71618e-06	1.26076e-05		42.2231	3.44144	0.598145	5.75352	8.74053e-09	1.24891e-08		DEG	up_GV
LOC101904012	0.773137	9.55578	22.7752	8.72681e-06	1.26138e-05		409.314	1.09843	0.155923	7.04471	1.85848e-12	3.06273e-12		notDEG	neither
ENSBTAG00000064558	-4.10503	4.22488	22.7814	8.77529e-06	1.26747e-05		2.78056	-4.38067	1.23995	-3.53293	0.000410987	0.000488154		DEG	up_8c
ENSBTAG00000066615	2.25454	7.40477	22.7503	8.88485e-06	1.28237e-05		92.5803	2.89506	0.391953	7.38624	1.5104e-13	2.66721e-13		DEG	up_GV
ENSBTAG00000065588	2.43872	9.79052	22.7418	8.91482e-06	1.28577e-05		503.691	2.6963	0.440437	6.12188	9.24794e-10	1.37754e-09		DEG	up_GV
ENSBTAG00000066464	-1.13067	6.40613	22.6833	9.05288e-06	1.30474e-05		41.3615	-0.882716	0.229491	-3.84641	0.00011986	0.000145831		DEG	up_8c
ENSBTAG00000061657	-1.87686	7.11654	22.6913	9.09656e-06	1.31009e-05		60.7517	-1.83134	0.325804	-5.62098	1.89874e-08	2.68619e-08		DEG	up_8c
ENSBTAG00000069946	-1.46446	6.01784	22.6335	9.24521e-06	1.33054e-05		29.9323	-1.04671	0.292556	-3.57783	0.000346465	0.00041299		DEG	up_8c
ENSBTAG00000068861	1.96476	6.09274	22.6059	9.41178e-06	1.35354e-05		36.7246	2.23533	0.352199	6.34677	2.19875e-10	3.31972e-10		DEG	up_GV
ENSBTAG00000053626	2.62494	10.1645	22.5451	9.64348e-06	1.38586e-05		644.71	3.08494	0.460853	6.69397	2.1719e-11	3.42669e-11		DEG	up_GV
ENSBTAG00000068112	1.21369	11.0046	22.5386	9.66852e-06	1.38846e-05		886.617	1.12056	0.155387	7.2114	5.53815e-13	9.44605e-13		DEG	up_GV
ENSBTAG00000056360	2.45834	6.67023	22.4994	9.82127e-06	1.40938e-05		55.9796	2.74792	0.458617	5.99175	2.07595e-09	3.03128e-09		DEG	up_GV
ENSBTAG00000070003	0.658812	8.45211	22.4737	9.84522e-06	1.41181e-05		187.371	0.971007	0.127199	7.63375	2.28029e-14	4.15903e-14		notDEG	neither
ENSBTAG00000067205	2.61408	6.89766	22.4699	9.93775e-06	1.42405e-05		66.7041	2.9863	0.490021	6.09423	1.09964e-09	1.62828e-09		DEG	up_GV
ENSBTAG00000057073	1.86924	7.55498	22.4223	1.0129e-05	1.45042e-05		105.134	2.21411	0.343249	6.45045	1.11522e-10	1.70829e-10		DEG	up_GV
LOC104973154	1.62833	8.37971	22.3868	1.02739e-05	1.47012e-05		185.232	1.92145	0.307096	6.25683	3.92874e-10	5.91381e-10		DEG	up_GV
ENSBTAG00000061884	-1.49617	5.80271	22.2986	1.05614e-05	1.51017e-05		24.8563	-1.21661	0.275793	-4.41132	1.02744e-05	1.29745e-05		DEG	up_8c
ENSBTAG00000062064	1.15838	7.48576	22.2566	1.07418e-05	1.53487e-05		97.1622	1.4502	0.232097	6.24827	4.1502e-10	6.23779e-10		DEG	up_GV
ENSBTAG00000066873	2.31527	8.79012	22.2593	1.08129e-05	1.54392e-05		249.637	2.70013	0.422141	6.39626	1.59225e-10	2.41495e-10		DEG	up_GV
LOC101906526	1.41268	7.82606	22.2483	1.08606e-05	1.54963e-05		123.972	1.79812	0.263951	6.81234	9.6027e-12	1.54307e-11		DEG	up_GV
ENSBTAG00000055942	-0.803072	8.72912	22.2002	1.09873e-05	1.56659e-05		210.011	-0.46471	0.14574	-3.18862	0.00142956	0.00165567		notDEG	neither
ENSBTAG00000048553	0.90337	7.99697	22.1643	1.1147e-05	1.58822e-05		135.781	1.273	0.16656	7.64288	2.12421e-14	3.88854e-14		notDEG	neither
ENSBTAG00000058671	1.72591	7.04595	22.0913	1.15671e-05	1.64692e-05		72.2995	1.99936	0.325541	6.14165	8.16674e-10	1.21831e-09		DEG	up_GV
ENSBTAG00000066782	2.15113	10.8971	21.8602	1.26949e-05	1.8062e-05		1078.74	2.39038	0.397158	6.01872	1.75799e-09	2.57452e-09		DEG	up_GV
LOC101905734	1.65239	7.35725	21.8307	1.2847e-05	1.82585e-05		91.6043	1.91908	0.315187	6.08872	1.13819e-09	1.68162e-09		DEG	up_GV
ENSBTAG00000065497	2.82774	5.6431	21.8298	1.28513e-05	1.82585e-05		26.9024	3.0364	0.557124	5.45013	5.03319e-08	6.98704e-08		DEG	up_GV
LOC132343843	2.02888	7.11277	21.8208	1.28984e-05	1.83124e-05		76.2997	2.27519	0.380453	5.98022	2.22836e-09	3.24434e-09		DEG	up_GV
ENSBTAG00000068203	1.97555	7.64329	21.766	1.31866e-05	1.87082e-05		109.324	2.22173	0.36852	6.02878	1.65206e-09	2.42294e-09		DEG	up_GV
ENSBTAG00000066755	2.06217	8.02065	21.5964	1.41215e-05	2.00205e-05		144.158	2.46475	0.384579	6.40896	1.46516e-10	2.22558e-10		DEG	up_GV
ENSBTAG00000061680	2.35164	6.07615	21.559	1.43364e-05	2.03107e-05		36.3179	2.58546	0.443334	5.83186	5.48114e-09	7.87692e-09		DEG	up_GV
NODE_122328_length_1769_cov_17.836288_g45711_i0.mrna1	2.2352	6.72958	21.4814	1.47942e-05	2.09444e-05		56.4894	3.11757	0.379686	8.21092	2.19498e-16	4.45459e-16		DEG	up_GV
ENSBTAG00000065476	1.866	10.0706	21.4603	1.49209e-05	2.11089e-05		609.071	2.1426	0.357261	5.99729	2.0064e-09	2.93187e-09		DEG	up_GV
LOC112442619	-1.22255	7.25457	21.4203	1.51115e-05	2.13635e-05		74.7151	-0.844571	0.256492	-3.29277	0.000992047	0.00115768		DEG	up_8c
ENSBTAG00000069424	1.50299	8.14851	21.4012	1.52825e-05	2.15899e-05		154.017	1.88982	0.281442	6.71476	1.88381e-11	2.98158e-11		DEG	up_GV
ENSBTAG00000069416	1.10877	8.84473	21.3336	1.56344e-05	2.20715e-05		253.273	1.38829	0.231721	5.99121	2.08284e-09	3.03912e-09		DEG	up_GV
NODE_32061_length_5386_cov_17.242230_g10538_i1.mrna1	3.03002	7.88603	21.3213	1.57861e-05	2.22699e-05		128.026	5.1127	0.497993	10.2666	9.96296e-25	3.06399e-24		DEG	up_GV
ENSBTAG00000058743	1.40249	6.07441	21.2638	1.60427e-05	2.26159e-05		36.0511	1.70538	0.261558	6.52011	7.02575e-11	1.08788e-10		DEG	up_GV
ENSBTAG00000061500	1.91205	6.91811	21.2797	1.60549e-05	2.26172e-05		66.5592	2.1632	0.364845	5.9291	3.04601e-09	4.4187e-09		DEG	up_GV
ENSBTAG00000054839	-0.739564	8.3271	21.2324	1.6249e-05	2.28744e-05		158.885	-0.455186	0.127669	-3.56536	0.000363358	0.00043261		notDEG	neither
ENSBTAG00000058186	2.0169	7.07208	21.2121	1.65011e-05	2.32131e-05		73.7723	2.30556	0.380237	6.06349	1.33201e-09	1.96218e-09		DEG	up_GV
ENSBTAG00000015251	2.18965	10.4809	21.198	1.65962e-05	2.33304e-05		799.633	2.69765	0.397419	6.78793	1.13758e-11	1.82505e-11		DEG	up_GV
ENSBTAG00000060912	1.59115	10.1691	21.1684	1.67973e-05	2.35964e-05		645.021	1.87967	0.308156	6.09974	1.06238e-09	1.57661e-09		DEG	up_GV
ENSBTAG00000058105	2.34385	10.9141	21.1433	1.69693e-05	2.38213e-05		1070.14	3.02553	0.414027	7.30757	2.72022e-13	4.72024e-13		DEG	up_GV
LOC132346868	0.99253	9.20514	21.0804	1.72859e-05	2.42318e-05		263.365	0.938194	0.118291	7.93122	2.17005e-15	4.16308e-15		notDEG	neither
ENSBTAG00000064726	2.35699	6.21109	21.0993	1.72757e-05	2.42318e-05		39.4437	3.03229	0.426463	7.11033	1.15766e-12	1.94631e-12		DEG	up_GV
ENSBTAG00000058768	1.36873	7.00821	21.0775	1.73758e-05	2.43407e-05		69.2626	1.75786	0.263534	6.67033	2.55226e-11	4.01099e-11		DEG	up_GV
ENSBTAG00000057837	2.11365	7.98011	21.0644	1.7523e-05	2.45298e-05		141.951	2.36879	0.407719	5.80986	6.25261e-09	8.95983e-09		DEG	up_GV
NODE_49635_length_4162_cov_19.513097_g16071_i0.mrna1+NODE_136961_length_1502_cov_10.385965_g16071_i1.mrna1	2.56774	5.79347	21.0487	1.76351e-05	2.46695e-05		29.8059	2.8711	0.487351	5.89124	3.83318e-09	5.54452e-09		DEG	up_GV
ENSBTAG00000068446	2.20255	6.66173	20.9151	1.86215e-05	2.6031e-05		55.8632	2.42287	0.427743	5.66431	1.47616e-08	2.09876e-08		DEG	up_GV
NODE_128299_length_1655_cov_20.733840_g25128_i2.mrna1+NODE_151104_length_1281_cov_17.750831_g25128_i4.mrna1+NODE_76428_length_2987_cov_16.534364_g25128_i0.mrna1	2.04749	6.39552	20.8891	1.88203e-05	2.62905e-05		43.2617	3.32623	0.322384	10.3176	5.86589e-25	1.82647e-24		DEG	up_GV
LOC112447418	1.01412	8.33537	20.8382	1.90816e-05	2.6637e-05		177.267	1.30029	0.213293	6.09627	1.08572e-09	1.60887e-09		DEG	up_GV
ENSBTAG00000062101	-1.60962	5.58662	20.8276	1.92125e-05	2.6801e-05		21.1772	-1.17173	0.322131	-3.63742	0.000275384	0.000329439		DEG	up_8c
NODE_171520_length_1021_cov_4.516949_g77957_i0.mrna1	2.18493	7.3397	20.8279	1.92957e-05	2.68983e-05		90.2389	2.47957	0.423292	5.85783	4.68947e-09	6.76352e-09		DEG	up_GV
ENSBTAG00000059954	2.30215	5.95529	20.7879	1.96137e-05	2.73225e-05		32.6775	2.95973	0.418066	7.07958	1.44592e-12	2.39867e-12		DEG	up_GV
LOC132342076	0.93692	8.80616	20.7417	1.98492e-05	2.76313e-05		241.322	1.32833	0.182151	7.29248	3.04301e-13	5.26209e-13		notDEG	neither
ENSBTAG00000057659	-3.19526	3.49469	20.7512	1.99099e-05	2.76966e-05		0.883732	0.622347	1.05878	0.587795	0.55667	0.569781		notDEG	neither
NODE_135899_length_1520_cov_12.275121_g274_i3.mrna1+NODE_540_length_17717_cov_17.186338_g274_i0.mrna1	2.16694	9.07189	20.7392	2.00073e-05	2.78127e-05		302.691	2.4095	0.414916	5.80719	6.35282e-09	9.09691e-09		DEG	up_GV
ENSBTAG00000023106	1.02382	9.15823	20.6533	2.06005e-05	2.86173e-05		306.873	1.40468	0.200312	7.01244	2.34205e-12	3.84065e-12		DEG	up_GV
ENSBTAG00000036298	-1.17052	7.62638	20.6469	2.07413e-05	2.8793e-05		94.7233	-0.855886	0.231998	-3.6892	0.000224961	0.000270251		DEG	up_8c
ENSBTAG00000057955	2.51717	6.09928	20.6279	2.0939e-05	2.90473e-05		36.2058	3.66105	0.444779	8.23117	1.85395e-16	3.77783e-16		DEG	up_GV
ENSBTAG00000066241	2.25216	7.61792	20.6118	2.10772e-05	2.92187e-05		108.507	2.76106	0.429243	6.4324	1.25603e-10	1.91611e-10		DEG	up_GV
ENSBTAG00000064564	0.803713	7.91779	20.4552	2.23224e-05	3.09234e-05		130.18	1.13975	0.161396	7.06182	1.64341e-12	2.71726e-12		notDEG	neither
ENSBTAG00000067495	-0.961117	10.8173	20.4529	2.24765e-05	3.11153e-05		892.091	-0.731937	0.19	-3.85229	0.000117018	0.00014246		notDEG	neither
ENSBTAG00000055988	2.21373	7.38938	20.4382	2.26307e-05	3.13071e-05		92.459	2.66945	0.425615	6.27198	3.56493e-10	5.37023e-10		DEG	up_GV
ENSBTAG00000069984	-2.4363	7.84128	20.3954	2.30321e-05	3.18404e-05		95.435	-2.40527	0.449164	-5.35499	8.55599e-08	1.17798e-07		DEG	up_8c
ENSBTAG00000067538	0.831966	6.96227	20.3648	2.31668e-05	3.20045e-05		66.2949	1.19318	0.164358	7.25963	3.88149e-13	6.67737e-13		notDEG	neither
ENSBTAG00000025929	-0.51546	11.265	20.294	2.38516e-05	3.29277e-05		1266.8	-0.182905	0.101016	-1.81065	0.0701955	0.0756446		notDEG	neither
ENSBTAG00000057692	-1.87608	5.99121	20.1635	2.53352e-05	3.49517e-05		27.3185	-1.79043	0.34118	-5.24774	1.53973e-07	2.10096e-07		DEG	up_8c
ENSBTAG00000069891	2.02103	7.6174	20.1221	2.57705e-05	3.55277e-05		107.637	2.47604	0.384042	6.44732	1.13844e-10	1.74119e-10		DEG	up_GV
ENSBTAG00000057425	1.71753	7.20197	20.0696	2.63331e-05	3.62783e-05		81.0918	1.99647	0.33975	5.87631	4.19517e-09	6.05935e-09		DEG	up_GV
ENSBTAG00000062174	2.38436	5.89119	20.0228	2.68466e-05	3.69603e-05		31.4514	2.60883	0.470929	5.53975	3.02908e-08	4.24028e-08		DEG	up_GV
LOC100847189	2.24717	6.64077	20.0058	2.70349e-05	3.7194e-05		54.7522	2.47692	0.447796	5.53135	3.17776e-08	4.43909e-08		DEG	up_GV
ENSBTAG00000056171	0.747377	9.08926	19.97	2.72596e-05	3.74773e-05		293.65	1.05524	0.157625	6.69462	2.1624e-11	3.41441e-11		notDEG	neither
LOC101906292	1.65482	6.9983	19.8245	2.91365e-05	4.00302e-05		69.1697	1.90836	0.328228	5.81412	6.09549e-09	8.74094e-09		DEG	up_GV
NODE_116602_length_1886_cov_17.721393_g2942_i15.mrna1+NODE_129997_length_1623_cov_20.999353_g2942_i16.mrna1+NODE_152425_length_1262_cov_21.012658_g2942_i17.mrna1	2.01484	7.86155	19.7646	2.98671e-05	4.10058e-05		130.25	2.24262	0.404178	5.5486	2.87965e-08	4.04416e-08		DEG	up_GV
ENSBTAG00000054534	1.59177	6.98297	19.496	3.33817e-05	4.57995e-05		67.8092	2.10365	0.3112	6.75981	1.38175e-11	2.20616e-11		DEG	up_GV
ENSBTAG00000067617	-0.830207	7.86568	19.4189	3.42543e-05	4.69646e-05		115.807	-0.509506	0.172818	-2.94822	0.00319607	0.00365291		notDEG	neither
LOC112448033	2.18219	7.65235	19.3241	3.58533e-05	4.91232e-05		109.605	2.83336	0.421365	6.72424	1.76507e-11	2.80252e-11		DEG	up_GV
ENSBTAG00000055608	2.18114	6.04557	19.3217	3.5889e-05	4.91384e-05		33.7998	3.54746	0.348166	10.189	2.22088e-24	6.64602e-24		DEG	up_GV
ENSBTAG00000056995	2.17186	7.11581	19.3012	3.61959e-05	4.95247e-05		76.9732	2.42848	0.441752	5.49738	3.85484e-08	5.36244e-08		DEG	up_GV
ENSBTAG00000063555	2.63242	8.90366	19.2926	3.6326e-05	4.96687e-05		262.506	3.53082	0.496459	7.11201	1.14366e-12	1.92438e-12		DEG	up_GV
ENSBTAG00000058038	0.674504	10.5404	19.2476	3.67867e-05	5.02643e-05		804.497	1.03046	0.143476	7.18211	6.86446e-13	1.16486e-12		notDEG	neither
ENSBTAG00000068874	2.37435	8.28037	19.1938	3.78522e-05	5.16848e-05		171.934	3.11908	0.456374	6.83449	8.22977e-12	1.32458e-11		DEG	up_GV
ENSBTAG00000057855	2.42673	6.23012	19.1804	3.8063e-05	5.19372e-05		41.566	2.66108	0.507244	5.24615	1.55307e-07	2.11772e-07		DEG	up_GV
ENSBTAG00000059269	2.05216	6.58959	19.1547	3.84741e-05	5.24622e-05		52.8731	2.26472	0.416703	5.43486	5.48401e-08	7.58654e-08		DEG	up_GV
LOC616942	-3.13342	8.12525	19.1351	3.87883e-05	5.28547e-05		121.195	-3.17285	0.699704	-4.53456	5.77241e-06	7.37791e-06		DEG	up_8c
LOC132342559	1.83176	6.38565	19.1271	3.89183e-05	5.29957e-05		45.2843	2.11482	0.363703	5.81468	6.07514e-09	8.71802e-09		DEG	up_GV
ENSBTAG00000051677	0.81869	9.62402	18.9953	4.08734e-05	5.56202e-05		431.992	1.11138	0.18627	5.96649	2.42419e-09	3.52432e-09		notDEG	neither
ENSBTAG00000067585	1.46321	14.8445	18.9839	4.13157e-05	5.61838e-05		16548.4	1.72674	0.312937	5.51784	3.43193e-08	4.78079e-08		DEG	up_GV
ENSBTAG00000061952	2.04479	8.00099	18.8774	4.31955e-05	5.86601e-05		143.658	2.28728	0.420462	5.43992	5.33054e-08	7.38445e-08		DEG	up_GV
ENSBTAG00000062635	-0.857382	7.24894	18.8637	4.31882e-05	5.86601e-05		77.3541	-0.552007	0.20057	-2.7522	0.00591964	0.00668929		notDEG	neither
ENSBTAG00000059232	-0.825191	9.17109	18.7579	4.51463e-05	6.12678e-05		282.939	-0.542741	0.15961	-3.40043	0.000672808	0.000790214		notDEG	neither
ENSBTAG00000069032	2.36092	7.34729	18.7666	4.52469e-05	6.13626e-05		89.2768	2.95704	0.478253	6.183	6.28963e-10	9.42502e-10		DEG	up_GV
ENSBTAG00000067762	1.85831	5.91996	18.6226	4.80637e-05	6.51385e-05		32.4059	2.197	0.363099	6.05071	1.4421e-09	2.12124e-09		DEG	up_GV
ENSBTAG00000056675	1.99771	8.27796	18.5934	4.86564e-05	6.58972e-05		173.824	2.25035	0.410143	5.48674	4.09409e-08	5.6913e-08		DEG	up_GV
LOC132342561	1.96758	6.92547	18.5584	4.93768e-05	6.68275e-05		66.6166	2.32397	0.39665	5.859	4.65649e-09	6.72082e-09		DEG	up_GV
ENSBTAG00000061866	1.47936	10.3434	18.3356	5.42263e-05	7.33413e-05		709.328	1.9776	0.301941	6.54963	5.76793e-11	8.96585e-11		DEG	up_GV
NODE_248046_length_464_cov_5.320413_g148527_i0.mrna1	1.89825	7.43719	18.2886	5.53121e-05	7.47593e-05		94.303	2.43603	0.378754	6.43169	1.26194e-10	1.92273e-10		DEG	up_GV
ENSBTAG00000064454	2.32557	6.31325	18.197	5.7491e-05	7.75992e-05		40.3486	3.9937	0.391338	10.2053	1.8782e-24	5.68007e-24		DEG	up_GV
ENSBTAG00000068575	1.9149	8.09075	18.197	5.74893e-05	7.75992e-05		152.586	2.1965	0.396711	5.53677	3.08099e-08	4.30693e-08		DEG	up_GV
ENSBTAG00000067796	1.48212	8.0225	18.1597	5.84029e-05	7.87769e-05		143.483	1.73717	0.313088	5.54853	2.88088e-08	4.04416e-08		DEG	up_GV
NODE_141641_length_1426_cov_17.915493_g16064_i3.mrna1	2.43165	6.35542	18.0919	6.00985e-05	8.10094e-05		45.2753	2.73154	0.522176	5.23107	1.6853e-07	2.2949e-07		DEG	up_GV
ENSBTAG00000012026	-1.30963	7.3172	18.0111	6.21886e-05	8.37702e-05		78.3299	-0.958975	0.295658	-3.24353	0.0011806	0.00137211		DEG	up_8c
ENSBTAG00000067494	2.15193	5.85928	17.982	6.29589e-05	8.47508e-05		31.0665	2.40207	0.450457	5.33252	9.68582e-08	1.3298e-07		DEG	up_GV
ENSBTAG00000067744	-0.961381	6.60173	17.9104	6.45435e-05	8.68253e-05		45.6957	-0.570528	0.20161	-2.82985	0.00465692	0.00529533		notDEG	neither
NODE_54208_length_3921_cov_18.554370_g17520_i0.mrna1	2.26754	6.86399	17.7991	6.80311e-05	9.14554e-05		65.3323	2.54845	0.490369	5.197	2.02532e-07	2.74668e-07		DEG	up_GV
ENSBTAG00000056426	1.26179	6.56482	17.7686	6.86574e-05	9.22354e-05		51.1531	1.54595	0.254849	6.06613	1.31028e-09	1.93302e-09		DEG	up_GV
ENSBTAG00000067842	2.04554	7.85629	17.7173	7.0436e-05	9.45612e-05		129.412	2.29147	0.434514	5.27365	1.33737e-07	1.82985e-07		DEG	up_GV
ENSBTAG00000067632	2.25924	7.74074	17.6873	7.13378e-05	9.57029e-05		121.477	2.56029	0.478973	5.34539	9.02243e-08	1.24043e-07		DEG	up_GV
NODE_43400_length_4532_cov_15.779798_g12878_i2.mrna1	2.14034	8.72452	17.6859	7.13822e-05	9.57029e-05		238.957	2.38012	0.449426	5.29591	1.18427e-07	1.62259e-07		DEG	up_GV
ENSBTAG00000064032	1.90287	7.01589	17.6802	7.15548e-05	9.587e-05		70.1251	2.47046	0.381627	6.47349	9.57622e-11	1.47253e-10		DEG	up_GV
LOC112441638	0.994117	7.97478	17.5218	7.62047e-05	0.000102032		137.814	1.28203	0.231812	5.53046	3.19391e-08	4.45853e-08		notDEG	neither
NODE_169932_length_1038_cov_12.672216_g76727_i0.mrna1+NODE_77785_length_2940_cov_16.846664_g25648_i0.mrna1+NODE_167704_length_1064_cov_13.945289_g75047_i0.mrna1+NODE_209842_length_679_cov_11.086379_g111104_i0.mrna1	2.02863	6.41842	17.5209	7.65698e-05	0.000102452		47.7234	2.36462	0.431094	5.48516	4.13105e-08	5.73868e-08		DEG	up_GV
ENSBTAG00000066746	-0.796296	7.63445	17.4906	7.71616e-05	0.000103175		98.1916	-0.40957	0.175174	-2.33808	0.019383	0.0214543		notDEG	neither
NODE_104426_length_2164_cov_12.858170_g11302_i6.mrna1	1.86724	6.14823	17.4828	7.78235e-05	0.00010399		37.3297	2.40529	0.367036	6.55328	5.6288e-11	8.75639e-11		DEG	up_GV
ENSBTAG00000061205	2.99045	5.87986	17.476	7.80493e-05	0.000104222		31.4369	3.32681	0.711894	4.67318	2.96571e-06	3.84465e-06		DEG	up_GV
ENSBTAG00000060192	-2.94996	5.30212	17.4559	7.87211e-05	0.000105049		4.09028	1.63604	0.598203	2.73492	0.00623955	0.00703092		DEG	up_8c
ENSBTAG00000067392	2.56797	6.19088	17.4452	7.90807e-05	0.000105459		38.3207	3.78308	0.523846	7.22173	5.13294e-13	8.77629e-13		DEG	up_GV
ENSBTAG00000063121	1.94683	8.19579	17.4245	7.97803e-05	0.000106321		165.209	2.19187	0.415833	5.27104	1.35654e-07	1.8548e-07		DEG	up_GV
LOC101908075	-0.91562	6.7514	17.4009	8.01703e-05	0.000106769		51.8804	-0.519206	0.188102	-2.76024	0.00577586	0.00653421		notDEG	neither
ENSBTAG00000066476	2.12618	5.97697	17.3777	8.13875e-05	0.000108318		32.3539	3.03866	0.403559	7.52966	5.08733e-14	9.16177e-14		DEG	up_GV
ENSBTAG00000062846	-2.12803	7.95988	17.354	8.22181e-05	0.000109278		88.6067	-3.4207	0.291931	-11.7175	1.03674e-31	4.67822e-31		DEG	up_8c
ENSBTAG00000038755	-0.530102	11.1484	17.3427	8.21884e-05	0.000109278		1182.82	-0.172058	0.128153	-1.34259	0.179403	0.189549		notDEG	neither
ENSBTAG00000057368	1.96306	6.81811	17.3305	8.30446e-05	0.000110303		62.0972	2.23744	0.418544	5.34578	9.00308e-08	1.23862e-07		DEG	up_GV
ENSBTAG00000059287	0.844576	10.2972	17.2512	8.55702e-05	0.000113582		678.423	1.20879	0.185623	6.5121	7.41096e-11	1.14575e-10		notDEG	neither
ENSBTAG00000054829	2.54435	8.19476	17.2289	8.67285e-05	0.000115043		143.971	2.5975	0.520433	4.99103	6.00572e-07	7.98234e-07		DEG	up_GV
ENSBTAG00000060934	2.17694	6.10489	17.1962	8.79504e-05	0.000116587		36.7489	2.74965	0.45704	6.01622	1.7854e-09	2.61274e-09		DEG	up_GV
ENSBTAG00000059654	2.23872	10.8972	17.158	8.94002e-05	0.00011843		1084.37	2.56066	0.461068	5.55376	2.79592e-08	3.93041e-08		DEG	up_GV
LOC132344137	1.25642	6.27679	17.1379	8.97491e-05	0.000118814		41.3949	1.58779	0.246827	6.43282	1.25261e-10	1.91289e-10		DEG	up_GV
ENSBTAG00000062896	2.06929	6.28802	17.1008	9.16148e-05	0.000121203		42.6057	2.31345	0.44946	5.14717	2.64447e-07	3.57665e-07		DEG	up_GV
ENSBTAG00000061760	2.13729	6.23275	17.0881	9.21144e-05	0.000121783		41.037	2.31333	0.471741	4.9038	9.3999e-07	1.23947e-06		DEG	up_GV
ENSBTAG00000059115	-0.689602	7.68432	17.0711	9.23244e-05	0.00012198		102.43	-0.345359	0.148639	-2.32348	0.0201534	0.0222701		notDEG	neither
ENSBTAG00000049866	-1.38288	7.26097	17.0624	9.31337e-05	0.000122969		71.4637	-1.14496	0.295038	-3.88074	0.000104141	0.000126938		DEG	up_8c
ENSBTAG00000055855	2.59388	7.11864	17.046	9.37891e-05	0.000123752		74.6121	3.96495	0.534379	7.41974	1.17355e-13	2.08527e-13		DEG	up_GV
ENSBTAG00000062231	2.01175	6.69284	17.0002	9.56523e-05	0.000126127		56.563	2.31692	0.432438	5.3578	8.42432e-08	1.1622e-07		DEG	up_GV
ENSBTAG00000062282	1.42933	7.48398	16.8929	0.000100158	0.000131963		97.9896	1.71331	0.308262	5.55796	2.72948e-08	3.83971e-08		DEG	up_GV
ENSBTAG00000063756	1.94101	6.67402	16.8917	0.00010021	0.000131963		56.1838	2.17656	0.422915	5.14656	2.65302e-07	3.5858e-07		DEG	up_GV
ENSBTAG00000064116	2.08801	6.26122	16.7906	0.000104657	0.000137728		40.4132	2.82386	0.425059	6.64345	3.06432e-11	4.80438e-11		DEG	up_GV
ENSBTAG00000057777	-1.88473	5.26268	16.7799	0.00010514	0.000138273		16.1771	-1.74794	0.398807	-4.38293	1.17094e-05	1.47399e-05		DEG	up_8c
ENSBTAG00000067600	-0.832155	9.74783	16.6156	0.000112431	0.000147764		436.225	-0.512201	0.197035	-2.59954	0.00933475	0.0104715		notDEG	neither
LOC132346194	1.62878	6.28483	16.5458	0.000116295	0.000152742		40.8598	1.85515	0.335451	5.53031	3.1967e-08	4.45931e-08		DEG	up_GV
LOC104972036	1.80655	9.24168	16.4144	0.000123088	0.000161559		340.221	2.10082	0.39221	5.35637	8.49103e-08	1.17059e-07		DEG	up_GV
NODE_256271_length_421_cov_4.674419_g156743_i0.mrna1	1.82824	7.02417	16.2812	0.000130389	0.000171028		71.7465	2.08642	0.403412	5.17193	2.31686e-07	3.13569e-07		DEG	up_GV
ENSBTAG00000065509	-1.59684	5.85882	16.2355	0.000132995	0.000174333		25.5823	-1.12022	0.362337	-3.09167	0.00199036	0.00229058		DEG	up_8c
ENSBTAG00000059894	1.93012	8.52276	16.1936	0.000135431	0.000177409		207.01	2.18101	0.426241	5.11686	3.10669e-07	4.18482e-07		DEG	up_GV
ENSBTAG00000056184	2.24798	7.36626	16.1572	0.000137588	0.000180117		87.7829	3.29385	0.463303	7.1095	1.16465e-12	1.95642e-12		DEG	up_GV
ENSBTAG00000060916	1.62158	6.16776	16.1507	0.00013798	0.000180512		38.5195	1.89056	0.350755	5.38997	7.04711e-08	9.73543e-08		DEG	up_GV
ENSBTAG00000067375	2.2337	8.76057	16.1183	0.000139931	0.000182945		246.803	2.49373	0.497701	5.01051	5.42859e-07	7.2345e-07		DEG	up_GV
ENSBTAG00000056256	1.93645	6.12912	16.1029	0.000140868	0.000184048		38.1556	2.17781	0.430639	5.05717	4.25514e-07	5.70875e-07		DEG	up_GV
ENSBTAG00000062825	1.63547	6.6412	16.097	0.000141231	0.000184403		54.302	1.95615	0.34992	5.59026	2.26732e-08	3.20083e-08		DEG	up_GV
LOC101907877	1.87632	7.03255	16.0565	0.000143737	0.000187552		72.4728	2.16139	0.417696	5.17456	2.28443e-07	3.09388e-07		DEG	up_GV
ENSBTAG00000019689	0.658966	8.69366	15.9053	0.000152823	0.000199277		224.244	0.985269	0.160981	6.12039	9.33442e-10	1.38836e-09		notDEG	neither
ENSBTAG00000066402	2.16201	8.21415	15.9056	0.000153485	0.000200011		161.698	2.95904	0.461219	6.4157	1.40173e-10	2.13084e-10		DEG	up_GV
ENSBTAG00000047030	2.22477	6.23912	15.8684	0.000155994	0.000203148		37.7191	2.52144	0.470859	5.35498	8.55641e-08	1.17798e-07		DEG	up_GV
LOC132345071	2.29949	6.16701	15.805	0.000160361	0.000208699		39.1241	2.55365	0.52729	4.84298	1.27909e-06	1.68328e-06		DEG	up_GV
ENSBTAG00000058986	1.59981	6.39152	15.7631	0.00016332	0.000212274		44.5515	1.95977	0.336401	5.8257	5.68728e-09	8.1673e-09		DEG	up_GV
LOC132342352	2.1267	6.23868	15.7635	0.000163288	0.000212274		41.0229	2.41956	0.488883	4.94915	7.45367e-07	9.88056e-07		DEG	up_GV
NODE_49138_length_4191_cov_16.561740_g15910_i0.mrna1	2.04765	6.17826	15.5861	0.000176442	0.00022918		39.3909	2.335	0.46689	5.00119	5.69787e-07	7.58326e-07		DEG	up_GV
ENSBTAG00000031582	-0.687617	10.4562	15.5581	0.000177853	0.000230862		739.12	-0.394122	0.185389	-2.12592	0.0335099	0.0367049		notDEG	neither
ENSBTAG00000060963	0.647082	8.27415	15.4954	0.000182799	0.000237129		164.977	0.980507	0.149996	6.5369	6.28056e-11	9.74755e-11		notDEG	neither
ENSBTAG00000066667	-2.20969	5.58284	15.3773	0.00019334	0.00025064		21.2113	-1.86447	0.569308	-3.27498	0.00105671	0.00123098		DEG	up_8c
LOC101907661	-2.09155	4.17175	15.2583	0.000203706	0.000263907		6.72931	-1.6806	0.550027	-3.05549	0.00224695	0.00257992		DEG	up_8c
LOC112446676	0.605452	7.27183	15.2103	0.000207191	0.000268248		81.0519	0.931975	0.132999	7.00736	2.42853e-12	3.97921e-12		notDEG	neither
LOC101902937	-0.865905	8.69541	15.2019	0.000208092	0.00026924		202.117	-0.544685	0.195368	-2.788	0.00530343	0.00601336		notDEG	neither
ENSBTAG00000055626	-1.04408	6.80688	15.1412	0.000213729	0.000276354		53.6524	-0.874877	0.235481	-3.71527	0.000202985	0.00024429		DEG	up_8c
ENSBTAG00000062391	1.70444	6.62888	15.0277	0.000225463	0.000291339		53.2439	2.00188	0.384837	5.20189	1.97271e-07	2.67716e-07		DEG	up_GV
ENSBTAG00000012150	1.80427	6.13756	14.868	0.000241932	0.000312417		37.9875	2.07949	0.412105	5.04603	4.51086e-07	6.0437e-07		DEG	up_GV
ENSBTAG00000064145	1.80803	6.54019	14.82	0.000247119	0.00031891		51.4738	2.07111	0.421929	4.90866	9.1701e-07	1.20997e-06		DEG	up_GV
NODE_23980_length_6211_cov_19.101076_g8254_i0.mrna1	1.72334	6.41621	14.7982	0.000249505	0.000321781		46.2273	2.01256	0.395212	5.09237	3.53617e-07	4.75054e-07		DEG	up_GV
ENSBTAG00000058902	2.09226	6.75466	14.7433	0.000255645	0.000329487		59.6809	2.3475	0.501196	4.68381	2.81594e-06	3.65524e-06		DEG	up_GV
ENSBTAG00000058191	1.54992	8.73123	14.7377	0.000256283	0.000330096		237.328	1.81357	0.361515	5.01659	5.25966e-07	7.02342e-07		DEG	up_GV
ENSBTAG00000066384	2.67495	6.24175	14.7218	0.000258089	0.000332208		41.4187	2.9218	0.682813	4.27906	1.87685e-05	2.34636e-05		DEG	up_GV
ENSBTAG00000068641	1.43052	7.40151	14.6402	0.000267592	0.000344219		93.3166	1.68748	0.336757	5.01097	5.41569e-07	7.22213e-07		DEG	up_GV
LOC112446458	1.62801	6.35075	14.5586	0.000277452	0.000356673		43.8415	1.94486	0.369127	5.26881	1.37308e-07	1.87613e-07		DEG	up_GV
ENSBTAG00000058345	-0.782843	8.16549	14.5379	0.000278943	0.000358359		141.812	-0.489917	0.183329	-2.67233	0.00753255	0.00847359		notDEG	neither
ENSBTAG00000069771	1.02423	6.3915	14.4961	0.000284171	0.000364841		44.1769	1.36668	0.229903	5.94457	2.77178e-09	4.02381e-09		DEG	up_GV
ENSBTAG00000067444	0.968432	6.51421	14.4528	0.000289691	0.00037169		48.5831	1.28611	0.208202	6.17721	6.52448e-10	9.7623e-10		notDEG	neither
ENSBTAG00000057877	-2.37371	5.84116	14.3985	0.000297914	0.000381995		8.54407	1.77242	0.428888	4.1326	3.5868e-05	4.4314e-05		DEG	up_8c
NODE_265736_length_368_cov_14.821306_g166208_i0.mrna1	1.75845	7.09742	14.3038	0.000310734	0.000398177		74.6047	2.0214	0.412941	4.89514	9.82372e-07	1.2945e-06		DEG	up_GV
ENSBTAG00000005639	0.81974	9.63294	14.2775	0.000313525	0.000401497		435.355	1.10301	0.214334	5.14621	2.65807e-07	3.59019e-07		notDEG	neither
ENSBTAG00000051578	0.811497	9.01026	14.2697	0.000314317	0.000402253		281.882	1.15058	0.191496	6.00837	1.87403e-09	2.74044e-09		notDEG	neither
ENSBTAG00000059034	0.849466	7.29036	14.239	0.000318657	0.000407547		82.7938	1.22031	0.199574	6.11457	9.68154e-10	1.43891e-09		notDEG	neither
NODE_121392_length_1788_cov_15.680304_g20216_i5.mrna1+NODE_101669_length_2232_cov_13.542459_g20216_i4.mrna1+NODE_85274_length_2690_cov_17.853042_g20216_i3.mrna1+NODE_66251_length_3369_cov_14.145200_g20216_i1.mrna1	1.62156	9.68307	14.2415	0.000319483	0.000408341		460.531	1.91676	0.380625	5.03581	4.75824e-07	6.36662e-07		DEG	up_GV
ENSBTAG00000057811	-1.49845	4.99931	14.2256	0.000320916	0.000409911		13.2596	-1.14449	0.34365	-3.33039	0.00086723	0.00101439		DEG	up_8c
ENSBTAG00000052345	1.35876	6.84321	14.1403	0.000334255	0.000426677		59.7603	1.49903	0.317673	4.71879	2.37257e-06	3.09177e-06		DEG	up_GV
ENSBTAG00000002069	-2.91968	10.9608	14.1374	0.000334682	0.00042695		773.453	-4.91597	0.587994	-8.36059	6.24062e-17	1.30219e-16		DEG	up_8c
NODE_78600_length_2912_cov_17.949206_g25922_i0.mrna1	1.84217	6.73174	14.0541	0.000347375	0.000442859		58.7228	2.11123	0.445348	4.74063	2.13059e-06	2.7837e-06		DEG	up_GV
ENSBTAG00000059516	2.00279	6.3759	13.9655	0.000361419	0.00046047		45.5603	2.26737	0.49763	4.55633	5.20553e-06	6.66187e-06		DEG	up_GV
ENSBTAG00000067191	1.81489	9.82728	13.9291	0.000367359	0.000467739		510.059	2.06955	0.430419	4.80822	1.52279e-06	2.00004e-06		DEG	up_GV
ENSBTAG00000059845	2.23952	5.90463	13.9155	0.000369607	0.000470302		30.5034	3.90404	0.487684	8.00526	1.19217e-15	2.33186e-15		DEG	up_GV
ENSBTAG00000061512	2.09381	5.89175	13.9065	0.000371111	0.000471915		31.9572	2.36233	0.512996	4.60498	4.12515e-06	5.31326e-06		DEG	up_GV
ENSBTAG00000063858	0.748437	7.19298	13.8809	0.000374049	0.000475349		77.2944	1.03513	0.185821	5.57058	2.53894e-08	3.57419e-08		notDEG	neither
NODE_130362_length_1616_cov_18.803769_g11638_i13.mrna1	1.21215	6.59639	13.882	0.000374987	0.000476239		51.3568	1.56246	0.288954	5.40729	6.39862e-08	8.84567e-08		DEG	up_GV
ENSBTAG00000051248	1.61057	8.56596	13.8325	0.000383623	0.000486897		207.721	1.8313	0.384106	4.76768	1.86358e-06	2.44282e-06		DEG	up_GV
LOC101906271	-0.674266	6.9635	13.7944	0.000388866	0.000493238		61.8519	-0.333881	0.165357	-2.01916	0.0434711	0.0473562		notDEG	neither
ENSBTAG00000038240	-0.525885	10.3386	13.7508	0.000396571	0.000502692		677.771	-0.185381	0.146675	-1.26389	0.206271	0.217477		notDEG	neither
ENSBTAG00000066104	-2.42374	6.93746	13.7538	0.00039743	0.000503461		52.6627	-2.36107	0.636363	-3.71025	0.000207053	0.000249037		DEG	up_8c
ENSBTAG00000062778	1.61373	6.96625	13.7356	0.000400688	0.000506946		64.7634	2.51837	0.348095	7.23474	4.66422e-13	7.98953e-13		DEG	up_GV
ENSBTAG00000066172	1.82771	6.76518	13.7361	0.000400587	0.000506946		59.2113	2.08581	0.442986	4.70853	2.49515e-06	3.24515e-06		DEG	up_GV
LOC100848307	1.62638	6.84949	13.6776	0.000411275	0.000519683		60.6398	1.92741	0.375945	5.12683	2.94655e-07	3.97715e-07		DEG	up_GV
ENSBTAG00000064991	-0.543807	7.07468	13.6701	0.000411222	0.000519683		68.0574	-0.228068	0.136734	-1.66797	0.095321	0.10217		notDEG	neither
ENSBTAG00000058720	-0.508176	11.5773	13.5693	0.000430329	0.000543417		1592.8	-0.16228	0.138212	-1.17413	0.240342	0.252333		notDEG	neither
ENSBTAG00000056408	1.92087	6.87584	13.5136	0.00044279	0.000558799		64.3811	2.13617	0.477657	4.47218	7.74247e-06	9.82679e-06		DEG	up_GV
LOC112443159	0.847049	7.43865	13.4713	0.000449802	0.00056729		93.1327	1.14539	0.219693	5.21357	1.85237e-07	2.51726e-07		notDEG	neither
ENSBTAG00000057500	1.98011	6.41135	13.4593	0.000453767	0.00057193		46.2743	2.24315	0.501462	4.47323	7.70476e-06	9.79136e-06		DEG	up_GV
ENSBTAG00000039671	-0.710486	8.30399	13.433	0.000457643	0.000576451		154.638	-0.474564	0.156275	-3.03672	0.00239165	0.00274292		notDEG	neither
ENSBTAG00000066977	-0.588838	8.52206	13.3689	0.000471099	0.000593027		189.523	-0.269517	0.153169	-1.75961	0.0784748	0.0843393		notDEG	neither
ENSBTAG00000050953	1.92011	7.24413	13.2322	0.00050282	0.00063256		79.6101	3.0435	0.428878	7.09642	1.28032e-12	2.13635e-12		DEG	up_GV
ENSBTAG00000057358	0.829693	7.91107	13.1502	0.000520173	0.000653979		131.429	1.10865	0.225443	4.91768	8.75773e-07	1.15709e-06		notDEG	neither
ENSBTAG00000065345	0.818081	6.74568	13.0763	0.000537922	0.000675868		55.6848	1.14965	0.19524	5.88839	3.89972e-09	5.63669e-09		notDEG	neither
ENSBTAG00000056618	-0.71788	7.95703	12.9735	0.000563668	0.000707771		124.019	-0.427246	0.183804	-2.32447	0.0201004	0.0222238		notDEG	neither
LOC101907744	-0.728758	6.78387	12.8753	0.000589447	0.000739676		54.2122	-0.447781	0.177536	-2.5222	0.0116624	0.0130168		notDEG	neither
ENSBTAG00000047181	2.17984	7.08214	12.7643	0.000621971	0.00078		74.8926	2.40572	0.540562	4.45041	8.57046e-06	1.08433e-05		DEG	up_GV
ENSBTAG00000066734	1.2045	6.18347	12.7473	0.000625996	0.000784556		38.5027	1.56411	0.271916	5.75219	8.80942e-09	1.25786e-08		DEG	up_GV
ENSBTAG00000013352	1.31534	9.66351	12.6665	0.000650394	0.000814622		450.972	1.58161	0.335779	4.71027	2.47391e-06	3.21963e-06		DEG	up_GV
ENSBTAG00000062466	1.57528	8.66705	12.6505	0.000655155	0.000820072		225.668	1.85768	0.394557	4.70827	2.49828e-06	3.24712e-06		DEG	up_GV
ENSBTAG00000069376	0.624201	7.56681	12.6346	0.000657909	0.000823004		100.833	0.915088	0.168048	5.44541	5.16867e-08	7.17014e-08		notDEG	neither
ENSBTAG00000052586	-0.650993	7.76571	12.5951	0.000669933	0.000837521		106.3	-0.349001	0.14729	-2.36948	0.0178133	0.0197388		notDEG	neither
ENSBTAG00000065966	0.615347	9.63615	12.5848	0.000673093	0.000840945		431.923	0.948932	0.168637	5.62708	1.8329e-08	2.59488e-08		notDEG	neither
ENSBTAG00000046425	-1.64577	9.31603	12.5882	0.000674079	0.000841651		330.576	-1.40679	0.441827	-3.18402	0.00145244	0.0016812		DEG	up_8c
LOC112443450	1.3876	9.38912	12.4453	0.000719687	0.000898037		375.193	1.63447	0.358109	4.56417	5.01468e-06	6.42998e-06		DEG	up_GV
ENSBTAG00000063834	-0.502709	8.74732	12.3744	0.000741295	0.000924422		219.293	-0.142689	0.128732	-1.10842	0.267681	0.280007		notDEG	neither
ENSBTAG00000067412	1.22554	6.16883	12.3535	0.000750106	0.000934827		37.6235	1.59327	0.287675	5.53842	3.05213e-08	4.26956e-08		DEG	up_GV
LOC104970809	-0.518294	8.08288	12.243	0.000787466	0.000980776		136.706	-0.237138	0.124278	-1.90813	0.0563742	0.0611129		notDEG	neither
NODE_164230_length_1105_cov_16.666342_g23683_i7.mrna1	1.60027	7.2914	12.1899	0.000809294	0.00100733		86.6619	1.85409	0.414675	4.4712	7.77831e-06	9.86602e-06		DEG	up_GV
ENSBTAG00000065419	1.78283	6.36646	12.1773	0.000813974	0.00101253		44.9334	2.13396	0.461623	4.62273	3.78731e-06	4.88126e-06		DEG	up_GV
ENSBTAG00000015557	1.13036	6.20026	12.169	0.000815623	0.00101395		39.1771	1.44961	0.283729	5.10912	3.2366e-07	4.35102e-07		DEG	up_GV
ENSBTAG00000058700	1.69291	7.06709	12.0965	0.000844887	0.00104968		74.6088	1.91483	0.443942	4.31324	1.60876e-05	2.01372e-05		DEG	up_GV
ENSBTAG00000050628	1.36841	6.07109	12.0022	0.000882455	0.00109567		34.0292	1.70442	0.319584	5.33324	9.64767e-08	1.32548e-07		DEG	up_GV
ENSBTAG00000061064	-0.783108	8.39653	11.9848	0.00088755	0.00110131		167.408	-0.535038	0.207044	-2.58417	0.00976139	0.0109317		notDEG	neither
ENSBTAG00000065901	1.33189	7.12991	11.9865	0.00088887	0.00110227		75.9373	1.60584	0.342931	4.68271	2.83113e-06	3.67256e-06		DEG	up_GV
ENSBTAG00000065955	1.50392	6.75763	11.8688	0.000938604	0.00116322		58.9547	1.76873	0.392129	4.51057	6.46529e-06	8.25295e-06		DEG	up_GV
ENSBTAG00000060689	0.753047	8.67916	11.8515	0.000943543	0.00116861		221.689	1.0587	0.210376	5.03241	4.84351e-07	6.47637e-07		notDEG	neither
ENSBTAG00000031834	-0.977174	8.61194	11.7774	0.000979173	0.00121199		193.119	-0.665631	0.262121	-2.53941	0.0111041	0.0124145		notDEG	neither
ENSBTAG00000062533	-0.748229	9.50282	11.7708	0.000980855	0.00121332		353.093	-0.462093	0.184972	-2.49818	0.0124832	0.013902		notDEG	neither
ENSBTAG00000053362	1.8186	6.53638	11.7254	0.00100308	0.00124005		50.6254	2.10913	0.493364	4.275	1.91136e-05	2.38651e-05		DEG	up_GV
ENSBTAG00000025760	1.28184	10.9341	11.7137	0.00100857	0.00124606		1093.22	1.56561	0.341918	4.57892	4.67393e-06	6.00077e-06		DEG	up_GV
NODE_33588_length_5257_cov_18.089575_g11071_i1.mrna1+NODE_33476_length_5267_cov_17.838150_g11071_i0.mrna1+NODE_111174_length_2007_cov_18.919171_g11071_i2.mrna1	1.74512	9.22242	11.7096	0.00101047	0.00124764		335.671	2.01117	0.452256	4.44697	8.70891e-06	1.10115e-05		DEG	up_GV
ENSBTAG00000067311	3.0472	4.97552	11.7075	0.00101146	0.00124809		16.0915	3.65732	1.24118	2.94666	0.00321231	0.00366937		DEG	up_GV
ENSBTAG00000057236	1.75548	7.03778	11.6568	0.00103553	0.001277		72.3388	2.05082	0.470188	4.3617	1.29056e-05	1.6205e-05		DEG	up_GV
ENSBTAG00000060540	1.71711	8.16257	11.6175	0.00105461	0.00129973		156.172	2.21436	0.445861	4.96648	6.81779e-07	9.04964e-07		DEG	up_GV
LOC104975693	1.73045	6.061	11.5921	0.00106717	0.0013144		35.9642	2.03856	0.462149	4.41104	1.02877e-05	1.2983e-05		DEG	up_GV
ENSBTAG00000056249	1.31019	6.1637	11.5552	0.00108562	0.0013363		36.5137	1.87355	0.31319	5.98216	2.20202e-09	3.21068e-09		DEG	up_GV
ENSBTAG00000066713	1.22299	6.63622	11.553	0.00108673	0.00133685		53.1396	1.63139	0.299962	5.43868	5.36779e-08	7.4309e-08		DEG	up_GV
NODE_146711_length_1346_cov_8.431836_g60186_i0.mrna1	-2.48312	4.42531	11.4139	0.00115948	0.00142546		3.73967	-2.85319	0.653492	-4.36607	1.26503e-05	1.58943e-05		DEG	up_8c
ENSBTAG00000012084	-1.11391	6.83381	11.3711	0.00118292	0.00145338		56.7738	-0.816047	0.314969	-2.59088	0.00957315	0.0107269		notDEG	neither
NODE_32086_length_5384_cov_17.006218_g10659_i0.mrna1+NODE_140338_length_1447_cov_6.150365_g56123_i0.mrna1	1.13221	7.83336	11.3654	0.00118604	0.00145632		123.637	1.43422	0.308947	4.6423	3.44555e-06	4.44652e-06		DEG	up_GV
LOC112447028	1.65786	6.30125	11.2111	0.00127472	0.00156425		42.7729	1.91434	0.451504	4.23993	2.23594e-05	2.78135e-05		DEG	up_GV
ENSBTAG00000051011	1.44545	6.5284	11.1742	0.00129693	0.00159054		49.9293	1.78196	0.382758	4.65558	3.23063e-06	4.17725e-06		DEG	up_GV
ENSBTAG00000062183	0.673724	8.08861	11.1482	0.00130962	0.00160511		144.874	1.01928	0.182392	5.58841	2.29157e-08	3.23278e-08		notDEG	neither
ENSBTAG00000011511	0.807547	8.10379	11.1223	0.00132675	0.0016251		149.453	1.11125	0.233698	4.75509	1.98363e-06	2.59507e-06		notDEG	neither
ENSBTAG00000047000	1.47997	8.66505	11.096	0.0013454	0.00164593		223.424	1.87141	0.390946	4.78688	1.69396e-06	2.22194e-06		DEG	up_GV
ENSBTAG00000064356	-0.492466	7.17234	11.0911	0.0013452	0.00164593		73.4871	-0.214777	0.142819	-1.50384	0.132622	0.141092		notDEG	neither
ENSBTAG00000012692	1.37136	6.66423	11.0538	0.00137227	0.00167778		55.4023	1.66383	0.371969	4.47304	7.71142e-06	9.7936e-06		DEG	up_GV
ENSBTAG00000061486	1.69861	7.56155	11.0405	0.00138087	0.00168726		105.014	1.94949	0.475556	4.0994	4.14226e-05	5.11135e-05		DEG	up_GV
ENSBTAG00000057845	-0.655813	6.85234	11.0186	0.00139174	0.0016995		57.8901	-0.306895	0.177524	-1.72876	0.0838528	0.0900708		notDEG	neither
ENSBTAG00000067523	0.489233	8.05191	11.0031	0.00140192	0.00171089		142.064	0.774655	0.146446	5.2897	1.22515e-07	1.67744e-07		notDEG	neither
ENSBTAG00000065801	-0.656866	7.62698	10.9985	0.001405	0.0017136		100.427	-0.287253	0.193292	-1.48611	0.137251	0.145706		notDEG	neither
ENSBTAG00000004586	-0.876197	7.8344	10.9775	0.00142231	0.00173366		109.009	-0.624678	0.22835	-2.73562	0.00622625	0.0070199		notDEG	neither
NODE_129046_length_1641_cov_18.164962_g49413_i0.mrna1	1.55175	7.63945	10.9437	0.00144512	0.00176038		106.646	2.2338	0.402994	5.54302	2.97299e-08	4.16761e-08		DEG	up_GV
ENSBTAG00000057451	-2.35081	5.37442	10.8856	0.0014852	0.0018081		16.5967	-2.17334	0.709515	-3.06314	0.0021903	0.00251778		DEG	up_8c
LOC100848507	0.565124	9.16801	10.814	0.00153249	0.00186455		310.986	0.924676	0.164638	5.61642	1.94957e-08	2.75615e-08		notDEG	neither
LOC112442656	-0.589992	7.90223	10.7826	0.00155541	0.00189128		119.985	-0.251754	0.164025	-1.53485	0.124819	0.132932		notDEG	neither
ENSBTAG00000066067	1.08208	7.87904	10.7627	0.00157369	0.00191234		121.966	1.78801	0.275784	6.48337	8.96954e-11	1.38136e-10		DEG	up_GV
LOC132343646	0.929607	6.30524	10.7507	0.00157901	0.00191765		39.7002	1.60211	0.219188	7.30933	2.6847e-13	4.66265e-13		notDEG	neither
ENSBTAG00000060590	0.671879	7.84379	10.6998	0.00161738	0.00196305		123.389	0.982298	0.195804	5.01675	5.2552e-07	7.02216e-07		notDEG	neither
LOC104972827	-1.3114	6.06723	10.5165	0.00176796	0.00214451		29.5082	-1.18218	0.343395	-3.44262	0.000576099	0.000680225		DEG	up_8c
LOC112446374	1.54088	6.79476	10.508	0.00177513	0.0021519		57.639	2.40184	0.39443	6.08939	1.13338e-09	1.67576e-09		DEG	up_GV
NODE_186554_length_865_cov_10.567259_g90207_i0.mrna1	-0.590959	6.70722	10.4288	0.00183898	0.00222795		50.3605	-0.275004	0.141327	-1.94587	0.0516698	0.0560434		notDEG	neither
ENSBTAG00000061464	1.01103	6.46397	10.4048	0.00186238	0.00225494		46.9488	1.33737	0.268905	4.9734	6.57873e-07	8.73812e-07		DEG	up_GV
LOC100337323	-2.02991	5.53263	10.3868	0.00188014	0.00227507		19.1734	-1.86967	0.59343	-3.15061	0.00162932	0.0018794		DEG	up_8c
ENSBTAG00000021522	-1.70272	3.78267	10.3738	0.00189126	0.00228713		4.80506	-1.26848	0.543789	-2.33267	0.0196657	0.0217552		notDEG	neither
ENSBTAG00000062549	0.508772	8.9721	10.3655	0.00189518	0.00229049		269.289	0.833535	0.149178	5.58753	2.3032e-08	3.2469e-08		notDEG	neither
ENSBTAG00000020373	0.903197	7.51653	10.3364	0.00192535	0.00232555		98.448	1.18677	0.259794	4.56811	4.92151e-06	6.31457e-06		notDEG	neither
ENSBTAG00000067266	1.34675	9.66576	10.2409	0.00201522	0.00243263		452.809	1.57866	0.379995	4.15442	3.26114e-05	4.03655e-05		DEG	up_GV
ENSBTAG00000000269	0.329381	10.458	10.2241	0.00202716	0.00244556		753.685	0.657974	0.0970275	6.78131	1.19089e-11	1.90752e-11		notDEG	neither
LOC132343653	-0.742452	6.9011	10.2109	0.00203992	0.00245947		59.7818	-0.397336	0.214334	-1.85382	0.0637649	0.0690124		notDEG	neither
ENSBTAG00000056022	0.937278	7.03528	10.1948	0.00205825	0.00248008		69.4217	1.23346	0.264392	4.66527	3.08217e-06	3.99303e-06		notDEG	neither
ENSBTAG00000056280	1.13129	6.25084	10.1456	0.00210886	0.00253953		40.6401	1.45386	0.308118	4.71853	2.37558e-06	3.09366e-06		DEG	up_GV
NODE_65633_length_3394_cov_13.640941_g21314_i0.mrna1	-0.457417	7.35013	10.0928	0.00215817	0.00259734		82.839	-0.155963	0.132188	-1.17986	0.238057	0.250066		notDEG	neither
ENSBTAG00000003937	-1.04171	9.24599	9.9993	0.00226157	0.00272014		242.066	-1.43503	0.201245	-7.13075	9.98248e-13	1.68539e-12		DEG	up_8c
ENSBTAG00000069397	1.15028	8.49628	9.96377	0.00230035	0.00276512		197.833	1.4267	0.334578	4.26417	2.00645e-05	2.50212e-05		DEG	up_GV
ENSBTAG00000068889	1.35816	10.6234	9.96012	0.00230436	0.00276828		880.462	1.63502	0.385283	4.24369	2.1987e-05	2.73673e-05		DEG	up_GV
ENSBTAG00000061016	1.5894	5.99725	9.94236	0.00232404	0.00278857		31.7334	1.98874	0.423089	4.70054	2.59478e-06	3.37035e-06		DEG	up_GV
ENSBTAG00000053766	1.58817	6.40689	9.94288	0.00232347	0.00278857		43.9181	1.82314	0.444943	4.09747	4.17684e-05	5.15084e-05		DEG	up_GV
ENSBTAG00000015899	-0.386153	9.63132	9.88416	0.00238495	0.00285993		412.046	-0.0273547	0.116152	-0.235507	0.813816	0.820796		notDEG	neither
ENSBTAG00000063510	-2.11606	6.15801	9.88237	0.00239182	0.00286645		28.6469	-1.94837	0.618697	-3.14915	0.00163748	0.00188773		DEG	up_8c
LOC132344880	1.80578	6.19925	9.84865	0.0024308	0.00291142		39.5067	2.03933	0.542172	3.76141	0.000168959	0.000204448		DEG	up_GV
ENSBTAG00000054938	-0.516099	9.97848	9.81817	0.0024617	0.00294668		503.538	-0.237982	0.131205	-1.81382	0.0697053	0.0751569		notDEG	neither
ENSBTAG00000068997	0.764189	7.25183	9.78921	0.0024962	0.00298617		80.2675	1.1113	0.224867	4.94202	7.73174e-07	1.02424e-06		notDEG	neither
ENSBTAG00000061729	-1.36744	5.65458	9.79	0.00250019	0.00298916		21.9891	-1.05917	0.386652	-2.73933	0.00615654	0.00694914		DEG	up_8c
ENSBTAG00000065941	1.58311	6.22158	9.78619	0.00250477	0.00299285		40.8161	1.83104	0.468826	3.90559	9.39938e-05	0.00011499		DEG	up_GV
ENSBTAG00000057153	1.73724	6.86557	9.78002	0.00251221	0.00299994		64.3483	1.89059	0.522725	3.61679	0.000298276	0.000356185		DEG	up_GV
ENSBTAG00000060228	1.39725	7.01769	9.75351	0.00254441	0.00303658		70.1891	1.67988	0.400463	4.19485	2.73049e-05	3.39232e-05		DEG	up_GV
ENSBTAG00000003529	1.64935	7.68945	9.73129	0.00257173	0.00306736		115.691	1.85476	0.485114	3.82335	0.000131649	0.000159785		DEG	up_GV
ENSBTAG00000055505	1.67736	7.20864	9.65298	0.00267047	0.00318323		82.1337	1.91152	0.509568	3.75125	0.000175956	0.000212401		DEG	up_GV
ENSBTAG00000065453	1.6022	8.16644	9.57396	0.00277412	0.00330481		158.928	1.91183	0.471255	4.05688	4.97323e-05	6.11784e-05		DEG	up_GV
ENSBTAG00000066494	-0.645885	7.36896	9.54371	0.00280954	0.00334501		83.0511	-0.390258	0.198296	-1.96806	0.0490613	0.0532718		notDEG	neither
ENSBTAG00000069965	0.380678	12.2682	9.4619	0.00292284	0.00347783		2670.96	0.731266	0.123597	5.91653	3.28806e-09	4.76292e-09		notDEG	neither
ENSBTAG00000058648	-1.7395	5.13218	9.42691	0.00297826	0.00354167		13.9429	-1.5855	0.495639	-3.19891	0.00137949	0.00159954		DEG	up_8c
NODE_126852_length_1683_cov_12.935243_g2998_i2.mrna1+NODE_8065_length_9266_cov_17.063010_g2998_i1.mrna1+NODE_256039_length_422_cov_15.695652_g156511_i0.mrna1	-0.870998	7.77804	9.39778	0.00302052	0.00358979		109.749	-0.498994	0.271693	-1.83661	0.066268	0.071644		notDEG	neither
LOC132344291	-1.90182	5.09267	9.39086	0.00303067	0.0035997		14.4262	-1.45053	0.650915	-2.22845	0.0258506	0.02844		notDEG	neither
ENSBTAG00000051647	-0.875944	6.66605	9.29593	0.00317047	0.00376352		48.0732	-0.612906	0.248451	-2.46691	0.0136286	0.0151605		notDEG	neither
ENSBTAG00000067193	1.60907	7.72541	9.29583	0.00317342	0.00376479		116.186	1.86514	0.492607	3.78626	0.00015293	0.00018539		DEG	up_GV
ENSBTAG00000067889	0.556577	6.46689	9.28675	0.00318164	0.0037723		46.1571	0.859957	0.170342	5.0484	4.45527e-07	5.97323e-07		notDEG	neither
LOC101905019	0.486785	8.4893	9.26955	0.00320831	0.00380166		194.064	0.828591	0.147155	5.63075	1.79423e-08	2.54374e-08		notDEG	neither
ENSBTAG00000020116	-2.15833	8.59768	9.22768	0.0032801	0.00388444		165.285	-2.3073	0.630622	-3.65877	0.000253425	0.000303715		DEG	up_8c
ENSBTAG00000056520	-1.18587	9.57248	9.17969	0.00335745	0.00397368		268.738	-2.08928	0.183885	-11.3619	6.46949e-30	2.60736e-29		DEG	up_8c
ENSBTAG00000056491	0.608282	9.18715	9.15392	0.00339376	0.00401428		316.233	0.889467	0.19927	4.46363	8.05825e-06	1.02081e-05		notDEG	neither
ENSBTAG00000012984	-0.510404	8.53403	9.07154	0.00353266	0.0041761		189.406	-0.174365	0.160107	-1.08905	0.276132	0.288697		notDEG	neither
ENSBTAG00000045715	1.39096	6.71463	9.04381	0.00358696	0.00423779		57.2389	1.64357	0.421413	3.90014	9.61358e-05	0.000117467		DEG	up_GV
ENSBTAG00000066238	-0.727758	7.46627	9.02969	0.00360703	0.00425899		87.3259	-0.47154	0.22639	-2.08287	0.0372634	0.0406825		notDEG	neither
NODE_238384_length_516_cov_2.359909_g138925_i0.mrna1+NODE_135448_length_1528_cov_6.693315_g53190_i0.mrna1	-1.37943	4.89448	9.02331	0.00362297	0.00427528		12.3907	-0.899252	0.428561	-2.09831	0.0358781	0.0392558		notDEG	neither
ENSBTAG00000059244	1.32946	8.53401	9.01798	0.0036324	0.00428387		205.625	1.60345	0.400319	4.00544	6.19017e-05	7.60083e-05		DEG	up_GV
ENSBTAG00000061545	0.849641	7.73682	9.00506	0.00365535	0.0043084		115.15	1.13875	0.252127	4.51657	6.28506e-06	8.02802e-06		notDEG	neither
ENSBTAG00000058309	1.20936	6.15419	8.98667	0.00368828	0.00434465		36.8212	1.55536	0.34529	4.50452	6.65233e-06	8.48088e-06		DEG	up_GV
ENSBTAG00000045912	0.603409	9.46824	8.9316	0.00378234	0.00445282		383.4	0.936511	0.194949	4.80387	1.55628e-06	2.04268e-06		notDEG	neither
ENSBTAG00000060295	1.58565	8.91592	8.90231	0.00384337	0.00452201		269.976	1.84836	0.478241	3.86492	0.000111126	0.000135369		DEG	up_GV
LOC132342844	0.93149	6.77737	8.89243	0.00386052	0.00453952		58.2551	1.22565	0.281162	4.35922	1.30524e-05	1.6379e-05		notDEG	neither
ENSBTAG00000023845	0.589992	8.57823	8.88254	0.00387416	0.00455288		201.441	0.963518	0.173744	5.54561	2.92938e-08	4.10936e-08		notDEG	neither
ENSBTAG00000060662	1.11542	6.7218	8.86572	0.00391273	0.00459551		56.8003	1.41961	0.332297	4.27211	1.93635e-05	2.41621e-05		DEG	up_GV
ENSBTAG00000069529	1.45157	9.45367	8.76335	0.00411382	0.00482884		390.357	1.7348	0.43797	3.961	7.46367e-05	9.1533e-05		DEG	up_GV
ENSBTAG00000039886	-0.657653	8.52646	8.75808	0.00411834	0.00483132		183.009	-0.239068	0.204572	-1.16863	0.242553	0.254522		notDEG	neither
ENSBTAG00000058066	1.51082	6.54505	8.73944	0.00416231	0.00488003		50.6227	1.78804	0.474239	3.77033	0.00016303	0.000197394		DEG	up_GV
ENSBTAG00000056619	1.48732	6.23304	8.67596	0.004294	0.00503148		40.5436	1.81894	0.462229	3.93516	8.31407e-05	0.000101837		DEG	up_GV
LOC132343025	0.831858	6.72631	8.65524	0.00433226	0.00507334		56.2072	1.13969	0.260464	4.37562	1.2109e-05	1.52334e-05		notDEG	neither
ENSBTAG00000053782	0.842407	6.38654	8.64081	0.00436175	0.00510488		44.0739	1.18883	0.254915	4.66364	3.10663e-06	4.02212e-06		notDEG	neither
ENSBTAG00000062940	-0.707124	7.72231	8.62041	0.00440893	0.00515709		102.202	-0.384918	0.211516	-1.8198	0.0687888	0.0742889		notDEG	neither
ENSBTAG00000055703	1.05485	7.01894	8.60544	0.00444537	0.00519666		67.5233	1.44267	0.305345	4.72471	2.30444e-06	3.0069e-06		DEG	up_GV
ENSBTAG00000039132	-2.08706	5.47003	8.56645	0.00453144	0.00529418		17.6201	-1.99147	0.728657	-2.73307	0.00627463	0.00706647		DEG	up_8c
ENSBTAG00000068457	0.939081	6.44525	8.525	0.00462307	0.00539808		46.1488	1.30488	0.283725	4.59911	4.243e-06	5.4545e-06		notDEG	neither
LOC132342072	-0.439468	10.2644	8.5031	0.00466772	0.00544704		624.118	-0.0596086	0.128452	-0.464052	0.642611	0.655397		notDEG	neither
ENSBTAG00000038422	0.641245	8.13705	8.40605	0.00489674	0.00571096		145.015	0.904804	0.191311	4.7295	2.25069e-06	2.93869e-06		notDEG	neither
ENSBTAG00000055234	1.57097	6.56521	8.4021	0.00491382	0.00572754		50.9216	1.87468	0.50062	3.74471	0.000180603	0.000217747		DEG	up_GV
ENSBTAG00000063353	-0.869355	6.64763	8.31004	0.00514065	0.00598844		45.604	-0.575252	0.253633	-2.26805	0.0233264	0.0257053		notDEG	neither
ENSBTAG00000057896	-1.33181	5.9719	8.1924	0.00545119	0.00634286		26.4992	-1.27712	0.388782	-3.28492	0.00102012	0.00118974		DEG	up_8c
ENSBTAG00000060675	-0.602296	6.42924	8.18941	0.00545124	0.00634286		41.7879	-0.256278	0.187346	-1.36794	0.171331	0.181212		notDEG	neither
ENSBTAG00000070105	-0.526041	7.04694	7.96403	0.00609816	0.00709146		67.0098	-0.223356	0.181448	-1.23096	0.218337	0.229956		notDEG	neither
ENSBTAG00000061191	1.10735	8.5389	7.85986	0.0064326	0.00747603		195.108	1.81694	0.329531	5.51371	3.51354e-08	4.89106e-08		DEG	up_GV
ENSBTAG00000060940	-0.329792	8.45897	7.84026	0.00648708	0.00753496		181.929	0.0258702	0.103427	0.25013	0.802487	0.809778		notDEG	neither
ENSBTAG00000019479	0.414672	9.74616	7.8271	0.00652992	0.00758032		464.155	0.724171	0.149913	4.8306	1.36125e-06	1.78904e-06		notDEG	neither
ENSBTAG00000067051	1.31729	6.56617	7.82106	0.00655859	0.00760918		51.2701	1.5814	0.43171	3.6631	0.00024918	0.000298806		DEG	up_GV
LOC132343120	-0.60096	6.80551	7.81068	0.00658378	0.00763398		54.4538	-0.280134	0.188487	-1.48623	0.137219	0.145706		notDEG	neither
ENSBTAG00000068278	1.17789	9.79571	7.8109	0.00659202	0.00763909		494.773	1.44399	0.382519	3.77495	0.000160039	0.00019389		DEG	up_GV
NODE_64012_length_3462_cov_18.186706_g6703_i8.mrna1	1.34242	6.55473	7.78605	0.00667448	0.00773018		50.7451	1.59227	0.441902	3.60322	0.000314303	0.0003751		DEG	up_GV
ENSBTAG00000058123	0.463296	7.47645	7.76863	0.0067239	0.00778291		93.0985	0.820874	0.145212	5.65293	1.57734e-08	2.24102e-08		notDEG	neither
NODE_162975_length_1121_cov_25.119732_g30480_i4.mrna1+NODE_90237_length_2541_cov_11.604708_g30480_i0.mrna1+NODE_165392_length_1091_cov_20.884615_g30480_i5.mrna1+NODE_120854_length_1799_cov_18.493612_g30480_i1.mrna1	1.12331	6.23534	7.70383	0.00695517	0.00804594		40.1869	1.38474	0.36934	3.74924	0.00017737	0.000213979		DEG	up_GV
ENSBTAG00000063710	-0.778471	6.43051	7.68879	0.00700003	0.00809316		42.1874	-0.425758	0.253936	-1.67664	0.0936138	0.100394		notDEG	neither
NODE_93335_length_2453_cov_15.966330_g26825_i1.mrna1+NODE_119040_length_1835_cov_13.375427_g26825_i2.mrna1	1.38936	6.31247	7.63063	0.00721541	0.00833735		42.5531	1.6906	0.46331	3.64897	0.000263295	0.000315355		DEG	up_GV
ENSBTAG00000070094	-0.448832	7.12466	7.60697	0.00729223	0.00842124		70.3096	-0.0969303	0.148614	-0.652228	0.514254	0.527447		notDEG	neither
ENSBTAG00000066156	1.21319	7.3935	7.57234	0.00742993	0.0085753		92.1995	1.48647	0.404196	3.6776	0.000235443	0.000282673		DEG	up_GV
ENSBTAG00000063386	1.63849	5.26458	7.55094	0.00751036	0.00866314		17.9831	3.48216	0.481867	7.22638	4.96034e-13	8.48949e-13		DEG	up_GV
ENSBTAG00000059079	-1.09643	6.56142	7.28905	0.00857179	0.00988178		46.6299	-0.780623	0.387438	-2.01483	0.0439221	0.0478215		notDEG	neither
ENSBTAG00000065164	-0.594533	7.68479	7.22201	0.00885747	0.0102052		102.391	-0.310645	0.189202	-1.64187	0.100616	0.107672		notDEG	neither
ENSBTAG00000012276	-0.682843	9.05524	7.18218	0.00904906	0.01042		255.602	-0.485168	0.215154	-2.25498	0.0241343	0.0265664		notDEG	neither
ENSBTAG00000010277	1.37825	7.00884	7.13555	0.00926595	0.0106636		69.7017	1.65562	0.475721	3.48024	0.000500973	0.000593273		notDEG	neither
LOC112444632	0.371011	9.5709	6.91935	0.0103337	0.0118855		410.52	0.679034	0.143212	4.74147	2.12175e-06	2.77395e-06		notDEG	neither
LOC132342796	1.22644	5.80803	6.88347	0.0105367	0.012112		26.5291	2.21766	0.358262	6.19007	6.01391e-10	9.01861e-10		notDEG	neither
LOC112442024	0.427504	7.86585	6.87484	0.0105717	0.0121453		124.483	0.773793	0.15739	4.9164	8.81487e-07	1.16387e-06		notDEG	neither
LOC101905672	0.513723	7.74728	6.85897	0.0106579	0.0122373		114.641	0.859689	0.172045	4.99689	5.82617e-07	7.74885e-07		notDEG	neither
ENSBTAG00000069422	0.924875	6.63771	6.76221	0.0112119	0.012866		52.7949	1.2066	0.328841	3.66926	0.000243254	0.000291875		notDEG	neither
LOC132346092	0.975292	7.12136	6.74095	0.0113348	0.0129996		44.5506	0.233973	0.215182	1.08733	0.276892	0.28934		notDEG	neither
ENSBTAG00000062799	0.697322	7.31863	6.63228	0.01198	0.0137316		85.1064	1.00689	0.249876	4.02956	5.58818e-05	6.8701e-05		notDEG	neither
ENSBTAG00000069430	0.6426	7.28332	6.62126	0.0120418	0.0137945		80.8356	0.914414	0.228208	4.00694	6.15116e-05	7.55757e-05		notDEG	neither
ENSBTAG00000068601	-1.66734	4.28622	6.45737	0.0131179	0.0150187		3.71299	1.70908	0.593033	2.88193	0.0039525	0.00450202		notDEG	neither
ENSBTAG00000066371	1.3451	7.27213	6.43079	0.0132995	0.0152179		85.2654	1.60347	0.501131	3.1997	0.00137569	0.00159605		notDEG	neither
NODE_21632_length_6509_cov_16.637904_g7526_i0.mrna1	1.19465	6.01193	6.37222	0.0137091	0.0156776		34.2669	1.47484	0.432469	3.41028	0.00064897	0.000763112		notDEG	neither
ENSBTAG00000064799	1.0123	6.33439	6.33239	0.0139952	0.0159956		42.9942	1.29478	0.368007	3.51835	0.000434241	0.000515468		notDEG	neither
LOC132343672	-0.380704	7.17633	6.31329	0.0141212	0.0161304		73.5131	-0.0486932	0.137382	-0.354436	0.723012	0.733283		notDEG	neither
ENSBTAG00000069303	0.36331	10.6569	6.30339	0.014194	0.0162044		871.441	0.706656	0.14341	4.92753	8.32753e-07	1.1017e-06		notDEG	neither
ENSBTAG00000058034	-0.417475	9.75916	6.28746	0.014312	0.0163297		445.384	-0.166549	0.154815	-1.07579	0.28202	0.294237		notDEG	neither
ENSBTAG00000066121	0.481916	7.0066	6.26887	0.014451	0.0164789		67.9932	0.852522	0.166775	5.11181	3.19084e-07	4.29239e-07		notDEG	neither
ENSBTAG00000040602	0.509475	12.3247	6.18463	0.0151019	0.0172114		2735.11	0.87177	0.189484	4.60075	4.20981e-06	5.41532e-06		notDEG	neither
ENSBTAG00000011094	0.313466	8.13294	6.18201	0.0151195	0.0172215		146.194	0.622488	0.095666	6.50689	7.67249e-11	1.18526e-10		notDEG	neither
NODE_120411_length_1808_cov_21.224148_g7689_i11.mrna1+NODE_146809_length_1344_cov_25.734807_g7689_i16.mrna1+NODE_139078_length_1467_cov_23.856835_g7689_i14.mrna1	1.16977	8.75997	6.17735	0.0151701	0.0172694		240.636	1.48453	0.427251	3.47462	0.000511584	0.00060548		notDEG	neither
ENSBTAG00000066627	-0.453678	7.53686	6.14479	0.0154158	0.0175391		94.3211	-0.132307	0.172675	-0.766223	0.443544	0.457033		notDEG	neither
ENSBTAG00000059208	-0.485287	6.62258	6.11603	0.015649	0.0177943		49.4282	-0.224607	0.18542	-1.21134	0.225766	0.237404		notDEG	neither
ENSBTAG00000067605	0.635189	7.83241	6.07462	0.0160021	0.0181855		122.85	0.994557	0.241442	4.11924	3.80124e-05	4.69344e-05		notDEG	neither
ENSBTAG00000065780	-0.616449	9.03521	6.06301	0.016103	0.0182897		261.981	-0.157433	0.233405	-0.674505	0.49999	0.513344		notDEG	neither
ENSBTAG00000052570	0.844228	10.5601	6.04066	0.0162924	0.0184943		829.713	1.10913	0.321257	3.45246	0.00055549	0.000656668		notDEG	neither
ENSBTAG00000069037	1.01597	9.19017	5.93475	0.0172219	0.0195384		322.66	1.27724	0.381771	3.34557	0.000821146	0.000961048		notDEG	neither
ENSBTAG00000055599	1.12626	7.63024	5.8799	0.0177252	0.0200979		109.238	1.3964	0.429532	3.25099	0.00115003	0.00133735		notDEG	neither
LOC107132255	-0.455114	6.78717	5.74461	0.0190186	0.0215523		56.0191	-0.146516	0.186927	-0.783811	0.433151	0.446554		notDEG	neither
ENSBTAG00000068807	0.380303	7.98697	5.73816	0.0190834	0.0216067		135.359	0.696707	0.155333	4.48524	7.2831e-06	9.26729e-06		notDEG	neither
ENSBTAG00000058665	1.32622	6.46056	5.73922	0.0190883	0.0216067		48.3669	1.51252	0.536161	2.82102	0.00478705	0.00543094		notDEG	neither
ENSBTAG00000068743	0.742535	6.77482	5.66186	0.0198821	0.0224925		58.713	1.01099	0.285339	3.54312	0.000395418	0.000469941		notDEG	neither
ENSBTAG00000068756	1.34871	6.3399	5.651	0.0199992	0.0226122		43.3448	1.62251	0.553537	2.93117	0.00337692	0.003853		notDEG	neither
ENSBTAG00000003892	1.36484	6.76988	5.64372	0.0200763	0.0226866		55.7186	2.26286	0.529034	4.27734	1.89139e-05	2.36305e-05		notDEG	neither
LOC107131779	0.485413	8.19827	5.61133	0.0204077	0.023048		153.071	0.893639	0.178626	5.00284	5.64926e-07	7.52356e-07		notDEG	neither
LOC132343241	-0.30615	8.87784	5.60786	0.0204454	0.0230775		241.401	0.0614969	0.108221	0.568254	0.569863	0.582688		notDEG	neither
ENSBTAG00000055521	1.25118	7.53115	5.60497	0.0204926	0.0231178		101.593	1.51625	0.501099	3.02585	0.00247934	0.00284023		notDEG	neither
ENSBTAG00000058342	-0.63425	7.2274	5.58323	0.0207224	0.0233638		72.1186	-0.360333	0.233903	-1.54052	0.123434	0.131597		notDEG	neither
LOC132345703	-0.417347	7.83018	5.57753	0.0207768	0.0234119		117.625	-0.0919416	0.175769	-0.523084	0.600916	0.614126		notDEG	neither
ENSBTAG00000066477	0.84849	7.9995	5.53634	0.0212524	0.0239344		137.746	1.1307	0.330832	3.41775	0.000631406	0.000742896		notDEG	neither
ENSBTAG00000060163	0.93208	7.1344	5.42962	0.0224936	0.025318		75.518	1.23521	0.359819	3.43286	0.000597244	0.000704777		notDEG	neither
ENSBTAG00000063073	-0.337463	7.7518	5.37312	0.0231649	0.0260589		108.572	0.00092869	0.118963	0.00780653	0.993771	0.994767		notDEG	neither
ENSBTAG00000056547	-0.380274	7.43479	5.32963	0.0237095	0.0266565		87.8784	-0.0756018	0.151764	-0.498155	0.618375	0.631323		notDEG	neither
ENSBTAG00000062725	-0.664752	6.6994	5.23522	0.0249493	0.0280347		50.9806	-0.311076	0.267817	-1.16153	0.245428	0.257403		notDEG	neither
ENSBTAG00000009760	0.545247	10.9604	5.22983	0.0250287	0.0281081		1092.76	0.807277	0.238403	3.38619	0.000708701	0.000830905		notDEG	neither
ENSBTAG00000067342	0.747191	6.43303	5.18869	0.0255849	0.0287005		44.8121	1.17681	0.273025	4.31028	1.63049e-05	2.03965e-05		notDEG	neither
ENSBTAG00000059148	0.708113	6.56341	5.18866	0.0255826	0.0287005		49.6816	1.0034	0.278678	3.60058	0.000317507	0.000378698		notDEG	neither
ENSBTAG00000018731	0.386417	8.29953	5.13133	0.0263708	0.0295655		168.328	0.695506	0.166458	4.17826	2.93751e-05	3.64726e-05		notDEG	neither
ENSBTAG00000064492	0.766709	6.54832	5.07424	0.0272125	0.030492		49.6562	1.0802	0.309083	3.49487	0.00047429	0.000562007		notDEG	neither
LOC101903890	0.407155	9.70652	5.0069	0.0282014	0.0315824		444.529	0.741745	0.171257	4.33118	1.48311e-05	1.85761e-05		notDEG	neither
ENSBTAG00000031355	0.951767	6.01722	4.92476	0.0295021	0.0330206		34.0722	1.19638	0.391439	3.05635	0.00224051	0.00257401		notDEG	neither
ENSBTAG00000065326	1.04182	8.40363	4.88373	0.0301659	0.0337446		188.083	1.30056	0.437587	2.97213	0.00295744	0.00338404		notDEG	neither
ENSBTAG00000068645	-0.834949	6.59746	4.87983	0.0302299	0.0337973		42.8828	-0.633338	0.31574	-2.00589	0.0448685	0.0488253		notDEG	neither
ENSBTAG00000020185	0.830871	6.65918	4.8647	0.0304791	0.0340569		53.4167	1.08024	0.341558	3.16268	0.00156325	0.00180528		notDEG	neither
ENSBTAG00000002518	1.19239	7.272	4.85133	0.0307012	0.0342859		84.0638	1.42657	0.504166	2.82956	0.00466114	0.00529711		notDEG	neither
ENSBTAG00000052755	-1.29551	4.14025	4.66644	0.0339566	0.0379002		4.23646	1.01798	0.546105	1.86408	0.062311	0.0674755		notDEG	neither
ENSBTAG00000064756	0.315885	7.50564	4.63853	0.0344595	0.0384273		96.4985	0.64862	0.139232	4.65857	3.18411e-06	4.11977e-06		notDEG	neither
ENSBTAG00000063300	-0.265082	11.38	4.63811	0.0344673	0.0384273		1392.58	0.103871	0.114318	0.908613	0.363554	0.377138		notDEG	neither
ENSBTAG00000058274	1.19717	5.79549	4.59313	0.0353477	0.0393869		29.2993	1.38479	0.533394	2.5962	0.00942622	0.0105681		notDEG	neither
NODE_119916_length_1818_cov_13.470994_g44467_i0.mrna1	1.19442	6.39178	4.57468	0.0357072	0.0397653		44.9309	1.51096	0.535608	2.82102	0.00478705	0.00543094		notDEG	neither
ENSBTAG00000058002	-0.334099	7.55432	4.56664	0.0358452	0.0398968		96.5776	-0.00784078	0.15146	-0.0517679	0.958714	0.962083		notDEG	neither
ENSBTAG00000055902	-1.12878	4.5503	4.54488	0.0362964	0.0403765		6.08688	1.27356	0.399043	3.19155	0.00141514	0.00163992		notDEG	neither
ENSBTAG00000054532	0.798044	7.41203	4.49411	0.037324	0.0414965		91.3642	1.12078	0.338441	3.31161	0.000927606	0.00108438		notDEG	neither
ENSBTAG00000060438	-0.358864	10.2533	4.46792	0.037846	0.0420535		622.071	-0.0769983	0.15053	-0.511516	0.60899	0.622059		notDEG	neither
LOC104970450	-0.285584	11.105	4.37085	0.0399304	0.0443449		1157.08	0.0389281	0.13635	0.285501	0.77526	0.783887		notDEG	neither
ENSBTAG00000064808	0.576293	7.27475	4.34387	0.0405435	0.0450008		75.4761	0.740355	0.22585	3.27808	0.00104515	0.00121823		notDEG	neither
NODE_120095_length_1814_cov_15.552677_g28930_i4.mrna1+NODE_155656_length_1217_cov_15.957895_g28930_i5.mrna1	0.961172	6.27203	4.31626	0.0411776	0.0456792		41.3245	1.24134	0.427915	2.90091	0.00372081	0.00424054		notDEG	neither
ENSBTAG00000054222	0.463357	9.00888	4.30992	0.0413045	0.0457947		277.472	0.790534	0.216769	3.6469	0.000265425	0.000317715		notDEG	neither
ENSBTAG00000066451	0.5247	6.55267	4.20026	0.043898	0.048643		48.6039	0.858697	0.220922	3.88688	0.000101542	0.000123885		notDEG	neither
ENSBTAG00000060098	-0.475991	6.73159	4.15418	0.0450409	0.0498818		53.1374	-0.191616	0.222061	-0.862899	0.388193	0.401863		notDEG	neither
ENSBTAG00000064865	1.23845	8.98946	4.07205	0.0471799	0.0522219		253.524	2.52621	0.509314	4.96003	7.04822e-07	9.3493e-07		notDEG	neither
ENSBTAG00000040169	-0.367159	10.1573	4.0455	0.0478652	0.052951		598.571	-0.035943	0.165656	-0.216974	0.828228	0.834911		notDEG	neither
ENSBTAG00000056716	0.691711	6.54922	4.03281	0.0482293	0.0533243		49.5012	0.961875	0.317093	3.03341	0.00241805	0.00277161		notDEG	neither
ENSBTAG00000063393	0.72993	6.17391	3.96927	0.0499822	0.0552319		36.6266	1.11961	0.314935	3.55506	0.000377888	0.000449374		notDEG	neither
ENSBTAG00000047637	-0.526272	8.73332	3.93982	0.0508179	0.0561243		174.847	-0.808721	0.125125	-6.46331	1.02436e-10	1.57153e-10		notDEG	neither
ENSBTAG00000055935	-1.06546	7.42558	3.83051	0.0540538	0.0596651		57.7044	0.767885	0.453658	1.69265	0.0905213	0.0971816		notDEG	neither
ENSBTAG00000058114	0.967698	8.53547	3.82433	0.0542434	0.0598414		204.313	1.23196	0.458669	2.68594	0.00723262	0.00814077		notDEG	neither
ENSBTAG00000056407	0.895714	6.36581	3.81065	0.0546653	0.0602736		44.4584	1.09752	0.430268	2.55078	0.0107483	0.0120301		notDEG	neither
ENSBTAG00000061080	0.623632	6.98296	3.80739	0.0547664	0.0603517		67.1105	0.924076	0.285493	3.23677	0.00120889	0.00140417		notDEG	neither
ENSBTAG00000052626	-0.38786	9.15452	3.80377	0.0548561	0.0604173		293.332	-0.0899276	0.183204	-0.49086	0.623526	0.636257		notDEG	neither
ENSBTAG00000069998	0.907258	6.49673	3.68756	0.0586268	0.0645347		47.9926	1.16109	0.439906	2.6394	0.00830527	0.00933759		notDEG	neither
NODE_259339_length_405_cov_1.393293_g159811_i0.mrna1+NODE_273629_length_321_cov_7.991803_g174101_i0.mrna1+NODE_131330_length_1600_cov_6.959947_g41635_i1.mrna1	0.513597	6.41013	3.68033	0.0588456	0.0647399		43.9781	0.886471	0.248349	3.56946	0.000357723	0.000426155		notDEG	neither
ENSBTAG00000061820	-0.359572	8.09138	3.65755	0.0596157	0.065551		140.136	-0.0561419	0.180668	-0.310746	0.755994	0.765568		notDEG	neither
ENSBTAG00000069492	1.0805	6.91398	3.63783	0.0603144	0.0662829		65.7328	1.37283	0.548893	2.5011	0.012381	0.0138035		notDEG	neither
ENSBTAG00000067817	-0.303053	6.88016	3.60706	0.061362	0.067397		59.6667	0.00413284	0.147777	0.0279666	0.977689	0.979649		notDEG	neither
ENSBTAG00000058258	0.25084	8.63477	3.57307	0.0625685	0.0686845		211.332	0.573226	0.124662	4.59824	4.26077e-06	5.47383e-06		notDEG	neither
ENSBTAG00000068221	0.753599	9.25982	3.53705	0.0638992	0.0701067		336.696	1.02764	0.371016	2.76979	0.00560923	0.00634929		notDEG	neither
ENSBTAG00000069369	0.472508	6.69117	3.52367	0.0643684	0.0705827		53.4703	0.831251	0.221309	3.75606	0.00017261	0.000208614		notDEG	neither
ENSBTAG00000064298	0.264743	9.00903	3.50738	0.0649742	0.0712081		273.778	0.596956	0.13392	4.45755	8.29015e-06	1.04953e-05		notDEG	neither
ENSBTAG00000064739	0.379332	7.254	3.4679	0.0664686	0.072766		81.0513	0.659655	0.202727	3.2539	0.00113832	0.00132451		notDEG	neither
NODE_117762_length_1862_cov_7.965266_g43328_i0.mrna1	0.809986	6.84405	3.46899	0.0664507	0.072766		61.7257	1.01667	0.403634	2.5188	0.0117756	0.0131358		notDEG	neither
ENSBTAG00000066905	0.589686	9.11281	3.41721	0.0684666	0.0749123		300.849	0.835195	0.301495	2.77018	0.00560258	0.00634535		notDEG	neither
LOC107131525	0.309164	6.703	3.26582	0.0747285	0.081719		53.8949	0.674893	0.15329	4.40272	1.06902e-05	1.34825e-05		notDEG	neither
ENSBTAG00000060087	-0.44791	6.90981	3.26274	0.0748631	0.0818214		60.7095	-0.0968814	0.233996	-0.414031	0.678852	0.690246		notDEG	neither
LOC132345741	-0.426721	8.75552	3.25924	0.0750288	0.0819577		208.296	-0.206855	0.191856	-1.07817	0.280956	0.29328		notDEG	neither
ENSBTAG00000050920	0.540214	7.28283	3.23993	0.0758902	0.0828534		79.6772	0.896904	0.256273	3.4998	0.000465608	0.000552047		notDEG	neither
LOC112448102	-0.694354	7.13247	3.15579	0.0797187	0.0869856		69.7135	-0.291751	0.367194	-0.794542	0.42688	0.440335		notDEG	neither
NODE_154434_length_1234_cov_12.465860_g45659_i5.mrna1+NODE_265473_length_370_cov_2.883959_g165945_i0.mrna1+NODE_141853_length_1423_cov_4.125557_g45659_i3.mrna1+NODE_173321_length_1001_cov_9.237013_g45659_i7.mrna1	-0.446348	7.55144	3.09507	0.0826025	0.0900831		95.9302	-0.105662	0.247136	-0.427547	0.668981	0.681249		notDEG	neither
ENSBTAG00000058833	0.425727	6.69156	3.08455	0.0831018	0.0905782		51.3966	0.768336	0.200746	3.8274	0.000129504	0.000157373		notDEG	neither
ENSBTAG00000065693	-0.274357	7.93057	3.06656	0.0839875	0.0914937		124.069	0.0826832	0.13749	0.601375	0.54759	0.560775		notDEG	neither
ENSBTAG00000040116	-0.83869	9.69603	3.02487	0.0861048	0.0937492		263.432	-2.11613	0.274828	-7.69982	1.36262e-14	2.52445e-14		notDEG	neither
ENSBTAG00000056429	-0.363909	10.9575	2.91378	0.0919644	0.100075		991.734	-0.139387	0.183754	-0.758554	0.44812	0.461272		notDEG	neither
ENSBTAG00000067147	0.419326	8.05966	2.91166	0.0920725	0.100138		140.206	0.721042	0.230799	3.12411	0.00178346	0.00205365		notDEG	neither
LOC101904087	0.999684	5.73993	2.89342	0.0930902	0.101189		23.8003	1.96152	0.510065	3.84563	0.000120244	0.000146209		notDEG	neither
LOC100848766	0.332155	7.98807	2.8861	0.0934718	0.101549		134.905	0.666635	0.189655	3.51499	0.000439777	0.00052173		notDEG	neither
ENSBTAG00000064690	0.318423	7.56836	2.69758	0.104667	0.113589		100.267	0.634875	0.185281	3.42656	0.000611284	0.000720069		notDEG	neither
ENSBTAG00000058043	0.584784	6.24465	2.69819	0.104654	0.113589		38.8588	0.886429	0.305368	2.90282	0.00369818	0.00421715		notDEG	neither
NODE_37646_length_4934_cov_14.228742_g12339_i0.mrna1	0.799348	6.2558	2.69667	0.10475	0.113616		40.8031	1.01558	0.461647	2.19991	0.0278133	0.0305656		notDEG	neither
ENSBTAG00000069217	0.464822	8.97837	2.69032	0.105153	0.113992		271.444	0.838541	0.263492	3.18242	0.00146052	0.00168957		notDEG	neither
ENSBTAG00000062422	-0.227891	9.14289	2.53507	0.115528	0.125171		293.176	0.110181	0.131933	0.835131	0.403644	0.417426		notDEG	neither
NODE_167700_length_1064_cov_15.744681_g6169_i12.mrna1+NODE_163588_length_1113_cov_17.139961_g6169_i11.mrna1	-0.328094	7.99077	2.53305	0.115671	0.125258		125.083	0.00121555	0.16978	0.00715957	0.994288	0.994785		notDEG	neither
NODE_219313_length_619_cov_2.464945_g120228_i0.mrna1	0.719238	9.69414	2.4892	0.118844	0.128625		448.953	0.981541	0.41307	2.37621	0.0174913	0.0193928		notDEG	neither
ENSBTAG00000067257	0.343311	8.27383	2.39246	0.126111	0.136416		164.098	0.702669	0.206794	3.39791	0.000679019	0.000796572		notDEG	neither
ENSBTAG00000005997	-0.215018	12.5058	2.37496	0.127484	0.137826		3061.1	0.149749	0.134928	1.10984	0.267067	0.279511		notDEG	neither
ENSBTAG00000066698	0.870743	6.33637	2.3709	0.12783	0.138126		43.1054	1.14539	0.556125	2.0596	0.0394371	0.0429851		notDEG	neither
ENSBTAG00000067735	0.688109	6.33836	2.36813	0.128049	0.138287		40.5593	0.898049	0.397003	2.26207	0.0236931	0.0260951		notDEG	neither
ENSBTAG00000054322	-0.185396	11.5924	2.34305	0.13003	0.140351		1639.8	0.158712	0.125498	1.26466	0.205994	0.2173		notDEG	neither
ENSBTAG00000053861	-0.370917	7.80223	2.33644	0.130578	0.140866		112.192	-0.0813687	0.224495	-0.362453	0.717014	0.727569		notDEG	neither
ENSBTAG00000067426	0.303745	7.23449	2.27659	0.135522	0.146121		78.1831	0.598026	0.189149	3.16166	0.00156874	0.00181057		notDEG	neither
ENSBTAG00000047206	-0.286387	11.9592	2.2571	0.137182	0.147832		2054.04	-0.0145356	0.178528	-0.081419	0.935109	0.938866		notDEG	neither
ENSBTAG00000065090	0.770262	6.60925	2.23147	0.139426	0.150169		52.2721	1.04284	0.493157	2.11462	0.0344623	0.0377274		notDEG	neither
ENSBTAG00000060668	0.238591	10.9394	2.21847	0.140541	0.151288		1045.03	0.622732	0.149877	4.15495	3.25353e-05	4.02961e-05		notDEG	neither
ENSBTAG00000060003	0.263049	7.22891	2.17765	0.144194	0.155136		78.8995	0.591737	0.170435	3.47193	0.00051673	0.000611209		notDEG	neither
ENSBTAG00000068353	-0.857036	6.57958	2.12408	0.14918	0.160415		47.4601	-0.483861	0.587766	-0.82322	0.410383	0.423956		notDEG	neither
ENSBTAG00000058756	1.24866	5.78139	2.06867	0.154518	0.166065		7.48637	-1.64809	0.723732	-2.27721	0.0227738	0.0251102		notDEG	neither
ENSBTAG00000063515	-0.303534	7.98843	2.00626	0.160771	0.172693		131.098	0.0825565	0.208583	0.395796	0.692255	0.703517		notDEG	neither
ENSBTAG00000061671	0.619103	6.21418	1.99897	0.161549	0.173435		38.6317	0.930456	0.401104	2.31974	0.020355	0.0224681		notDEG	neither
ENSBTAG00000033449	-0.262492	6.56475	1.96295	0.165303	0.17737		48.0587	0.0697685	0.165401	0.421813	0.673161	0.684809		notDEG	neither
ENSBTAG00000069806	-0.248248	8.29607	1.94383	0.16735	0.179471		161.951	0.0334518	0.167853	0.199292	0.842034	0.847973		notDEG	neither
ENSBTAG00000065850	1.21375	5.4073	1.78926	0.185063	0.19836		2.28516	0.653063	0.720513	0.906386	0.364731	0.378163		notDEG	neither
NODE_59473_length_3667_cov_12.776880_g19204_i0.mrna1+NODE_242690_length_493_cov_3.608173_g143190_i0.mrna1	-0.802451	3.49021	1.68187	0.198657	0.212816		3.73081	-0.302748	0.713325	-0.424418	0.671261	0.683223		notDEG	neither
ENSBTAG00000068130	0.126851	9.90176	1.66106	0.201403	0.215643		511.177	0.432302	0.0993489	4.35135	1.35305e-05	1.69682e-05		notDEG	neither
ENSBTAG00000068821	0.128181	10.2591	1.65792	0.201825	0.215979		654.458	0.45963	0.0973951	4.71923	2.36737e-06	3.087e-06		notDEG	neither
ENSBTAG00000056413	-0.177729	7.81681	1.65653	0.202012	0.216063		117.131	0.138664	0.132484	1.04665	0.29526	0.30773		notDEG	neither
ENSBTAG00000057331	0.217246	7.80076	1.644	0.203708	0.21776		114.354	0.529034	0.141497	3.73883	0.000184875	0.00022263		notDEG	neither
ENSBTAG00000066960	0.39738	6.27455	1.62477	0.206356	0.220473		39.5306	0.776691	0.283782	2.73692	0.00620167	0.00699612		notDEG	neither
ENSBTAG00000047383	0.408812	7.71389	1.60089	0.2097	0.223926		113.111	0.669137	0.309021	2.16534	0.0303615	0.033311		notDEG	neither
LOC101905127	-0.32289	9.12217	1.59329	0.210772	0.224831		278.05	0.0459338	0.221595	0.207287	0.835786	0.842105		notDEG	neither
ENSBTAG00000067882	-0.312262	7.24658	1.59388	0.210666	0.224831		75.2089	0.0269296	0.223541	0.120468	0.904112	0.908658		notDEG	neither
ENSBTAG00000068842	-0.277842	7.78632	1.58369	0.212114	0.226142		110.561	0.0489175	0.19483	0.251078	0.801754	0.809447		notDEG	neither
ENSBTAG00000015427	-0.172619	7.72124	1.54717	0.217409	0.231663		108.054	0.173509	0.11982	1.44809	0.147592	0.156436		notDEG	neither
ENSBTAG00000000886	0.571308	7.31864	1.42036	0.237107	0.252519		86.5992	0.802874	0.451911	1.77662	0.0756308	0.081458		notDEG	neither
ENSBTAG00000068985	-0.161935	7.47956	1.41109	0.238606	0.253979		92.3778	0.171511	0.126692	1.35377	0.17581	0.185851		notDEG	neither
ENSBTAG00000056309	0.37412	6.44068	1.37617	0.244466	0.260079		44.92	0.748822	0.28376	2.63893	0.00831693	0.00934544		notDEG	neither
ENSBTAG00000068760	-0.284193	7.42285	1.35624	0.247869	0.263558		88.9836	-0.00153883	0.241895	-0.00636155	0.994924	0.994924		notDEG	neither
NODE_225014_length_586_cov_17.359528_g125790_i0.mrna1+NODE_254797_length_429_cov_3.218750_g155270_i0.mrna1	0.433046	5.19497	1.34793	0.249305	0.264945		17.7213	0.842498	0.333491	2.5263	0.0115273	0.0128732		notDEG	neither
LOC100847870	-0.228303	11.1443	1.28748	0.26012	0.276292		1166.3	0.176918	0.187297	0.944588	0.344869	0.358126		notDEG	neither
ENSBTAG00000006819	-0.181228	10.9816	1.27344	0.262701	0.278885		1057.18	0.156155	0.15376	1.01557	0.309834	0.322583		notDEG	neither
ENSBTAG00000056878	0.252035	6.9899	1.23057	0.270824	0.287355		65.5493	0.62573	0.209763	2.98303	0.00285407	0.00326763		notDEG	neither
ENSBTAG00000065637	0.393397	7.19004	1.21732	0.27342	0.289956		77.8886	0.69111	0.331383	2.08553	0.0370208	0.0404618		notDEG	neither
ENSBTAG00000070020	-0.169268	8.76553	1.21636	0.273587	0.289979		226.821	0.129328	0.145598	0.888252	0.374405	0.387791		notDEG	neither
ENSBTAG00000069209	-0.622351	6.84959	1.20041	0.276751	0.293177		55.9231	-0.152427	0.561549	-0.27144	0.786053	0.794398		notDEG	neither
ENSBTAG00000053679	-0.183607	9.52494	1.16675	0.283516	0.300184		387.958	0.09767	0.170242	0.573711	0.566163	0.579202		notDEG	neither
ENSBTAG00000068033	0.406796	7.80006	1.14426	0.288189	0.304971		119.296	0.706287	0.355075	1.98912	0.046688	0.05075		notDEG	neither
ENSBTAG00000002550	0.181123	6.5782	1.12739	0.291724	0.308548		48.4094	0.496412	0.145032	3.42277	0.000619875	0.000729759		notDEG	neither
NODE_118567_length_1844_cov_9.278438_g43762_i0.mrna1+NODE_199649_length_754_cov_9.971935_g43762_i1.mrna1	0.171001	9.82067	1.08538	0.300827	0.318008		426.388	0.248347	0.076286	3.25547	0.00113206	0.00131799		notDEG	neither
ENSBTAG00000063677	0.265881	6.61951	1.0794	0.302154	0.319242		51.1605	0.589171	0.225953	2.6075	0.00912071	0.0102371		notDEG	neither
LOC112443013	-0.257284	7.30139	1.07626	0.302854	0.319813		77.9233	-0.00194813	0.218593	-0.00891213	0.992889	0.994382		notDEG	neither
ENSBTAG00000057371	0.353638	6.44004	1.06052	0.306411	0.323398		44.3218	0.770786	0.302569	2.54747	0.0108506	0.0121379		notDEG	neither
ENSBTAG00000068463	0.195686	8.01349	1.05319	0.308056	0.324962		131.315	0.531901	0.158178	3.36267	0.000771938	0.000904516		notDEG	neither
LOC132342554	0.137769	8.71484	1.03486	0.312275	0.329239		222.332	0.434971	0.127837	3.40254	0.000667628	0.000784591		notDEG	neither
LOC132342822	0.160333	10.3739	1.03299	0.312709	0.329523		695.223	0.454648	0.143118	3.17673	0.00148946	0.00172106		notDEG	neither
ENSBTAG00000052472	-0.334223	6.62313	1.01745	0.316372	0.333207		49.2784	-0.0118246	0.299548	-0.0394748	0.968512	0.97094		notDEG	neither
ENSBTAG00000065361	-0.170825	8.24071	1.00975	0.318178	0.334933		155.13	0.141312	0.153141	0.922756	0.356134	0.369633		notDEG	neither
ENSBTAG00000062277	0.393775	6.13973	1.00532	0.319254	0.335889		36.939	0.600464	0.366357	1.63901	0.101211	0.10825		notDEG	neither
LOC112445944	0.197565	6.52784	0.964351	0.329235	0.346208		46.894	0.50278	0.170757	2.94443	0.00323552	0.00369377		notDEG	neither
NODE_131094_length_1604_cov_10.457105_g10117_i7.mrna1+NODE_155720_length_1216_cov_16.905180_g10117_i8.mrna1+NODE_126958_length_1681_cov_15.408978_g10117_i6.mrna1	0.28249	6.46421	0.92716	0.338688	0.35596		45.8684	0.593223	0.272098	2.18018	0.0292441	0.0321026		notDEG	neither
ENSBTAG00000057630	-0.294999	7.7208	0.898845	0.34614	0.363602		101.247	-0.077555	0.265301	-0.292328	0.770035	0.779393		notDEG	neither
ENSBTAG00000004415	-0.334599	6.51439	0.897106	0.346605	0.363898		45.4824	0.110538	0.331191	0.333761	0.73856	0.748672		notDEG	neither
ENSBTAG00000051259	-0.154696	8.22861	0.888091	0.349006	0.366228		158.257	0.128471	0.168334	0.763193	0.445349	0.458656		notDEG	neither
LOC132344138	-0.272851	7.35804	0.862062	0.356145	0.373522		79.1699	0.0461191	0.258365	0.178503	0.858328	0.863946		notDEG	neither
ENSBTAG00000067803	0.184206	7.13495	0.860107	0.35667	0.373876		74.0799	0.493108	0.198249	2.48732	0.012871	0.0143258		notDEG	neither
ENSBTAG00000027962	-0.191581	9.48827	0.858134	0.35722	0.374257		364.875	0.190509	0.184629	1.03184	0.302145	0.314741		notDEG	neither
ENSBTAG00000061949	-0.243022	6.97044	0.849656	0.359594	0.376547		62.2391	0.105163	0.234161	0.449106	0.653355	0.666016		notDEG	neither
NODE_125382_length_1710_cov_65.290876_g47352_i0.mrna1	0.287685	6.36431	0.832553	0.364457	0.38144		41.809	0.67249	0.294659	2.28227	0.0224736	0.0247929		notDEG	neither
ENSBTAG00000055574	-0.131109	7.46355	0.79885	0.374283	0.391518		91.1221	0.158022	0.138043	1.14473	0.252321	0.264494		notDEG	neither
NODE_170110_length_1036_cov_14.026069_g61641_i1.mrna1+NODE_190963_length_825_cov_8.116310_g93991_i0.mrna1+NODE_105138_length_2147_cov_8.564734_g37032_i0.mrna1	-0.225565	6.5107	0.791816	0.376383	0.39351		46.8734	0.0365306	0.251606	0.14519	0.884561	0.889456		notDEG	neither
ENSBTAG00000014417	0.112692	10.476	0.757047	0.387017	0.404416		748.292	0.487475	0.111573	4.36911	1.24752e-05	1.56843e-05		notDEG	neither
ENSBTAG00000005972	0.19217	6.847	0.753838	0.38802	0.405252		59.3126	0.558337	0.194784	2.86644	0.00415117	0.00472562		notDEG	neither
LOC100848568	0.159438	6.6148	0.752842	0.388333	0.405366		50.5511	0.532534	0.173672	3.06632	0.00216709	0.00249252		notDEG	neither
ENSBTAG00000066732	0.225732	7.71561	0.726197	0.396833	0.414023		105.993	0.488495	0.223633	2.18436	0.0289355	0.0317813		notDEG	neither
ENSBTAG00000056974	0.200006	6.92066	0.670147	0.415581	0.433358		61.7575	0.541031	0.22509	2.40362	0.0162338	0.0180185		notDEG	neither
LOC132344846	-0.194567	7.95776	0.655106	0.420849	0.438622		126.673	0.0204072	0.225477	0.0905071	0.927884	0.932081		notDEG	neither
ENSBTAG00000067177	-0.591585	5.7223	0.624838	0.431751	0.44975		12.1498	-3.27178	0.558824	-5.85475	4.77729e-09	6.88522e-09		notDEG	neither
ENSBTAG00000051512	0.24008	7.17781	0.599577	0.441177	0.459329		72.2072	0.485068	0.266824	1.81793	0.0690746	0.0745573		notDEG	neither
ENSBTAG00000055530	0.191894	7.72925	0.585486	0.446568	0.464701		111.992	0.572221	0.235054	2.43442	0.0149157	0.016574		notDEG	neither
ENSBTAG00000063971	0.103195	6.9277	0.580327	0.448562	0.466532		62.8409	0.401886	0.117245	3.42775	0.000608599	0.000717329		notDEG	neither
ENSBTAG00000058832	-0.125446	9.29258	0.52455	0.471149	0.48977		327.403	0.252325	0.164339	1.53539	0.124688	0.132864		notDEG	neither
LOC100300095	-0.0841674	11.7053	0.501408	0.481067	0.499819		1771.71	0.280654	0.117497	2.3886	0.0169126	0.0187616		notDEG	neither
ENSBTAG00000065271	0.088598	7.53105	0.498324	0.482414	0.500959		96.5635	0.444185	0.106868	4.15639	3.2332e-05	4.00693e-05		notDEG	neither
ENSBTAG00000062328	-0.128603	8.04901	0.485938	0.48789	0.506382		134.329	0.138519	0.161452	0.857959	0.390915	0.404472		notDEG	neither
ENSBTAG00000061771	0.0958437	8.27252	0.478044	0.491434	0.509796		161.653	0.477486	0.12111	3.94257	8.06134e-05	9.8802e-05		notDEG	neither
LOC132344823	-0.159081	7.30623	0.477075	0.491872	0.509986		81.3369	0.150686	0.214751	0.70168	0.482878	0.49654		notDEG	neither
ENSBTAG00000001753	0.298458	6.5993	0.475074	0.492792	0.510674		49.2668	0.696391	0.39385	1.76816	0.0770339	0.0828352		notDEG	neither
ENSBTAG00000060372	-0.356303	4.94887	0.46433	0.497709	0.515503		13.3534	-0.0216811	0.471534	-0.04598	0.963326	0.966226		notDEG	neither
ENSBTAG00000026758	-0.212709	7.29933	0.461025	0.499238	0.516819		77.4087	0.0749051	0.282628	0.265031	0.790986	0.79898		notDEG	neither
ENSBTAG00000065829	-0.150693	7.14708	0.448153	0.505259	0.522781		72.5653	0.21592	0.212839	1.01447	0.310357	0.322959		notDEG	neither
ENSBTAG00000062271	-0.155166	7.15339	0.444917	0.506796	0.5241		69.9197	0.135461	0.19593	0.691374	0.489331	0.502658		notDEG	neither
LOC107131350	-0.155756	8.40387	0.419289	0.519266	0.536718		178.278	0.158073	0.22845	0.691935	0.488978	0.502554		notDEG	neither
ENSBTAG00000038322	0.242443	6.45715	0.411947	0.522942	0.53996		45.5391	0.528889	0.352961	1.49843	0.13402	0.142504		notDEG	neither
LOC100847831	-0.13439	6.56772	0.412089	0.522859	0.53996		46.6502	0.216503	0.177352	1.22075	0.22218	0.233757		notDEG	neither
ENSBTAG00000054731	0.123772	9.49289	0.400014	0.528996	0.545928		386.905	0.453048	0.195174	2.32124	0.0202737	0.0223907		notDEG	neither
ENSBTAG00000068297	-0.189542	6.60404	0.387479	0.535515	0.552371		50.4251	0.106474	0.286041	0.372233	0.709719	0.720532		notDEG	neither
ENSBTAG00000063671	-0.139715	8.89604	0.386357	0.536099	0.552688		252.153	0.147153	0.224918	0.654252	0.512949	0.526379		notDEG	neither
NODE_187816_length_854_cov_4.722008_g91299_i0.mrna1	-0.154236	6.62518	0.384022	0.537328	0.553669		51.3082	0.0720192	0.250054	0.288014	0.773336	0.782337		notDEG	neither
LOC112444339	-0.0987673	7.6733	0.360773	0.54988	0.566311		105.131	0.223824	0.152334	1.4693	0.141752	0.150405		notDEG	neither
ENSBTAG00000049127	0.103404	9.78464	0.345324	0.558529	0.574922		467.108	0.431469	0.170249	2.53434	0.011266	0.0125884		notDEG	neither
LOC101906632	0.0724179	9.46327	0.334302	0.564861	0.581141		368.705	0.396713	0.103678	3.82639	0.000130037	0.000157924		notDEG	neither
NODE_116338_length_1892_cov_12.307438_g22701_i1.mrna1+NODE_69621_length_3234_cov_9.505860_g22701_i0.mrna1	0.165916	6.4766	0.306715	0.581348	0.597795		45.3609	0.540964	0.276378	1.95733	0.0503084	0.0545964		notDEG	neither
ENSBTAG00000063704	0.240626	6.66561	0.291725	0.590719	0.60712		48.7716	0.580072	0.389124	1.49071	0.136037	0.144571		notDEG	neither
ENSBTAG00000021433	-0.0862264	10.88	0.260248	0.61144	0.628093		994.826	0.239367	0.165818	1.44355	0.148864	0.1577		notDEG	neither
LOC132342411	0.236851	6.77082	0.258059	0.612949	0.62932		50.5364	1.26602	0.398138	3.17986	0.00147346	0.00170355		notDEG	neither
ENSBTAG00000060852	0.392527	8.90747	0.248303	0.619733	0.635958		88.5893	-1.89514	0.532195	-3.56098	0.000369467	0.000439622		notDEG	neither
ENSBTAG00000060348	0.202889	6.21807	0.239861	0.625738	0.641791		38.1069	0.431711	0.383197	1.1266	0.25991	0.272306		notDEG	neither
ENSBTAG00000062207	-0.0826771	6.8765	0.238706	0.626561	0.642305		59.011	0.247111	0.13953	1.77101	0.0765583	0.0823682		notDEG	neither
ENSBTAG00000050219	-0.0703396	11.7983	0.219588	0.640707	0.65647		1840.33	0.26573	0.127405	2.08571	0.0370052	0.0404618		notDEG	neither
ENSBTAG00000064712	-0.0942392	6.90434	0.2094	0.648554	0.66417		60.8029	0.237502	0.192774	1.23202	0.217941	0.22966		notDEG	neither
ENSBTAG00000051845	0.289499	5.93407	0.197626	0.657926	0.673422		25.874	2.06521	0.623899	3.31017	0.000932377	0.00108932		notDEG	neither
ENSBTAG00000017759	-0.106091	12.0481	0.185171	0.668202	0.68359		2105.78	0.129414	0.213034	0.60748	0.543532	0.556905		notDEG	neither
ENSBTAG00000064911	-0.0777819	6.67575	0.178056	0.674251	0.689192		52.3608	0.27664	0.156062	1.77262	0.0762913	0.0821251		notDEG	neither
ENSBTAG00000056384	-0.170831	6.48852	0.17793	0.674367	0.689192		46.1184	0.121965	0.383684	0.317879	0.750577	0.760468		notDEG	neither
ENSBTAG00000066374	0.170721	6.35875	0.177018	0.675153	0.689643		41.4463	0.473046	0.370461	1.27691	0.201634	0.212812		notDEG	neither
ENSBTAG00000038770	0.10349	7.73284	0.156516	0.693508	0.70803		112.695	0.415118	0.256921	1.61574	0.10615	0.113351		notDEG	neither
ENSBTAG00000051436	0.16195	6.96981	0.144415	0.705006	0.719401		65.1457	0.487104	0.395826	1.2306	0.218473	0.229977		notDEG	neither
ENSBTAG00000069271	0.0528093	8.32475	0.137553	0.711766	0.725929		167.928	0.367454	0.13324	2.75783	0.00581872	0.00657897		notDEG	neither
ENSBTAG00000061579	0.101504	6.72746	0.123879	0.72585	0.739915		54.791	0.439837	0.265168	1.65871	0.0971737	0.104044		notDEG	neither
ENSBTAG00000050317	-0.0626341	9.61701	0.122558	0.727253	0.740968		408.574	0.303956	0.165553	1.836	0.0663576	0.071702		notDEG	neither
ENSBTAG00000069988	0.0511731	7.82991	0.121532	0.72835	0.741708		119.239	0.383427	0.139433	2.7499	0.00596131	0.00673257		notDEG	neither
ENSBTAG00000015730	0.0856632	6.62537	0.11453	0.735985	0.748869		50.0923	0.383369	0.227131	1.68788	0.0914341	0.0981089		notDEG	neither
ENSBTAG00000027786	0.134816	7.20617	0.114404	0.736131	0.748869		77.6046	0.418229	0.372963	1.12137	0.262132	0.27449		notDEG	neither
ENSBTAG00000069858	0.111401	6.94646	0.108226	0.743091	0.755564		61.1068	0.481778	0.297607	1.61884	0.105482	0.112698		notDEG	neither
ENSBTAG00000050359	-0.0454434	11.196	0.107438	0.743989	0.756092		1243.71	0.295133	0.137154	2.15184	0.0314097	0.0344421		notDEG	neither
LOC112449307	0.0710665	6.30812	0.085025	0.771401	0.783552		40.1842	0.42996	0.206233	2.08482	0.0370856	0.0405105		notDEG	neither
ENSBTAG00000020100	-0.0404175	11.1669	0.0753708	0.784423	0.796374		1211.49	0.302751	0.141274	2.14301	0.0321125	0.0351935		notDEG	neither
ENSBTAG00000068301	-0.0721499	7.26295	0.0738287	0.786587	0.798166		79.7937	0.226767	0.250642	0.904746	0.3656	0.378867		notDEG	neither
ENSBTAG00000023846	-0.0368244	8.86568	0.061414	0.804949	0.816384		243.239	0.332474	0.132988	2.50003	0.0124184	0.0138375		notDEG	neither
ENSBTAG00000033167	-0.0766166	7.86021	0.0466167	0.829646	0.841005		117.518	0.265918	0.320086	0.830771	0.406103	0.419752		notDEG	neither
ENSBTAG00000058859	0.0795832	7.24411	0.0423241	0.837561	0.848599		75.7042	0.565619	0.346391	1.63289	0.102492	0.109562		notDEG	neither
ENSBTAG00000061518	0.0471714	7.07544	0.0419682	0.838233	0.848849		69.2648	0.390683	0.212651	1.83721	0.0661796	0.0715871		notDEG	neither
ENSBTAG00000069011	-0.0720107	7.23438	0.0403724	0.841299	0.851522		76.1029	0.259614	0.32676	0.794511	0.426898	0.440335		notDEG	neither
ENSBTAG00000065282	-0.100488	6.88906	0.0398639	0.842288	0.852092		62.9947	0.185349	0.476292	0.389149	0.697166	0.708148		notDEG	neither
ENSBTAG00000063524	-0.0357784	6.91633	0.0354895	0.85108	0.860551		61.1287	0.343979	0.165774	2.07499	0.0379872	0.0414273		notDEG	neither
ENSBTAG00000066770	0.0593307	6.57355	0.034533	0.85308	0.862137		49.8135	0.324783	0.299451	1.0846	0.2781	0.29045		notDEG	neither
ENSBTAG00000038112	-0.039647	8.1541	0.0265028	0.871116	0.879919		145.57	0.225364	0.224591	1.00344	0.315648	0.328294		notDEG	neither
ENSBTAG00000046172	0.0521653	8.46866	0.0241761	0.876856	0.88527		160.523	1.13622	0.249758	4.54928	5.38288e-06	6.88444e-06		notDEG	neither
ENSBTAG00000069942	0.023979	6.94514	0.0203886	0.886838	0.894896		63.2887	0.360518	0.152565	2.36304	0.0181255	0.0200736		notDEG	neither
LOC100335751	0.0292394	8.17118	0.0201992	0.887361	0.894972		149.512	0.40006	0.192271	2.08071	0.0374603	0.0408751		notDEG	neither
ENSBTAG00000056324	0.0215707	6.84123	0.014032	0.906021	0.913331		59.2544	0.292998	0.17577	1.66694	0.0955266	0.102335		notDEG	neither
ENSBTAG00000060122	-0.0500532	6.75673	0.0133117	0.908456	0.915324		28.4455	-0.422633	0.211999	-1.99356	0.0461998	0.0502467		notDEG	neither
ENSBTAG00000062025	0.025657	6.86468	0.012487	0.911323	0.91775		60.2488	0.338302	0.215547	1.5695	0.116531	0.124304		notDEG	neither
LOC112442700	0.0251504	8.32799	0.0120531	0.912871	0.918846		167.407	0.332094	0.21921	1.51496	0.129783	0.138145		notDEG	neither
NODE_264284_length_376_cov_19.113712_g164756_i0.mrna1+NODE_151693_length_1273_cov_10.511706_g28472_i1.mrna1	-0.0265258	6.51802	0.00944055	0.922855	0.928429		46.2489	0.385966	0.23971	1.61014	0.107368	0.114591		notDEG	neither
ENSBTAG00000065534	-0.0332572	6.60905	0.00914811	0.924057	0.92917		50.1294	0.264215	0.327025	0.807935	0.419128	0.432767		notDEG	neither
ENSBTAG00000060246	-0.0218795	7.58602	0.00807756	0.928625	0.933294		94.9162	0.269755	0.207659	1.29903	0.193935	0.204794		notDEG	neither
ENSBTAG00000064002	-0.0432724	4.96188	0.00635114	0.936693	0.940929		12.1967	1.39101	0.470149	2.95866	0.00308982	0.0035335		notDEG	neither
ENSBTAG00000062098	0.0298251	9.03541	0.00601992	0.938363	0.942133		279.982	0.354104	0.361625	0.979204	0.327479	0.340422		notDEG	neither
ENSBTAG00000048445	-0.0191392	7.80998	0.0051958	0.942729	0.946042		116.196	0.343971	0.237142	1.45049	0.146923	0.155809		notDEG	neither
ENSBTAG00000053759	-0.00866078	7.62886	0.00246219	0.960556	0.963448		102.641	0.310056	0.165004	1.87908	0.0602331	0.0652607		notDEG	neither
ENSBTAG00000032603	-0.00954635	12.3998	0.00135819	0.9707	0.973134		2789.4	0.468661	0.237265	1.97526	0.0482384	0.0524069		notDEG	neither
ENSBTAG00000052040	0.0073987	6.29518	0.00038246	0.984449	0.986423		38.4814	0.319069	0.329902	0.967163	0.333463	0.346461		notDEG	neither
ENSBTAG00000066000	-0.00359062	7.08586	0.000344249	0.985246	0.986727		69.7862	0.26081	0.181259	1.43888	0.150185	0.159014		notDEG	neither
ENSBTAG00000066158	-0.00211636	9.76563	0.00017109	0.989598	0.99059		440.557	0.297001	0.121334	2.4478	0.0143732	0.01598		notDEG	neither
[truncated: 2 more rows]
