# Supplementary material for: Identification of novel cattle (Bos taurus) genes and biological insights of their function in pre-implantation embryo development
Source: BMC Genomics. 2024 Aug 9;25:775. doi: 10.1186/s12864-024-10685-5 (PMC11313146; doi:10.1186/s12864-024-10685-5)
Supplement: Supplementary file 7 — Additional file 7: Table S7. Summary of differentially expressed genes (Oocyte - Metaphase II vs. Eight-cell). Summary of DESeq2 and EdgeR output tables for differentially expressed potential gene loci and reference novel gene loci. [file 12864_2024_10685_MOESM7_ESM.xlsx]

## Sheet: Sheet1
Summary of differentially expressed genes (Oocyte - Metaphase II vs. Eight-cell ). Summary of DESeq2 and EdgeR output tables for differentially expressed potential gene loci and reference novel gene loci.
			edger						DESeq2
Gene IDs	logFC	logCPM	F	PValue	FDR		baseMean	log2FoldChange	lfcSE	stat	pvalue	padj		result	direction
ENSBTAG00000056767	-14.7515	12.318	453.869	1.10807e-25	2.21503e-22		2573.26	-13.9878	0.612796	-22.8262	2.52165e-115	2.52039e-112		DEG	up_8c
ENSBTAG00000061354	-5.1197	9.99922	411.493	7.06647e-25	7.06294e-22		524.176	-4.66926	0.190771	-24.4757	2.678e-132	5.35332e-129		DEG	up_8c
ENSBTAG00000064168	-12.8727	10.4488	290.513	1.14274e-21	7.61447e-19		716.784	-12.1437	0.660221	-18.3934	1.48279e-75	1.14004e-73		DEG	up_8c
ENSBTAG00000068505	-4.71553	11.6423	272.497	3.49796e-21	1.7481e-18		1654.66	-4.24476	0.223936	-18.9553	3.99609e-80	3.80389e-78		DEG	up_8c
ENSBTAG00000056312	-7.42101	10.5669	261.514	9.38216e-21	2.41308e-18		751.926	-6.92791	0.320939	-21.5864	2.41243e-103	6.88922e-101		DEG	up_8c
ENSBTAG00000063944	-6.19007	10.5909	262.051	8.90039e-21	2.41308e-18		782.917	-5.71898	0.280476	-20.3903	2.0395e-92	3.39746e-90		DEG	up_8c
LOC101907670	-3.85562	9.93853	261.733	7.84507e-21	2.41308e-18		498.488	-3.36531	0.178229	-18.882	1.60463e-79	1.45803e-77		DEG	up_8c
ENSBTAG00000039662	-3.52776	11.1531	259.024	9.65715e-21	2.41308e-18		1181.49	-3.05169	0.175297	-17.4087	7.08668e-68	3.93507e-66		DEG	up_8c
ENSBTAG00000058367	-6.87503	10.5191	257.126	1.31261e-20	2.91545e-18		736.329	-6.37729	0.291486	-21.8786	4.1544e-106	1.66093e-103		DEG	up_8c
ENSBTAG00000037938	-6.05437	8.98436	253.314	1.50548e-20	3.00192e-18		260.158	-5.62476	0.293994	-19.1322	1.36225e-81	1.43323e-79		DEG	up_8c
ENSBTAG00000064993	-5.27007	7.7845	251.801	1.69583e-20	3.00192e-18		110.48	-4.82392	0.27706	-17.4111	6.80108e-68	3.88439e-66		DEG	up_8c
ENSBTAG00000000242	-8.74803	7.31873	251.032	1.80206e-20	3.00192e-18		77.6056	-8.42566	0.567723	-14.8412	7.93825e-50	2.36844e-48		DEG	up_8c
NODE_234207_length_537_cov_5.917391_g134802_i0.mrna1	-12.0038	10.302	247.953	2.69132e-20	4.13842e-18		658.488	-11.6818	0.664092	-17.5906	2.91009e-69	1.71096e-67		DEG	up_8c
ENSBTAG00000050891	-6.97873	11.2791	245.162	3.36338e-20	4.20212e-18		1280.43	-6.54345	0.314386	-20.8135	3.2692e-96	7.26125e-94		DEG	up_8c
ENSBTAG00000066300	-5.29062	8.86569	244.671	2.99677e-20	4.20212e-18		230.985	-4.79879	0.25217	-19.03	9.63138e-81	9.62657e-79		DEG	up_8c
ENSBTAG00000052579	-8.78228	7.13076	243.665	3.25116e-20	4.20212e-18		69.6296	-8.43872	0.58356	-14.4608	2.14423e-47	5.79231e-46		DEG	up_8c
NODE_16046_length_7364_cov_18.602443_g4317_i1.mrna1	-7.97621	11.3032	241.811	4.40787e-20	5.18314e-18		1343.06	-7.56774	0.366279	-20.6611	7.75403e-95	1.55003e-92		DEG	up_8c
ENSBTAG00000070082	-10.5625	10.1493	223.938	1.97213e-19	2.19016e-17		571.245	-10.3302	0.595616	-17.3437	2.19949e-67	1.18832e-65		DEG	up_8c
NODE_105618_length_2135_cov_54.108844_g37244_i0.mrna1	-10.5659	12.7777	213.426	4.99048e-19	5.25051e-17		3419.11	-10.062	0.444107	-22.6566	1.19973e-113	5.99565e-111		DEG	up_8c
ENSBTAG00000062097	-7.0707	11.2145	211.719	5.82267e-19	5.81976e-17		1234.53	-6.63413	0.341744	-19.4125	6.04548e-84	7.10878e-82		DEG	up_8c
ENSBTAG00000063823	-5.84394	8.74906	206.463	8.47684e-19	8.06914e-17		214.882	-5.37329	0.314469	-17.0869	1.85859e-65	9.2883e-64		DEG	up_8c
ENSBTAG00000060534	-8.20208	10.7349	206.231	9.63092e-19	8.751e-17		904.239	-7.82604	0.402977	-19.4206	5.17021e-84	6.45953e-82		DEG	up_8c
ENSBTAG00000063579	-3.77062	8.28251	201.812	1.27248e-18	1.10595e-16		160.925	-3.32245	0.220258	-15.0844	2.05286e-51	6.61882e-50		DEG	up_8c
ENSBTAG00000065492	-13.0327	13.0138	201.972	1.43394e-18	1.14658e-16		4323.81	-12.7899	0.636911	-20.0812	1.07722e-89	1.53812e-87		DEG	up_8c
ENSBTAG00000034323	-12.5223	11.3135	202.128	1.413e-18	1.14658e-16		1232.7	-12.247	0.686358	-17.8434	3.25313e-71	2.09775e-69		DEG	up_8c
ENSBTAG00000059314	-3.58862	8.8224	196.097	2.20205e-18	1.69304e-16		234.152	-3.12058	0.212671	-14.6733	9.56478e-49	2.61918e-47		DEG	up_8c
ENSBTAG00000064004	-9.02626	11.7503	196.518	2.41171e-18	1.78556e-16		1779.13	-8.59107	0.393228	-21.8476	8.19556e-106	2.73049e-103		DEG	up_8c
ENSBTAG00000068393	-6.71891	9.7587	191.092	4.09332e-18	2.92234e-16		434.588	-6.25531	0.322587	-19.3911	9.18093e-84	1.01959e-81		DEG	up_8c
ENSBTAG00000053476	-3.50464	11.5973	186.906	5.46862e-18	3.76957e-16		1590.66	-3.00794	0.201398	-14.9353	1.94178e-50	6.06504e-49		DEG	up_8c
ENSBTAG00000069670	-4.87216	7.79921	185.253	6.46541e-18	4.30812e-16		109.319	-4.36767	0.274241	-15.9264	4.15754e-57	1.5681e-55		DEG	up_8c
ENSBTAG00000064264	-6.58529	8.97591	185.59	7.08797e-18	4.5706e-16		251.925	-6.13452	0.367067	-16.7123	1.06673e-62	4.63562e-61		DEG	up_8c
NODE_175079_length_982_cov_16.404420_g277_i111.mrna1	-11.6806	9.97	185.274	7.3177e-18	4.57128e-16		516.394	-11.331	0.710585	-15.9461	3.03443e-57	1.16651e-55		DEG	up_8c
NODE_32252_length_5370_cov_15.506140_g6840_i3.mrna1+NODE_50910_length_4092_cov_13.160897_g6840_i7.mrna1	-7.14571	12.0084	181.244	1.10384e-17	6.68661e-16		2153.43	-6.72158	0.366889	-18.3205	5.68357e-75	4.20795e-73		DEG	up_8c
LOC132343000	-8.84129	8.17093	178.426	1.47786e-17	8.68894e-16		150.104	-8.69815	0.625676	-13.902	6.15972e-44	1.36814e-42		DEG	up_8c
ENSBTAG00000061482	-2.67793	10.8539	175.648	1.75263e-17	1.001e-15		970.444	-2.20423	0.1633	-13.4981	1.60539e-41	3.37807e-40		DEG	up_8c
ENSBTAG00000065401	-9.35925	10.4803	175.041	2.10842e-17	1.17076e-15		746.893	-9.01172	0.48942	-18.4131	1.03199e-75	8.25183e-74		DEG	up_8c
ENSBTAG00000065671	-16.1239	13.1096	299.535	2.24704e-17	1.21401e-15		4609.44	-14.9985	0.660934	-22.6929	5.2649e-114	3.50818e-111		DEG	up_8c
ENSBTAG00000056823	-2.21653	10.4838	172.841	2.36488e-17	1.24405e-15		754.726	-1.73256	0.12673	-13.6713	1.50675e-42	3.2739e-41		DEG	up_8c
ENSBTAG00000048228	-7.55812	9.47519	173.017	2.61466e-17	1.34018e-15		358.445	-7.12596	0.390948	-18.2274	3.12875e-74	2.2337e-72		DEG	up_8c
ENSBTAG00000062226	-10.9718	12.915	169.398	3.86056e-17	1.92932e-15		3895.47	-10.5162	0.512109	-20.5351	1.04685e-93	1.90241e-91		DEG	up_8c
ENSBTAG00000049724	-9.74928	8.74936	169.009	4.02726e-17	1.96353e-15		223.225	-9.61091	0.667982	-14.388	6.15669e-47	1.61937e-45		DEG	up_8c
ENSBTAG00000068249	-11.935	11.5289	164.956	6.28518e-17	2.99145e-15		1441.9	-11.678	0.67849	-17.2118	2.16753e-66	1.111e-64		DEG	up_8c
ENSBTAG00000054521	-8.69078	7.66754	163.031	7.78872e-17	3.62085e-15		98.574	-8.43094	0.639521	-13.1832	1.09626e-39	2.12759e-38		DEG	up_8c
ENSBTAG00000038680	-12.2233	14.5205	162.236	8.51411e-17	3.86811e-15		12280.5	-11.8028	0.557828	-21.1584	2.30902e-99	5.76967e-97		DEG	up_8c
NODE_65036_length_3419_cov_15.926990_g21116_i0.mrna1	-5.81719	7.35962	160.906	8.839e-17	3.92648e-15		81.0313	-5.37308	0.382292	-14.0549	7.18681e-45	1.75201e-43		DEG	up_8c
ENSBTAG00000060682	-8.38881	10.461	161.625	9.12062e-17	3.94317e-15		717.553	-7.9705	0.442617	-18.0077	1.69648e-72	1.1694e-70		DEG	up_8c
ENSBTAG00000058410	-5.92174	9.84811	161.479	9.27109e-17	3.94317e-15		473.737	-5.47297	0.321299	-17.0339	4.60543e-65	2.24543e-63		DEG	up_8c
ENSBTAG00000039453	-6.86479	9.85815	158.658	1.27719e-16	5.31895e-15		470.774	-6.39516	0.362732	-17.6305	1.43595e-69	8.69839e-68		DEG	up_8c
NODE_45786_length_4389_cov_14.474722_g141_i5.mrna1	-10.7682	12.5835	157.929	1.38827e-16	5.55029e-15		3180.46	-10.3908	0.5289	-19.646	6.25757e-86	8.33925e-84		DEG	up_8c
NODE_88098_length_2606_cov_8.948201_g29620_i0.mrna1+NODE_217168_length_631_cov_45.732852_g118140_i0.mrna1	-8.65612	7.28333	158.098	1.36163e-16	5.55029e-15		75.7326	-8.39021	0.636765	-13.1763	1.20125e-39	2.30894e-38		DEG	up_8c
ENSBTAG00000004815	-4.72499	9.61443	157.531	1.41699e-16	5.55404e-15		399.317	-4.25689	0.288808	-14.7395	3.59278e-49	1.026e-47		DEG	up_8c
NODE_163118_length_1119_cov_56.232246_g71585_i0.mrna1	-9.06864	10.7027	155.84	1.76638e-16	6.79036e-15		859.71	-8.67375	0.484887	-17.8882	1.45819e-71	9.71638e-70		DEG	up_8c
ENSBTAG00000052041	-9.66084	10.4199	155.573	1.82203e-16	6.87214e-15		667.722	-9.22846	0.533604	-17.2946	5.16722e-67	2.71823e-65		DEG	up_8c
NODE_30646_length_5517_cov_12.921324_g1870_i6.mrna1	-9.55402	7.20361	155.233	1.89533e-16	7.01622e-15		73.3555	-8.85439	0.691869	-12.7978	1.68693e-37	2.90705e-36		DEG	up_8c
ENSBTAG00000066686	-7.60072	7.36172	154.993	1.94905e-16	7.08392e-15		80.2452	-7.33906	0.554159	-13.2436	4.91235e-40	9.91897e-39		DEG	up_8c
ENSBTAG00000068586	-4.25437	8.08233	150.709	2.90069e-16	1.01728e-14		137.39	-3.76088	0.253815	-14.8174	1.1309e-49	3.32452e-48		DEG	up_8c
ENSBTAG00000069672	-9.02066	7.62707	151.72	2.86175e-16	1.01728e-14		94.7557	-8.71391	0.656599	-13.2713	3.39726e-40	6.92972e-39		DEG	up_8c
ENSBTAG00000047865	-7.78496	6.44883	149.148	3.49832e-16	1.20572e-14		41.5898	-7.52302	0.60542	-12.4261	1.88603e-35	2.75195e-34		DEG	up_8c
ENSBTAG00000065664	-5.10385	8.43829	149.337	3.63777e-16	1.23253e-14		179.197	-4.67129	0.332843	-14.0345	9.58444e-45	2.30835e-43		DEG	up_8c
LOC101902037	-7.37553	7.68842	148.807	4.05022e-16	1.3494e-14		101.935	-7.02639	0.504113	-13.9381	3.71607e-44	8.4414e-43		DEG	up_8c
ENSBTAG00000056713	-7.05099	10.5293	148.301	4.30411e-16	1.38773e-14		737.85	-6.55244	0.390562	-16.7769	3.59868e-63	1.63494e-61		DEG	up_8c
NODE_31694_length_5418_cov_24.289646_g10518_i0.mrna1	-11.1365	9.93678	148.427	4.23951e-16	1.38773e-14		497.473	-10.9376	0.731096	-14.9605	1.32965e-50	4.21899e-49		DEG	up_8c
NODE_6370_length_9978_cov_19.557822_g196_i8.mrna1+NODE_3086_length_12211_cov_17.781193_g196_i6.mrna1	-9.73435	9.27459	148.007	4.45954e-16	1.39291e-14		315.478	-9.50128	0.659493	-14.4069	4.68022e-47	1.24744e-45		DEG	up_8c
ENSBTAG00000050710	-8.00656	7.85756	148.072	4.4248e-16	1.39291e-14		112.378	-7.70713	0.571704	-13.481	2.02427e-41	4.21511e-40		DEG	up_8c
ENSBTAG00000011844	-5.19519	8.86128	147.778	4.54978e-16	1.39923e-14		228.92	-4.66497	0.301721	-15.4612	6.33791e-54	2.18439e-52		DEG	up_8c
NODE_14757_length_7588_cov_13.881907_g5445_i0.mrna1	-9.16701	7.17035	146.902	5.09736e-16	1.54388e-14		74.325	-8.70305	0.69439	-12.5334	4.90314e-36	7.42528e-35		DEG	up_8c
NODE_60997_length_3596_cov_18.837738_g10518_i4.mrna1	-9.97324	7.61002	146.404	5.4155e-16	1.61576e-14		96.9343	-9.25666	0.716339	-12.9222	3.37474e-38	6.02332e-37		DEG	up_8c
ENSBTAG00000038051	-4.3817	9.84671	146.013	5.57598e-16	1.63918e-14		459.368	-3.86903	0.275906	-14.023	1.12738e-44	2.65133e-43		DEG	up_8c
LOC132344239	-10.7335	8.32411	145.394	6.12482e-16	1.77442e-14		170.627	-10.0728	0.760665	-13.2421	5.01297e-40	1.00209e-38		DEG	up_8c
LOC132342650	-11.1371	10.7263	142.922	8.30288e-16	2.37106e-14		890.939	-10.9493	0.706557	-15.4967	3.65369e-54	1.30424e-52		DEG	up_8c
LOC618733	-6.25362	10.3847	142.362	8.90021e-16	2.47105e-14		671.724	-5.7569	0.366614	-15.7029	1.44524e-55	5.25278e-54		DEG	up_8c
ENSBTAG00000064341	-9.11812	8.12217	142.386	8.87309e-16	2.47105e-14		138.49	-8.92197	0.677774	-13.1636	1.42067e-39	2.70468e-38		DEG	up_8c
ENSBTAG00000060688	-6.09382	7.58452	141.373	1.00667e-15	2.75662e-14		96.352	-5.6763	0.374214	-15.1686	5.70849e-52	1.8707e-50		DEG	up_8c
ENSBTAG00000048958	-2.88638	9.70481	140.375	1.03198e-15	2.78774e-14		433.723	-2.40748	0.199776	-12.0509	1.91849e-33	2.52307e-32		DEG	up_8c
ENSBTAG00000056494	-5.65146	8.08236	141.038	1.04971e-15	2.79783e-14		134.586	-5.17255	0.364318	-14.1979	9.43937e-46	2.35866e-44		DEG	up_8c
LOC101902240	-3.60113	8.36429	139.973	1.08572e-15	2.85574e-14		166.888	-3.10826	0.239017	-13.0043	1.15624e-38	2.129e-37		DEG	up_8c
NODE_226702_length_577_cov_4.388000_g127438_i0.mrna1	-8.32212	7.16103	139.927	1.20679e-15	3.13294e-14		72.1014	-8.14862	0.657015	-12.4025	2.53346e-35	3.66985e-34		DEG	up_8c
ENSBTAG00000057314	3.9859	7.14735	138.865	1.24964e-15	3.2026e-14		95.0575	4.47559	0.284045	15.7566	6.18621e-56	2.29004e-54		DEG	up_MII
ENSBTAG00000067558	-5.48988	10.8825	138.186	1.50419e-15	3.80616e-14		951.579	-4.97734	0.338479	-14.705	5.98384e-49	1.66135e-47		DEG	up_8c
NODE_222116_length_603_cov_14.218631_g19228_i1.mrna1	-8.35342	7.82571	137.922	1.55537e-15	3.88648e-14		112.613	-8.11683	0.630905	-12.8654	7.04963e-38	1.23616e-36		DEG	up_8c
ENSBTAG00000066771	-5.07529	8.59868	137.399	1.64362e-15	4.00684e-14		195.663	-4.60871	0.323672	-14.2388	5.26175e-46	1.34849e-44		DEG	up_8c
NODE_26566_length_5918_cov_15.625578_g8595_i1.mrna1	-9.75188	6.77857	216.09	1.64359e-15	4.00684e-14		53.6862	-8.57468	0.611562	-14.0209	1.16055e-44	2.6976e-43		DEG	up_8c
ENSBTAG00000059680	-3.35189	9.07042	136.609	1.66796e-15	4.01716e-14		279.22	-2.89138	0.235252	-12.2906	1.01749e-34	1.45282e-33		DEG	up_8c
NODE_188456_length_848_cov_3.352789_g91848_i0.mrna1	-10.8092	11.3107	137.236	1.69756e-15	4.0398e-14		1334.79	-10.5286	0.629906	-16.7146	1.02635e-62	4.55929e-61		DEG	up_8c
ENSBTAG00000064018	-9.04339	9.2386	137.105	1.72632e-15	4.05989e-14		311.859	-8.76559	0.592429	-14.796	1.55415e-49	4.50253e-48		DEG	up_8c
ENSBTAG00000069504	-7.21192	8.64158	136.742	1.80833e-15	4.155e-14		194.307	-6.73735	0.435283	-15.4781	4.87625e-54	1.71011e-52		DEG	up_8c
ENSBTAG00000060347	-5.97867	7.59175	136.827	1.78868e-15	4.155e-14		95.958	-5.56272	0.397442	-13.9963	1.64221e-44	3.77332e-43		DEG	up_8c
NODE_196699_length_777_cov_21.695714_g99047_i0.mrna1	-9.67196	8.68394	136.079	1.96901e-15	4.47278e-14		209.567	-9.51989	0.706562	-13.4735	2.23882e-41	4.61382e-40		DEG	up_8c
NODE_40823_length_4699_cov_16.053440_g711_i5.mrna1+NODE_161515_length_1140_cov_12.446849_g70377_i0.mrna1	-9.77938	11	135.855	2.0266e-15	4.55187e-14		1046.22	-9.38041	0.558716	-16.7892	2.9273e-63	1.36085e-61		DEG	up_8c
ENSBTAG00000068939	-7.90491	6.86426	134.791	2.29854e-15	5.10532e-14		56.8846	-7.63664	0.627801	-12.1641	4.82721e-34	6.56435e-33		DEG	up_8c
ENSBTAG00000066506	-8.16479	7.12094	134.68	2.35857e-15	5.18108e-14		67.0843	-7.87504	0.652479	-12.0694	1.53215e-33	2.02832e-32		DEG	up_8c
LOC101904375	-6.34616	8.29849	134.472	2.42311e-15	5.265e-14		152.265	-5.85579	0.394301	-14.8511	6.84754e-50	2.07397e-48		DEG	up_8c
ENSBTAG00000062342	-8.22681	9.58766	133.122	2.88874e-15	6.20923e-14		373.295	-7.76525	0.479552	-16.1927	5.6779e-59	2.27002e-57		DEG	up_8c
ENSBTAG00000066909	-7.58387	6.69	132.452	2.97903e-15	6.33519e-14		53.0036	-7.53235	0.625776	-12.0368	2.27539e-33	2.95357e-32		DEG	up_8c
ENSBTAG00000049505	-7.14356	7.08074	132.49	3.13784e-15	6.60268e-14		67.2527	-6.86477	0.543809	-12.6235	1.56707e-36	2.4666e-35		DEG	up_8c
ENSBTAG00000060597	2.58069	8.878	131.245	3.36332e-15	6.93643e-14		311.698	3.04315	0.218362	13.9362	3.81621e-44	8.57146e-43		DEG	up_MII
NODE_126292_length_1693_cov_17.067450_g47858_i0.mrna1	-9.53179	8.36314	131.956	3.36585e-15	6.93643e-14		167.803	-9.36885	0.708939	-13.2153	7.15945e-40	1.40311e-38		DEG	up_8c
NODE_187878_length_853_cov_9.972938_g91346_i0.mrna1	-10.9416	8.51382	131.731	3.46711e-15	7.07219e-14		193.034	-10.2508	0.788282	-13.004	1.16088e-38	2.129e-37		DEG	up_8c
ENSBTAG00000053706	-15.7514	12.7372	206.026	3.77221e-15	7.61682e-14		3615.13	-14.648	0.719389	-20.3616	3.66062e-92	5.62891e-90		DEG	up_8c
NODE_44925_length_4439_cov_15.413113_g14576_i0.mrna1+NODE_137755_length_1489_cov_12.443343_g14576_i2.mrna1	-8.77494	7.79934	130.813	3.91385e-15	7.82379e-14		113.372	-8.63249	0.685577	-12.5916	2.3493e-36	3.6405e-35		DEG	up_8c
ENSBTAG00000068261	-7.38459	14.7445	130.656	3.99628e-15	7.83193e-14		14304.8	-6.93161	0.430664	-16.0952	2.75873e-58	1.08131e-56		DEG	up_8c
ENSBTAG00000068924	-3.91568	8.45976	129.959	3.99171e-15	7.83193e-14		182.586	-3.46993	0.285968	-12.134	6.97748e-34	9.36107e-33		DEG	up_8c
NODE_25158_length_6080_cov_15.678328_g8595_i0.mrna1+NODE_184167_length_887_cov_6.658025_g88208_i0.mrna1	-4.75956	6.90808	129.177	4.43259e-15	8.60267e-14		59.4615	-4.3083	0.337231	-12.7755	2.24649e-37	3.74228e-36		DEG	up_8c
ENSBTAG00000047301	-2.96939	7.32152	129.06	4.50327e-15	8.65581e-14		82.2568	-2.50325	0.222616	-11.2447	2.45978e-29	2.58795e-28		DEG	up_8c
ENSBTAG00000056014	-8.12971	12.4053	129.004	4.979e-15	9.47906e-14		2648.46	-7.60824	0.447578	-16.9987	8.3981e-65	3.99709e-63		DEG	up_8c
NODE_218970_length_621_cov_1.669118_g119896_i0.mrna1	-9.2758	7.88875	126.573	6.90854e-15	1.30285e-13		116.778	-9.01562	0.708498	-12.725	4.29631e-37	6.98237e-36		DEG	up_8c
ENSBTAG00000031774	-3.5515	10.0388	125.464	7.56688e-15	1.41366e-13		538.65	-3.05429	0.256376	-11.9133	1.0088e-32	1.28446e-31		DEG	up_8c
ENSBTAG00000046720	-14.2406	11.2276	195.313	7.69866e-15	1.42496e-13		1231.37	-13.0942	0.696809	-18.7916	8.84357e-79	7.68622e-77		DEG	up_8c
NODE_128156_length_1658_cov_12.813409_g48907_i0.mrna1	-7.19979	8.12343	125.126	8.41445e-15	1.54316e-13		141.058	-6.82678	0.503972	-13.546	8.37105e-42	1.78018e-40		DEG	up_8c
ENSBTAG00000003408	-10.5347	8.12278	124.918	8.6575e-15	1.5733e-13		141.046	-9.79814	0.783519	-12.5053	6.9843e-36	1.04191e-34		DEG	up_8c
ENSBTAG00000002069	-8.445	11.3789	123.081	1.11503e-14	2.00806e-13		1348.52	-7.97791	0.487257	-16.3731	2.97741e-60	1.23997e-58		DEG	up_8c
ENSBTAG00000065827	-3.60186	9.71938	122.091	1.19828e-14	2.13871e-13		447.665	-3.18376	0.277529	-11.4718	1.82801e-30	2.04144e-29		DEG	up_8c
ENSBTAG00000067192	-4.4497	6.59449	120.495	1.4659e-14	2.59321e-13		47.3814	-3.97544	0.326783	-12.1654	4.75223e-34	6.50665e-33		DEG	up_8c
ENSBTAG00000058876	-3.15602	8.42647	119.244	1.7504e-14	3.06935e-13		175.491	-2.66826	0.233174	-11.4432	2.54223e-30	2.79226e-29		DEG	up_8c
LOC132343398	-1.64502	12.1007	119.168	1.76964e-14	3.07609e-13		2387.31	-1.17557	0.12224	-9.61684	6.78851e-22	4.84651e-21		DEG	up_8c
LOC112446689	-3.0684	6.91605	118.126	2.05381e-14	3.53929e-13		60.7235	-2.61316	0.220689	-11.8409	2.39815e-32	2.99619e-31		DEG	up_8c
ENSBTAG00000065233	-4.35605	9.71152	118.122	2.23891e-14	3.80848e-13		420.958	-3.85578	0.307075	-12.5565	3.66405e-36	5.59117e-35		DEG	up_8c
ENSBTAG00000011195	-2.62036	7.90865	117.496	2.24813e-14	3.80848e-13		123.92	-2.1532	0.193612	-11.1212	9.89384e-29	9.98878e-28		DEG	up_8c
ENSBTAG00000052938	-14.7282	11.7148	177.415	2.74473e-14	4.61069e-13		1809.68	-13.6496	0.732076	-18.6451	1.38401e-77	1.15277e-75		DEG	up_8c
ENSBTAG00000067599	-10.3276	8.65805	116.549	2.80539e-14	4.67331e-13		203.364	-9.98626	0.781276	-12.782	2.06735e-37	3.50222e-36		DEG	up_8c
ENSBTAG00000016748	-11.4874	13.7864	116.266	2.92251e-14	4.82818e-13		6820.33	-10.9703	0.615614	-17.8201	4.93106e-71	3.08037e-69		DEG	up_8c
ENSBTAG00000049441	-4.50769	7.0453	114.768	3.34058e-14	5.44186e-13		65.7553	-4.09562	0.322757	-12.6895	6.76418e-37	1.09045e-35		DEG	up_8c
ENSBTAG00000061307	-3.0836	6.9205	114.752	3.34842e-14	5.44186e-13		61.6602	-2.62987	0.236361	-11.1265	9.32401e-29	9.46127e-28		DEG	up_8c
ENSBTAG00000003661	-8.08689	8.84944	114.582	3.73135e-14	6.0153e-13		232.658	-7.72487	0.549389	-14.0608	6.60952e-45	1.63116e-43		DEG	up_8c
NODE_222575_length_601_cov_3.748092_g123399_i0.mrna1+NODE_160771_length_1150_cov_2.541473_g69844_i0.mrna1+NODE_128118_length_1659_cov_7.247155_g48889_i0.mrna1	-8.54803	7.174	113.944	4.09604e-14	6.49972e-13		67.3666	-8.22131	0.698231	-11.7745	5.2837e-32	6.44032e-31		DEG	up_8c
ENSBTAG00000058458	-8.54311	6.87636	113.943	4.09687e-14	6.49972e-13		55.3909	-8.10933	0.697834	-11.6207	3.23421e-31	3.78081e-30		DEG	up_8c
ENSBTAG00000062255	-10.7461	11.0081	113.565	4.33037e-14	6.81606e-13		998.1	-10.3617	0.675025	-15.3501	3.53773e-53	1.19863e-51		DEG	up_8c
ENSBTAG00000066409	-3.23307	8.26259	112.457	4.69722e-14	7.33574e-13		159.471	-2.76885	0.260815	-10.6162	2.5067e-26	2.23701e-25		DEG	up_8c
ENSBTAG00000063994	-11.1653	10.334	112.424	5.12283e-14	7.9384e-13		614.079	-10.8944	0.784911	-13.8798	8.39472e-44	1.84407e-42		DEG	up_8c
ENSBTAG00000063797	-10.5023	9.10894	111.834	5.59137e-14	8.5978e-13		277.859	-10.2668	0.786107	-13.0603	5.55217e-39	1.03727e-37		DEG	up_8c
ENSBTAG00000030470	-2.23662	9.83695	111.179	5.68343e-14	8.67265e-13		487.21	-1.76858	0.184994	-9.56019	1.1754e-21	8.23383e-21		DEG	up_8c
LOC112448395	-2.08669	7.76699	110.109	6.67494e-14	1.01085e-12		114.36	-1.60613	0.162706	-9.87138	5.53993e-23	4.16328e-22		DEG	up_8c
NODE_69263_length_3248_cov_14.975402_g12475_i1.mrna1	-9.97009	8.27073	110.579	6.74089e-14	1.01153e-12		162.953	-9.66647	0.790347	-12.2307	2.13205e-34	3.00138e-33		DEG	up_8c
NODE_192704_length_810_cov_17.653479_g95504_i0.mrna1	-7.15422	6.75333	110.493	6.78067e-14	1.01153e-12		51.8125	-6.98379	0.59558	-11.726	9.37499e-32	1.12895e-30		DEG	up_8c
ENSBTAG00000065216	-3.20803	9.16328	109.484	7.33527e-14	1.08616e-12		294.628	-2.72394	0.249748	-10.9068	1.07009e-27	1.04347e-26		DEG	up_8c
ENSBTAG00000064711	-7.11684	12.6066	109.847	7.52291e-14	1.10576e-12		3290.25	-6.67824	0.453729	-14.7186	4.89851e-49	1.37917e-47		DEG	up_8c
ENSBTAG00000064429	-9.81107	10.7702	109.582	7.82946e-14	1.14241e-12		868.92	-9.39131	0.630387	-14.8977	3.41253e-50	1.04948e-48		DEG	up_8c
ENSBTAG00000069721	-2.8814	8.43815	108.71	8.25041e-14	1.19511e-12		179.906	-2.40457	0.225462	-10.6651	1.48257e-26	1.35327e-25		DEG	up_8c
ENSBTAG00000058187	-5.66171	8.41771	109.184	8.31402e-14	1.19566e-12		175.412	-5.24444	0.406641	-12.897	4.68057e-38	8.28006e-37		DEG	up_8c
LOC112449280	-2.25842	8.64706	108.582	8.41235e-14	1.20116e-12		212.964	-1.79921	0.187465	-9.59754	8.18728e-22	5.80368e-21		DEG	up_8c
NODE_154574_length_1232_cov_7.083117_g65459_i0.mrna1	-3.84214	6.65311	107.625	9.7372e-14	1.38047e-12		49.5432	-3.39518	0.293076	-11.5846	4.93091e-31	5.69762e-30		DEG	up_8c
ENSBTAG00000063185	-2.74282	11.6212	107.281	1.02645e-13	1.44498e-12		1619.53	-2.23539	0.210724	-10.6081	2.73135e-26	2.41592e-25		DEG	up_8c
ENSBTAG00000013866	-3.68196	12.4822	107.483	1.05843e-13	1.47959e-12		2904.92	-3.18364	0.277387	-11.4773	1.71625e-30	1.92741e-29		DEG	up_8c
NODE_221142_length_608_cov_20.751412_g122007_i0.mrna1	-10.4535	8.78575	107.278	1.11063e-13	1.54177e-12		211.537	-10.0432	0.787789	-12.7486	3.17443e-37	5.24436e-36		DEG	up_8c
ENSBTAG00000061940	-5.03694	7.94768	106.044	1.34226e-13	1.85046e-12		119.507	-4.51869	0.371172	-12.1741	4.2694e-34	5.88589e-33		DEG	up_8c
NODE_54097_length_3926_cov_18.123149_g13951_i1.mrna1	-10.1195	7.69842	105.699	1.41557e-13	1.93817e-12		103.998	-9.35853	0.821409	-11.3933	4.51751e-30	4.90788e-29		DEG	up_8c
NODE_209391_length_682_cov_12.474380_g110684_i0.mrna1+NODE_213614_length_654_cov_6.899480_g114699_i0.mrna1	4.74999	5.69646	104.392	1.60657e-13	2.18471e-12		33.8186	5.28953	0.318586	16.6031	6.61428e-62	2.81318e-60		DEG	up_MII
NODE_238211_length_516_cov_16.571754_g138753_i0.mrna1	-8.07247	10.1738	104.404	1.73075e-13	2.33768e-12		580.283	-7.60591	0.530233	-14.3445	1.15403e-46	2.99599e-45		DEG	up_8c
ENSBTAG00000058809	-7.78193	6.63893	103.265	2.06821e-13	2.77473e-12		48.4632	-7.57443	0.674486	-11.2299	2.90699e-29	3.04244e-28		DEG	up_8c
ENSBTAG00000058598	7.46577	7.59116	102.91	2.18673e-13	2.91419e-12		132.437	7.82008	0.788621	9.91615	3.54152e-23	2.7021e-22		DEG	up_MII
ENSBTAG00000065330	6.96003	7.26359	102.554	2.31323e-13	3.06235e-12		106.471	7.38287	0.678906	10.8746	1.52241e-27	1.47019e-26		DEG	up_MII
NODE_182854_length_900_cov_17.742406_g82705_i1.mrna1	-7.90437	7.69746	102.492	2.33577e-13	3.07185e-12		102.875	-7.67597	0.644725	-11.9058	1.10408e-32	1.39688e-31		DEG	up_8c
ENSBTAG00000066114	-7.33729	6.64622	102.305	2.40573e-13	3.14317e-12		48.5712	-7.08767	0.663735	-10.6785	1.2838e-26	1.17721e-25		DEG	up_8c
ENSBTAG00000064562	-4.26824	7.63048	101.882	2.49014e-13	3.23233e-12		101.534	-3.84137	0.346158	-11.0972	1.29504e-28	1.3009e-27		DEG	up_8c
ENSBTAG00000034844	2.87476	5.48345	100.641	2.91197e-13	3.73842e-12		28.0368	3.36893	0.2208	15.2578	1.46012e-52	4.86463e-51		DEG	up_MII
ENSBTAG00000059485	-5.35459	7.95085	101.09	2.91742e-13	3.73842e-12		121.931	-4.86172	0.393176	-12.3652	4.02991e-35	5.79554e-34		DEG	up_8c
ENSBTAG00000068199	-4.1415	7.97087	100.84	2.97409e-13	3.78675e-12		125.164	-3.64669	0.325169	-11.2148	3.4512e-29	3.57458e-28		DEG	up_8c
NODE_135185_length_1532_cov_20.650172_g46225_i2.mrna1+NODE_190852_length_826_cov_7.329773_g93894_i0.mrna1	2.08925	7.35697	100.129	3.16154e-13	3.99995e-12		104.633	2.55083	0.18786	13.5784	5.38095e-42	1.15662e-40		DEG	up_MII
NODE_33707_length_5248_cov_15.539934_g11146_i0.mrna1	-8.68752	8.11349	100.23	3.34746e-13	4.20853e-12		147.049	-8.64455	0.733278	-11.7889	4.45252e-32	5.46049e-31		DEG	up_8c
NODE_102289_length_2217_cov_4.693458_g35695_i0.mrna1+NODE_256788_length_418_cov_8.363636_g157260_i0.mrna1	-6.9821	7.22569	99.9474	3.50281e-13	4.37632e-12		75.539	-6.65132	0.567989	-11.7103	1.12884e-31	1.35123e-30		DEG	up_8c
ENSBTAG00000065539	-5.1426	8.02571	98.819	4.20186e-13	5.21709e-12		128.311	-4.66508	0.374406	-12.46	1.2344e-35	1.82783e-34		DEG	up_8c
ENSBTAG00000066851	-7.76799	10.7691	97.8855	4.8898e-13	6.03377e-12		884.704	-7.31203	0.514294	-14.2176	7.12415e-46	1.80268e-44		DEG	up_8c
ENSBTAG00000061953	-9.02401	8.21156	97.8206	4.94179e-13	6.06052e-12		150.551	-8.86845	0.758524	-11.6917	1.405e-31	1.66189e-30		DEG	up_8c
ENSBTAG00000054074	2.21744	10.0923	97.0455	5.22459e-13	6.36826e-12		716.935	2.67863	0.222533	12.037	2.27003e-33	2.95357e-32		DEG	up_MII
ENSBTAG00000063048	-2.0009	7.92942	96.699	5.53173e-13	6.70177e-12		129.125	-1.53202	0.171706	-8.92233	4.56599e-19	2.80843e-18		DEG	up_8c
LOC616942	-7.7295	8.55718	96.8527	5.78953e-13	6.97186e-12		188.093	-7.32117	0.572927	-12.7785	2.16092e-37	3.62999e-36		DEG	up_8c
ENSBTAG00000052803	1.57119	11.5916	96.0398	6.16912e-13	7.38447e-12		1982.33	2.0113	0.168376	11.9453	6.87076e-33	8.80426e-32		DEG	up_MII
ENSBTAG00000066474	-8.39224	7.98458	96.4288	6.20746e-13	7.38614e-12		126.819	-8.16761	0.705208	-11.5818	5.09363e-31	5.85182e-30		DEG	up_8c
ENSBTAG00000065294	-1.86535	9.92694	95.9281	6.2845e-13	7.43356e-12		527.3	-1.41499	0.170682	-8.29021	1.13051e-16	5.88512e-16		DEG	up_8c
LOC112441593	-7.14954	8.73318	95.5428	7.18556e-13	8.44937e-12		218.318	-6.74936	0.528032	-12.7821	2.06381e-37	3.50222e-36		DEG	up_8c
NODE_165968_length_1085_cov_7.300595_g73732_i0.mrna1+NODE_166579_length_1078_cov_6.145854_g74191_i0.mrna1+NODE_222990_length_598_cov_16.990403_g123808_i0.mrna1+NODE_165317_length_1092_cov_18.073892_g73247_i0.mrna1	-6.35207	7.21951	95.3	7.48074e-13	8.74503e-12		78.7462	-6.07061	0.539614	-11.2499	2.31824e-29	2.45193e-28		DEG	up_8c
ENSBTAG00000062040	-6.35613	6.60502	95.0427	7.63663e-13	8.87536e-12		48.3158	-6.03497	0.548303	-11.0066	3.55025e-28	3.51334e-27		DEG	up_8c
ENSBTAG00000026809	-2.89055	9.24566	94.6085	7.83107e-13	9.04874e-12		311.136	-2.40024	0.241512	-9.93839	2.83363e-23	2.19552e-22		DEG	up_8c
ENSBTAG00000065334	-3.12629	7.81428	94.5241	7.94261e-13	9.12487e-12		116.575	-2.67125	0.276551	-9.65913	4.4965e-22	3.23328e-21		DEG	up_8c
ENSBTAG00000062474	-11.6764	9.25767	94.8814	8.01977e-13	9.16087e-12		318.522	-10.9735	0.900218	-12.1898	3.52347e-34	4.89126e-33		DEG	up_8c
ENSBTAG00000058341	-2.14385	8.2142	94.2646	8.2961e-13	9.42268e-12		153.206	-1.62327	0.168025	-9.66091	4.41901e-22	3.20058e-21		DEG	up_8c
NODE_192235_length_814_cov_14.043419_g18428_i3.mrna1	2.41834	7.91964	94.1359	8.47742e-13	9.57422e-12		158.768	2.83658	0.251077	11.2976	1.34783e-29	1.4408e-28		DEG	up_MII
ENSBTAG00000020116	-7.13448	8.84156	94.1523	9.05757e-13	1.0172e-11		228.191	-6.68919	0.522295	-12.8073	1.49219e-37	2.59381e-36		DEG	up_8c
ENSBTAG00000049003	-5.6296	7.90299	93.6882	9.79021e-13	1.09333e-11		119.305	-5.16985	0.440575	-11.7343	8.50076e-32	1.02988e-30		DEG	up_8c
ENSBTAG00000063083	-3.69895	6.84704	93.1182	1.00654e-12	1.11165e-11		56.952	-3.22543	0.284053	-11.355	7.00203e-30	7.56598e-29		DEG	up_8c
ENSBTAG00000059534	-6.01016	7.18071	93.552	1.00168e-12	1.11165e-11		74.191	-5.65158	0.499014	-11.3255	9.81168e-30	1.05449e-28		DEG	up_8c
ENSBTAG00000059796	-6.97337	8.33643	92.8184	1.13349e-12	1.23452e-11		154.284	-6.49858	0.521966	-12.4502	1.39519e-35	2.05072e-34		DEG	up_8c
ENSBTAG00000063232	-7.33207	6.66541	92.8036	1.13633e-12	1.23452e-11		48.029	-7.05704	0.662488	-10.6523	1.70074e-26	1.54535e-25		DEG	up_8c
ENSBTAG00000058985	-3.22347	8.9676	92.4809	1.12534e-12	1.23452e-11		258.524	-2.75977	0.277853	-9.9325	3.00607e-23	2.31121e-22		DEG	up_8c
ENSBTAG00000058801	-7.89297	6.69248	92.7545	1.14579e-12	1.23807e-11		48.4808	-7.57591	0.712443	-10.6337	2.07665e-26	1.86154e-25		DEG	up_8c
LOC101902960	-12.8596	10.4348	91.7633	1.3556e-12	1.45691e-11		708.183	-12.1263	0.991746	-12.2272	2.22398e-34	3.10891e-33		DEG	up_8c
NODE_259879_length_401_cov_9.185185_g160351_i0.mrna1	-9.74078	6.76789	130.551	1.40537e-12	1.50232e-11		51.4973	-8.51511	0.673967	-12.6343	1.36599e-36	2.16716e-35		DEG	up_8c
LOC107132679	-2.4841	7.27411	90.8918	1.47195e-12	1.56512e-11		80.967	-2.03921	0.228358	-8.92987	4.26506e-19	2.63144e-18		DEG	up_8c
LOC112447410	1.77107	9.92283	90.6864	1.52495e-12	1.6129e-11		629.189	2.19499	0.199933	10.9786	4.84178e-28	4.76784e-27		DEG	up_MII
NODE_83678_length_2741_cov_7.528904_g27038_i1.mrna1+NODE_109152_length_2054_cov_8.256955_g27038_i2.mrna1+NODE_78943_length_2901_cov_11.596671_g26061_i0.mrna1+NODE_142243_length_1416_cov_11.562360_g57319_i0.mrna1	-6.69679	9.14942	90.6952	1.62716e-12	1.71194e-11		271.771	-6.1709	0.489403	-12.609	1.88327e-36	2.94114e-35		DEG	up_8c
LOC132344853	-4.04417	8.56474	90.6538	1.63875e-12	1.71511e-11		189.911	-3.53158	0.335886	-10.5142	7.42925e-26	6.48519e-25		DEG	up_8c
NODE_135152_length_1533_cov_11.805632_g53015_i0.mrna1+NODE_275269_length_311_cov_6.910256_g175741_i0.mrna1	-7.85664	9.45349	90.2563	1.75467e-12	1.82687e-11		355.306	-7.44636	0.574076	-12.971	1.78595e-38	3.24555e-37		DEG	up_8c
LOC112446777	-1.83177	9.63807	89.3735	1.91432e-12	1.98276e-11		431.559	-1.37279	0.174285	-7.87672	3.36087e-15	1.58452e-14		DEG	up_8c
ENSBTAG00000059682	6.14564	7.77809	89.695	1.93309e-12	1.99188e-11		152.405	6.53741	0.610668	10.7053	9.60857e-27	8.89237e-26		DEG	up_MII
NODE_194594_length_795_cov_3.516713_g97166_i0.mrna1	-3.81834	7.68078	89.3752	1.97295e-12	2.02253e-11		100.79	-3.31871	0.322149	-10.3018	6.9161e-25	5.85817e-24		DEG	up_8c
LOC101905499	-3.56327	8.12938	89.2854	1.9962e-12	2.03592e-11		144.564	-3.10503	0.31586	-9.83042	8.32742e-23	6.23465e-22		DEG	up_8c
LOC112442020	-7.42087	8.0359	89.369	2.04531e-12	2.07542e-11		132.337	-7.05666	0.597906	-11.8023	3.79775e-32	4.68623e-31		DEG	up_8c
LOC132342442	-7.24038	9.32478	88.9565	2.1971e-12	2.21819e-11		329.813	-6.8068	0.538617	-12.6376	1.31072e-36	2.0961e-35		DEG	up_8c
ENSBTAG00000065617	-9.19804	8.62099	88.8257	2.24767e-12	2.25784e-11		201.738	-8.98506	0.788071	-11.4013	4.11736e-30	4.4976e-29		DEG	up_8c
ENSBTAG00000059444	-8.21497	6.90446	88.7252	2.28735e-12	2.27483e-11		63.1308	-8.12611	0.759725	-10.6961	1.06131e-26	9.7768e-26		DEG	up_8c
ENSBTAG00000056843	-8.95462	6.58549	88.7266	2.2868e-12	2.27483e-11		45.2982	-8.15936	0.810635	-10.0654	7.85706e-24	6.30773e-23		DEG	up_8c
ENSBTAG00000059554	5.59563	5.22553	88.3159	2.30294e-12	2.279e-11		24.0568	6.26337	0.446631	14.0236	1.11813e-44	2.65133e-43		DEG	up_MII
ENSBTAG00000069212	-5.36729	6.98001	88.6179	2.31945e-12	2.28403e-11		65.1005	-4.98393	0.441352	-11.2924	1.4305e-29	1.52105e-28		DEG	up_8c
ENSBTAG00000063782	-7.42299	9.0584	88.1672	2.52129e-12	2.47061e-11		265.803	-6.97815	0.555408	-12.564	3.3299e-36	5.12035e-35		DEG	up_8c
NODE_244292_length_484_cov_11.756757_g144789_i0.mrna1	-10.3492	7.36193	124.447	2.55077e-12	2.48731e-11		79.431	-9.13988	0.695838	-13.1351	2.0732e-39	3.90974e-38		DEG	up_8c
ENSBTAG00000058197	-2.22955	8.2772	86.3601	3.25384e-12	3.15749e-11		161.817	-1.7448	0.197319	-8.84255	9.3562e-19	5.63345e-18		DEG	up_8c
ENSBTAG00000056520	-3.017	9.59944	86.232	3.41531e-12	3.29816e-11		393.435	-2.5017	0.262054	-9.54651	1.34144e-21	9.23027e-21		DEG	up_8c
ENSBTAG00000064679	-2.80666	10.0364	85.7464	3.70734e-12	3.56297e-11		533.911	-2.28255	0.243132	-9.38812	6.1082e-21	4.09742e-20		DEG	up_8c
ENSBTAG00000058834	-7.73852	8.26698	85.8037	3.82601e-12	3.65942e-11		151.163	-7.39138	0.624394	-11.8377	2.49191e-32	3.09399e-31		DEG	up_8c
ENSBTAG00000054744	-8.57314	6.64632	85.6771	3.91325e-12	3.72504e-11		47.0432	-8.04266	0.78486	-10.2473	1.21751e-24	1.00988e-23		DEG	up_8c
LOC789733	-2.11212	11.5492	85.0985	4.07776e-12	3.86325e-11		1585.35	-1.63947	0.189987	-8.62939	6.16804e-18	3.53292e-17		DEG	up_8c
ENSBTAG00000069046	-6.1315	7.66031	85.2982	4.18705e-12	3.94807e-11		105.692	-5.77622	0.503945	-11.462	2.04737e-30	2.27372e-29		DEG	up_8c
ENSBTAG00000066579	-2.1056	7.50238	84.89	4.23371e-12	3.97333e-11		95.2898	-1.64208	0.195584	-8.3958	4.62751e-17	2.50688e-16		DEG	up_8c
ENSBTAG00000057069	-3.4516	6.71172	83.9748	4.99507e-12	4.66595e-11		50.9657	-2.97455	0.300594	-9.89555	4.35229e-23	3.29554e-22		DEG	up_8c
ENSBTAG00000060507	-4.60525	7.75415	84.2185	5.08245e-12	4.7255e-11		107.976	-4.12884	0.38479	-10.7301	7.34982e-27	6.83362e-26		DEG	up_8c
ENSBTAG00000057727	-1.86263	8.20413	83.737	5.21538e-12	4.82664e-11		158.41	-1.40103	0.179656	-7.79842	6.26893e-15	2.87422e-14		DEG	up_8c
ENSBTAG00000056582	-2.35262	11.3001	83.6759	5.27365e-12	4.85808e-11		1318.51	-1.86179	0.213486	-8.7209	2.7601e-18	1.61802e-17		DEG	up_8c
NODE_231266_length_552_cov_11.726316_g131908_i0.mrna1+NODE_204344_length_718_cov_20.374415_g105953_i0.mrna1	-7.38845	10.3117	83.4843	5.80376e-12	5.32188e-11		675.723	-6.99592	0.549057	-12.7417	3.46815e-37	5.68265e-36		DEG	up_8c
NODE_152592_length_1260_cov_14.786982_g64091_i0.mrna1+NODE_199369_length_756_cov_16.861561_g101444_i0.mrna1	-9.25445	6.87561	83.2529	6.05266e-12	5.52478e-11		57.0011	-8.4908	0.852892	-9.95529	2.39113e-23	1.85987e-22		DEG	up_8c
LOC107132964	-7.68365	5.73842	82.4775	6.79364e-12	6.17295e-11		24.0654	-7.07536	0.750233	-9.43089	4.06626e-21	2.75541e-20		DEG	up_8c
ENSBTAG00000064440	-2.33826	6.77981	82.0889	7.04973e-12	6.37666e-11		56.0306	-1.89765	0.194818	-9.74063	2.02294e-22	1.48671e-21		DEG	up_8c
ENSBTAG00000052173	2.63645	9.34379	81.9696	7.45247e-12	6.71058e-11		432.862	3.08042	0.290946	10.5876	3.40167e-26	2.98243e-25		DEG	up_MII
ENSBTAG00000059018	-8.8489	7.51106	81.8528	7.81597e-12	7.00634e-11		94.0231	-8.70206	0.808638	-10.7614	5.23809e-27	4.96253e-26		DEG	up_8c
ENSBTAG00000066970	-11.8743	9.86782	81.5876	8.20644e-12	7.32153e-11		531.244	-11.5417	0.948927	-12.1629	4.89668e-34	6.61383e-33		DEG	up_8c
ENSBTAG00000034676	-2.55848	7.55146	81.2435	8.24084e-12	7.32153e-11		97.8953	-2.09823	0.248446	-8.44544	3.02902e-17	1.66805e-16		DEG	up_8c
ENSBTAG00000049862	-3.95424	6.53689	80.8205	8.91379e-12	7.84963e-11		44.7935	-3.50999	0.326249	-10.7586	5.39768e-27	5.0896e-26		DEG	up_8c
LOC104975366	-3.74499	6.73054	80.8327	8.89366e-12	7.84963e-11		52.3318	-3.31402	0.329772	-10.0494	9.23887e-24	7.35797e-23		DEG	up_8c
ENSBTAG00000065767	-4.09181	10.0609	80.0278	1.0954e-11	9.604e-11		541.85	-3.59763	0.345136	-10.4238	1.9306e-25	1.65634e-24		DEG	up_8c
ENSBTAG00000064844	6.44692	7.92077	79.4012	1.23141e-11	1.07026e-10		168.419	6.82329	0.731871	9.32308	1.1301e-20	7.43112e-20		DEG	up_MII
NODE_248194_length_463_cov_86.233161_g148675_i0.mrna1	6.24751	6.79651	79.4221	1.2266e-11	1.07026e-10		76.2534	6.54951	0.703108	9.31508	1.21863e-20	7.96095e-20		DEG	up_MII
NODE_161670_length_1138_cov_10.537229_g6553_i13.mrna1+NODE_222578_length_601_cov_3.578244_g123402_i0.mrna1	-3.35251	7.25875	77.8443	1.56044e-11	1.35035e-10		78.9139	-2.91485	0.327828	-8.8914	6.0343e-19	3.67761e-18		DEG	up_8c
ENSBTAG00000057936	-3.41964	7.69882	77.5039	1.69715e-11	1.46233e-10		103.334	-2.91751	0.317338	-9.1937	3.79555e-20	2.40867e-19		DEG	up_8c
NODE_167649_length_1065_cov_8.686235_g75003_i0.mrna1	-9.64346	6.67325	106.363	1.73227e-11	1.48618e-10		47.9782	-8.41273	0.709216	-11.862	1.8646e-32	2.34424e-31		DEG	up_8c
ENSBTAG00000021397	-5.09705	8.32147	77.4783	1.77015e-11	1.51219e-10		160.969	-4.62978	0.435094	-10.6409	1.92349e-26	1.73984e-25		DEG	up_8c
ENSBTAG00000055749	-3.06765	8.22939	77.1139	1.79909e-11	1.53038e-10		153.645	-2.58821	0.287444	-9.00421	2.17224e-19	1.35274e-18		DEG	up_8c
ENSBTAG00000058615	-1.95672	10.3986	76.8801	1.87629e-11	1.58928e-10		723.987	-1.49207	0.196275	-7.60193	2.9175e-14	1.26509e-13		DEG	up_8c
ENSBTAG00000054342	-6.95391	7.19497	77.05	1.92067e-11	1.62001e-10		75.4908	-6.68016	0.639894	-10.4395	1.63721e-25	1.41068e-24		DEG	up_8c
LOC101905883	-3.54595	10.0657	76.4932	2.13654e-11	1.79452e-10		547.885	-3.06458	0.324462	-9.4451	3.55077e-21	2.41428e-20		DEG	up_8c
ENSBTAG00000059651	-6.73551	8.60256	76.4348	2.16062e-11	1.80715e-10		187.499	-6.24255	0.538219	-11.5985	4.19275e-31	4.87285e-30		DEG	up_8c
ENSBTAG00000061288	-4.39401	7.34253	76.3367	2.20167e-11	1.83381e-10		78.3169	-3.86972	0.384887	-10.0542	8.80638e-24	7.04158e-23		DEG	up_8c
LOC101903564	-7.82101	6.45214	75.773	2.45401e-11	2.0355e-10		43.1731	-7.5773	0.779671	-9.71859	2.51233e-22	1.83962e-21		DEG	up_8c
LOC100848180	-10.4689	8.78462	75.3402	2.66805e-11	2.2039e-10		210.21	-10.0342	0.918962	-10.919	9.3504e-28	9.16247e-27		DEG	up_8c
ENSBTAG00000025756	-3.40958	10.3639	75.2915	2.69334e-11	2.21564e-10		662.75	-2.89161	0.310899	-9.3008	1.39391e-20	9.04685e-20		DEG	up_8c
ENSBTAG00000067270	-5.67992	7.43632	74.9906	2.85519e-11	2.33915e-10		85.0299	-5.23581	0.494178	-10.595	3.14393e-26	2.7686e-25		DEG	up_8c
ENSBTAG00000056208	-10.3488	8.64793	74.9125	2.89883e-11	2.36521e-10		193.823	-9.91703	0.914599	-10.843	2.152e-27	2.0583e-26		DEG	up_8c
ENSBTAG00000069280	-4.53047	9.19255	74.3925	3.20776e-11	2.60663e-10		311.463	-4.13219	0.414682	-9.9647	2.1752e-23	1.69852e-22		DEG	up_8c
ENSBTAG00000060870	-6.82482	6.28216	74.2346	3.30818e-11	2.67735e-10		36.0504	-6.54249	0.667175	-9.80626	1.05816e-22	7.86342e-22		DEG	up_8c
NODE_151257_length_1279_cov_13.860233_g21513_i3.mrna1+NODE_135730_length_1523_cov_11.738589_g21513_i2.mrna1+NODE_153985_length_1240_cov_14.452279_g61677_i1.mrna1+NODE_148970_length_1312_cov_12.705263_g61677_i0.mrna1	3.10878	5.7259	73.834	3.39187e-11	2.73401e-10		33.656	3.60919	0.333533	10.8211	2.73577e-27	2.60419e-26		DEG	up_MII
LOC132345979	-2.12311	7.29284	73.3488	3.73261e-11	2.99658e-10		81.5249	-1.62887	0.208515	-7.81176	5.63965e-15	2.6157e-14		DEG	up_8c
NODE_96843_length_2357_cov_11.115789_g1031_i14.mrna1+NODE_165951_length_1085_cov_10.747024_g1031_i16.mrna1	-9.08493	7.44869	73.5191	3.80621e-11	3.04345e-10		80.22	-8.64351	0.844494	-10.2351	1.38007e-24	1.13999e-23		DEG	up_8c
ENSBTAG00000056356	5.77836	5.09811	72.9485	4.186e-11	3.33379e-10		21.8962	6.33254	0.639485	9.90257	4.05699e-23	3.08362e-22		DEG	up_MII
ENSBTAG00000066419	-2.31331	8.42212	72.6447	4.29178e-11	3.40447e-10		178.759	-1.83938	0.224472	-8.19425	2.52158e-16	1.27935e-15		DEG	up_8c
ENSBTAG00000064627	-1.89587	10.8135	72.5951	4.33433e-11	3.42464e-10		955.752	-1.41209	0.187132	-7.54593	4.49064e-14	1.90995e-13		DEG	up_8c
ENSBTAG00000062846	-4.54011	8.21975	72.6809	4.49072e-11	3.53423e-10		146.278	-4.01858	0.393064	-10.2237	1.55272e-24	1.27732e-23		DEG	up_8c
ENSBTAG00000058243	-11.3805	8.37922	97.7865	4.70791e-11	3.69063e-10		172.425	-10.2579	0.791089	-12.9667	1.88883e-38	3.40159e-37		DEG	up_8c
ENSBTAG00000063187	-3.27317	6.982	72.0695	4.81326e-11	3.75848e-10		63.1297	-2.78824	0.316735	-8.80306	1.33131e-18	7.94415e-18		DEG	up_8c
ENSBTAG00000057475	-6.19688	6.08183	72.0843	4.94616e-11	3.84723e-10		30.915	-5.78951	0.606464	-9.54633	1.34368e-21	9.23027e-21		DEG	up_8c
NODE_194395_length_796_cov_8.842837_g96987_i0.mrna1	-9.71415	6.74198	97.3154	4.9834e-11	3.85862e-10		51.3874	-8.51167	0.735414	-11.574	5.58333e-31	6.37776e-30		DEG	up_8c
ENSBTAG00000064618	-2.63857	7.21619	71.8797	4.99941e-11	3.85862e-10		74.8047	-2.12747	0.256086	-8.30762	9.76391e-17	5.13633e-16		DEG	up_8c
ENSBTAG00000065989	-6.36759	9.38529	71.6729	5.48755e-11	4.21908e-10		339.252	-5.90568	0.526043	-11.2266	3.01793e-29	3.1421e-28		DEG	up_8c
ENSBTAG00000052466	-4.66702	11.1643	71.3705	5.82967e-11	4.46495e-10		1152.98	-4.1734	0.408281	-10.2219	1.58222e-24	1.29625e-23		DEG	up_8c
ENSBTAG00000069363	-1.83181	7.97586	70.5252	6.56691e-11	5.0104e-10		132.097	-1.32773	0.174537	-7.60715	2.80214e-14	1.22036e-13		DEG	up_8c
ENSBTAG00000058072	-1.99075	9.96939	70.3772	6.76688e-11	5.14334e-10		528.402	-1.49572	0.197675	-7.56658	3.83175e-14	1.64371e-13		DEG	up_8c
LOC782892	-5.26391	9.32958	69.8267	7.95808e-11	6.02583e-10		327.849	-4.79929	0.458755	-10.4616	1.2971e-25	1.12735e-24		DEG	up_8c
ENSBTAG00000062644	-1.57144	9.4485	69.4234	8.21742e-11	6.19873e-10		384.912	-1.13267	0.178579	-6.34269	2.25784e-10	6.7164e-10		DEG	up_8c
ENSBTAG00000060794	-2.24045	7.50614	69.1889	8.62156e-11	6.47334e-10		95.5678	-1.7945	0.228657	-7.84802	4.22641e-15	1.97859e-14		DEG	up_8c
LOC132346115	-2.49375	7.65193	69.1749	8.64624e-11	6.47334e-10		107.476	-2.08455	0.272677	-7.64476	2.09336e-14	9.21725e-14		DEG	up_8c
ENSBTAG00000057763	-3.99787	6.4307	68.869	9.20645e-11	6.86705e-10		42.14	-3.52662	0.384769	-9.16556	4.92916e-20	3.11816e-19		DEG	up_8c
ENSBTAG00000039346	-16.0132	12.9989	91.9886	9.62343e-11	7.09861e-10		3839.72	-14.7349	0.901375	-16.3471	4.55828e-60	1.85959e-58		DEG	up_8c
NODE_169221_length_1047_cov_4.259794_g76192_i0.mrna1	-9.93254	6.9543	91.9996	9.61009e-11	7.09861e-10		61.2865	-8.76539	0.761629	-11.5087	1.19197e-30	1.34618e-29		DEG	up_8c
ENSBTAG00000038619	-6.39163	7.04475	68.9165	9.57979e-11	7.09861e-10		63.1355	-5.96335	0.596369	-9.99944	1.53262e-23	1.21095e-22		DEG	up_8c
LOC132343182	5.65795	7.81162	68.8611	9.68905e-11	7.12074e-10		155.836	6.11387	0.651539	9.38374	6.36745e-21	4.25704e-20		DEG	up_MII
NODE_179138_length_938_cov_18.364692_g6647_i6.mrna1	-11.733	8.7288	91.7013	9.97931e-11	7.30719e-10		216.55	-10.5867	0.800371	-13.2272	6.11383e-40	1.21005e-38		DEG	up_8c
ENSBTAG00000063939	-2.21882	7.04494	68.3207	1.03072e-10	7.51971e-10		67.2047	-1.73936	0.208845	-8.32845	8.19099e-17	4.32026e-16		DEG	up_8c
ENSBTAG00000060516	-6.76307	6.5339	68.4704	1.04972e-10	7.63054e-10		44.2568	-6.4581	0.676316	-9.54894	1.31028e-21	9.09459e-21		DEG	up_8c
ENSBTAG00000023487	-3.72868	8.70141	68.0127	1.15341e-10	8.35388e-10		210.333	-3.25478	0.350699	-9.28083	1.68166e-20	1.0844e-19		DEG	up_8c
ENSBTAG00000023169	-2.99437	8.55103	67.7392	1.19391e-10	8.61598e-10		190.854	-2.49439	0.299491	-8.32877	8.16865e-17	4.31988e-16		DEG	up_8c
NODE_217167_length_631_cov_192.218412_g118139_i0.mrna1+NODE_45995_length_4377_cov_16.967907_g13562_i1.mrna1	3.2827	7.87069	67.7266	1.22362e-10	8.76708e-10		154.967	3.9262	0.350498	11.2018	3.99542e-29	4.11693e-28		DEG	up_MII
ENSBTAG00000050919	2.7481	9.74275	67.7415	1.21984e-10	8.76708e-10		574.146	3.14853	0.337364	9.33276	1.03146e-20	6.80494e-20		DEG	up_MII
NODE_1788_length_13884_cov_15.738176_g243_i4.mrna1+NODE_19369_length_6830_cov_12.859026_g6843_i0.mrna1	-10.2326	7.24773	89.9409	1.24898e-10	8.91679e-10		78.0727	-9.11477	0.780114	-11.6839	1.54051e-31	1.81146e-30		DEG	up_8c
ENSBTAG00000068380	-4.83217	7.43247	67.4065	1.30746e-10	9.30109e-10		90.9045	-4.46141	0.465231	-9.58966	8.83763e-22	6.24255e-21		DEG	up_8c
ENSBTAG00000050737	-7.90337	6.28364	67.2476	1.35129e-10	9.52248e-10		38.8241	-7.59438	0.836725	-9.07632	1.12313e-19	7.03803e-19		DEG	up_8c
ENSBTAG00000068269	-3.23939	8.03964	67.2296	1.34537e-10	9.52248e-10		134.205	-2.751	0.327047	-8.41164	4.04309e-17	2.20824e-16		DEG	up_8c
ENSBTAG00000062533	-2.34095	9.39481	67.0112	1.35287e-10	9.52248e-10		346.841	-1.84663	0.23275	-7.93393	2.12314e-15	1.01051e-14		DEG	up_8c
ENSBTAG00000061689	-6.04813	6.83309	66.8308	1.47371e-10	1.03367e-09		52.8324	-5.58525	0.559587	-9.98103	1.84532e-23	1.45094e-22		DEG	up_8c
ENSBTAG00000059992	-7.52838	9.99485	66.6297	1.53684e-10	1.07044e-09		466.977	-6.936	0.592729	-11.7018	1.2476e-31	1.48449e-30		DEG	up_8c
NODE_79877_length_2868_cov_13.618416_g2049_i10.mrna1+NODE_95053_length_2406_cov_18.167454_g2049_i11.mrna1	3.81549	6.59723	66.5507	1.53182e-10	1.07044e-09		64.9672	4.21243	0.426134	9.88522	4.82524e-23	3.63987e-22		DEG	up_MII
NODE_268330_length_353_cov_6.278986_g168802_i0.mrna1	-5.35551	8.95362	66.5446	1.5644e-10	1.08585e-09		247.789	-4.85595	0.469015	-10.3535	4.03415e-25	3.4316e-24		DEG	up_8c
ENSBTAG00000069177	-7.38649	7.22374	66.4025	1.61159e-10	1.11473e-09		72.9715	-7.10273	0.737297	-9.63347	5.77453e-22	4.13738e-21		DEG	up_8c
LOC112442246	-1.26251	9.96	65.9242	1.69965e-10	1.17159e-09		541.529	-0.767229	0.117235	-6.54438	5.97424e-11	1.88665e-10		DEG	up_8c
ENSBTAG00000066605	-2.76522	9.37746	66.0146	1.7221e-10	1.18298e-09		337.657	-2.24813	0.277948	-8.08832	6.04909e-16	3.01549e-15		DEG	up_8c
ENSBTAG00000058550	5.84324	5.20544	65.9324	1.77857e-10	1.21759e-09		23.5726	6.55701	0.667787	9.81902	9.325e-23	6.95547e-22		DEG	up_MII
ENSBTAG00000067491	-10.7444	7.75063	87.0904	1.80908e-10	1.23425e-09		110.465	-9.61548	0.801589	-11.9955	3.75028e-33	4.83665e-32		DEG	up_8c
ENSBTAG00000037981	-3.05633	8.46187	65.6913	1.8434e-10	1.25339e-09		181.104	-2.56265	0.296389	-8.64624	5.32244e-18	3.07502e-17		DEG	up_8c
LOC132345481	-1.69225	8.59973	65.5026	1.85807e-10	1.25908e-09		205.886	-1.19949	0.170258	-7.04513	1.85288e-12	6.84639e-12		DEG	up_8c
ENSBTAG00000046372	-6.72452	8.09852	65.5021	1.94722e-10	1.3106e-09		135.432	-6.2844	0.611062	-10.2844	8.28638e-25	6.98923e-24		DEG	up_8c
ENSBTAG00000064534	-5.93161	7.63265	65.5104	1.94383e-10	1.3106e-09		103.451	-5.57447	0.552378	-10.0918	6.00795e-24	4.8623e-23		DEG	up_8c
ENSBTAG00000058022	3.56004	7.99146	64.6826	2.31621e-10	1.55373e-09		170.107	4.01377	0.398707	10.0669	7.7341e-24	6.23406e-23		DEG	up_MII
ENSBTAG00000062957	5.63687	7.26659	64.6615	2.32665e-10	1.55551e-09		105.469	6.04594	0.689095	8.77374	1.72829e-18	1.02518e-17		DEG	up_MII
ENSBTAG00000067290	-1.87615	8.43278	63.7186	2.71949e-10	1.81209e-09		178.887	-1.34944	0.181911	-7.41813	1.18786e-13	4.87585e-13		DEG	up_8c
ENSBTAG00000039028	-11.1078	8.10924	83.9384	2.75452e-10	1.82933e-09		146.465	-10.0221	0.817123	-12.2651	1.39495e-34	1.97766e-33		DEG	up_8c
ENSBTAG00000003937	-2.61145	9.24475	63.6911	2.78297e-10	1.84211e-09		313.969	-2.12394	0.273379	-7.76922	7.89691e-15	3.61234e-14		DEG	up_8c
ENSBTAG00000063069	-3.09546	8.03808	63.5786	2.90213e-10	1.91464e-09		136.322	-2.63886	0.325691	-8.10234	5.39113e-16	2.69422e-15		DEG	up_8c
ENSBTAG00000011441	-2.26408	7.78083	63.2092	3.03548e-10	1.99603e-09		112.897	-1.76827	0.23484	-7.52966	5.0873e-14	2.15e-13		DEG	up_8c
LOC101903400	-4.19548	7.48155	63.3739	3.06424e-10	2.00833e-09		87.5563	-3.69108	0.416528	-8.86155	7.89065e-19	4.77982e-18		DEG	up_8c
NODE_68159_length_3291_cov_16.289670_g3430_i2.mrna1	-9.65784	6.68738	82.0574	3.56001e-10	2.32564e-09		49.1136	-8.4465	0.774955	-10.8993	1.16093e-27	1.12655e-26		DEG	up_8c
ENSBTAG00000060265	-5.18848	6.6336	62.6132	3.6112e-10	2.3514e-09		47.8843	-4.73238	0.474151	-9.98074	1.85087e-23	1.45094e-22		DEG	up_8c
ENSBTAG00000066104	-6.04846	7.23492	62.5888	3.63038e-10	2.35621e-09		73.258	-5.6089	0.575057	-9.75363	1.77991e-22	1.3178e-21		DEG	up_8c
ENSBTAG00000056179	-2.22584	6.79283	62.3294	3.67458e-10	2.37718e-09		57.6573	-1.76742	0.243883	-7.24699	4.2615e-13	1.67034e-12		DEG	up_8c
ENSBTAG00000056497	-4.4791	9.52452	62.5071	3.69525e-10	2.38284e-09		345.141	-3.8706	0.413024	-9.37136	7.16057e-21	4.73973e-20		DEG	up_8c
NODE_135652_length_1524_cov_18.454734_g53311_i0.mrna1+NODE_226445_length_578_cov_24.003992_g127185_i0.mrna1+NODE_192352_length_813_cov_14.777174_g95191_i0.mrna1+NODE_84915_length_2701_cov_17.708079_g28014_i1.mrna1	4.20231	7.31443	61.8183	4.29273e-10	2.75922e-09		106.692	4.96215	0.445568	11.1367	8.3167e-29	8.48219e-28		DEG	up_MII
ENSBTAG00000057528	5.66642	5.60093	61.633	4.47018e-10	2.86407e-09		31.9809	6.39958	0.659289	9.7068	2.82062e-22	2.05782e-21		DEG	up_MII
ENSBTAG00000051176	-4.30668	7.45315	61.4721	4.6304e-10	2.95724e-09		85.3599	-3.80768	0.428364	-8.88889	6.17234e-19	3.75031e-18		DEG	up_8c
ENSBTAG00000062505	-4.99619	6.95216	60.6116	5.59503e-10	3.56193e-09		59.9798	-4.55088	0.467039	-9.7441	1.95499e-22	1.44207e-21		DEG	up_8c
NODE_147948_length_1327_cov_58.357600_g61013_i0.mrna1+NODE_149010_length_1312_cov_5.423482_g51811_i1.mrna1	-3.5389	6.13923	60.3928	5.62745e-10	3.5712e-09		34.1426	-3.05228	0.381473	-8.00129	1.23123e-15	5.91641e-15		DEG	up_8c
ENSBTAG00000045867	2.12638	10.9315	60.5226	5.68565e-10	3.59671e-09		1289.6	2.55256	0.284206	8.98136	2.67447e-19	1.66033e-18		DEG	up_MII
ENSBTAG00000060745	6.25848	5.94986	60.5224	5.70643e-10	3.59847e-09		41.3234	6.66742	0.882319	7.5567	4.13424e-14	1.76589e-13		DEG	up_MII
ENSBTAG00000064501	4.38811	9.37941	60.4117	5.84776e-10	3.676e-09		460.977	4.79102	0.516	9.28491	1.61849e-20	1.04704e-19		DEG	up_MII
ENSBTAG00000064350	-5.39383	7.00922	60.194	6.13672e-10	3.84555e-09		61.7996	-4.94834	0.512272	-9.6596	4.47591e-22	3.23009e-21		DEG	up_8c
LOC112448569	5.89964	5.65791	59.9442	6.48654e-10	4.05206e-09		32.9107	6.42947	0.74961	8.57709	9.73077e-18	5.54183e-17		DEG	up_MII
LOC101903832	-4.26616	8.19554	59.7805	6.72708e-10	4.18923e-09		144.452	-3.7619	0.425462	-8.8419	9.41051e-19	5.64913e-18		DEG	up_8c
ENSBTAG00000065380	-6.95878	6.99784	59.5691	7.05155e-10	4.37765e-09		59.7207	-6.58835	0.716307	-9.19766	3.65829e-20	2.32895e-19		DEG	up_8c
ENSBTAG00000067999	-4.12776	7.34146	59.5095	7.14596e-10	4.42253e-09		81.0307	-3.6746	0.418975	-8.77046	1.77932e-18	1.05233e-17		DEG	up_8c
ENSBTAG00000063193	-1.28893	11.2048	59.308	7.16967e-10	4.42351e-09		1293.09	-0.807029	0.142322	-5.67044	1.42434e-08	3.55019e-08		DEG	up_8c
ENSBTAG00000069144	-2.45499	7.36411	59.2736	7.22528e-10	4.4441e-09		85.0587	-1.9756	0.274345	-7.20116	5.97033e-13	2.29955e-12		DEG	up_8c
ENSBTAG00000062243	-2.92795	7.29334	59.2382	7.28287e-10	4.46579e-09		77.9105	-2.40712	0.312893	-7.69311	1.43597e-14	6.43612e-14		DEG	up_8c
NODE_66082_length_3377_cov_15.758182_g21471_i0.mrna1	-8.35592	5.44775	76.8008	7.46598e-10	4.56407e-09		19.9803	-7.14887	0.758067	-9.4304	4.0852e-21	2.75889e-20		DEG	up_8c
NODE_104998_length_2150_cov_16.383985_g13951_i4.mrna1	-9.52079	6.55458	76.3192	8.00482e-10	4.86372e-09		46.1492	-8.35634	0.803257	-10.4031	2.40058e-25	2.05075e-24		DEG	up_8c
NODE_83422_length_2748_cov_16.168476_g27768_i0.mrna1	5.49374	4.6265	58.9463	7.99621e-10	4.86372e-09		15.2627	6.01773	0.771529	7.79975	6.2031e-15	2.85057e-14		DEG	up_MII
ENSBTAG00000063735	-1.81372	7.8523	58.5989	8.41106e-10	5.09506e-09		122.071	-1.34613	0.199048	-6.76281	1.35337e-11	4.59319e-11		DEG	up_8c
ENSBTAG00000002545	-11.9345	8.92896	75.7632	8.67881e-10	5.24137e-09		270.352	-10.9068	0.870806	-12.5249	5.45495e-36	8.19883e-35		DEG	up_8c
ENSBTAG00000068053	5.7387	6.06506	58.4794	9.00325e-10	5.42093e-09		45.087	6.11446	0.776486	7.87453	3.42015e-15	1.60868e-14		DEG	up_MII
LOC100847319	-6.62202	7.58185	58.2567	9.46733e-10	5.66623e-09		93.9334	-6.20787	0.661862	-9.3794	6.63522e-21	4.42127e-20		DEG	up_8c
ENSBTAG00000057045	-1.58091	7.73594	58.0802	9.46012e-10	5.66623e-09		113.467	-1.09872	0.171207	-6.41751	1.38521e-10	4.21467e-10		DEG	up_8c
ENSBTAG00000049752	-9.30285	13.2637	58.2324	9.51957e-10	5.68048e-09		5361.13	-8.90722	0.804176	-11.0762	1.63648e-28	1.63566e-27		DEG	up_8c
ENSBTAG00000066899	-2.55863	7.40991	57.9745	9.69007e-10	5.76501e-09		86.8751	-2.07993	0.278788	-7.46059	8.61329e-14	3.57219e-13		DEG	up_8c
NODE_64508_length_3441_cov_16.085910_g14901_i4.mrna1+NODE_73352_length_3096_cov_14.502484_g14901_i10.mrna1+NODE_67141_length_3332_cov_15.828571_g14901_i6.mrna1+NODE_79073_length_2896_cov_15.455126_g14901_i11.mrna1	5.1552	8.36224	57.9347	1.01829e-09	6.04026e-09		226.265	5.90426	0.583003	10.1273	4.17963e-24	3.39637e-23		DEG	up_MII
ENSBTAG00000063793	-6.38179	9.87087	57.7729	1.05637e-09	6.24757e-09		445.325	-5.79447	0.565038	-10.255	1.12375e-24	9.35986e-24		DEG	up_8c
NODE_74280_length_3064_cov_15.718447_g21601_i1.mrna1+NODE_66419_length_3361_cov_17.754263_g21601_i0.mrna1+NODE_114390_length_1934_cov_16.330102_g21601_i8.mrna1	1.98841	6.73316	57.3753	1.11088e-09	6.51795e-09		67.5977	2.41251	0.252356	9.55996	1.17803e-21	8.23383e-21		DEG	up_MII
ENSBTAG00000055704	4.19882	7.78223	57.5475	1.11187e-09	6.51795e-09		151.093	4.55985	0.521093	8.75055	2.12317e-18	1.25198e-17		DEG	up_MII
ENSBTAG00000056174	-2.50026	7.68043	57.3925	1.10652e-09	6.51795e-09		107.213	-2.05045	0.288657	-7.10341	1.21715e-12	4.57346e-12		DEG	up_8c
ENSBTAG00000052465	-4.08941	8.44888	57.2149	1.19941e-09	6.99015e-09		169.041	-3.53583	0.413697	-8.54692	1.26416e-17	7.13856e-17		DEG	up_8c
ENSBTAG00000033344	1.78401	11.7093	57.0472	1.1976e-09	6.99015e-09		2184.25	2.18009	0.256747	8.49119	2.04537e-17	1.14851e-16		DEG	up_MII
ENSBTAG00000068136	4.0809	10.1287	57.0269	1.25207e-09	7.27584e-09		777.233	4.3676	0.51063	8.55336	1.19552e-17	6.77011e-17		DEG	up_MII
ENSBTAG00000059116	-7.09596	9.34867	56.9723	1.26778e-09	7.3458e-09		334.87	-6.6553	0.692705	-9.60769	7.41944e-22	5.2781e-21		DEG	up_8c
ENSBTAG00000012330	-1.80528	10.2728	56.5961	1.3285e-09	7.67535e-09		657.035	-1.30586	0.205902	-6.34212	2.26622e-10	6.72134e-10		DEG	up_8c
ENSBTAG00000067365	-2.16106	7.41858	56.352	1.40548e-09	8.09671e-09		87.5081	-1.66272	0.236471	-7.0314	2.04469e-12	7.4997e-12		DEG	up_8c
NODE_211421_length_668_cov_18.580372_g101220_i1.mrna1	5.6173	6.37686	56.4924	1.4153e-09	8.12982e-09		55.8852	6.04259	0.728608	8.29333	1.10119e-16	5.7625e-16		DEG	up_MII
ENSBTAG00000054899	-3.5532	7.3862	56.4496	1.42929e-09	8.18669e-09		82.154	-3.03942	0.379523	-8.00853	1.16086e-15	5.61877e-15		DEG	up_8c
NODE_162154_length_1132_cov_5.556398_g70860_i0.mrna1+NODE_186197_length_868_cov_16.876106_g89912_i0.mrna1	-3.14736	7.33823	56.2597	1.46287e-09	8.35506e-09		80.9841	-2.65378	0.344562	-7.7019	1.3406e-14	6.02214e-14		DEG	up_8c
NODE_214993_length_645_cov_7.480634_g116026_i0.mrna1	4.78543	5.05591	56.0759	1.53044e-09	8.71609e-09		21.0958	5.26385	0.551137	9.55088	1.28597e-21	8.95701e-21		DEG	up_MII
ENSBTAG00000050051	-8.10861	7.11453	55.8776	1.63089e-09	9.26176e-09		70.5869	-7.94812	0.927434	-8.57001	1.0348e-17	5.87659e-17		DEG	up_8c
NODE_150233_length_1294_cov_14.025472_g62515_i0.mrna1+NODE_76340_length_2990_cov_17.051493_g25092_i0.mrna1	5.47482	5.45566	55.717	1.69264e-09	9.58522e-09		28.6896	5.96517	0.718659	8.30042	1.03741e-16	5.44301e-16		DEG	up_MII
ENSBTAG00000061657	-3.07067	7.36593	55.572	1.71083e-09	9.66089e-09		83.3405	-2.57498	0.345563	-7.45155	9.22477e-14	3.81787e-13		DEG	up_8c
ENSBTAG00000063237	-1.96956	10.1585	55.4584	1.7294e-09	9.73823e-09		596.525	-1.44333	0.221149	-6.52649	6.73297e-11	2.10959e-10		DEG	up_8c
ENSBTAG00000015666	-1.66402	10.1195	55.1789	1.84599e-09	1.03655e-08		600.671	-1.18915	0.199696	-5.9548	2.60397e-09	6.94045e-09		DEG	up_8c
ENSBTAG00000060455	-4.70813	7.26772	54.3672	2.31909e-09	1.29856e-08		74.9582	-4.21653	0.4867	-8.66352	4.57428e-18	2.65043e-17		DEG	up_8c
ENSBTAG00000062053	-8.87114	5.9319	69.0295	2.39413e-09	1.33683e-08		29.1235	-7.69241	0.808275	-9.51706	1.78142e-21	1.21954e-20		DEG	up_8c
ENSBTAG00000037634	-10.4519	7.46278	68.8878	2.44759e-09	1.36288e-08		83.5692	-9.21314	0.847731	-10.868	1.63737e-27	1.57361e-26		DEG	up_8c
ENSBTAG00000027978	-7.22983	7.22276	53.8491	2.61999e-09	1.45482e-08		77.9731	-6.99749	0.825082	-8.48097	2.23319e-17	1.25046e-16		DEG	up_8c
ENSBTAG00000059763	-5.20259	9.84538	53.7081	2.70873e-09	1.49993e-08		520.364	-4.88159	0.529451	-9.22009	2.9684e-20	1.89579e-19		DEG	up_8c
ENSBTAG00000057246	3.69448	7.59679	53.3288	2.96343e-09	1.63643e-08		130.673	4.18318	0.457106	9.15144	5.61799e-20	3.5427e-19		DEG	up_MII
LOC101906791	-5.82327	6.00966	53.1356	3.10266e-09	1.7086e-08		29.7578	-5.44544	0.643496	-8.46228	2.62193e-17	1.45187e-16		DEG	up_8c
ENSBTAG00000066417	4.86749	6.65275	52.6944	3.44679e-09	1.8929e-08		68.1673	5.22473	0.622383	8.39471	4.6706e-17	2.52339e-16		DEG	up_MII
LOC786089	2.19366	6.13718	52.0829	3.85099e-09	2.10908e-08		44.4551	2.66943	0.278826	9.57383	1.03014e-21	7.2509e-21		DEG	up_MII
ENSBTAG00000066179	2.99728	6.66893	52.0024	3.92655e-09	2.14458e-08		66.4329	3.43894	0.366908	9.37276	7.06624e-21	4.69283e-20		DEG	up_MII
ENSBTAG00000057080	5.28901	8.35542	52.0765	3.99712e-09	2.17718e-08		227.941	5.59093	0.720124	7.76384	8.23972e-15	3.76055e-14		DEG	up_MII
ENSBTAG00000023026	-11.6963	8.69241	65.7728	4.01123e-09	2.17893e-08		214.931	-10.5758	0.917773	-11.5233	1.00662e-30	1.14332e-29		DEG	up_8c
LOC132344209	-3.81211	7.91123	51.9952	4.07606e-09	2.20814e-08		122.735	-3.34682	0.416752	-8.03073	9.68905e-16	4.724e-15		DEG	up_8c
ENSBTAG00000064010	2.89235	6.61289	51.8326	4.09109e-09	2.21029e-08		64.1385	3.31723	0.372236	8.91162	5.02903e-19	3.07432e-18		DEG	up_MII
NODE_88563_length_2592_cov_10.664414_g16165_i1.mrna1+NODE_49936_length_4146_cov_9.708036_g16165_i0.mrna1	5.03208	4.70709	51.8925	4.13123e-09	2.22596e-08		16.0449	5.64428	0.665711	8.47857	2.27976e-17	1.27297e-16		DEG	up_MII
ENSBTAG00000059946	5.20685	5.11781	51.8413	4.23005e-09	2.27308e-08		22.2051	5.62496	0.739019	7.61138	2.71175e-14	1.18358e-13		DEG	up_MII
LOC101903925	-10.2243	7.23952	65.0151	4.53454e-09	2.43017e-08		73.6165	-9.03009	0.864417	-10.4465	1.52104e-25	1.31626e-24		DEG	up_8c
ENSBTAG00000062889	5.04487	5.44215	51.4605	4.63761e-09	2.47877e-08		28.3134	5.48639	0.662612	8.27994	1.23236e-16	6.39868e-16		DEG	up_MII
ENSBTAG00000058110	-2.61345	7.11576	51.1361	4.84491e-09	2.58266e-08		70.7461	-2.12734	0.304177	-6.99374	2.67652e-12	9.71027e-12		DEG	up_8c
ENSBTAG00000061206	5.47592	7.34343	51.2072	4.9312e-09	2.62167e-08		111.772	5.95639	0.797112	7.47247	7.8706e-14	3.27096e-13		DEG	up_MII
ENSBTAG00000063558	-13.3427	10.3314	63.9191	5.42411e-09	2.87607e-08		678.675	-12.2347	1.01311	-12.0764	1.4077e-33	1.876e-32		DEG	up_8c
ENSBTAG00000067871	2.24407	9.85701	50.7101	5.5653e-09	2.94313e-08		612.965	2.67266	0.319871	8.35543	6.51928e-17	3.46597e-16		DEG	up_MII
NODE_157083_length_1198_cov_9.347904_g30952_i3.mrna1	5.24351	5.14932	50.5753	5.75152e-09	3.0256e-08		22.512	5.73857	0.742669	7.72696	1.10148e-14	4.95914e-14		DEG	up_MII
ENSBTAG00000065604	-2.67923	9.70931	50.5851	5.73781e-09	3.0256e-08		453.491	-2.25411	0.334481	-6.73911	1.59359e-11	5.35391e-11		DEG	up_8c
ENSBTAG00000056765	4.67954	8.16715	50.5551	5.78005e-09	3.03263e-08		196.281	5.40369	0.579639	9.32251	1.13621e-20	7.44683e-20		DEG	up_MII
ENSBTAG00000057660	-3.89842	6.53471	50.3419	5.95951e-09	3.1186e-08		47.4729	-3.50965	0.429893	-8.164	3.24096e-16	1.63603e-15		DEG	up_8c
ENSBTAG00000069634	2.8332	9.09421	50.3628	6.05847e-09	3.16211e-08		367.34	3.28823	0.387923	8.47649	2.32083e-17	1.2923e-16		DEG	up_MII
NODE_73371_length_3095_cov_16.121604_g24004_i0.mrna1	-10.1241	7.14135	63.0903	6.21964e-09	3.23312e-08		66.0518	-8.87378	0.863592	-10.2754	9.09268e-25	7.63708e-24		DEG	up_8c
ENSBTAG00000021814	2.31115	9.66196	50.2509	6.22687e-09	3.23312e-08		536.245	2.74725	0.328188	8.37098	5.71388e-17	3.04588e-16		DEG	up_MII
ENSBTAG00000061341	4.32757	8.36791	50.0192	6.59126e-09	3.41345e-08		226.161	4.66508	0.571863	8.15769	3.41499e-16	1.71954e-15		DEG	up_MII
LOC104972390	-2.23032	10.0491	49.8653	6.81514e-09	3.52028e-08		555.073	-1.7397	0.269961	-6.44426	1.16166e-10	3.57255e-10		DEG	up_8c
ENSBTAG00000059254	-8.21588	7.0245	49.8102	6.93915e-09	3.57509e-08		15.5996	-5.93205	0.759821	-7.80716	5.84904e-15	2.70029e-14		DEG	up_8c
ENSBTAG00000062348	-2.83959	7.54411	49.7371	6.98888e-09	3.59146e-08		98.4995	-2.3968	0.351592	-6.81699	9.29707e-12	3.20982e-11		DEG	up_8c
ENSBTAG00000054034	-9.04705	8.82154	49.7325	7.07328e-09	3.61005e-08		237.248	-8.82131	0.996914	-8.84862	8.86101e-19	5.35141e-18		DEG	up_8c
ENSBTAG00000039664	-5.78104	6.64854	49.7291	7.07925e-09	3.61005e-08		49.9098	-5.41315	0.641866	-8.43346	3.35598e-17	1.84302e-16		DEG	up_8c
ENSBTAG00000061662	-3.90632	6.69028	49.7071	7.06008e-09	3.61005e-08		49.8433	-3.42124	0.425948	-8.03207	9.58439e-16	4.6844e-15		DEG	up_8c
NODE_122500_length_1766_cov_15.081705_g45800_i0.mrna1+NODE_270757_length_339_cov_27.564885_g171229_i0.mrna1	3.31265	5.99517	49.4651	7.30694e-09	3.71669e-08		41.5367	3.69608	0.422998	8.73783	2.37626e-18	1.3971e-17		DEG	up_MII
ENSBTAG00000040116	-3.18293	9.55914	49.4726	7.54203e-09	3.82653e-08		378.863	-2.67121	0.362071	-7.37758	1.61188e-13	6.56243e-13		DEG	up_8c
ENSBTAG00000039132	-5.71662	5.66095	49.3382	7.79699e-09	3.94587e-08		22.8552	-5.34144	0.678953	-7.86718	3.62737e-15	1.70214e-14		DEG	up_8c
ENSBTAG00000050276	2.06295	6.76668	49.1269	7.94763e-09	4.00327e-08		69.1243	2.50879	0.275747	9.09817	9.18629e-20	5.77465e-19		DEG	up_MII
NODE_137285_length_1497_cov_12.935915_g8828_i7.mrna1+NODE_174133_length_992_cov_8.904918_g8828_i8.mrna1+NODE_266949_length_361_cov_5.806338_g167421_i0.mrna1	4.73883	5.46424	49.2595	7.95047e-09	4.00327e-08		28.5554	5.16913	0.614677	8.4095	4.11748e-17	2.24274e-16		DEG	up_MII
NODE_257292_length_416_cov_2.769912_g157764_i0.mrna1+NODE_65618_length_3394_cov_19.653904_g3235_i19.mrna1	3.78268	6.60502	48.8722	8.75299e-09	4.39629e-08		64.9799	4.22066	0.488894	8.63308	5.97227e-18	3.43063e-17		DEG	up_MII
ENSBTAG00000051564	-5.87624	6.81987	48.7785	8.95952e-09	4.48874e-08		56.1271	-5.50239	0.66007	-8.33607	7.68009e-17	4.07228e-16		DEG	up_8c
ENSBTAG00000055364	-6.17828	6.43713	48.732	9.06404e-09	4.52975e-08		41.2068	-5.84073	0.711174	-8.2128	2.16081e-16	1.10472e-15		DEG	up_8c
NODE_91168_length_2514_cov_17.331966_g30895_i0.mrna1+NODE_163893_length_1109_cov_16.116279_g72174_i0.mrna1+NODE_84826_length_2704_cov_11.804720_g28303_i0.mrna1+NODE_239759_length_508_cov_15.582367_g140282_i0.mrna1	2.92446	6.16379	48.4468	9.4199e-09	4.67659e-08		46.4112	3.29401	0.393294	8.37545	5.50148e-17	2.9405e-16		DEG	up_MII
LOC112443147	-2.29938	6.26147	48.4434	9.42804e-09	4.67659e-08		38.2873	-1.81703	0.2523	-7.20186	5.93964e-13	2.29659e-12		DEG	up_8c
ENSBTAG00000058858	-3.05589	7.38377	48.5704	9.40055e-09	4.67659e-08		83.2332	-2.53739	0.360344	-7.04158	1.90066e-12	7.00999e-12		DEG	up_8c
ENSBTAG00000056803	-1.76273	6.70907	48.348	9.6565e-09	4.77806e-08		54.516	-1.29864	0.210889	-6.15791	7.37114e-10	2.0871e-09		DEG	up_8c
ENSBTAG00000065519	5.16183	4.80098	48.2991	1.00993e-08	4.98482e-08		17.3119	5.63893	0.786369	7.17084	7.45382e-13	2.83813e-12		DEG	up_MII
ENSBTAG00000069984	-4.34865	8.17853	48.247	1.02319e-08	5.03784e-08		139.827	-3.80306	0.470614	-8.08105	6.42129e-16	3.18515e-15		DEG	up_8c
LOC101905153	4.6704	10.1858	48.1551	1.04701e-08	5.14246e-08		812.787	5.02311	0.618558	8.12068	4.63564e-16	2.32247e-15		DEG	up_MII
ENSBTAG00000058406	4.92441	7.7005	48.0577	1.07292e-08	5.25677e-08		143.551	5.25896	0.709513	7.41207	1.24344e-13	5.08311e-13		DEG	up_MII
ENSBTAG00000069031	-1.84475	9.42192	47.7783	1.11465e-08	5.44787e-08		365.084	-1.35831	0.23372	-5.81169	6.18455e-09	1.59727e-08		DEG	up_8c
LOC112447883	5.32006	9.25893	47.7659	1.15461e-08	5.62945e-08		422.649	5.56852	0.71816	7.75387	8.91321e-15	4.04943e-14		DEG	up_MII
ENSBTAG00000022199	-3.4455	8.17816	47.601	1.20363e-08	5.85415e-08		142.992	-2.92719	0.39685	-7.37605	1.63053e-13	6.62486e-13		DEG	up_8c
ENSBTAG00000045892	-2.08728	8.07584	47.416	1.22171e-08	5.92767e-08		143.53	-1.62576	0.271172	-5.99532	2.03089e-09	5.47874e-09		DEG	up_8c
ENSBTAG00000065926	-2.33778	7.02153	47.3781	1.23351e-08	5.97041e-08		67.1783	-1.8762	0.291457	-6.4373	1.21619e-10	3.7345e-10		DEG	up_8c
ENSBTAG00000067434	-6.1124	5.71679	47.3692	1.27621e-08	6.16217e-08		16.2544	-5.22469	0.720865	-7.2478	4.23585e-13	1.66355e-12		DEG	up_8c
LOC112449254	-1.6564	10.662	47.2106	1.28712e-08	6.1999e-08		862.599	-1.16013	0.204914	-5.66153	1.5003e-08	3.73023e-08		DEG	up_8c
ENSBTAG00000065309	4.65871	5.03398	47.2912	1.29789e-08	6.22964e-08		20.7017	5.06	0.639281	7.91513	2.46991e-15	1.17277e-14		DEG	up_MII
ENSBTAG00000066617	-2.35031	8.04199	47.1865	1.29953e-08	6.22964e-08		135.964	-1.87167	0.288954	-6.47742	9.33043e-11	2.90522e-10		DEG	up_8c
ENSBTAG00000059278	1.70232	9.08793	46.9471	1.37645e-08	6.58257e-08		344.468	2.19344	0.23285	9.42	4.5109e-21	3.03612e-20		DEG	up_MII
ENSBTAG00000064995	3.57495	11.6406	46.8647	1.45046e-08	6.91999e-08		2121.22	4.58116	0.410199	11.1681	5.8394e-29	5.98614e-28		DEG	up_MII
ENSBTAG00000068284	4.80188	6.96736	46.2446	1.69921e-08	8.08743e-08		84.8044	5.10313	0.693915	7.35411	1.92201e-13	7.77753e-13		DEG	up_MII
ENSBTAG00000061669	4.32375	7.93841	46.231	1.70513e-08	8.09632e-08		164.651	5.16415	0.540921	9.54694	1.33578e-21	9.23027e-21		DEG	up_MII
ENSBTAG00000057692	-3.88848	6.18733	46.0051	1.75237e-08	8.3009e-08		34.9913	-3.4364	0.416024	-8.26008	1.4557e-16	7.51926e-16		DEG	up_8c
LOC101905293	4.25054	7.47421	46.0173	1.80119e-08	8.51202e-08		121.18	4.68603	0.585851	7.99867	1.25769e-15	6.02907e-15		DEG	up_MII
ENSBTAG00000066435	-1.05186	10.8429	45.7181	1.88706e-08	8.89678e-08		1012.31	-0.572277	0.12493	-4.58078	4.63256e-06	8.41863e-06		DEG	up_8c
ENSBTAG00000054305	-2.97806	7.41896	45.787	1.91105e-08	8.98869e-08		88.3559	-2.54242	0.364415	-6.97671	3.02163e-12	1.08833e-11		DEG	up_8c
ENSBTAG00000063676	4.52865	8.36116	45.5169	2.0489e-08	9.61443e-08		225.295	5.13747	0.610544	8.41457	3.94326e-17	2.15961e-16		DEG	up_MII
ENSBTAG00000067163	3.97402	6.42316	45.4807	2.06816e-08	9.68207e-08		57.1425	4.3662	0.545222	8.0081	1.1649e-15	5.62474e-15		DEG	up_MII
ENSBTAG00000067998	-5.94471	6.60934	45.1894	2.23007e-08	1.04157e-07		49.6518	-5.60878	0.722856	-7.7592	8.54672e-15	3.89178e-14		DEG	up_8c
ENSBTAG00000061253	2.51016	7.07464	45.0181	2.27788e-08	1.06142e-07		88.667	2.88426	0.377961	7.63109	2.32781e-14	1.0227e-13		DEG	up_MII
NODE_129389_length_1634_cov_17.222864_g49610_i0.mrna1+NODE_187186_length_859_cov_20.329923_g49610_i1.mrna1	4.11849	5.86567	44.9601	2.36682e-08	1.10029e-07		37.5533	5.11637	0.464271	11.0202	3.05376e-28	3.03705e-27		DEG	up_MII
ENSBTAG00000004925	-2.06749	7.94356	44.7978	2.39681e-08	1.11165e-07		132.11	-1.62752	0.280879	-5.79439	6.8569e-09	1.76864e-08		DEG	up_8c
ENSBTAG00000068943	5.08765	5.24886	44.8893	2.41076e-08	1.11554e-07		24.533	5.50414	0.807889	6.81299	9.55915e-12	3.29461e-11		DEG	up_MII
ENSBTAG00000012276	-1.8308	8.97812	44.7528	2.42518e-08	1.11961e-07		266.642	-1.34492	0.234956	-5.72414	1.03962e-08	2.62067e-08		DEG	up_8c
NODE_179455_length_935_cov_10.698135_g84293_i0.mrna1+NODE_48810_length_4210_cov_19.621340_g15805_i0.mrna1+NODE_246103_length_474_cov_13.098237_g146590_i0.mrna1+NODE_118458_length_1846_cov_15.394008_g43696_i0.mrna1	3.97161	6.05142	44.8446	2.43897e-08	1.1208e-07		43.8717	4.32553	0.540496	8.0029	1.21527e-15	5.85377e-15		DEG	up_MII
ENSBTAG00000063805	5.07743	7.12224	44.8463	2.43791e-08	1.1208e-07		94.1365	5.39282	0.779457	6.91869	4.55827e-12	1.61274e-11		DEG	up_MII
ENSBTAG00000060769	-1.64314	9.5682	44.7022	2.45745e-08	1.12671e-07		413.835	-1.19319	0.22557	-5.28966	1.22547e-07	2.72796e-07		DEG	up_8c
ENSBTAG00000065075	4.39674	9.02154	44.7763	2.48275e-08	1.1357e-07		359.018	4.73202	0.621058	7.61928	2.55093e-14	1.11582e-13		DEG	up_MII
ENSBTAG00000062129	-7.30063	6.81132	44.6352	2.57572e-08	1.17554e-07		15.7583	-5.27617	0.708388	-7.44814	9.46637e-14	3.90977e-13		DEG	up_8c
LOC112448481	2.84051	8.15219	44.5267	2.64969e-08	1.20428e-07		190.736	3.20449	0.417473	7.67593	1.64217e-14	7.2949e-14		DEG	up_MII
ENSBTAG00000053892	2.80941	7.31528	44.5252	2.65075e-08	1.20428e-07		105.901	3.17205	0.419393	7.56343	3.92591e-14	1.68049e-13		DEG	up_MII
ENSBTAG00000033749	1.52124	8.97994	44.3499	2.69513e-08	1.22167e-07		316.696	2.00754	0.210987	9.51502	1.81677e-21	1.2395e-20		DEG	up_MII
ENSBTAG00000059232	-1.40983	9.23272	44.3062	2.7262e-08	1.23296e-07		322.75	-0.914071	0.174623	-5.23453	1.65406e-07	3.62154e-07		DEG	up_8c
ENSBTAG00000024487	-1.01619	10.5103	44.2183	2.78993e-08	1.25893e-07		801.246	-0.526829	0.115206	-4.57293	4.80945e-06	8.70842e-06		DEG	up_8c
LOC100848538	-2.9443	8.24046	44.275	2.83002e-08	1.27414e-07		160.424	-2.52992	0.374572	-6.75416	1.43666e-11	4.84298e-11		DEG	up_8c
ENSBTAG00000061064	-1.97836	8.34798	43.976	2.97367e-08	1.33581e-07		174.331	-1.52548	0.268067	-5.69065	1.26556e-08	3.16628e-08		DEG	up_8c
ENSBTAG00000065578	4.97655	4.84023	44.0701	2.98624e-08	1.33845e-07		17.8718	5.42531	0.814305	6.66251	2.69196e-11	8.86527e-11		DEG	up_MII
ENSBTAG00000063764	2.90226	7.21639	44.0427	3.00777e-08	1.34509e-07		98.7499	3.28256	0.420843	7.79997	6.19197e-15	2.85057e-14		DEG	up_MII
ENSBTAG00000060380	2.52655	8.48343	43.9804	3.05737e-08	1.36422e-07		235.619	2.98193	0.368744	8.08673	6.1287e-16	3.04758e-15		DEG	up_MII
ENSBTAG00000058939	-11.774	8.7695	53.66	3.24079e-08	1.44284e-07		211.892	-10.5554	0.982873	-10.7393	6.65574e-27	6.21721e-26		DEG	up_8c
ENSBTAG00000059038	5.25308	5.56103	43.7274	3.26787e-08	1.45166e-07		30.6245	6.21521	0.795084	7.81704	5.40779e-15	2.514e-14		DEG	up_MII
ENSBTAG00000023752	4.71259	11.3085	43.4832	3.48546e-08	1.54488e-07		1769.59	5.03508	0.651355	7.73016	1.07414e-14	4.84695e-14		DEG	up_MII
ENSBTAG00000060345	-1.64495	8.97888	43.3498	3.50954e-08	1.55212e-07		272.92	-1.17096	0.227045	-5.15741	2.50387e-07	5.33608e-07		DEG	up_8c
ENSBTAG00000055327	-2.14801	10.6394	43.431	3.53389e-08	1.55944e-07		837.833	-1.65823	0.280565	-5.91034	3.41411e-09	9.0171e-09		DEG	up_8c
LOC104973229	-5.91048	5.94735	43.2641	3.69348e-08	1.62627e-07		28.9208	-5.59029	0.743331	-7.5206	5.4526e-14	2.29468e-13		DEG	up_8c
ENSBTAG00000011677	-1.30393	12.8084	43.1313	3.71942e-08	1.63409e-07		3934.98	-0.825745	0.173869	-4.74924	2.0418e-06	3.88719e-06		DEG	up_8c
ENSBTAG00000047637	-1.15477	8.69514	43.0991	3.75154e-08	1.64459e-07		226.896	-0.693069	0.143375	-4.83395	1.33849e-06	2.61037e-06		DEG	up_8c
NODE_72704_length_3120_cov_17.803812_g23759_i0.mrna1	4.74071	6.95148	43.1171	3.84035e-08	1.67984e-07		84.3004	5.04415	0.724219	6.96495	3.28526e-12	1.17693e-11		DEG	up_MII
ENSBTAG00000066305	-3.04312	6.3764	42.9526	3.9009e-08	1.7026e-07		41.64	-2.57448	0.380822	-6.76032	1.37691e-11	4.66515e-11		DEG	up_8c
ENSBTAG00000066568	5.11874	7.67835	42.9732	3.99003e-08	1.73771e-07		140.856	5.41592	0.82925	6.53111	6.52855e-11	2.04876e-10		DEG	up_MII
ENSBTAG00000064668	-2.82215	8.42044	42.8831	4.0868e-08	1.77598e-07		173.055	-2.30908	0.3386	-6.81951	9.13536e-12	3.15945e-11		DEG	up_8c
NODE_133611_length_1560_cov_9.250843_g5752_i15.mrna1+NODE_75878_length_3007_cov_13.195222_g5752_i7.mrna1+NODE_232673_length_545_cov_5.844017_g133288_i0.mrna1	3.69001	8.5993	42.7437	4.2414e-08	1.83917e-07		260.066	4.38877	0.491981	8.9206	4.6376e-19	2.84373e-18		DEG	up_MII
ENSBTAG00000030499	1.34712	11.6082	42.4115	4.50865e-08	1.95082e-07		1966.61	1.80144	0.20528	8.77553	1.70093e-18	1.01195e-17		DEG	up_MII
ENSBTAG00000016997	3.72196	8.27733	42.5036	4.52216e-08	1.95244e-07		210.031	4.14505	0.529067	7.83464	4.70197e-15	2.19609e-14		DEG	up_MII
ENSBTAG00000011052	1.43288	13.2611	42.3815	4.54509e-08	1.95811e-07		6270.39	1.8863	0.225092	8.3801	5.28836e-17	2.84178e-16		DEG	up_MII
ENSBTAG00000012389	-12.6297	9.6206	51.1005	5.24137e-08	2.25323e-07		444.508	-11.6242	1.01425	-11.4608	2.07559e-30	2.29232e-29		DEG	up_8c
ENSBTAG00000045939	-11.2395	8.82582	41.8288	5.41996e-08	2.325e-07		209.028	-12.1884	1.49956	-8.12799	4.36476e-16	2.19225e-15		DEG	up_8c
ENSBTAG00000058519	-3.24935	7.47561	41.8188	5.43461e-08	2.32629e-07		92.8944	-2.82594	0.421693	-6.70142	2.06409e-11	6.88835e-11		DEG	up_8c
ENSBTAG00000065454	3.97564	8.46708	41.6058	5.75612e-08	2.45865e-07		240.457	4.32486	0.57629	7.50465	6.15935e-14	2.58125e-13		DEG	up_MII
ENSBTAG00000048643	4.69611	6.09762	41.5772	5.80073e-08	2.47242e-07		45.8962	5.01523	0.725691	6.91097	4.81338e-12	1.69699e-11		DEG	up_MII
ENSBTAG00000067729	-5.21099	6.92902	41.4705	5.97055e-08	2.53939e-07		57.7776	-4.72744	0.610227	-7.74702	9.40751e-15	4.25466e-14		DEG	up_8c
ENSBTAG00000067773	4.93568	7.99877	41.2059	6.41438e-08	2.72237e-07		176.749	5.31039	0.796543	6.6668	2.61436e-11	8.62395e-11		DEG	up_MII
ENSBTAG00000023309	2.80785	9.33837	41.1656	6.48501e-08	2.74651e-07		437.46	3.15198	0.435709	7.23413	4.68512e-13	1.82565e-12		DEG	up_MII
ENSBTAG00000061873	4.24706	6.64874	41.1478	6.51645e-08	2.75399e-07		67.2566	4.64045	0.615724	7.53658	4.82471e-14	2.04335e-13		DEG	up_MII
ENSBTAG00000012835	-6.57787	7.88484	40.8411	7.08371e-08	2.98741e-07		122.788	-6.25138	0.814873	-7.6716	1.69858e-14	7.52875e-14		DEG	up_8c
ENSBTAG00000052071	-3.47997	12.6618	40.7311	7.29949e-08	3.07193e-07		3334.53	-2.99698	0.43172	-6.94196	3.86704e-12	1.37548e-11		DEG	up_8c
ENSBTAG00000060034	3.15303	10.4237	40.7126	7.3364e-08	3.08098e-07		941.834	3.49455	0.47892	7.29671	2.94884e-13	1.17659e-12		DEG	up_MII
ENSBTAG00000066365	4.8457	6.24074	40.5245	7.72345e-08	3.23672e-07		50.9027	5.14697	0.78585	6.54956	5.7706e-11	1.82523e-10		DEG	up_MII
ENSBTAG00000063827	3.78039	8.49127	40.4483	7.88645e-08	3.29812e-07		246.039	4.117	0.5631	7.31132	2.64539e-13	1.05975e-12		DEG	up_MII
NODE_208710_length_687_cov_12.059016_g110034_i0.mrna1	-11.6899	8.68597	48.9458	7.95204e-08	3.31861e-07		210.753	-10.5475	1.03971	-10.1447	3.4999e-24	2.85563e-23		DEG	up_8c
ENSBTAG00000061837	-1.12688	9.9213	40.2719	8.06621e-08	3.35924e-07		537.687	-0.666511	0.161632	-4.12363	3.72951e-05	5.90284e-05		DEG	up_8c
ENSBTAG00000052265	-1.53611	8.45956	40.2452	8.12571e-08	3.37699e-07		188.635	-1.05909	0.209854	-5.04679	4.49301e-07	9.25931e-07		DEG	up_8c
ENSBTAG00000064793	-3.44138	7.56931	40.2018	8.43797e-08	3.49948e-07		93.4171	-2.93688	0.42589	-6.89585	5.35422e-12	1.8679e-11		DEG	up_8c
ENSBTAG00000053191	2.47206	9.25707	40.1472	8.56568e-08	3.54509e-07		409.666	2.84119	0.395245	7.18845	6.55326e-13	2.51439e-12		DEG	up_MII
ENSBTAG00000062665	-4.10742	7.69043	39.9628	9.01151e-08	3.7219e-07		99.1976	-3.55838	0.492296	-7.22813	4.89675e-13	1.9044e-12		DEG	up_8c
ENSBTAG00000063219	3.85116	10.2328	39.9352	9.08028e-08	3.74257e-07		824.294	4.3444	0.549926	7.89997	2.7898e-15	1.31839e-14		DEG	up_MII
ENSBTAG00000065396	4.5349	6.01296	39.8821	9.21425e-08	3.78998e-07		42.5428	4.87384	0.699046	6.97213	3.1218e-12	1.12239e-11		DEG	up_MII
ENSBTAG00000069479	4.59729	8.76568	39.6146	9.921e-08	4.0723e-07		296.241	5.57681	0.622939	8.95243	3.47741e-19	2.15212e-18		DEG	up_MII
ENSBTAG00000066908	-12.3506	9.34265	47.6884	1.01971e-07	4.16944e-07		78.9317	-9.1308	0.849206	-10.7522	5.78928e-27	5.43323e-26		DEG	up_8c
NODE_145748_length_1361_cov_19.223520_g59572_i0.mrna1+NODE_190244_length_831_cov_18.234748_g93365_i0.mrna1+NODE_181090_length_918_cov_18.495838_g85629_i0.mrna1+NODE_175080_length_982_cov_16.287293_g80763_i0.mrna1	4.65338	5.22355	39.5146	1.01994e-07	4.16944e-07		23.9197	5.12593	0.723999	7.08002	1.44133e-12	5.3754e-12		DEG	up_MII
NODE_170704_length_1029_cov_18.851891_g20163_i1.mrna1+NODE_62242_length_3542_cov_16.621068_g20163_i0.mrna1	2.38548	5.53824	39.2901	1.0587e-07	4.31905e-07		28.7755	2.80813	0.359602	7.80899	5.76477e-15	2.66754e-14		DEG	up_MII
ENSBTAG00000038433	3.08449	6.9573	39.2577	1.0953e-07	4.45928e-07		81.832	3.51253	0.457222	7.68234	1.56212e-14	6.95473e-14		DEG	up_MII
ENSBTAG00000059599	-9.35032	6.39024	47.2353	1.11641e-07	4.50158e-07		37.9141	-8.07318	0.984577	-8.19965	2.41095e-16	1.22633e-15		DEG	up_8c
ENSBTAG00000001287	3.1068	7.38105	39.1948	1.11463e-07	4.50158e-07		111.04	3.48092	0.476091	7.31146	2.64258e-13	1.05975e-12		DEG	up_MII
ENSBTAG00000062339	2.91733	10.5455	39.1904	1.116e-07	4.50158e-07		1012.27	3.28396	0.453503	7.24132	4.44333e-13	1.7382e-12		DEG	up_MII
ENSBTAG00000059405	4.48704	5.62449	39.1873	1.11695e-07	4.50158e-07		31.9186	4.89352	0.681129	7.18442	6.74938e-13	2.58468e-12		DEG	up_MII
ENSBTAG00000059541	4.3688	6.04299	39.2025	1.11224e-07	4.50158e-07		43.8107	4.74901	0.661789	7.17602	7.17706e-13	2.73796e-12		DEG	up_MII
ENSBTAG00000059807	4.76812	5.98758	39.1522	1.1279e-07	4.53258e-07		42.3021	5.11105	0.786866	6.49546	8.27819e-11	2.58564e-10		DEG	up_MII
ENSBTAG00000038368	-1.04739	9.11967	39.0591	1.12918e-07	4.53258e-07		306.321	-0.575623	0.137004	-4.20151	2.65141e-05	4.31962e-05		DEG	up_8c
ENSBTAG00000013321	1.96826	8.81959	39.1133	1.13372e-07	4.5417e-07		290.746	2.44212	0.307133	7.95133	1.84514e-15	8.80297e-15		DEG	up_MII
ENSBTAG00000068857	3.74226	7.04956	39.1199	1.13811e-07	4.55014e-07		89.3214	4.08546	0.567317	7.20137	5.96102e-13	2.29955e-12		DEG	up_MII
ENSBTAG00000067988	-4.28944	6.52046	38.8423	1.2297e-07	4.90654e-07		45.4463	-3.86559	0.523889	-7.37863	1.59929e-13	6.52446e-13		DEG	up_8c
ENSBTAG00000058596	4.32947	6.92469	38.823	1.23634e-07	4.92319e-07		82.3301	4.70353	0.681073	6.90606	4.98287e-12	1.75366e-11		DEG	up_MII
ENSBTAG00000057369	-3.13519	6.45393	38.6905	1.25194e-07	4.97542e-07		42.1127	-2.63651	0.39674	-6.64544	3.02309e-11	9.92307e-11		DEG	up_8c
ENSBTAG00000058582	4.8952	6.29656	38.753	1.26076e-07	4.99062e-07		52.2094	5.97322	0.730821	8.1733	3.0006e-16	1.51853e-15		DEG	up_MII
NODE_154546_length_1232_cov_16.566234_g65439_i0.mrna1+NODE_193266_length_805_cov_22.811813_g95997_i0.mrna1+NODE_116102_length_1897_cov_18.502747_g42460_i0.mrna1+NODE_167778_length_1063_cov_15.032454_g75102_i0.mrna1	4.39723	5.54794	38.7549	1.26011e-07	4.99062e-07		30.1372	4.92268	0.647898	7.59793	3.00912e-14	1.302e-13		DEG	up_MII
LOC132346372	1.26587	10.0105	38.419	1.35124e-07	5.33819e-07		653.002	1.68734	0.217758	7.74869	9.28462e-15	4.20861e-14		DEG	up_MII
ENSBTAG00000056291	4.7828	5.73152	38.4955	1.35504e-07	5.34267e-07		34.9255	5.07689	0.801762	6.33216	2.41752e-10	7.15944e-10		DEG	up_MII
ENSBTAG00000064727	-3.985	6.84042	38.4426	1.3753e-07	5.41185e-07		56.2964	-3.51776	0.495859	-7.09427	1.30034e-12	4.86777e-12		DEG	up_8c
ENSBTAG00000047953	4.3963	11.8129	38.4206	1.38384e-07	5.43478e-07		2461.11	5.36596	0.576489	9.308	1.30265e-20	8.48208e-20		DEG	up_MII
ENSBTAG00000059855	-5.93335	6.01581	38.3622	1.40673e-07	5.49229e-07		30.1803	-5.5909	0.7829	-7.14127	9.24704e-13	3.4943e-12		DEG	up_8c
ENSBTAG00000058683	4.57825	6.03208	38.3683	1.4043e-07	5.49229e-07		43.3884	4.98834	0.732725	6.80792	9.90201e-12	3.4069e-11		DEG	up_MII
ENSBTAG00000065530	-2.51771	7.49327	38.3467	1.40506e-07	5.49229e-07		96.1222	-2.09369	0.36197	-5.78416	7.28742e-09	1.87485e-08		DEG	up_8c
ENSBTAG00000048086	-6.81891	7.63299	38.3458	1.41322e-07	5.50686e-07		98.8779	-6.34493	0.879801	-7.21178	5.52264e-13	2.13949e-12		DEG	up_8c
NODE_240355_length_505_cov_7.609813_g140872_i0.mrna1+NODE_29448_length_5624_cov_16.624121_g9882_i0.mrna1+NODE_40277_length_4738_cov_19.105557_g9882_i1.mrna1	4.40952	7.30372	38.3195	1.4237e-07	5.53692e-07		108.326	4.71628	0.715362	6.59285	4.31458e-11	1.3911e-10		DEG	up_MII
ENSBTAG00000065822	1.75837	8.75816	38.1719	1.4488e-07	5.62358e-07		280.45	2.16502	0.297252	7.28344	3.25411e-13	1.29067e-12		DEG	up_MII
ENSBTAG00000064522	2.89492	8.08414	38.2397	1.45601e-07	5.64063e-07		180.262	3.25772	0.452546	7.19865	6.08122e-13	2.33776e-12		DEG	up_MII
ENSBTAG00000069708	4.76351	5.23091	38.1976	1.47335e-07	5.69676e-07		24.077	5.16997	0.811485	6.37099	1.87811e-10	5.63716e-10		DEG	up_MII
ENSBTAG00000062392	4.56848	5.26191	38.1773	1.4818e-07	5.71837e-07		24.5236	4.93453	0.754253	6.54227	6.05913e-11	1.91044e-10		DEG	up_MII
ENSBTAG00000056215	-1.76601	6.94244	37.9525	1.54152e-07	5.93737e-07		64.2676	-1.30034	0.244665	-5.31479	1.06781e-07	2.39568e-07		DEG	up_8c
ENSBTAG00000068057	-1.57809	7.55838	37.9436	1.54544e-07	5.94102e-07		100.636	-1.11596	0.22696	-4.91699	8.78828e-07	1.74978e-06		DEG	up_8c
ENSBTAG00000059177	4.89089	5.77566	38	1.55775e-07	5.97684e-07		35.7021	5.28398	0.830632	6.3614	1.99928e-10	5.98288e-10		DEG	up_MII
ENSBTAG00000068068	-2.58386	7.46896	37.8566	1.61864e-07	6.19858e-07		89.3749	-2.07243	0.354756	-5.84186	5.16223e-09	1.34366e-08		DEG	up_8c
ENSBTAG00000057766	3.458	7.15208	37.6627	1.71366e-07	6.54993e-07		94.9922	3.82218	0.529803	7.21434	5.41947e-13	2.1036e-12		DEG	up_MII
ENSBTAG00000056872	4.57358	5.13122	37.6529	1.71845e-07	6.5557e-07		21.9028	5.70903	0.646858	8.82579	1.08686e-18	6.50491e-18		DEG	up_MII
ENSBTAG00000060852	-5.01555	8.00209	37.631	1.72913e-07	6.58387e-07		118.559	-4.42879	0.589242	-7.51608	5.64447e-14	2.37044e-13		DEG	up_8c
ENSBTAG00000056854	4.66054	6.00953	37.602	1.74343e-07	6.6257e-07		42.3726	5.44536	0.715931	7.60598	2.82753e-14	1.22875e-13		DEG	up_MII
ENSBTAG00000066062	3.91863	13.5956	37.3468	1.87452e-07	7.11036e-07		8408.86	4.69984	0.545244	8.61971	6.71262e-18	3.83386e-17		DEG	up_MII
ENSBTAG00000055459	2.24026	5.87907	37.2155	1.90115e-07	7.19773e-07		36.772	2.69176	0.310601	8.66628	4.46467e-18	2.59444e-17		DEG	up_MII
LOC101902862	1.92666	9.59793	37.1767	1.96756e-07	7.43509e-07		503.797	2.32063	0.324605	7.1491	8.7349e-13	3.30702e-12		DEG	up_MII
NODE_157883_length_1187_cov_16.927027_g19140_i2.mrna1+NODE_165690_length_1088_cov_12.401583_g73527_i0.mrna1	4.52825	6.64915	37.1559	1.97929e-07	7.46529e-07		67.948	4.83489	0.753819	6.41386	1.4188e-10	4.30377e-10		DEG	up_MII
ENSBTAG00000058326	1.75416	7.93921	37.0622	1.9864e-07	7.478e-07		158.13	2.16895	0.29888	7.25692	3.95995e-13	1.55825e-12		DEG	up_MII
ENSBTAG00000063445	-1.83201	7.58928	36.9583	2.04642e-07	7.68948e-07		101.289	-1.36473	0.263873	-5.17191	2.31717e-07	4.96605e-07		DEG	up_8c
ENSBTAG00000065655	4.11852	9.09195	36.8851	2.13847e-07	8.02025e-07		376.613	4.48648	0.642283	6.98521	2.84436e-12	1.03003e-11		DEG	up_MII
LOC101907545	-1.76724	7.96979	36.7966	2.14369e-07	8.02477e-07		131.516	-1.27173	0.251133	-5.06396	4.1063e-07	8.50621e-07		DEG	up_8c
ENSBTAG00000059477	-1.43432	7.53167	36.7632	2.16435e-07	8.08699e-07		100.216	-0.989143	0.216341	-4.57214	4.82758e-06	8.73333e-06		DEG	up_8c
LOC112449357	-2.75019	5.83331	36.7481	2.1738e-07	8.10713e-07		27.0687	-2.23184	0.37579	-5.93905	2.86675e-09	7.62052e-09		DEG	up_8c
ENSBTAG00000062814	4.95774	6.73221	36.7639	2.21403e-07	8.2418e-07		70.8468	6.43785	0.738507	8.71738	2.8471e-18	1.66414e-17		DEG	up_MII
ENSBTAG00000061344	4.78829	7.18201	36.6806	2.26754e-07	8.42531e-07		99.3284	5.05856	0.834459	6.06209	1.34365e-09	3.67939e-09		DEG	up_MII
ENSBTAG00000048847	-4.20362	6.18494	36.6549	2.28434e-07	8.47197e-07		33.4552	-3.68216	0.541046	-6.80563	1.00606e-11	3.44958e-11		DEG	up_8c
ENSBTAG00000048049	3.45419	10.8985	36.6021	2.31921e-07	8.58538e-07		1316.89	3.80647	0.541036	7.03552	1.98515e-12	7.29471e-12		DEG	up_MII
NODE_34392_length_5190_cov_17.664776_g11207_i1.mrna1	2.90855	7.99925	36.5747	2.33754e-07	8.63722e-07		171.427	3.26631	0.470765	6.93831	3.96804e-12	1.4089e-11		DEG	up_MII
ENSBTAG00000069765	4.12195	6.47807	36.5054	2.38461e-07	8.79491e-07		59.6846	4.45051	0.653884	6.80627	1.00159e-11	3.44016e-11		DEG	up_MII
NODE_142929_length_1405_cov_16.737952_g57751_i0.mrna1	4.40873	4.76835	36.3001	2.52983e-07	9.31331e-07		16.6436	4.77698	0.753213	6.34214	2.26597e-10	6.72134e-10		DEG	up_MII
ENSBTAG00000057406	4.11556	7.60342	36.2706	2.5514e-07	9.37546e-07		132.16	4.4655	0.673397	6.63131	3.32726e-11	1.0868e-10		DEG	up_MII
ENSBTAG00000062947	4.68168	5.6134	36.2357	2.5772e-07	9.45288e-07		31.7632	5.07373	0.806942	6.2876	3.22414e-10	9.43639e-10		DEG	up_MII
ENSBTAG00000055487	4.33485	5.88677	36.2004	2.60364e-07	9.51494e-07		38.9598	4.74093	0.687731	6.89358	5.44038e-12	1.89466e-11		DEG	up_MII
ENSBTAG00000056454	4.06515	7.0699	36.2014	2.6029e-07	9.51494e-07		90.4591	4.38795	0.654874	6.70044	2.07787e-11	6.92276e-11		DEG	up_MII
ENSBTAG00000067996	1.57659	9.62461	36.0641	2.64842e-07	9.66092e-07		504.742	1.99967	0.2697	7.41443	1.22153e-13	5.00375e-13		DEG	up_MII
ENSBTAG00000027841	3.70059	7.14305	35.9982	2.76035e-07	1.00509e-06		95.1706	4.05895	0.581358	6.98185	2.91315e-12	1.05115e-11		DEG	up_MII
ENSBTAG00000069080	-2.71614	8.06395	35.9468	2.80169e-07	1.01829e-06		137.309	-2.21805	0.371435	-5.97158	2.3497e-09	6.27109e-09		DEG	up_8c
ENSBTAG00000055854	-0.988275	10.7773	35.7498	2.90168e-07	1.05272e-06		973.608	-0.519513	0.142493	-3.64588	0.000266474	0.000378325		notDEG	neither
NODE_161523_length_1140_cov_9.022578_g70385_i0.mrna1	-8.29219	5.94137	35.815	2.9108e-07	1.05411e-06		12.2988	-6.27678	1.17402	-5.34642	8.97131e-08	2.0356e-07		DEG	up_8c
ENSBTAG00000061311	5.15017	6.86881	35.7332	2.98079e-07	1.07751e-06		79.2348	5.40734	1.01817	5.31086	1.0911e-07	2.44244e-07		DEG	up_MII
ENSBTAG00000055769	4.00789	8.2579	35.7195	2.99268e-07	1.07985e-06		209.858	4.3039	0.653475	6.58617	4.51308e-11	1.45042e-10		DEG	up_MII
LOC112448758	3.82894	7.48687	35.5608	3.134e-07	1.1288e-06		121.513	4.2527	0.607626	6.99887	2.58027e-12	9.39517e-12		DEG	up_MII
NODE_79607_length_2877_cov_19.181071_g24555_i1.mrna1	4.71214	5.42272	35.491	3.1983e-07	1.14989e-06		27.8691	5.23142	0.82299	6.35659	2.06275e-10	6.1544e-10		DEG	up_MII
ENSBTAG00000024561	-1.26696	12.8778	35.3844	3.22828e-07	1.15859e-06		4106.17	-0.783175	0.182562	-4.28992	1.7874e-05	2.99498e-05		DEG	up_8c
NODE_196481_length_779_cov_9.180912_g98845_i0.mrna1	-2.79827	6.1538	35.3533	3.25779e-07	1.16708e-06		34.8671	-2.30765	0.374765	-6.1576	7.38555e-10	2.08822e-09		DEG	up_8c
ENSBTAG00000060977	4.46492	5.00443	35.3479	3.33462e-07	1.19247e-06		19.738	5.99912	0.598944	10.0161	1.29453e-23	1.02689e-22		DEG	up_MII
ENSBTAG00000069599	4.13832	6.80255	35.3344	3.34771e-07	1.19501e-06		75.5636	4.44107	0.688803	6.44753	1.13691e-10	3.50722e-10		DEG	up_MII
ENSBTAG00000059290	3.34189	9.75133	35.3222	3.35971e-07	1.19716e-06		591.855	3.64839	0.536213	6.80399	1.01757e-11	3.48309e-11		DEG	up_MII
ENSBTAG00000059127	4.74285	5.53576	35.1402	3.5433e-07	1.26033e-06		30.263	5.05088	0.896943	5.63121	1.78946e-08	4.41077e-08		DEG	up_MII
ENSBTAG00000068296	3.83288	5.89914	34.9922	3.70023e-07	1.31381e-06		39.1975	4.23534	0.596219	7.10367	1.21483e-12	4.57333e-12		DEG	up_MII
LOC520336	-6.88211	7.36066	34.9607	3.73458e-07	1.32366e-06		75.1061	-6.30084	0.904923	-6.96284	3.33472e-12	1.19251e-11		DEG	up_8c
ENSBTAG00000069030	2.44449	8.01525	34.9078	3.79304e-07	1.342e-06		170.887	2.86408	0.400384	7.15333	8.46973e-13	3.21271e-12		DEG	up_MII
LOC505773	-1.92692	11.1589	34.7543	3.96792e-07	1.40139e-06		1190.29	-1.40132	0.277721	-5.04577	4.51705e-07	9.29926e-07		DEG	up_8c
ENSBTAG00000065007	2.75761	7.13165	34.6916	4.0419e-07	1.425e-06		91.6251	3.15193	0.433825	7.26544	3.71815e-13	1.46889e-12		DEG	up_MII
ENSBTAG00000054156	4.30109	7.10357	34.6766	4.05968e-07	1.42875e-06		93.4856	4.69007	0.736362	6.36925	1.89959e-10	5.69307e-10		DEG	up_MII
ENSBTAG00000069586	3.30325	14.9584	34.5475	4.21715e-07	1.48156e-06		21914.1	3.67935	0.533489	6.89677	5.31966e-12	1.85909e-11		DEG	up_MII
ENSBTAG00000065236	4.22547	5.41591	34.497	4.28038e-07	1.50114e-06		27.4964	4.62625	0.702278	6.58749	4.47334e-11	1.43997e-10		DEG	up_MII
ENSBTAG00000068038	-3.76366	5.6651	34.3887	4.33996e-07	1.51936e-06		24.3007	-3.32217	0.517954	-6.41402	1.41728e-10	4.30377e-10		DEG	up_8c
LOC112445062	3.59221	7.90683	34.4315	4.36399e-07	1.52511e-06		163.041	3.97017	0.584143	6.79658	1.07134e-11	3.66088e-11		DEG	up_MII
ENSBTAG00000057247	4.42002	5.2519	34.3115	4.52155e-07	1.57741e-06		24.3582	4.77261	0.78489	6.08061	1.19725e-09	3.29202e-09		DEG	up_MII
ENSBTAG00000061980	4.06759	7.07753	34.2961	4.54225e-07	1.58187e-06		91.1943	4.48475	0.684696	6.54999	5.75422e-11	1.82293e-10		DEG	up_MII
NODE_106310_length_2120_cov_18.559471_g36856_i1.mrna1+NODE_117599_length_1865_cov_20.275727_g36856_i2.mrna1	4.06216	6.08733	34.2697	4.57783e-07	1.59149e-06		44.0002	5.14224	0.55687	9.23418	2.60263e-20	1.66752e-19		DEG	up_MII
ENSBTAG00000057910	3.52124	8.91746	34.2429	4.61435e-07	1.60141e-06		331.174	3.91799	0.562462	6.96579	3.26574e-12	1.17203e-11		DEG	up_MII
NODE_130446_length_1615_cov_11.664499_g50222_i0.mrna1+NODE_223157_length_597_cov_14.826923_g123971_i0.mrna1+NODE_125184_length_1714_cov_14.054368_g47227_i0.mrna1	2.24848	4.96804	34.1046	4.7088e-07	1.63135e-06		18.7509	2.62306	0.360344	7.27932	3.35514e-13	1.3281e-12		DEG	up_MII
ENSBTAG00000069996	-0.961519	9.01708	34.0764	4.74855e-07	1.64228e-06		284.542	-0.481366	0.124511	-3.86605	0.000110613	0.000163546		notDEG	neither
NODE_191305_length_822_cov_5.750336_g94278_i0.mrna1	2.74213	7.38466	34.0448	4.89334e-07	1.68943e-06		111.136	3.06956	0.466971	6.57334	4.9198e-11	1.57607e-10		DEG	up_MII
ENSBTAG00000067505	4.67294	5.61263	33.865	5.16194e-07	1.77909e-06		32.1496	5.00075	0.901121	5.54948	2.86525e-08	6.84306e-08		DEG	up_MII
NODE_37776_length_4924_cov_17.386631_g12380_i0.mrna1+NODE_275767_length_308_cov_3.787879_g176239_i0.mrna1	4.26764	6.11069	33.8112	5.24529e-07	1.8047e-06		46.2552	4.59883	0.72953	6.30383	2.90377e-10	8.53623e-10		DEG	up_MII
ENSBTAG00000060140	4.63166	6.46283	33.7827	5.29002e-07	1.81697e-06		57.9272	5.97134	0.710431	8.40523	4.2701e-17	2.31954e-16		DEG	up_MII
ENSBTAG00000032902	-2.0843	7.96471	33.6521	5.4543e-07	1.87018e-06		128.862	-1.57557	0.307577	-5.12251	3.01495e-07	6.34408e-07		DEG	up_8c
ENSBTAG00000065045	3.70661	5.82296	33.5448	5.679e-07	1.94389e-06		36.9507	4.11527	0.581984	7.07109	1.53716e-12	5.71151e-12		DEG	up_MII
ENSBTAG00000040202	4.15541	8.92035	33.4605	5.82406e-07	1.99014e-06		333.127	4.56276	0.682209	6.68821	2.2592e-11	7.5019e-11		DEG	up_MII
ENSBTAG00000059873	2.41068	10.3442	33.4097	5.91315e-07	2.01369e-06		860.812	2.8498	0.405772	7.02317	2.16887e-12	7.94061e-12		DEG	up_MII
ENSBTAG00000052263	-1.7462	6.81637	33.3429	5.91287e-07	2.01369e-06		58.3814	-1.28596	0.245573	-5.23656	1.63599e-07	3.5859e-07		DEG	up_8c
ENSBTAG00000067554	-2.3826	8.94667	33.4012	5.92832e-07	2.01543e-06		252.358	-1.86287	0.34634	-5.37872	7.50154e-08	1.71378e-07		DEG	up_8c
ENSBTAG00000060663	4.00862	6.87275	33.3396	6.03865e-07	2.04945e-06		78.6286	4.37833	0.677065	6.46664	1.00209e-10	3.11536e-10		DEG	up_MII
ENSBTAG00000057526	-1.38684	8.32859	33.167	6.23417e-07	2.11222e-06		177.533	-0.952253	0.230114	-4.13817	3.5008e-05	5.55846e-05		DEG	up_8c
ENSBTAG00000067731	3.66318	7.68701	33.1919	6.31226e-07	2.13506e-06		140.138	4.00069	0.620453	6.44801	1.13329e-10	3.50147e-10		DEG	up_MII
NODE_74937_length_3040_cov_16.737091_g24555_i0.mrna1	4.56299	5.50722	33.1748	6.34461e-07	2.13901e-06		29.6145	5.04152	0.822056	6.13282	8.63374e-10	2.4206e-09		DEG	up_MII
ENSBTAG00000066108	4.60755	8.63134	33.1744	6.34534e-07	2.13901e-06		273.144	4.99522	0.817794	6.10816	1.00783e-09	2.80203e-09		DEG	up_MII
LOC107131551	4.05421	6.14335	33.136	6.41911e-07	2.16024e-06		46.4607	4.44682	0.671139	6.62578	3.45431e-11	1.12279e-10		DEG	up_MII
NODE_207619_length_695_cov_4.349515_g108997_i0.mrna1	2.45397	7.12891	33.1286	6.43331e-07	2.16137e-06		91.6551	2.8186	0.423455	6.65619	2.81012e-11	9.23918e-11		DEG	up_MII
LOC104973643	4.17848	5.22422	33.122	6.44615e-07	2.16206e-06		23.7497	4.63883	0.707558	6.55611	5.52289e-11	1.758e-10		DEG	up_MII
LOC132344272	-4.92301	9.82485	33.0904	6.50767e-07	2.17903e-06		470.794	-4.48188	0.645125	-6.9473	3.72344e-12	1.32677e-11		DEG	up_8c
LOC132342077	1.53053	7.26687	32.8781	6.80176e-07	2.2737e-06		96.6391	1.9676	0.261402	7.5271	5.18799e-14	2.18793e-13		DEG	up_MII
ENSBTAG00000060864	2.92306	6.12753	32.7857	7.06028e-07	2.35225e-06		45.2467	3.32874	0.448634	7.41973	1.17359e-13	4.82716e-13		DEG	up_MII
ENSBTAG00000064612	4.49183	6.67374	32.8199	7.05993e-07	2.35225e-06		68.9608	4.79848	0.838375	5.72355	1.04323e-08	2.62647e-08		DEG	up_MII
NODE_135094_length_1534_cov_13.030199_g52976_i0.mrna1	3.6912	6.18888	32.7971	7.10858e-07	2.3644e-06		48.2187	4.01039	0.610088	6.57345	4.91614e-11	1.57607e-10		DEG	up_MII
ENSBTAG00000065008	3.20074	13.7634	32.775	7.15622e-07	2.37629e-06		9537.81	3.53432	0.532946	6.63165	3.31946e-11	1.08602e-10		DEG	up_MII
ENSBTAG00000060657	4.21826	8.15271	32.7615	7.18553e-07	2.38207e-06		195.775	4.55377	0.747097	6.09529	1.09242e-09	3.01622e-09		DEG	up_MII
ENSBTAG00000067771	1.71126	5.72961	32.4539	7.7352e-07	2.56004e-06		32.2872	2.15648	0.267872	8.0504	8.25263e-16	4.0633e-15		DEG	up_MII
NODE_20440_length_6674_cov_14.149917_g1131_i3.mrna1	3.33488	5.62332	32.4068	7.96683e-07	2.63235e-06		31.6432	3.71153	0.527118	7.04119	1.90606e-12	7.01696e-12		DEG	up_MII
ENSBTAG00000058880	4.42752	5.82516	32.3963	8.02519e-07	2.64725e-06		37.5649	4.87407	0.80774	6.03421	1.59743e-09	4.33867e-09		DEG	up_MII
ENSBTAG00000068998	4.52762	5.99968	32.3029	8.25612e-07	2.71894e-06		41.9027	5.43174	0.776358	6.99644	2.62556e-12	9.54273e-12		DEG	up_MII
ENSBTAG00000067535	-2.48111	6.6589	32.1049	8.60324e-07	2.8286e-06		49.9711	-1.96405	0.360102	-5.45416	4.9204e-08	1.1427e-07		DEG	up_8c
ENSBTAG00000058342	-2.34405	7.06195	32.0219	8.83293e-07	2.89935e-06		67.4368	-1.86234	0.340083	-5.47613	4.3472e-08	1.01519e-07		DEG	up_8c
LOC101904381	-4.43099	6.86608	32.0188	9.00179e-07	2.94993e-06		55.3017	-3.89593	0.599369	-6.50006	8.02864e-11	2.51162e-10		DEG	up_8c
LOC132342210	2.73955	8.31743	31.9447	9.20765e-07	3.01245e-06		213.035	3.12644	0.466257	6.7054	2.00853e-11	6.71412e-11		DEG	up_MII
ENSBTAG00000070013	2.26216	6.78536	31.806	9.44655e-07	3.08556e-06		70.7886	2.68502	0.389736	6.88933	5.60558e-12	1.94879e-11		DEG	up_MII
ENSBTAG00000062864	3.76959	5.25671	31.8333	9.52629e-07	3.10653e-06		24.1227	4.1472	0.625679	6.62832	3.39538e-11	1.10724e-10		DEG	up_MII
NODE_48791_length_4211_cov_18.479439_g15797_i0.mrna1	4.29694	8.88933	31.794	9.64136e-07	3.13894e-06		331.365	4.58927	0.735438	6.24019	4.37052e-10	1.26618e-09		DEG	up_MII
ENSBTAG00000055542	4.13808	6.59576	31.7645	9.72878e-07	3.16225e-06		64.0247	4.8828	0.689648	7.08014	1.44008e-12	5.3754e-12		DEG	up_MII
NODE_159984_length_1159_cov_16.224584_g69274_i0.mrna1	4.12809	5.77845	31.7552	9.75664e-07	3.16616e-06		36.0826	4.50696	0.723052	6.23325	4.56851e-10	1.31781e-09		DEG	up_MII
LOC101904715	4.07969	7.61572	31.7455	9.78577e-07	3.17046e-06		130.086	5.23944	0.625276	8.37941	5.31945e-17	2.85083e-16		DEG	up_MII
ENSBTAG00000057713	4.17024	4.97788	31.7388	9.8056e-07	3.17175e-06		19.7793	4.52534	0.773305	5.85195	4.85848e-09	1.2679e-08		DEG	up_MII
LOC101907729	1.88379	5.88134	31.6535	9.87892e-07	3.1903e-06		36.3803	2.33048	0.304211	7.66075	1.84856e-14	8.15733e-14		DEG	up_MII
NODE_116573_length_1887_cov_9.124309_g19768_i4.mrna1	2.60683	5.8954	31.5815	1.01e-06	3.25645e-06		37.8231	3.01028	0.420301	7.16219	7.94003e-13	3.01751e-12		DEG	up_MII
ENSBTAG00000057896	-3.11099	6.03277	31.492	1.03824e-06	3.34208e-06		31.1978	-2.60742	0.431931	-6.03666	1.57341e-09	4.27924e-09		DEG	up_8c
NODE_101711_length_2231_cov_10.445682_g35409_i0.mrna1+NODE_41672_length_4641_cov_22.210342_g13563_i0.mrna1+NODE_102742_length_2206_cov_29.794270_g35903_i0.mrna1+NODE_202470_length_732_cov_75.687023_g104247_i0.mrna1	-2.01443	7.68928	31.4997	1.0423e-06	3.34976e-06		105.358	-1.47967	0.305667	-4.84078	1.2933e-06	2.53214e-06		DEG	up_8c
LOC101903540	1.34677	8.34662	31.4066	1.06591e-06	3.42015e-06		205.539	1.74673	0.253094	6.90149	5.14598e-12	1.8047e-11		DEG	up_MII
ENSBTAG00000059320	-5.50386	7.05729	31.4536	1.07022e-06	3.42848e-06		68.4218	-5.14204	0.770496	-6.67368	2.49469e-11	8.25642e-11		DEG	up_8c
ENSBTAG00000058061	4.21344	6.36925	31.2933	1.1243e-06	3.59597e-06		55.4597	4.56615	0.77532	5.88938	3.87657e-09	1.02098e-08		DEG	up_MII
ENSBTAG00000048722	-2.2823	6.68716	31.2109	1.13228e-06	3.61571e-06		50.9907	-1.76259	0.339731	-5.18818	2.12356e-07	4.57928e-07		DEG	up_8c
ENSBTAG00000061269	4.27038	8.1972	31.2482	1.14004e-06	3.63468e-06		200.918	4.59065	0.759403	6.04508	1.49337e-09	4.07264e-09		DEG	up_MII
NODE_53005_length_3982_cov_19.388732_g17140_i0.mrna1	2.90695	8.14135	31.1929	1.15965e-06	3.69129e-06		188.813	3.28539	0.501329	6.55336	5.62579e-11	1.78791e-10		DEG	up_MII
LOC112443178	-1.92507	7.34347	31.1076	1.16906e-06	3.71533e-06		86.4528	-1.48353	0.305923	-4.84935	1.23865e-06	2.43227e-06		DEG	up_8c
ENSBTAG00000049347	-1.19456	8.58239	31.0557	1.18798e-06	3.76949e-06		208.202	-0.718334	0.183168	-3.92173	8.79161e-05	0.000132039		DEG	up_8c
ENSBTAG00000063010	3.13713	8.09011	31.0559	1.20974e-06	3.83245e-06		183.116	3.52305	0.537748	6.55148	5.69678e-11	1.8076e-10		DEG	up_MII
ENSBTAG00000060294	4.73349	6.25476	30.995	1.23271e-06	3.89904e-06		51.2472	5.09715	0.966319	5.27481	1.32892e-07	2.94513e-07		DEG	up_MII
NODE_98977_length_2301_cov_17.228417_g27546_i1.mrna1+NODE_83059_length_2760_cov_8.797615_g27621_i0.mrna1	4.3169	6.48765	30.9558	1.24777e-06	3.94042e-06		58.5544	5.81911	0.642256	9.06043	1.29935e-19	8.1169e-19		DEG	up_MII
NODE_126558_length_1688_cov_18.186840_g30057_i1.mrna1+NODE_167011_length_1072_cov_16.192965_g30057_i3.mrna1	4.30459	6.87304	30.9049	1.2676e-06	3.99675e-06		77.0938	5.36175	0.715716	7.49145	6.81143e-14	2.8426e-13		DEG	up_MII
NODE_158876_length_1174_cov_13.970830_g68486_i0.mrna1+NODE_79780_length_2871_cov_19.192555_g26388_i0.mrna1+NODE_139513_length_1460_cov_18.259581_g55609_i0.mrna1+NODE_138569_length_1475_cov_13.922747_g55033_i0.mrna1	3.02715	6.33305	30.8872	1.27454e-06	4.0123e-06		52.7947	3.39817	0.511855	6.63893	3.15964e-11	1.03543e-10		DEG	up_MII
ENSBTAG00000060035	-1.50973	7.18314	30.7909	1.28975e-06	4.05378e-06		77.0294	-1.03017	0.231032	-4.45897	8.23526e-06	1.44406e-05		DEG	up_8c
LOC101906393	-1.43386	8.6544	30.7187	1.31907e-06	4.13943e-06		216.046	-0.939203	0.223807	-4.19648	2.71092e-05	4.41298e-05		DEG	up_8c
ENSBTAG00000065010	-9.01079	6.06477	35.8375	1.33105e-06	4.17047e-06		31.2187	-7.79256	1.16379	-6.69585	2.14416e-11	7.13174e-11		DEG	up_8c
LOC112448013	-1.33341	7.74796	30.6796	1.3352e-06	4.17695e-06		117.123	-0.890306	0.221048	-4.02767	5.63324e-05	8.66886e-05		DEG	up_8c
ENSBTAG00000047441	-2.14835	9.77867	30.6163	1.3863e-06	4.33002e-06		444.765	-1.6122	0.321177	-5.01967	5.17595e-07	1.05795e-06		DEG	up_8c
ENSBTAG00000058343	2.39873	8.27947	30.5524	1.41415e-06	4.41013e-06		203.785	2.8031	0.419367	6.68413	2.32304e-11	7.70109e-11		DEG	up_MII
NODE_62705_length_3521_cov_16.588269_g20314_i0.mrna1	4.03663	5.27435	30.5446	1.41758e-06	4.41393e-06		24.7627	4.37879	0.730792	5.99184	2.07482e-09	5.58971e-09		DEG	up_MII
ENSBTAG00000046336	-6.52621	8.97891	30.5235	1.42692e-06	4.43358e-06		280.662	-7.18652	0.857008	-8.38559	5.0471e-17	2.71945e-16		DEG	up_8c
LOC112442547	-1.27423	8.51755	30.4634	1.42833e-06	4.43358e-06		197.467	-0.776921	0.197287	-3.93802	8.21561e-05	0.000123854		DEG	up_8c
ENSBTAG00000064149	3.91936	6.14104	30.4941	1.44002e-06	4.46294e-06		46.5203	4.29979	0.684151	6.28486	3.28156e-10	9.57641e-10		DEG	up_MII
LOC132343878	3.37512	6.07326	30.3595	1.50173e-06	4.647e-06		44.1076	3.82785	0.558662	6.85182	7.29177e-12	2.52621e-11		DEG	up_MII
LOC132343352	-1.96579	7.29102	30.282	1.51172e-06	4.67067e-06		80.9376	-1.47232	0.302879	-4.86109	1.16742e-06	2.29692e-06		DEG	up_8c
ENSBTAG00000069650	4.12609	6.40797	30.3304	1.51546e-06	4.675e-06		57.129	4.43952	0.757033	5.86437	4.50839e-09	1.17962e-08		DEG	up_MII
NODE_136610_length_1508_cov_18.164221_g53874_i0.mrna1+NODE_140243_length_1448_cov_17.492341_g53874_i1.mrna1	2.866	4.92519	30.2244	1.53922e-06	4.741e-06		18.1364	3.35918	0.442498	7.59141	3.16447e-14	1.36626e-13		DEG	up_MII
NODE_76398_length_2988_cov_19.823085_g25118_i0.mrna1+NODE_163429_length_1115_cov_20.873796_g25118_i5.mrna1+NODE_79047_length_2897_cov_14.062057_g25118_i1.mrna1+NODE_81503_length_2810_cov_13.392975_g25118_i2.mrna1	3.23741	8.64233	30.2032	1.57687e-06	4.84948e-06		271.981	3.56707	0.563593	6.32916	2.465e-10	7.28925e-10		DEG	up_MII
ENSBTAG00000062397	4.54781	8.19191	30.1521	1.60227e-06	4.92004e-06		201.145	4.79029	0.829941	5.77184	7.84112e-09	2.00954e-08		DEG	up_MII
NODE_271590_length_334_cov_8.700389_g172062_i0.mrna1+NODE_175772_length_974_cov_24.028986_g81321_i0.mrna1+NODE_184976_length_879_cov_16.586035_g88885_i0.mrna1+NODE_227015_length_575_cov_12.526104_g127745_i0.mrna1	2.03199	5.69399	30.077	1.61207e-06	4.94253e-06		31.8071	2.47082	0.322106	7.67082	1.70907e-14	7.55847e-14		DEG	up_MII
ENSBTAG00000064063	3.87483	8.3586	30.0896	1.63394e-06	5.00191e-06		224.599	4.15813	0.69054	6.02157	1.72735e-09	4.67884e-09		DEG	up_MII
NODE_107367_length_2094_cov_22.189886_g12310_i2.mrna1+NODE_120410_length_1808_cov_21.325823_g12310_i4.mrna1+NODE_115425_length_1911_cov_18.440022_g12310_i3.mrna1	4.64976	6.98505	30.0734	1.64224e-06	5.01962e-06		86.7552	4.93311	0.936953	5.26506	1.40144e-07	3.09215e-07		DEG	up_MII
NODE_135469_length_1527_cov_18.316552_g28696_i2.mrna1	3.51807	6.181	30.0179	1.67104e-06	5.09986e-06		48.3342	3.8259	0.612768	6.24363	4.27518e-10	1.24036e-09		DEG	up_MII
ENSBTAG00000057233	4.48827	7.09966	29.9628	1.70017e-06	5.18085e-06		93.7562	4.84481	0.907632	5.33786	9.40504e-08	2.12437e-07		DEG	up_MII
ENSBTAG00000069579	4.3164	5.83374	29.9135	1.72669e-06	5.25367e-06		37.3616	4.717	0.811326	5.81393	6.10219e-09	1.58009e-08		DEG	up_MII
ENSBTAG00000067438	-1.04763	10.247	29.836	1.73906e-06	5.28325e-06		679.278	-0.591251	0.182529	-3.23921	0.0011986	0.00159841		DEG	up_8c
ENSBTAG00000057622	4.42427	6.09979	29.8689	1.75103e-06	5.31155e-06		45.1697	4.77163	0.85531	5.57882	2.42152e-08	5.88167e-08		DEG	up_MII
NODE_159499_length_1166_cov_12.725436_g42292_i2.mrna1+NODE_118309_length_1849_cov_19.139955_g42292_i1.mrna1+NODE_68792_length_3268_cov_8.640238_g21534_i1.mrna1	-3.6934	7.88781	29.8339	1.77038e-06	5.3621e-06		123.274	-3.2446	0.538438	-6.02596	1.68108e-09	4.55967e-09		DEG	up_8c
LOC112442271	-0.860696	8.70709	29.7483	1.78778e-06	5.40663e-06		232.597	-0.391162	0.130286	-3.00233	0.00267923	0.00341785		notDEG	neither
ENSBTAG00000066837	-1.04408	7.99258	29.6756	1.8293e-06	5.52381e-06		139.007	-0.557896	0.16053	-3.47534	0.000510202	0.000707277		DEG	up_8c
ENSBTAG00000061654	3.61493	7.58019	29.7152	1.83772e-06	5.54089e-06		129.939	3.96935	0.65015	6.10528	1.02618e-09	2.84511e-09		DEG	up_MII
ENSBTAG00000069587	3.88906	5.30692	29.6652	1.86688e-06	5.62031e-06		25.3382	4.29022	0.697419	6.15156	7.67242e-10	2.16321e-09		DEG	up_MII
NODE_67507_length_3317_cov_17.470062_g15799_i1.mrna1	3.62349	5.89882	29.6117	1.89863e-06	5.70731e-06		39.2705	4.02551	0.621179	6.48043	9.14615e-11	2.85229e-10		DEG	up_MII
ENSBTAG00000033759	3.60003	5.60865	29.5982	1.90673e-06	5.72189e-06		31.3254	4.02812	0.608036	6.6248	3.47716e-11	1.12838e-10		DEG	up_MII
ENSBTAG00000056885	3.4196	7.60804	29.5941	1.9092e-06	5.72189e-06		132.171	3.75565	0.60898	6.16712	6.95462e-10	1.97476e-09		DEG	up_MII
NODE_181015_length_919_cov_9.885986_g85562_i0.mrna1+NODE_142315_length_1415_cov_9.218236_g57365_i0.mrna1+NODE_177287_length_958_cov_16.219069_g57365_i1.mrna1	4.08659	5.15719	29.5194	1.95475e-06	5.84895e-06		22.4338	4.39072	0.766388	5.7291	1.00963e-08	2.54831e-08		DEG	up_MII
ENSBTAG00000068640	-1.50473	7.59256	29.4615	1.95745e-06	5.84895e-06		104.45	-1.05807	0.256211	-4.1297	3.63242e-05	5.75373e-05		DEG	up_8c
ENSBTAG00000057493	3.05582	5.62409	29.4646	1.97479e-06	5.89054e-06		30.9417	3.47788	0.480558	7.23717	4.58132e-13	1.78868e-12		DEG	up_MII
ENSBTAG00000061757	3.52682	8.49865	29.4831	1.97727e-06	5.89054e-06		247.081	3.87398	0.61771	6.27151	3.57554e-10	1.04039e-09		DEG	up_MII
NODE_154436_length_1234_cov_10.513397_g65366_i0.mrna1	3.26965	6.85175	29.4167	2.01921e-06	6.00655e-06		77.2515	3.59829	0.578261	6.22261	4.88953e-10	1.40636e-09		DEG	up_MII
ENSBTAG00000061722	-3.99817	9.00844	29.3853	2.03936e-06	6.05747e-06		241.71	-3.3761	0.546635	-6.17614	6.56866e-10	1.87851e-09		DEG	up_8c
NODE_179824_length_931_cov_12.291569_g84594_i0.mrna1	4.41146	6.67638	29.2046	2.15944e-06	6.40462e-06		69.6475	4.70468	0.898255	5.23758	1.62696e-07	3.57002e-07		DEG	up_MII
ENSBTAG00000062758	3.718	6.04771	29.1693	2.18373e-06	6.46707e-06		43.8476	4.0242	0.669037	6.01491	1.79989e-09	4.8687e-09		DEG	up_MII
NODE_76060_length_2999_cov_20.419918_g15467_i4.mrna1+NODE_71063_length_3181_cov_18.204897_g15467_i3.mrna1+NODE_67767_length_3306_cov_17.822236_g15467_i2.mrna1	4.08616	5.15161	29.1542	2.19424e-06	6.48859e-06		22.5173	4.4346	0.798501	5.55366	2.79754e-08	6.70537e-08		DEG	up_MII
NODE_90977_length_2519_cov_20.646601_g30812_i0.mrna1	-6.27733	10.4591	29.118	2.21959e-06	6.55387e-06		756.406	-5.84981	0.989765	-5.91031	3.41468e-09	9.0171e-09		DEG	up_8c
ENSBTAG00000037710	3.00859	14.1851	29.0628	2.25882e-06	6.65984e-06		12724.1	3.40297	0.529492	6.42685	1.30275e-10	3.96982e-10		DEG	up_MII
ENSBTAG00000062861	1.6464	10.3168	29.0328	2.28048e-06	6.71382e-06		817.343	2.10855	0.304931	6.91483	4.68434e-12	1.65442e-11		DEG	up_MII
ENSBTAG00000055626	-1.47857	6.94592	28.9734	2.28593e-06	6.71996e-06		66.0945	-1.0431	0.242626	-4.29919	1.71425e-05	2.87965e-05		DEG	up_8c
NODE_183740_length_891_cov_18.309582_g87853_i0.mrna1	1.53091	7.47008	28.9674	2.29026e-06	6.72282e-06		111.133	1.98127	0.280599	7.06084	1.655e-12	6.13791e-12		DEG	up_MII
ENSBTAG00000063209	2.43654	7.78293	28.9704	2.32619e-06	6.81826e-06		143.218	2.87871	0.425247	6.7695	1.29225e-11	4.40069e-11		DEG	up_MII
ENSBTAG00000061585	-1.33759	10.2553	28.8992	2.34066e-06	6.85062e-06		665.834	-0.856086	0.224932	-3.80598	0.000141244	0.000205492		DEG	up_8c
ENSBTAG00000061892	3.44367	7.09419	28.8837	2.39131e-06	6.98865e-06		91.8823	3.77109	0.621088	6.07175	1.26523e-09	3.46941e-09		DEG	up_MII
ENSBTAG00000067814	3.88382	5.75143	28.8266	2.43517e-06	7.1032e-06		35.0786	4.26837	0.704251	6.06087	1.35386e-09	3.70229e-09		DEG	up_MII
ENSBTAG00000053789	-1.7043	9.22785	28.7966	2.44044e-06	7.1032e-06		327.418	-1.26927	0.293096	-4.33057	1.48723e-05	2.51947e-05		DEG	up_8c
LOC132343454	-0.853498	9.02039	28.7676	2.44117e-06	7.1032e-06		287.961	-0.385138	0.122851	-3.135	0.00171854	0.00223802		notDEG	neither
ENSBTAG00000057849	4.10646	7.19927	28.8143	2.44478e-06	7.10336e-06		98.3223	4.80419	0.746849	6.43261	1.25434e-10	3.82814e-10		DEG	up_MII
ENSBTAG00000049964	1.79367	8.97608	28.7144	2.52392e-06	7.32265e-06		325.004	2.21671	0.33764	6.5653	5.19278e-11	1.66008e-10		DEG	up_MII
ENSBTAG00000061142	4.15987	10.4253	28.4634	2.7349e-06	7.92329e-06		952.203	4.47656	0.733046	6.1068	1.01648e-09	2.82215e-09		DEG	up_MII
NODE_126293_length_1693_cov_16.021040_g21793_i3.mrna1+NODE_150447_length_1291_cov_12.507414_g21793_i4.mrna1	3.60557	5.91397	28.4533	2.74375e-06	7.93743e-06		39.2286	3.95075	0.639727	6.17568	6.58804e-10	1.88135e-09		DEG	up_MII
ENSBTAG00000062351	3.86457	6.65844	28.4429	2.75298e-06	7.95262e-06		65.7656	4.97817	0.621118	8.01485	1.10272e-15	5.35032e-15		DEG	up_MII
ENSBTAG00000066107	4.09965	8.03548	28.4237	2.76994e-06	7.97854e-06		173.3	5.49463	0.649679	8.45746	2.73275e-17	1.50905e-16		DEG	up_MII
ENSBTAG00000054030	2.89761	10.152	28.4264	2.76752e-06	7.97854e-06		771.699	3.28019	0.516602	6.34956	2.15934e-10	6.43295e-10		DEG	up_MII
LOC107131785	3.19766	6.77557	28.3531	2.83336e-06	8.14949e-06		72.4194	3.58675	0.564132	6.358	2.04395e-10	6.10742e-10		DEG	up_MII
ENSBTAG00000059672	3.82254	7.04687	28.3264	2.85782e-06	8.20802e-06		89.2321	4.13612	0.719652	5.74739	9.06333e-09	2.29627e-08		DEG	up_MII
ENSBTAG00000066730	4.1963	6.77927	28.2973	2.88457e-06	8.27298e-06		74.2142	4.56657	0.833439	5.47919	4.27272e-08	9.98968e-08		DEG	up_MII
NODE_77712_length_2943_cov_13.713538_g25615_i0.mrna1+NODE_97291_length_2345_cov_18.448413_g25615_i2.mrna1	3.88948	5.08328	28.2066	2.96996e-06	8.50565e-06		21.2014	4.29453	0.724267	5.92949	3.03873e-09	8.05626e-09		DEG	up_MII
ENSBTAG00000063058	4.69101	5.82668	28.1488	3.02567e-06	8.65281e-06		37.3935	4.99853	0.99837	5.00669	5.53734e-07	1.12835e-06		DEG	up_MII
ENSBTAG00000047605	-4.90378	7.38248	27.963	3.21241e-06	9.17188e-06		83.4485	-4.44759	0.71842	-6.1908	5.9861e-10	1.71682e-09		DEG	up_8c
ENSBTAG00000068808	3.98043	6.31509	27.9592	3.21635e-06	9.17188e-06		52.789	4.35054	0.752794	5.77919	7.50618e-09	1.92825e-08		DEG	up_MII
ENSBTAG00000053486	-6.69071	5.27406	27.8584	3.32281e-06	9.46197e-06		16.4506	-6.34914	1.24244	-5.11022	3.21776e-07	6.74952e-07		DEG	up_8c
ENSBTAG00000056457	4.3518	8.71586	27.7424	3.44987e-06	9.8098e-06		281.933	5.77646	0.722538	7.99467	1.29921e-15	6.21319e-15		DEG	up_MII
NODE_192347_length_813_cov_15.716033_g95187_i0.mrna1+NODE_126523_length_1689_cov_11.888337_g47986_i0.mrna1+NODE_170009_length_1037_cov_14.847917_g76792_i0.mrna1+NODE_194990_length_791_cov_19.058824_g97528_i0.mrna1	3.14651	5.74929	27.7371	3.45584e-06	9.81283e-06		34.6011	3.52404	0.546493	6.44846	1.1299e-10	3.4964e-10		DEG	up_MII
ENSBTAG00000069070	-1.49651	7.49526	27.6805	3.46566e-06	9.82675e-06		97.3498	-1.0517	0.255323	-4.11912	3.80329e-05	6.00682e-05		DEG	up_8c
ENSBTAG00000067212	-4.05555	9.13835	27.534	3.69114e-06	1.04512e-05		309.385	-3.67387	0.604812	-6.0744	1.24453e-09	3.41732e-09		DEG	up_8c
NODE_47776_length_4271_cov_19.758226_g10021_i2.mrna1+NODE_231844_length_549_cov_8.349576_g132474_i0.mrna1	2.53795	6.34635	27.4711	3.74223e-06	1.05809e-05		53.1033	2.86729	0.466983	6.14002	8.25107e-10	2.31656e-09		DEG	up_MII
ENSBTAG00000066667	-4.73572	5.85427	27.4752	3.76226e-06	1.06225e-05		27.5692	-4.33763	0.725749	-5.97676	2.27623e-09	6.09127e-09		DEG	up_8c
ENSBTAG00000069920	4.12785	7.05098	27.3263	3.94903e-06	1.11185e-05		88.077	5.04191	0.783628	6.43406	1.24239e-10	3.79747e-10		DEG	up_MII
ENSBTAG00000063033	3.80431	7.1013	27.3299	3.94447e-06	1.11185e-05		93.5126	4.11759	0.741196	5.55533	2.77083e-08	6.65733e-08		DEG	up_MII
ENSBTAG00000066762	3.74826	9.02141	27.2901	3.99592e-06	1.12347e-05		356.684	4.09674	0.690103	5.93642	2.91306e-09	7.73334e-09		DEG	up_MII
ENSBTAG00000052912	-6.00422	6.64586	27.1458	4.18848e-06	1.17595e-05		45.9908	-5.55983	0.950017	-5.85235	4.84677e-09	1.2665e-08		DEG	up_8c
ENSBTAG00000031913	-2.93099	7.35844	27.087	4.26983e-06	1.19711e-05		80.6283	-2.37022	0.460342	-5.14882	2.62136e-07	5.56864e-07		DEG	up_8c
NODE_75168_length_3033_cov_14.226658_g24636_i0.mrna1	3.92176	5.47811	27.0629	4.30358e-06	1.20488e-05		28.7325	4.27057	0.7673	5.56571	2.61083e-08	6.3032e-08		DEG	up_MII
NODE_126557_length_1688_cov_18.616387_g29885_i1.mrna1+NODE_262337_length_388_cov_0.929260_g162809_i0.mrna1+NODE_178152_length_949_cov_8.668578_g83237_i0.mrna1+NODE_88760_length_2586_cov_18.605022_g29885_i0.mrna1	3.32979	5.48225	27.038	4.33874e-06	1.21133e-05		28.5522	3.68076	0.599313	6.14163	8.16792e-10	2.29644e-09		DEG	up_MII
NODE_151608_length_1274_cov_15.191312_g63441_i0.mrna1	-6.29224	5.36279	27.0406	4.3351e-06	1.21133e-05		18.8809	-6.03676	1.14667	-5.26459	1.40503e-07	3.09663e-07		DEG	up_8c
LOC132345163	-2.13985	6.69748	26.9661	4.37625e-06	1.2201e-05		53.3242	-1.65743	0.352642	-4.70004	2.60111e-06	4.90531e-06		DEG	up_8c
NODE_131756_length_1592_cov_13.508251_g51021_i0.mrna1	3.75415	6.47907	26.9644	4.44454e-06	1.23741e-05		57.3452	4.96818	0.59915	8.29206	1.11307e-16	5.80947e-16		DEG	up_MII
NODE_186416_length_866_cov_17.944233_g44128_i1.mrna1	3.87133	5.10212	26.9378	4.4835e-06	1.24652e-05		21.5531	4.30442	0.76129	5.65411	1.56657e-08	3.8805e-08		DEG	up_MII
NODE_113378_length_1956_cov_15.132517_g41032_i0.mrna1+NODE_205014_length_713_cov_14.933962_g106570_i0.mrna1	3.4965	5.98896	26.9265	4.50008e-06	1.24904e-05		41.1415	3.99896	0.61921	6.45816	1.05985e-10	3.28981e-10		DEG	up_MII
LOC132344989	2.98517	5.44754	26.9054	4.50505e-06	1.24904e-05		27.5358	3.36103	0.522191	6.43641	1.22336e-10	3.75076e-10		DEG	up_MII
ENSBTAG00000061697	4.02901	5.11399	26.9168	4.5144e-06	1.2499e-05		22.0037	4.36459	0.838015	5.20825	1.90632e-07	4.1466e-07		DEG	up_MII
ENSBTAG00000056528	3.58172	5.43608	26.9083	4.52699e-06	1.25165e-05		27.7334	3.89237	0.66956	5.81332	6.12453e-09	1.58382e-08		DEG	up_MII
ENSBTAG00000051472	-1.00879	8.32809	26.8389	4.56306e-06	1.25988e-05		175.696	-0.518735	0.16272	-3.1879	0.00143312	0.00188598		DEG	up_8c
ENSBTAG00000060173	1.86019	8.16384	26.8391	4.63096e-06	1.27614e-05		185.067	2.27526	0.361705	6.29037	3.16719e-10	9.28331e-10		DEG	up_MII
ENSBTAG00000060955	-2.30153	10.9069	26.8366	4.6347e-06	1.27614e-05		1100.94	-1.95548	0.405086	-4.82733	1.38377e-06	2.69081e-06		DEG	up_8c
ENSBTAG00000057020	4.13718	5.94121	26.7689	4.73884e-06	1.30302e-05		40.5374	4.50477	0.848777	5.30736	1.11225e-07	2.487e-07		DEG	up_MII
ENSBTAG00000063079	3.74619	6.24236	26.687	4.86811e-06	1.33672e-05		50.0417	4.14239	0.718507	5.76528	8.15226e-09	2.07597e-08		DEG	up_MII
ENSBTAG00000068963	3.43512	6.08382	26.6585	4.91402e-06	1.34748e-05		44.1665	3.85055	0.618304	6.2276	4.73649e-10	1.3643e-09		DEG	up_MII
ENSBTAG00000066561	3.7318	7.41361	26.6078	4.99662e-06	1.36825e-05		116.12	3.98335	0.721351	5.52207	3.35027e-08	7.94448e-08		DEG	up_MII
ENSBTAG00000058487	3.65694	12.6251	26.5259	5.13331e-06	1.40348e-05		4191.25	4.77356	0.577536	8.26539	1.39238e-16	7.21081e-16		DEG	up_MII
ENSBTAG00000062420	4.20242	5.58683	26.5224	5.1393e-06	1.40348e-05		31.4532	4.44699	0.913569	4.86772	1.12895e-06	2.22342e-06		DEG	up_MII
ENSBTAG00000068194	-5.88277	5.47117	26.5064	5.16635e-06	1.40894e-05		19.7341	-5.61226	1.04242	-5.38386	7.29038e-08	1.66744e-07		DEG	up_8c
NODE_142817_length_1407_cov_16.381955_g57682_i0.mrna1+NODE_193718_length_801_cov_12.907459_g96385_i0.mrna1	3.32463	6.35752	26.4214	5.31343e-06	1.44708e-05		54.3386	3.61794	0.622045	5.81621	6.01972e-09	1.56278e-08		DEG	up_MII
ENSBTAG00000068803	2.21833	6.89291	26.3775	5.38382e-06	1.46425e-05		76.515	2.64751	0.39195	6.75472	1.43111e-11	4.83241e-11		DEG	up_MII
NODE_123851_length_1739_cov_13.856197_g2678_i46.mrna1+NODE_140059_length_1451_cov_15.653566_g2678_i48.mrna1	3.78508	6.00453	26.355	5.43122e-06	1.47514e-05		40.5674	5.11503	0.590111	8.66791	4.40138e-18	2.56512e-17		DEG	up_MII
ENSBTAG00000026119	-9.48519	7.10876	26.3137	5.50578e-06	1.49336e-05		1.15731	-2.8299	1.99713	-1.41699	0.156487	0.168634		notDEG	neither
ENSBTAG00000065054	3.79378	5.39659	26.2878	5.55323e-06	1.50419e-05		27.0181	4.18206	0.743951	5.62141	1.894e-08	4.63984e-08		DEG	up_MII
ENSBTAG00000055228	3.35911	5.93759	26.2541	5.61544e-06	1.51898e-05		39.717	3.69672	0.618497	5.97693	2.27375e-09	6.09127e-09		DEG	up_MII
ENSBTAG00000057453	3.14109	5.32093	26.2394	5.63335e-06	1.52177e-05		25.1216	3.53614	0.554254	6.38	1.77086e-10	5.32324e-10		DEG	up_MII
ENSBTAG00000067220	-1.28932	8.47578	26.153	5.72436e-06	1.54426e-05		195.548	-0.830691	0.23492	-3.53605	0.000406151	0.000568156		DEG	up_8c
ENSBTAG00000065607	-1.57827	9.58943	26.1656	5.74873e-06	1.54875e-05		409.648	-1.09482	0.269701	-4.0594	4.92e-05	7.6478e-05		DEG	up_8c
ENSBTAG00000067327	-1.98859	7.59771	26.1658	5.76823e-06	1.55191e-05		98.4741	-1.46469	0.330424	-4.43275	9.30404e-06	1.61588e-05		DEG	up_8c
ENSBTAG00000013305	2.92395	8.37343	26.1522	5.80823e-06	1.56057e-05		221.253	3.38987	0.53618	6.32228	2.5774e-10	7.61036e-10		DEG	up_MII
ENSBTAG00000056063	3.79432	5.10718	26.1229	5.86485e-06	1.57367e-05		21.653	4.13978	0.753606	5.49329	3.94507e-08	9.26697e-08		DEG	up_MII
NODE_167700_length_1064_cov_15.744681_g6169_i12.mrna1+NODE_163588_length_1113_cov_17.139961_g6169_i11.mrna1	-1.41113	7.79648	26.0425	5.93862e-06	1.59133e-05		116.592	-0.905191	0.233275	-3.88036	0.000104301	0.000154786		DEG	up_8c
ENSBTAG00000063170	4.28322	5.80646	26.0783	5.95237e-06	1.59288e-05		36.6339	4.77662	0.890017	5.36689	8.01068e-08	1.82177e-07		DEG	up_MII
LOC616695	-6.32699	8.18756	26.0574	5.99376e-06	1.60181e-05		147.94	-5.93276	0.955635	-6.20819	5.3598e-10	1.5394e-09		DEG	up_8c
NODE_88589_length_2591_cov_13.475338_g25669_i1.mrna1+NODE_162439_length_1128_cov_13.187441_g71075_i0.mrna1	3.65616	6.72677	25.9577	6.19568e-06	1.65136e-05		67.9313	4.85421	0.603219	8.04718	8.47263e-16	4.16137e-15		DEG	up_MII
NODE_36742_length_5009_cov_18.018451_g12060_i0.mrna1	2.73764	5.85391	25.9355	6.19546e-06	1.65136e-05		37.1011	3.08413	0.499825	6.17042	6.8107e-10	1.93664e-09		DEG	up_MII
ENSBTAG00000069658	2.08553	8.36439	25.9416	6.22886e-06	1.65578e-05		214.731	2.5157	0.40339	6.2364	4.47763e-10	1.29347e-09		DEG	up_MII
ENSBTAG00000055874	-7.4202	6.25569	25.9421	6.22787e-06	1.65578e-05		34.3755	-7.37397	1.38799	-5.31269	1.08017e-07	2.42069e-07		DEG	up_8c
ENSBTAG00000059121	3.42315	7.32634	25.908	6.29879e-06	1.67215e-05		103.007	4.53072	0.562611	8.05302	8.07757e-16	3.98693e-15		DEG	up_MII
ENSBTAG00000062625	3.76358	4.98374	25.8632	6.39341e-06	1.69502e-05		19.7597	4.06039	0.767605	5.28968	1.22531e-07	2.72796e-07		DEG	up_MII
ENSBTAG00000056033	3.79329	6.27787	25.8059	6.51654e-06	1.72537e-05		51.1351	4.17056	0.755371	5.52121	3.36678e-08	7.97417e-08		DEG	up_MII
ENSBTAG00000064985	3.73537	6.52554	25.7954	6.53942e-06	1.72914e-05		60.154	4.492	0.698138	6.43426	1.2408e-10	3.79747e-10		DEG	up_MII
ENSBTAG00000067207	3.63623	7.85737	25.6982	6.75498e-06	1.78378e-05		157.958	3.9521	0.724184	5.45732	4.83367e-08	1.12486e-07		DEG	up_MII
ENSBTAG00000056691	-0.881878	8.45321	25.6216	6.83456e-06	1.80241e-05		193.74	-0.401173	0.14151	-2.83495	0.00458331	0.00569779		notDEG	neither
ENSBTAG00000056907	-7.02877	7.13148	25.5748	7.03921e-06	1.85394e-05		62.6648	-6.52692	1.1724	-5.56715	2.58944e-08	6.27428e-08		DEG	up_8c
NODE_156606_length_1204_cov_16.472050_g66868_i0.mrna1+NODE_154435_length_1234_cov_10.840968_g29701_i2.mrna1	3.11174	5.93724	25.5574	7.08024e-06	1.86229e-05		39.744	3.47286	0.574862	6.04122	1.52957e-09	4.16568e-09		DEG	up_MII
ENSBTAG00000059119	3.5924	5.42054	25.4209	7.41126e-06	1.9468e-05		27.5425	3.9037	0.706078	5.52871	3.22585e-08	7.65852e-08		DEG	up_MII
NODE_146711_length_1346_cov_8.431836_g60186_i0.mrna1	-5.18572	4.67314	25.3975	7.46974e-06	1.95958e-05		5.89646	-3.98552	0.879922	-4.5294	5.91518e-06	1.05764e-05		DEG	up_8c
ENSBTAG00000062451	3.71342	4.96947	25.3034	7.70928e-06	2.01977e-05		19.2976	4.23101	0.735051	5.75608	8.60896e-09	2.18392e-08		DEG	up_MII
ENSBTAG00000063244	3.60225	7.42466	25.2762	7.78002e-06	2.03564e-05		115.249	3.96226	0.711974	5.56517	2.61898e-08	6.31524e-08		DEG	up_MII
ENSBTAG00000059602	3.29216	8.00287	25.2672	7.80353e-06	2.03912e-05		174.463	3.59553	0.639414	5.62317	1.87485e-08	4.60422e-08		DEG	up_MII
ENSBTAG00000060759	4.34959	6.56	25.2312	7.89838e-06	2.06022e-05		60.4721	6.33144	0.771454	8.20715	2.26508e-16	1.15508e-15		DEG	up_MII
ENSBTAG00000069645	1.45553	8.92148	25.1991	7.9049e-06	2.06022e-05		300.706	1.96712	0.26821	7.33425	2.2296e-13	8.96774e-13		DEG	up_MII
ENSBTAG00000039129	-3.437	7.89671	25.1995	7.98309e-06	2.07789e-05		123.835	-2.98465	0.552209	-5.40494	6.48304e-08	1.49304e-07		DEG	up_8c
ENSBTAG00000057451	-5.24179	5.62998	25.1882	8.01355e-06	2.0804e-05		22.5023	-4.86015	0.883539	-5.50078	3.78117e-08	8.9029e-08		DEG	up_8c
ENSBTAG00000069300	-1.5169	9.04293	25.1503	8.01303e-06	2.0804e-05		286.581	-1.04367	0.276633	-3.77277	0.000161445	0.000233523		DEG	up_8c
NODE_151745_length_1272_cov_16.811715_g36364_i5.mrna1+NODE_104105_length_2172_cov_17.520764_g36364_i1.mrna1+NODE_118170_length_1852_cov_17.476620_g36364_i3.mrna1	2.45322	6.05096	25.1398	8.04128e-06	2.08489e-05		42.1808	2.80636	0.458992	6.11417	9.70596e-10	2.70603e-09		DEG	up_MII
LOC101902937	-1.72623	8.72216	25.1529	8.07434e-06	2.09075e-05		219.784	-1.22189	0.293382	-4.16485	3.11563e-05	4.98251e-05		DEG	up_8c
ENSBTAG00000061566	-1.85344	6.35024	25.0767	8.20892e-06	2.12285e-05		40.944	-1.34074	0.306845	-4.36943	1.2457e-05	2.13198e-05		DEG	up_8c
NODE_66425_length_3361_cov_15.720463_g11995_i4.mrna1+NODE_60400_length_3622_cov_16.954302_g11995_i3.mrna1	3.29352	7.67451	25.1122	8.22114e-06	2.12326e-05		137.821	3.66297	0.632384	5.79233	6.94185e-09	1.78824e-08		DEG	up_MII
ENSBTAG00000023666	3.00125	10.8286	25.0961	8.26562e-06	2.132e-05		1242.42	3.29618	0.571769	5.76489	8.17123e-09	2.07815e-08		DEG	up_MII
LOC101905265	-0.743077	8.22487	25.0011	8.42124e-06	2.16934e-05		166.727	-0.271252	0.115551	-2.34746	0.018902	0.0222135		notDEG	neither
ENSBTAG00000062804	3.70999	12.8714	25.0268	8.46117e-06	2.17682e-05		5177.17	4.03306	0.673676	5.98665	2.14205e-09	5.75532e-09		DEG	up_MII
NODE_44886_length_4442_cov_14.238717_g14570_i0.mrna1	4.30788	5.1893	24.9493	8.68524e-06	2.23159e-05		21.7461	7.24813	0.681484	10.6358	2.03092e-26	1.82874e-25		DEG	up_MII
ENSBTAG00000059988	3.45188	7.40109	24.8682	8.9265e-06	2.29064e-05		114.29	3.81338	0.692819	5.50415	3.7095e-08	8.74446e-08		DEG	up_MII
ENSBTAG00000059722	3.56372	5.68923	24.8243	9.05994e-06	2.31893e-05		33.4669	3.88434	0.702458	5.52965	3.20877e-08	7.62703e-08		DEG	up_MII
ENSBTAG00000065962	3.76009	6.43758	24.8279	9.04889e-06	2.31893e-05		58.1325	4.05111	0.78786	5.14192	2.7194e-07	5.76466e-07		DEG	up_MII
NODE_173485_length_999_cov_18.216920_g79504_i0.mrna1+NODE_112344_length_1980_cov_15.529690_g40517_i0.mrna1	3.56552	5.23627	24.8138	9.09203e-06	2.32417e-05		23.8585	4.01774	0.696638	5.76733	8.05361e-09	2.05609e-08		DEG	up_MII
ENSBTAG00000059088	1.21885	7.32117	24.7515	9.16412e-06	2.3396e-05		97.9265	1.68095	0.2302	7.30213	2.8325e-13	1.13243e-12		DEG	up_MII
ENSBTAG00000057172	3.03742	7.62078	24.7781	9.20253e-06	2.34641e-05		131.983	3.37986	0.59096	5.71927	1.06981e-08	2.68657e-08		DEG	up_MII
NODE_67727_length_3307_cov_19.967183_g13945_i2.mrna1	3.80318	6.42766	24.7738	9.21583e-06	2.34681e-05		54.7415	5.29571	0.625183	8.47065	2.44035e-17	1.35507e-16		DEG	up_MII
ENSBTAG00000066949	4.3824	6.12499	24.7058	9.43046e-06	2.39841e-05		46.7759	4.62644	1.02229	4.52559	6.02281e-06	1.07496e-05		DEG	up_MII
ENSBTAG00000063000	3.79521	5.21876	24.6932	9.4709e-06	2.40563e-05		23.6845	4.11389	0.802118	5.12878	2.91622e-07	6.14928e-07		DEG	up_MII
ENSBTAG00000063948	3.7922	5.69273	24.5944	9.79368e-06	2.48446e-05		33.6223	4.15926	0.779079	5.33869	9.3619e-08	2.11702e-07		DEG	up_MII
ENSBTAG00000062071	4.03304	4.80917	24.5839	9.82867e-06	2.49018e-05		16.4325	6.37703	0.620766	10.2728	9.34096e-25	7.8128e-24		DEG	up_MII
ENSBTAG00000068230	1.06917	8.33434	24.5372	9.85641e-06	2.49405e-05		197.611	1.55055	0.198134	7.8258	5.04443e-15	2.35054e-14		DEG	up_MII
ENSBTAG00000069563	3.60366	4.92114	24.5701	9.87475e-06	2.49553e-05		18.6207	4.06199	0.717342	5.66255	1.49137e-08	3.71265e-08		DEG	up_MII
NODE_32661_length_5332_cov_16.252521_g10838_i0.mrna1	3.40451	6.72637	24.5349	9.99341e-06	2.52233e-05		70.7848	3.74153	0.672102	5.5669	2.59306e-08	6.27546e-08		DEG	up_MII
ENSBTAG00000056105	3.62266	6.40387	24.5205	1.00424e-05	2.5315e-05		53.6383	5.02883	0.582364	8.6352	5.86253e-18	3.37729e-17		DEG	up_MII
ENSBTAG00000038702	-1.11574	9.27243	24.3173	1.06243e-05	2.6748e-05		337.297	-0.615212	0.198472	-3.09974	0.00193689	0.00250605		DEG	up_8c
ENSBTAG00000066607	3.40989	7.41252	24.3513	1.06377e-05	2.67481e-05		114.868	3.73652	0.692874	5.39278	6.93765e-08	1.58859e-07		DEG	up_MII
ENSBTAG00000069205	3.27913	5.81386	24.324	1.0737e-05	2.69638e-05		36.2993	3.62792	0.628937	5.76834	8.00578e-09	2.04911e-08		DEG	up_MII
ENSBTAG00000063510	-4.89612	6.38575	24.3168	1.07633e-05	2.69961e-05		37.7987	-4.36414	0.780481	-5.5916	2.24985e-08	5.4847e-08		DEG	up_8c
ENSBTAG00000001812	3.37579	12.7434	24.228	1.10944e-05	2.77569e-05		4585.79	4.11395	0.596314	6.89897	5.23819e-12	1.83382e-11		DEG	up_MII
ENSBTAG00000063109	3.70708	6.52449	24.2301	1.10866e-05	2.77569e-05		59.5283	4.73385	0.689292	6.86769	6.5248e-12	2.26442e-11		DEG	up_MII
ENSBTAG00000068020	1.33562	7.72377	24.1435	1.12747e-05	2.81727e-05		131.801	1.77989	0.268948	6.61797	3.64168e-11	1.17986e-10		DEG	up_MII
ENSBTAG00000068361	3.73572	5.03952	24.1338	1.14569e-05	2.85923e-05		20.525	4.09567	0.803369	5.09811	3.43053e-07	7.18077e-07		DEG	up_MII
ENSBTAG00000069124	3.1933	7.77586	24.1089	1.1555e-05	2.8801e-05		147.177	3.55388	0.636781	5.58101	2.39122e-08	5.81516e-08		DEG	up_MII
LOC132342586	4.06647	6.73427	24.0731	1.16974e-05	2.91198e-05		68.8474	5.47331	0.781439	7.00414	2.485e-12	9.06481e-12		DEG	up_MII
ENSBTAG00000064397	3.92844	9.25813	24.0534	1.17766e-05	2.92804e-05		405.074	5.26395	0.684342	7.69199	1.44869e-14	6.47858e-14		DEG	up_MII
ENSBTAG00000062002	3.76806	6.0367	24.0161	1.19277e-05	2.96191e-05		43.6406	4.10004	0.797373	5.14194	2.71911e-07	5.76466e-07		DEG	up_MII
ENSBTAG00000057805	3.4282	5.52472	24.0097	1.19538e-05	2.96473e-05		29.3102	3.85314	0.666747	5.77901	7.51428e-09	1.92825e-08		DEG	up_MII
ENSBTAG00000069971	3.51939	6.93247	23.9901	1.20344e-05	2.97732e-05		81.8547	3.82574	0.723326	5.28909	1.22924e-07	2.73332e-07		DEG	up_MII
LOC132343532	3.67283	5.33578	23.9933	1.20213e-05	2.97732e-05		25.8504	3.9986	0.772401	5.17684	2.25672e-07	4.85074e-07		DEG	up_MII
ENSBTAG00000052810	3.67973	5.13435	23.9663	1.2133e-05	2.998e-05		22.0999	4.04099	0.782171	5.16637	2.38682e-07	5.10294e-07		DEG	up_MII
ENSBTAG00000050638	3.19243	5.95599	23.7649	1.30013e-05	3.20859e-05		40.2693	3.55368	0.616728	5.76215	8.30502e-09	2.1095e-08		DEG	up_MII
ENSBTAG00000067885	3.68013	5.11976	23.7476	1.30789e-05	3.22376e-05		21.8211	4.1104	0.769908	5.33883	9.35504e-08	2.11702e-07		DEG	up_MII
ENSBTAG00000056458	3.79416	5.39136	23.6009	1.37567e-05	3.38666e-05		25.8452	5.04669	0.695242	7.25889	3.90267e-13	1.53875e-12		DEG	up_MII
NODE_142610_length_1410_cov_18.066017_g46642_i1.mrna1+NODE_152275_length_1264_cov_19.946083_g63893_i0.mrna1	2.4461	8.14726	23.5703	1.39025e-05	3.41835e-05		187.911	2.78393	0.494173	5.63353	1.76561e-08	4.35735e-08		DEG	up_MII
LOC101902172	1.11909	9.91404	23.5197	1.39751e-05	3.43196e-05		602.154	1.53704	0.238502	6.44455	1.15946e-10	3.57129e-10		DEG	up_MII
ENSBTAG00000047919	3.95269	6.7161	23.5286	1.41039e-05	3.45934e-05		68.5305	5.03096	0.81468	6.17537	6.60077e-10	1.8823e-09		DEG	up_MII
ENSBTAG00000040063	1.63589	8.57549	23.4762	1.43615e-05	3.51821e-05		241.899	2.12814	0.321101	6.62764	3.41097e-11	1.11051e-10		DEG	up_MII
LOC101907070	3.30697	9.1914	23.4718	1.43833e-05	3.51923e-05		402.785	3.62994	0.655146	5.54066	3.01329e-08	7.17109e-08		DEG	up_MII
ENSBTAG00000063604	-3.83881	9.3162	23.3966	1.47619e-05	3.60747e-05		337.493	-3.3727	0.624408	-5.40143	6.61106e-08	1.51902e-07		DEG	up_8c
ENSBTAG00000064192	3.21559	6.38464	23.3699	1.48989e-05	3.6365e-05		54.8654	3.55469	0.64	5.5542	2.78879e-08	6.69242e-08		DEG	up_MII
LOC112448796	-2.76791	5.52938	23.3144	1.50051e-05	3.65796e-05		21.6645	-2.25539	0.48183	-4.68088	2.85651e-06	5.35663e-06		DEG	up_8c
ENSBTAG00000059023	-3.5433	6.65812	23.3058	1.52327e-05	3.70892e-05		48.318	-2.99489	0.574681	-5.2114	1.87425e-07	4.08129e-07		DEG	up_8c
ENSBTAG00000061346	-2.51047	6.51912	23.2451	1.54752e-05	3.76338e-05		45.4957	-1.99888	0.41932	-4.76695	1.87038e-06	3.57683e-06		DEG	up_8c
LOC132345775	3.62761	6.63748	23.2553	1.5502e-05	3.7653e-05		66.6099	3.92778	0.774722	5.06993	3.97972e-07	8.25449e-07		DEG	up_MII
ENSBTAG00000067600	-1.69183	9.76539	23.2417	1.55748e-05	3.77839e-05		465.662	-1.22631	0.310974	-3.94346	8.03135e-05	0.000121534		DEG	up_8c
NODE_80578_length_2842_cov_14.892586_g9228_i11.mrna1+NODE_92277_length_2483_cov_13.168329_g9228_i12.mrna1	3.41357	7.23017	23.2068	1.57645e-05	3.81979e-05		100.752	3.76025	0.704534	5.33722	9.43829e-08	2.12947e-07		DEG	up_MII
ENSBTAG00000061256	2.99567	6.19203	23.1974	1.5816e-05	3.82761e-05		47.6099	3.34207	0.584373	5.71906	1.07113e-08	2.68657e-08		DEG	up_MII
ENSBTAG00000067000	4.01768	5.99196	23.1517	1.60691e-05	3.88418e-05		40.5282	5.56928	0.763495	7.29446	2.9987e-13	1.1941e-12		DEG	up_MII
ENSBTAG00000066912	4.08846	5.91166	23.1319	1.61795e-05	3.90613e-05		37.9132	5.63895	0.807299	6.98496	2.84945e-12	1.03003e-11		DEG	up_MII
LOC112447844	2.68031	7.8477	23.05	1.6647e-05	4.01414e-05		151.859	3.07877	0.533805	5.76759	8.04135e-09	2.05558e-08		DEG	up_MII
ENSBTAG00000005429	2.79559	12.4837	23.023	1.6804e-05	4.04713e-05		3723.29	3.57776	0.507641	7.04781	1.81753e-12	6.72823e-12		DEG	up_MII
ENSBTAG00000054665	1.51442	8.96946	22.9728	1.70814e-05	4.109e-05		317.694	1.96343	0.314775	6.23758	4.44402e-10	1.28561e-09		DEG	up_MII
ENSBTAG00000059674	3.27611	7.71312	22.9146	1.74497e-05	4.19255e-05		141.602	3.57181	0.687769	5.19332	2.06576e-07	4.46428e-07		DEG	up_MII
ENSBTAG00000003989	-3.91469	6.57861	22.8724	1.77087e-05	4.24965e-05		47.5774	-3.47352	0.651061	-5.33517	9.54568e-08	2.15128e-07		DEG	up_8c
NODE_210587_length_674_cov_12.008375_g111806_i0.mrna1+NODE_69110_length_3254_cov_15.895184_g22526_i0.mrna1	3.61064	5.92734	22.8559	1.78108e-05	4.26904e-05		39.9534	3.95647	0.766628	5.16088	2.45795e-07	5.24381e-07		DEG	up_MII
ENSBTAG00000066569	3.63385	6.44929	22.783	1.82697e-05	4.37378e-05		56.5133	4.52582	0.71985	6.28718	3.23293e-10	9.44829e-10		DEG	up_MII
ENSBTAG00000062921	3.07357	6.36402	22.7658	1.83796e-05	4.39483e-05		54.2288	3.45645	0.609548	5.67051	1.42376e-08	3.55019e-08		DEG	up_MII
ENSBTAG00000067391	3.2977	7.02906	22.6833	1.8917e-05	4.51793e-05		87.4046	3.70165	0.674067	5.49152	3.98494e-08	9.34965e-08		DEG	up_MII
LOC101910153	1.46814	6.60103	22.5865	1.93448e-05	4.60083e-05		58.8212	1.96825	0.277175	7.10111	1.23759e-12	4.64153e-12		DEG	up_MII
NODE_142868_length_1406_cov_15.454477_g57718_i0.mrna1	-4.63573	4.9254	22.62	1.9341e-05	4.60083e-05		13.252	-4.27621	0.856042	-4.99533	5.87348e-07	1.19199e-06		DEG	up_8c
ENSBTAG00000063684	3.64203	6.70136	22.6177	1.93561e-05	4.60083e-05		70.0469	3.96953	0.800276	4.9602	7.04189e-07	1.4107e-06		DEG	up_MII
ENSBTAG00000049866	-2.24224	7.42801	22.6244	1.93108e-05	4.60083e-05		88.4246	-1.74075	0.392558	-4.43437	9.23434e-06	1.60517e-05		DEG	up_8c
NODE_250745_length_450_cov_5.884718_g151219_i0.mrna1	-1.68239	6.96476	22.5479	1.96089e-05	4.65537e-05		64.2517	-1.14481	0.306282	-3.73775	0.000185674	0.000267409		DEG	up_8c
NODE_99567_length_2286_cov_18.479402_g34475_i0.mrna1	4.00938	5.5244	22.4046	2.08581e-05	4.94606e-05		30.1762	4.29051	0.958085	4.47821	7.52704e-06	1.32686e-05		DEG	up_MII
ENSBTAG00000054839	-1.00726	8.43	22.3637	2.09213e-05	4.95518e-05		188.15	-0.509682	0.178924	-2.8486	0.00439115	0.00547984		DEG	up_8c
ENSBTAG00000063821	3.98688	6.38923	22.3824	2.10215e-05	4.96914e-05		56.0993	4.3341	0.937987	4.62064	3.82563e-06	7.06786e-06		DEG	up_MII
ENSBTAG00000062065	3.95735	7.53553	22.3813	2.103e-05	4.96914e-05		126.734	4.2457	0.926421	4.58291	4.58553e-06	8.36999e-06		DEG	up_MII
NODE_238621_length_514_cov_6.977117_g139154_i0.mrna1+NODE_177599_length_955_cov_9.428246_g2001_i28.mrna1	2.93314	5.45145	22.3392	2.13437e-05	5.03732e-05		27.7477	3.27492	0.580199	5.64448	1.65683e-08	4.09902e-08		DEG	up_MII
NODE_110701_length_2018_cov_15.617723_g39713_i0.mrna1+NODE_273475_length_322_cov_8.926531_g173947_i0.mrna1	0.775887	8.04734	22.2573	2.17206e-05	5.12022e-05		159.612	1.23124	0.144525	8.51923	1.60617e-17	9.04434e-17		notDEG	neither
ENSBTAG00000068782	3.08014	7.01446	22.2474	2.20444e-05	5.19043e-05		86.1868	3.44712	0.635321	5.42579	5.77001e-08	1.33808e-07		DEG	up_MII
NODE_88402_length_2596_cov_24.458118_g18268_i8.mrna1	3.39984	6.73133	22.2413	2.20913e-05	5.19534e-05		68.91	4.17036	0.678002	6.15095	7.70192e-10	2.16847e-09		DEG	up_MII
ENSBTAG00000069750	-3.52235	12.1527	22.2131	2.23119e-05	5.24108e-05		2421.57	-3.12821	0.579497	-5.39816	6.73283e-08	1.54523e-07		DEG	up_8c
ENSBTAG00000052446	-4.02368	7.79087	22.1696	2.26569e-05	5.31587e-05		112.301	-3.54709	0.72427	-4.89747	9.70799e-07	1.92141e-06		DEG	up_8c
NODE_264726_length_374_cov_3.101010_g165198_i0.mrna1	3.33127	7.10611	22.1431	2.28699e-05	5.35954e-05		89.0624	4.15454	0.648869	6.40275	1.52607e-10	4.62214e-10		DEG	up_MII
ENSBTAG00000061601	-1.05696	6.59804	22.1029	2.29384e-05	5.3693e-05		51.8182	-0.568567	0.176476	-3.22179	0.00127395	0.00169323		DEG	up_8c
ENSBTAG00000061117	-1.83072	6.88338	22.0886	2.30549e-05	5.39026e-05		61.746	-1.35877	0.325927	-4.16892	3.06047e-05	4.90607e-05		DEG	up_8c
ENSBTAG00000069230	3.51391	5.86446	22.0835	2.33555e-05	5.45418e-05		38.3396	3.85421	0.750244	5.13728	2.78742e-07	5.89012e-07		DEG	up_MII
ENSBTAG00000065876	-3.62736	6.27968	22.0688	2.34769e-05	5.47611e-05		36.1052	-3.08582	0.60318	-5.11592	3.12215e-07	6.55585e-07		DEG	up_8c
LOC101902030	0.724105	11.9338	22.013	2.36802e-05	5.50428e-05		2387.7	1.17577	0.146317	8.03577	9.29952e-16	4.55631e-15		notDEG	neither
ENSBTAG00000058015	1.55617	8.89555	22.05	2.36334e-05	5.50428e-05		303.202	1.97726	0.333976	5.92037	3.21218e-09	8.50482e-09		DEG	up_MII
ENSBTAG00000069546	2.26559	6.8376	22.0447	2.36777e-05	5.50428e-05		74.1461	2.65079	0.455115	5.82445	5.73025e-09	1.48957e-08		DEG	up_MII
ENSBTAG00000058575	3.76316	6.02164	21.9941	2.41054e-05	5.59659e-05		40.7001	5.19805	0.705286	7.37013	1.70461e-13	6.91178e-13		DEG	up_MII
ENSBTAG00000058648	-4.07677	5.269	21.9841	2.41903e-05	5.60979e-05		17.2062	-3.5756	0.716413	-4.99098	6.00737e-07	1.21793e-06		DEG	up_8c
ENSBTAG00000067177	-4.2995	5.43833	21.9273	2.46815e-05	5.71706e-05		19.9293	-3.85174	0.758839	-5.07583	3.85807e-07	8.03364e-07		DEG	up_8c
ENSBTAG00000055384	3.76416	7.12593	21.9121	2.48151e-05	5.74136e-05		93.4007	4.01984	0.844906	4.75774	1.95775e-06	3.73074e-06		DEG	up_MII
ENSBTAG00000064759	3.75663	5.49888	21.9045	2.48822e-05	5.75022e-05		29.2499	4.04582	0.872054	4.63941	3.49409e-06	6.4733e-06		DEG	up_MII
ENSBTAG00000048977	3.3366	6.41054	21.8614	2.52642e-05	5.83176e-05		55.8953	3.82762	0.689502	5.55129	2.83575e-08	6.78882e-08		DEG	up_MII
ENSBTAG00000058078	3.11333	5.42443	21.8291	2.55551e-05	5.89212e-05		27.2149	3.50702	0.623515	5.6246	1.85936e-08	4.57177e-08		DEG	up_MII
ENSBTAG00000057273	4.18023	6.46329	21.825	2.5593e-05	5.89406e-05		59.1038	4.43375	1.03063	4.30197	1.69285e-05	2.85089e-05		DEG	up_MII
ENSBTAG00000057640	3.28381	6.2162	21.8115	2.57156e-05	5.91547e-05		48.745	3.62443	0.68749	5.27198	1.34959e-07	2.98433e-07		DEG	up_MII
ENSBTAG00000039671	-0.85018	8.42961	21.753	2.59699e-05	5.9671e-05		191.05	-0.379374	0.15531	-2.44269	0.0145781	0.0173153		notDEG	neither
ENSBTAG00000004620	-1.17502	9.51877	21.7375	2.61139e-05	5.9933e-05		393.924	-0.655698	0.214477	-3.05719	0.0022342	0.00287213		DEG	up_8c
ENSBTAG00000057996	-1.03188	8.59944	21.7194	2.62827e-05	6.02512e-05		216.14	-0.579786	0.209837	-2.76303	0.00572682	0.00701896		DEG	up_8c
ENSBTAG00000061130	2.82708	6.04078	21.7144	2.66168e-05	6.08903e-05		42.1954	3.26558	0.546468	5.97581	2.28956e-09	6.11875e-09		DEG	up_MII
ENSBTAG00000065995	2.67627	10.4267	21.7139	2.66224e-05	6.08903e-05		918.73	3.07493	0.539622	5.69829	1.21013e-08	3.0314e-08		DEG	up_MII
ENSBTAG00000061112	1.45971	7.37872	21.6642	2.68042e-05	6.12361e-05		101.863	1.99418	0.2817	7.07907	1.45125e-12	5.40233e-12		DEG	up_MII
ENSBTAG00000066058	3.14243	5.5295	21.6838	2.69078e-05	6.14025e-05		28.9872	3.70468	0.607197	6.10128	1.0522e-09	2.91323e-09		DEG	up_MII
ENSBTAG00000064634	-4.37964	5.60593	21.6501	2.7232e-05	6.20717e-05		21.4234	-3.87272	0.758696	-5.10444	3.31772e-07	6.95191e-07		DEG	up_8c
LOC132344875	-1.80786	5.98067	21.5639	2.77796e-05	6.32477e-05		31.767	-1.28857	0.335327	-3.84272	0.000121677	0.000178848		DEG	up_8c
ENSBTAG00000058345	-1.25264	8.23598	21.5606	2.78123e-05	6.325e-05		161.998	-0.756718	0.237673	-3.18386	0.00145324	0.0019112		DEG	up_8c
ENSBTAG00000064364	3.72223	6.55372	21.5706	2.80143e-05	6.36371e-05		62.8919	4.04936	0.856592	4.7273	2.27529e-06	4.31528e-06		DEG	up_MII
ENSBTAG00000069877	2.072	7.04842	21.5556	2.81643e-05	6.38328e-05		85.2361	2.46906	0.424554	5.81565	6.04004e-09	1.56602e-08		DEG	up_MII
ENSBTAG00000059292	2.5232	6.84161	21.5572	2.81478e-05	6.38328e-05		74.9941	2.88841	0.520396	5.5504	2.85015e-08	6.81512e-08		DEG	up_MII
NODE_216887_length_633_cov_15.848921_g117863_i0.mrna1	3.13295	5.34381	21.5521	2.8199e-05	6.38391e-05		25.6806	3.49049	0.645928	5.40383	6.52317e-08	1.50055e-07		DEG	up_MII
ENSBTAG00000064558	-6.44438	4.63152	21.5179	2.8545e-05	6.45491e-05		1.39767	-2.9241	1.86175	-1.57062	0.116272	0.126526		notDEG	neither
LOC112444193	1.5341	6.9859	21.4706	2.87213e-05	6.48744e-05		79.0646	1.96344	0.304083	6.45691	1.06863e-10	3.31192e-10		DEG	up_MII
ENSBTAG00000057179	3.4049	5.46735	21.4414	2.93346e-05	6.6185e-05		28.3862	3.76943	0.734946	5.12885	2.91523e-07	6.14928e-07		DEG	up_MII
ENSBTAG00000055804	3.23802	5.97604	21.4256	2.95004e-05	6.6484e-05		41.4557	3.58246	0.676009	5.29943	1.16164e-07	2.59456e-07		DEG	up_MII
ENSBTAG00000061831	2.03521	5.84784	21.3824	2.96415e-05	6.66729e-05		35.5535	2.50782	0.392725	6.38571	1.70606e-10	5.13616e-10		DEG	up_MII
ENSBTAG00000065041	3.90337	6.95382	21.4113	2.96509e-05	6.66729e-05		80.8122	5.09624	0.85626	5.95174	2.65306e-09	7.06188e-09		DEG	up_MII
ENSBTAG00000058517	3.38914	6.79336	21.4044	2.97237e-05	6.67615e-05		71.6044	4.31645	0.674691	6.39767	1.57766e-10	4.76397e-10		DEG	up_MII
NODE_69609_length_3234_cov_14.125119_g15800_i2.mrna1+NODE_72840_length_3115_cov_13.148453_g15800_i3.mrna1+NODE_130811_length_1609_cov_15.787206_g50443_i0.mrna1	2.74154	5.36748	21.3589	3.01422e-05	6.76254e-05		25.8392	3.14685	0.532472	5.90989	3.4233e-09	9.02793e-09		DEG	up_MII
ENSBTAG00000067906	3.22195	8.17126	21.362	3.01778e-05	6.76294e-05		182.118	4.62065	0.559966	8.25166	1.56212e-16	8.02746e-16		DEG	up_MII
ENSBTAG00000064787	-3.78252	6.56552	21.357	3.02315e-05	6.76739e-05		49.1218	-3.39837	0.657093	-5.17183	2.3181e-07	4.96605e-07		DEG	up_8c
ENSBTAG00000056313	2.90569	10.0862	21.3524	3.0281e-05	6.77088e-05		695.27	3.94663	0.52274	7.5499	4.35587e-14	1.85659e-13		DEG	up_MII
ENSBTAG00000051883	-0.910709	10.677	21.3184	3.03287e-05	6.77391e-05		923.36	-0.460169	0.191859	-2.39847	0.0164637	0.0194394		notDEG	neither
LOC104973964	-9.06933	7.42492	21.3449	3.03623e-05	6.77391e-05		9.00242	-5.90628	2.99344	-1.97307	0.0484876	0.055166		notDEG	neither
ENSBTAG00000057666	2.80238	7.43244	21.3299	3.05257e-05	6.80276e-05		114.897	3.19605	0.583258	5.47964	4.26181e-08	9.97583e-08		DEG	up_MII
ENSBTAG00000004586	-1.7066	7.86588	21.2277	3.16172e-05	7.03597e-05		122.333	-1.21005	0.321195	-3.76734	0.000164997	0.000238488		DEG	up_8c
ENSBTAG00000056429	-1.04568	10.8579	21.2001	3.16425e-05	7.03597e-05		1027.45	-0.579379	0.20818	-2.78307	0.00538467	0.00663622		DEG	up_8c
ENSBTAG00000058785	3.72441	8.39335	21.1951	3.20342e-05	7.11514e-05		223.367	4.68367	0.765791	6.11611	9.5885e-10	2.67701e-09		DEG	up_MII
ENSBTAG00000069725	3.15073	5.06811	21.1641	3.23921e-05	7.18666e-05		20.7395	3.50311	0.662397	5.28853	1.23301e-07	2.73866e-07		DEG	up_MII
ENSBTAG00000067139	3.03509	6.91565	21.1609	3.24292e-05	7.18692e-05		80.0224	3.38083	0.646694	5.22786	1.71482e-07	3.74636e-07		DEG	up_MII
LOC132345741	-1.12708	8.67128	21.1269	3.24858e-05	7.19149e-05		221.182	-0.640374	0.214994	-2.97856	0.00289602	0.00368032		DEG	up_8c
ENSBTAG00000025146	-1.09228	8.87223	21.122	3.25437e-05	7.19632e-05		257.939	-0.620825	0.215401	-2.88218	0.0039494	0.00494665		DEG	up_8c
ENSBTAG00000064072	3.62121	5.79538	21.1353	3.27284e-05	7.22917e-05		36.267	3.8997	0.825979	4.72131	2.34336e-06	4.43596e-06		DEG	up_MII
NODE_164220_length_1105_cov_30.607004_g18268_i16.mrna1+NODE_88238_length_2601_cov_24.757132_g18268_i7.mrna1	3.22903	6.56479	21.1211	3.28953e-05	7.25801e-05		60.8876	3.96433	0.651548	6.08447	1.16874e-09	3.21806e-09		DEG	up_MII
ENSBTAG00000029796	3.00871	8.00895	21.1176	3.29371e-05	7.25924e-05		172.721	3.37868	0.643032	5.25429	1.48597e-07	3.26782e-07		DEG	up_MII
NODE_94517_length_2421_cov_15.506399_g15641_i1.mrna1+NODE_48286_length_4241_cov_14.713497_g15641_i0.mrna1	3.31097	6.9682	21.1056	3.30788e-05	7.28243e-05		83.3627	3.63711	0.7378	4.92967	8.2367e-07	1.64487e-06		DEG	up_MII
ENSBTAG00000058743	1.98856	6.14399	21.0375	3.35474e-05	7.37748e-05		44.3233	2.40357	0.388712	6.18342	6.27269e-10	1.79644e-09		DEG	up_MII
ENSBTAG00000049688	-4.92168	10.2558	20.9443	3.50532e-05	7.70015e-05		704.231	-4.60132	0.768304	-5.98894	2.11219e-09	5.68272e-09		DEG	up_8c
NODE_160710_length_1150_cov_11.227400_g12935_i30.mrna1+NODE_177972_length_951_cov_12.000000_g12935_i32.mrna1+NODE_251084_length_448_cov_13.396226_g151558_i0.mrna1	2.61215	5.80891	20.9071	3.54761e-05	7.78448e-05		33.8805	3.51655	0.461491	7.61997	2.53726e-14	1.11228e-13		DEG	up_MII
ENSBTAG00000067617	-1.40079	7.93035	20.875	3.55716e-05	7.79688e-05		130.122	-0.9232	0.271021	-3.40638	0.000658299	0.000900096		DEG	up_8c
ENSBTAG00000006648	2.96119	5.40436	20.8702	3.60008e-05	7.88233e-05		26.6976	3.3487	0.612366	5.46846	4.5397e-08	1.05891e-07		DEG	up_MII
ENSBTAG00000064104	3.39691	6.09907	20.8283	3.65478e-05	7.9846e-05		43.1682	4.41619	0.66241	6.66685	2.61349e-11	8.62395e-11		DEG	up_MII
ENSBTAG00000060747	3.44048	5.50269	20.8309	3.65141e-05	7.9846e-05		29.0097	3.80845	0.763383	4.98891	6.07211e-07	1.22856e-06		DEG	up_MII
ENSBTAG00000056120	-1.28505	8.45153	20.7608	3.70694e-05	8.08972e-05		188.118	-0.790001	0.24639	-3.20631	0.00134451	0.00177638		DEG	up_8c
LOC112445101	-4.65574	9.93008	20.7689	3.73388e-05	8.13961e-05		504.659	-4.18752	0.8253	-5.07394	3.89669e-07	8.09719e-07		DEG	up_8c
ENSBTAG00000057104	3.61034	5.71512	20.7252	3.7933e-05	8.26015e-05		34.1954	3.9859	0.845694	4.71317	2.43898e-06	4.60825e-06		DEG	up_MII
ENSBTAG00000011985	-2.24366	8.91903	20.7003	3.82749e-05	8.32553e-05		254.631	-1.76404	0.422231	-4.1779	2.94207e-05	4.7429e-05		DEG	up_8c
ENSBTAG00000066532	3.36324	5.92861	20.5806	3.99686e-05	8.68449e-05		39.8028	3.7221	0.746033	4.98919	6.06341e-07	1.22804e-06		DEG	up_MII
ENSBTAG00000027867	2.12171	7.99075	20.567	4.01657e-05	8.71783e-05		165.928	2.53093	0.451566	5.60478	2.08521e-08	5.09578e-08		DEG	up_MII
NODE_49244_length_4185_cov_11.885589_g9463_i5.mrna1	3.36131	8.34419	20.5218	4.08285e-05	8.85208e-05		220.644	3.6438	0.724065	5.03242	4.8432e-07	9.9502e-07		DEG	up_MII
ENSBTAG00000056122	3.43835	5.79678	20.5165	4.09072e-05	8.85954e-05		36.3063	3.7665	0.778396	4.83879	1.30629e-06	2.55257e-06		DEG	up_MII
NODE_128299_length_1655_cov_20.733840_g25128_i2.mrna1+NODE_151104_length_1281_cov_17.750831_g25128_i4.mrna1+NODE_76428_length_2987_cov_16.534364_g25128_i0.mrna1	2.86845	6.58983	20.4199	4.23648e-05	9.16528e-05		58.023	4.32469	0.467151	9.2576	2.09084e-20	1.34392e-19		DEG	up_MII
ENSBTAG00000068993	3.0416	6.12839	20.4032	4.26229e-05	9.21116e-05		43.4911	3.97014	0.566675	7.00604	2.45166e-12	8.95955e-12		DEG	up_MII
ENSBTAG00000066247	2.9865	7.30639	20.3918	4.27992e-05	9.23926e-05		105.591	3.31104	0.646486	5.1216	3.02959e-07	6.36819e-07		DEG	up_MII
ENSBTAG00000067758	3.29302	7.27598	20.3883	4.28535e-05	9.24101e-05		104.773	3.62568	0.752067	4.82095	1.42875e-06	2.7702e-06		DEG	up_MII
ENSBTAG00000033523	-2.10382	7.32611	20.368	4.31713e-05	9.2995e-05		80.6387	-1.56122	0.394764	-3.95482	7.65914e-05	0.000116254		DEG	up_8c
ENSBTAG00000065520	3.30645	7.73017	20.3607	4.32867e-05	9.31432e-05		143.027	3.62736	0.737847	4.91614	8.82669e-07	1.75568e-06		DEG	up_MII
ENSBTAG00000058415	2.83727	6.86099	20.2986	4.42734e-05	9.5164e-05		74.5424	3.4993	0.572733	6.10984	9.9731e-10	2.77663e-09		DEG	up_MII
LOC132343229	1.69219	12.4319	20.2832	4.45224e-05	9.55965e-05		3617.8	2.04555	0.388258	5.26853	1.37517e-07	3.03753e-07		DEG	up_MII
ENSBTAG00000064117	3.49944	5.38492	20.276	4.46392e-05	9.57445e-05		26.0701	3.85601	0.801076	4.81353	1.48286e-06	2.86954e-06		DEG	up_MII
ENSBTAG00000065273	3.22131	6.07594	20.2461	4.51287e-05	9.66906e-05		43.9505	3.59694	0.695511	5.17165	2.3203e-07	4.96605e-07		DEG	up_MII
ENSBTAG00000063240	1.21586	6.61788	20.1922	4.55744e-05	9.75408e-05		59.9887	1.64524	0.260253	6.3217	2.58696e-10	7.62735e-10		DEG	up_MII
ENSBTAG00000069208	3.59205	7.50353	20.1827	4.61826e-05	9.8737e-05		123.182	3.88182	0.847743	4.579	4.67196e-06	8.48251e-06		DEG	up_MII
ENSBTAG00000066084	2.84867	9.84496	20.1768	4.62807e-05	9.88409e-05		625.864	3.16761	0.60954	5.19673	2.02824e-07	4.38793e-07		DEG	up_MII
ENSBTAG00000070003	0.92151	8.43137	20.096	4.72059e-05	0.000100638		212.479	1.36188	0.206457	6.59644	4.21153e-11	1.36007e-10		notDEG	neither
NODE_109550_length_2045_cov_10.085874_g39165_i0.mrna1	3.19364	5.14533	20.1216	4.72228e-05	0.000100638		22.2844	3.55653	0.704376	5.04919	4.43677e-07	9.16229e-07		DEG	up_MII
ENSBTAG00000056130	3.34451	7.83321	20.0913	4.7748e-05	0.000101649		149.999	4.10273	0.717361	5.71919	1.07031e-08	2.68657e-08		DEG	up_MII
ENSBTAG00000061127	3.70378	5.30306	20.0688	4.81416e-05	0.000102378		24.8648	4.18569	0.885631	4.72623	2.28727e-06	4.3339e-06		DEG	up_MII
ENSBTAG00000069627	2.33858	6.82329	20.0091	4.92016e-05	0.000104521		73.6005	2.70593	0.496126	5.45411	4.92179e-08	1.1427e-07		DEG	up_MII
ENSBTAG00000062492	3.39131	5.2172	19.965	5.00023e-05	0.000106109		23.4898	3.77705	0.789391	4.78477	1.71184e-06	3.29035e-06		DEG	up_MII
ENSBTAG00000057291	3.63172	5.7708	19.9303	5.06405e-05	0.000107349		34.1586	4.75614	0.791327	6.01033	1.85146e-09	5.00143e-09		DEG	up_MII
ENSBTAG00000068218	1.69974	8.77745	19.9112	5.09963e-05	0.000107989		262.203	2.52182	0.318911	7.90758	2.62446e-15	1.2432e-14		DEG	up_MII
ENSBTAG00000056461	3.55755	7.60545	19.8695	5.17798e-05	0.000109532		126.522	4.77433	0.758897	6.29114	3.15143e-10	9.25068e-10		DEG	up_MII
ENSBTAG00000069125	3.21921	5.81001	19.7958	5.31975e-05	0.000112412		36.246	3.54757	0.715211	4.96018	7.04292e-07	1.4107e-06		DEG	up_MII
ENSBTAG00000059514	3.0093	7.17807	19.7114	5.48719e-05	0.000115828		96.6428	3.34687	0.674134	4.9647	6.88087e-07	1.38101e-06		DEG	up_MII
ENSBTAG00000069258	3.25704	5.38826	19.7018	5.5067e-05	0.000116117		26.3972	3.70016	0.726848	5.0907	3.5675e-07	7.44408e-07		DEG	up_MII
ENSBTAG00000054466	-0.796105	8.75899	19.5964	5.67101e-05	0.000119456		239.22	-0.318675	0.142191	-2.24118	0.0250146	0.0290891		notDEG	neither
ENSBTAG00000026637	2.89654	8.56245	19.6057	5.70476e-05	0.00012004		238.717	4.06749	0.542125	7.50287	6.24366e-14	2.6111e-13		DEG	up_MII
NODE_90394_length_2536_cov_12.606344_g30549_i0.mrna1+NODE_228843_length_565_cov_40.149590_g129532_i0.mrna1+NODE_253268_length_437_cov_2.858333_g153741_i0.mrna1+NODE_262177_length_388_cov_20.511254_g162649_i0.mrna1	2.64114	7.44799	19.5272	5.87198e-05	0.000123429		114.808	3.06427	0.570928	5.36718	7.99792e-08	1.82094e-07		DEG	up_MII
ENSBTAG00000061884	-2.06107	6.0217	19.4806	5.91872e-05	0.000124281		32.0257	-1.55864	0.380831	-4.09273	4.26325e-05	6.69252e-05		DEG	up_8c
ENSBTAG00000066142	3.19628	5.35834	19.5014	5.92804e-05	0.000124346		26.0518	3.5283	0.726501	4.85656	1.19442e-06	2.34773e-06		DEG	up_MII
ENSBTAG00000001221	1.86254	10.2046	19.4648	6.00854e-05	0.000125902		767.857	2.31025	0.408395	5.65689	1.5414e-08	3.82291e-08		DEG	up_MII
LOC107132071	-1.48615	7.29355	19.3926	6.1145e-05	0.000127988		83.0473	-1.02399	0.300258	-3.41037	0.000648751	0.000888256		DEG	up_8c
NODE_106382_length_2118_cov_20.888290_g8840_i15.mrna1	2.73092	7.48403	19.4121	6.12661e-05	0.000128108		115.69	3.36848	0.574171	5.86669	4.44578e-09	1.16782e-08		DEG	up_MII
ENSBTAG00000065961	1.75711	6.66528	19.3691	6.16786e-05	0.000128835		62.6289	2.22631	0.361841	6.15273	7.61617e-10	2.15038e-09		DEG	up_MII
ENSBTAG00000068691	3.65086	5.98476	19.336	6.30117e-05	0.000131483		41.8849	3.97702	0.921139	4.31751	1.57801e-05	2.66647e-05		DEG	up_MII
ENSBTAG00000069262	2.9262	5.91507	19.1818	6.67132e-05	0.000139061		38.8642	3.2789	0.637985	5.13946	2.75526e-07	5.82832e-07		DEG	up_MII
ENSBTAG00000063477	3.43115	6.91428	19.1752	6.68787e-05	0.000139261		80.5508	3.74546	0.818021	4.57869	4.67898e-06	8.48754e-06		DEG	up_MII
ENSBTAG00000064366	2.31377	6.19469	19.1559	6.72863e-05	0.000139964		46.2726	2.73557	0.466465	5.86447	4.50573e-09	1.17962e-08		DEG	up_MII
ENSBTAG00000068250	3.39243	5.21372	19.1449	6.76329e-05	0.000140539		23.53	3.66836	0.831323	4.41268	1.021e-05	1.75794e-05		DEG	up_MII
ENSBTAG00000061387	3.49373	5.89821	19.1399	6.77582e-05	0.000140653		36.5304	4.94639	0.689172	7.17729	7.11081e-13	2.71788e-12		DEG	up_MII
NODE_225691_length_582_cov_24.267327_g126452_i0.mrna1+NODE_145716_length_1362_cov_8.514397_g59543_i0.mrna1+NODE_188473_length_847_cov_21.454545_g91864_i0.mrna1+NODE_230350_length_557_cov_23.550000_g131014_i0.mrna1	1.82247	8.74015	19.1265	6.80973e-05	0.00014121		247.604	2.98317	0.281127	10.6115	2.63598e-26	2.34192e-25		DEG	up_MII
ENSBTAG00000033377	-1.32248	7.43317	19.0991	6.81769e-05	0.000141229		96.0995	-0.917971	0.293396	-3.12878	0.00175536	0.00228151		DEG	up_8c
LOC132346591	2.6987	6.4357	19.1172	6.83315e-05	0.000141256		55.2789	3.24292	0.552229	5.87242	4.2949e-09	1.12967e-08		DEG	up_MII
ENSBTAG00000067167	3.04454	6.61209	19.1194	6.82768e-05	0.000141256		65.1046	3.369	0.691822	4.86975	1.1174e-06	2.20502e-06		DEG	up_MII
NODE_243637_length_488_cov_3.401460_g144134_i0.mrna1+NODE_146763_length_1345_cov_11.630126_g60221_i0.mrna1	2.84041	6.2967	19.0834	6.9194e-05	0.000142891		50.4802	3.32041	0.604408	5.49365	3.937e-08	9.2589e-08		DEG	up_MII
ENSBTAG00000048789	3.03967	7.04753	19.0673	6.96089e-05	0.0001436		87.1175	3.48495	0.679764	5.12671	2.94856e-07	6.21092e-07		DEG	up_MII
LOC112447372	2.79484	5.66949	19.0541	6.99517e-05	0.000144158		31.9532	3.26581	0.580824	5.62273	1.87968e-08	4.61039e-08		DEG	up_MII
ENSBTAG00000068017	3.09705	6.64173	19.0251	7.07102e-05	0.000145571		63.6127	3.95907	0.649693	6.09376	1.10287e-09	3.04088e-09		DEG	up_MII
ENSBTAG00000061026	3.3277	5.64776	19.0211	7.08137e-05	0.000145634		32.4944	3.62855	0.78998	4.59322	4.36464e-06	7.98985e-06		DEG	up_MII
ENSBTAG00000046943	2.94907	9.20978	18.9535	7.26171e-05	0.00014919		399.305	3.28474	0.65357	5.02584	5.01238e-07	1.02661e-06		DEG	up_MII
ENSBTAG00000062136	1.33309	7.75264	18.9152	7.30106e-05	0.000149844		133.691	1.82206	0.271127	6.72034	1.81297e-11	6.07056e-11		DEG	up_MII
ENSBTAG00000061343	2.2204	7.19578	18.924	7.34209e-05	0.000150532		95.8798	2.56325	0.495239	5.17578	2.26959e-07	4.87316e-07		DEG	up_MII
ENSBTAG00000059902	3.38232	6.6312	18.8885	7.43977e-05	0.000152378		61.8015	4.95616	0.657307	7.5401	4.69608e-14	1.99309e-13		DEG	up_MII
NODE_201357_length_741_cov_8.381024_g103242_i0.mrna1+NODE_176647_length_965_cov_14.706081_g68479_i1.mrna1+NODE_158864_length_1174_cov_18.380128_g68479_i0.mrna1	1.70657	6.91531	18.8333	7.5503e-05	0.000154339		75.3618	2.13103	0.382872	5.56592	2.60772e-08	6.3032e-08		DEG	up_MII
ENSBTAG00000065400	2.57283	6.60281	18.8487	7.55097e-05	0.000154339		63.4797	2.94202	0.562123	5.23377	1.66084e-07	3.6324e-07		DEG	up_MII
ENSBTAG00000052796	3.26591	5.89361	18.82	7.63217e-05	0.000155681		38.0831	3.70823	0.746535	4.96725	6.79085e-07	1.36568e-06		DEG	up_MII
ENSBTAG00000068391	-5.88292	3.88469	18.821	7.62941e-05	0.000155681		0.311248	-0.662684	2.91804	-0.227099	0.820347	0.824886		notDEG	neither
ENSBTAG00000039540	2.87207	8.33057	18.8136	7.65035e-05	0.000155689		217.427	3.29662	0.653123	5.04748	4.47674e-07	9.23529e-07		DEG	up_MII
ENSBTAG00000057742	3.16868	7.11849	18.8167	7.64157e-05	0.000155689		93.0224	3.51929	0.735886	4.78239	1.73224e-06	3.32636e-06		DEG	up_MII
ENSBTAG00000069336	3.25859	7.6905	18.8116	7.65594e-05	0.000155689		139.291	3.58812	0.789118	4.547	5.44148e-06	9.76438e-06		DEG	up_MII
ENSBTAG00000065915	3.24052	5.9124	18.7236	7.91166e-05	0.000160726		36.8569	4.64618	0.604433	7.68684	1.50815e-14	6.72947e-14		DEG	up_MII
NODE_177874_length_952_cov_13.909714_g83005_i0.mrna1+NODE_112333_length_1980_cov_20.530215_g40514_i0.mrna1+NODE_87029_length_2637_cov_16.265234_g25097_i1.mrna1	3.39164	6.6145	18.6998	7.98244e-05	0.000161999		61.7116	4.74411	0.700672	6.7708	1.28073e-11	4.36892e-11		DEG	up_MII
ENSBTAG00000067892	3.04007	5.94739	18.6514	8.12814e-05	0.000164789		39.9166	3.42351	0.684865	4.9988	5.76873e-07	1.17311e-06		DEG	up_MII
ENSBTAG00000068098	2.80664	5.27618	18.6468	8.14232e-05	0.000164909		23.9028	3.22636	0.605116	5.33181	9.72401e-08	2.18654e-07		DEG	up_MII
NODE_201086_length_743_cov_10.531532_g102999_i0.mrna1+NODE_157576_length_1191_cov_20.750449_g67560_i0.mrna1+NODE_263919_length_378_cov_28.491694_g164391_i0.mrna1	2.5491	6.68333	18.6152	8.23921e-05	0.000166534		66.6516	2.90367	0.563761	5.15053	2.5975e-07	5.52384e-07		DEG	up_MII
ENSBTAG00000065133	3.10179	10.386	18.6169	8.23389e-05	0.000166534		915.775	3.43776	0.677171	5.07664	3.84162e-07	8.00771e-07		DEG	up_MII
ENSBTAG00000053915	2.09949	7.00521	18.5992	8.28856e-05	0.000167275		82.8547	2.51447	0.453434	5.5454	2.93287e-08	6.9962e-08		DEG	up_MII
LOC132346040	3.28377	5.86298	18.597	8.29539e-05	0.000167275		37.724	3.66003	0.784919	4.66294	3.1172e-06	5.80735e-06		DEG	up_MII
ENSBTAG00000067589	3.5098	6.50658	18.5952	8.30098e-05	0.000167275		60.2365	3.84621	0.901792	4.26507	1.99836e-05	3.31237e-05		DEG	up_MII
ENSBTAG00000067794	1.0609	6.58897	18.5632	8.32929e-05	0.000167676		57.6448	1.54719	0.212155	7.29272	3.03749e-13	1.20715e-12		DEG	up_MII
NODE_132265_length_1583_cov_18.701195_g227_i33.mrna1+NODE_120206_length_1812_cov_20.053026_g227_i29.mrna1+NODE_63762_length_3473_cov_16.396938_g227_i16.mrna1+NODE_108996_length_2057_cov_16.491919_g227_i27.mrna1	2.94201	6.68883	18.5599	8.41158e-05	0.000169162		68.1356	3.24755	0.670925	4.8404	1.29576e-06	2.53447e-06		DEG	up_MII
ENSBTAG00000067603	3.2658	5.43721	18.5395	8.47626e-05	0.000170292		27.4279	3.58488	0.780864	4.59091	4.41308e-06	8.07112e-06		DEG	up_MII
ENSBTAG00000056095	3.61918	8.09915	18.5155	8.55264e-05	0.000171482		175.354	5.22688	0.776647	6.73006	1.69599e-11	5.68839e-11		DEG	up_MII
ENSBTAG00000068737	3.65111	5.47969	18.517	8.54796e-05	0.000171482		28.6486	4.15619	0.939162	4.42542	9.62557e-06	1.66738e-05		DEG	up_MII
NODE_29315_length_5636_cov_17.613420_g9845_i0.mrna1	2.89493	5.56754	18.4547	8.75009e-05	0.000175089		30.1293	3.35519	0.630282	5.32333	1.01887e-07	2.28845e-07		DEG	up_MII
ENSBTAG00000056896	3.05162	5.17778	18.4573	8.74171e-05	0.000175089		22.6277	3.39554	0.701865	4.83788	1.31233e-06	2.56187e-06		DEG	up_MII
ENSBTAG00000061034	-1.6024	7.95578	18.4463	8.77785e-05	0.000175469		133.7	-1.13619	0.324657	-3.49966	0.000465851	0.000649398		DEG	up_8c
NODE_150725_length_1287_cov_14.757025_g62846_i0.mrna1+NODE_167201_length_1070_cov_11.121853_g74663_i0.mrna1+NODE_100396_length_2264_cov_17.825332_g18540_i3.mrna1	2.72503	6.06325	18.4377	8.80625e-05	0.000175861		43.3522	3.04408	0.608428	5.00319	5.63886e-07	1.14787e-06		DEG	up_MII
ENSBTAG00000016603	2.6232	6.93375	18.4342	8.81768e-05	0.000175914		79.555	3.06248	0.57807	5.29776	1.17229e-07	2.6154e-07		DEG	up_MII
ENSBTAG00000068196	2.82128	6.36148	18.3988	8.93573e-05	0.000178091		54.1929	3.12023	0.640417	4.87218	1.10374e-06	2.18021e-06		DEG	up_MII
ENSBTAG00000068323	3.37115	5.62325	18.377	9.00931e-05	0.000179379		31.6826	3.75608	0.83911	4.47627	7.59589e-06	1.33781e-05		DEG	up_MII
NODE_172255_length_1012_cov_20.893048_g50000_i3.mrna1+NODE_130088_length_1621_cov_21.036269_g50000_i0.mrna1+NODE_166100_length_1083_cov_17.144135_g50000_i2.mrna1	2.86995	5.55838	18.3579	9.07405e-05	0.000180488		29.9761	3.21581	0.642269	5.00696	5.52977e-07	1.12796e-06		DEG	up_MII
ENSBTAG00000026383	3.41126	6.35779	18.3438	9.12238e-05	0.000181269		54.0906	3.76941	0.844035	4.46594	7.97194e-06	1.39911e-05		DEG	up_MII
NODE_105883_length_2129_cov_19.784600_g20684_i7.mrna1+NODE_82428_length_2779_cov_19.398594_g20684_i3.mrna1+NODE_80716_length_2837_cov_17.873188_g20684_i2.mrna1+NODE_96378_length_2369_cov_16.465969_g20684_i5.mrna1	2.55506	6.41194	18.3295	9.17171e-05	0.000182068		55.4882	2.86589	0.576821	4.96842	6.74998e-07	1.35883e-06		DEG	up_MII
ENSBTAG00000059077	2.51733	6.4481	18.3143	9.22434e-05	0.000182931		38.353	2.36655	0.509667	4.64332	3.42847e-06	6.36353e-06		DEG	up_MII
ENSBTAG00000052951	2.72821	6.54043	18.2857	9.32419e-05	0.000184728		60.7397	3.09806	0.612138	5.06105	4.16951e-07	8.61928e-07		DEG	up_MII
ENSBTAG00000054983	3.24451	4.87452	18.233	9.51107e-05	0.000188244		18.0617	3.59549	0.807319	4.45362	8.44343e-06	1.47797e-05		DEG	up_MII
ENSBTAG00000068174	3.1618	5.65498	18.2143	9.57835e-05	0.000189388		32.3513	3.54089	0.735968	4.8112	1.50025e-06	2.90038e-06		DEG	up_MII
ENSBTAG00000066202	3.28092	5.16931	18.1728	9.72955e-05	0.000192187		21.1446	4.94323	0.611802	8.0798	6.48734e-16	3.20995e-15		DEG	up_MII
ENSBTAG00000056183	1.11636	8.9353	18.1299	9.80643e-05	0.000193515		300.526	1.62888	0.241663	6.74031	1.58054e-11	5.31901e-11		DEG	up_MII
ENSBTAG00000058796	3.14193	5.54943	18.1409	9.84733e-05	0.00019413		29.9262	3.49005	0.741412	4.7073	2.51017e-06	4.73828e-06		DEG	up_MII
ENSBTAG00000056598	2.51822	8.28367	18.1069	9.97462e-05	0.000196446		204.166	2.97256	0.557492	5.33203	9.71196e-08	2.18629e-07		DEG	up_MII
ENSBTAG00000066519	3.24437	6.36961	18.0733	0.000101018	0.000198754		54.3718	3.57568	0.792653	4.51102	6.45153e-06	1.14739e-05		DEG	up_MII
ENSBTAG00000057952	3.20268	5.31432	18.015	0.000103273	0.000202992		25.2329	3.52969	0.786071	4.4903	7.1124e-06	1.2582e-05		DEG	up_MII
NODE_250946_length_449_cov_5.182796_g151420_i0.mrna1	2.34752	5.84512	18.003	0.000103472	0.00020314		36.107	2.71167	0.514331	5.27223	1.34776e-07	2.98358e-07		DEG	up_MII
ENSBTAG00000069359	3.3602	6.81615	18.0078	0.000103552	0.00020314		75.179	3.69595	0.830869	4.44829	8.65547e-06	1.5098e-05		DEG	up_MII
ENSBTAG00000058034	-0.92024	9.71848	17.9798	0.000103801	0.000203429		476.339	-0.480395	0.213059	-2.25475	0.0241489	0.0280988		notDEG	neither
ENSBTAG00000057279	3.44628	5.53699	17.9519	0.000105769	0.000207084		30.1656	3.72679	0.905134	4.11739	3.83196e-05	6.04107e-05		DEG	up_MII
LOC100337323	-3.88874	5.75997	17.9408	0.000106215	0.000207754		25.4236	-3.45219	0.753301	-4.58275	4.58905e-06	8.36999e-06		DEG	up_8c
ENSBTAG00000047473	2.60566	13.6434	17.9119	0.000107382	0.000209831		8677.85	2.9339	0.588374	4.98646	6.14948e-07	1.24295e-06		DEG	up_MII
NODE_256786_length_418_cov_8.909091_g157258_i0.mrna1+NODE_160474_length_1153_cov_10.683086_g69627_i0.mrna1	3.23087	5.21084	17.8923	0.000108185	0.000211193		23.2772	3.5222	0.801022	4.39713	1.09694e-05	1.88222e-05		DEG	up_MII
ENSBTAG00000069936	3.29537	5.39735	17.8705	0.000109084	0.00021274		25.457	4.43635	0.719831	6.16304	7.13598e-10	2.02338e-09		DEG	up_MII
ENSBTAG00000013919	-4.24434	6.22537	17.8237	0.000111036	0.000216336		37.1582	-3.79176	0.838665	-4.52119	6.14931e-06	1.09656e-05		DEG	up_8c
ENSBTAG00000066850	3.21742	6.39562	17.8174	0.000111304	0.000216436		52.592	4.4426	0.673475	6.59653	4.20884e-11	1.36007e-10		DEG	up_MII
ENSBTAG00000052586	-1.0158	7.82169	17.7971	0.000111263	0.000216436		121.614	-0.513759	0.20226	-2.54009	0.0110825	0.0133056		notDEG	neither
LOC104969719	-1.32128	8.39715	17.7929	0.000111441	0.000216493		182.992	-0.842409	0.286828	-2.93699	0.00331417	0.00418511		DEG	up_8c
ENSBTAG00000066039	3.43623	5.41352	17.7934	0.000112323	0.000217994		25.4096	5.16629	0.695027	7.43322	1.05984e-13	4.36829e-13		DEG	up_MII
ENSBTAG00000055781	2.9311	6.23144	17.7894	0.000112491	0.000218109		48.8855	3.3101	0.674797	4.90532	9.32729e-07	1.84789e-06		DEG	up_MII
ENSBTAG00000069471	3.49772	6.66429	17.7829	0.00011277	0.000218437		68.1518	3.9275	0.877738	4.47457	7.6565e-06	1.3473e-05		DEG	up_MII
ENSBTAG00000060839	3.51041	5.63542	17.7631	0.000113624	0.000219878		31.5856	3.95983	0.888859	4.45496	8.39094e-06	1.47007e-05		DEG	up_MII
ENSBTAG00000065787	-0.951144	7.77617	17.7231	0.000114444	0.00022125		122.497	-0.506995	0.218791	-2.31726	0.0204894	0.0239663		notDEG	neither
ENSBTAG00000068972	-5.32956	3.94718	17.6435	0.000118913	0.000229668		5.64844	-4.79813	1.88588	-2.54424	0.0109516	0.0131564		notDEG	neither
ENSBTAG00000059706	2.00254	6.36802	17.5947	0.000120727	0.000232947		52.3668	2.38996	0.444357	5.37845	7.51282e-08	1.7144e-07		DEG	up_MII
ENSBTAG00000066025	3.0393	5.55311	17.5799	0.000121831	0.00023485		29.8929	3.42275	0.718037	4.76681	1.87162e-06	3.57683e-06		DEG	up_MII
ENSBTAG00000058040	3.21222	7.90715	17.5461	0.00012341	0.000237437		151.435	4.38325	0.701526	6.24816	4.15303e-10	1.20667e-09		DEG	up_MII
ENSBTAG00000069120	-1.11609	7.2132	17.5267	0.000123353	0.000237437		80.2916	-0.641083	0.237682	-2.69723	0.00699193	0.00850175		DEG	up_8c
NODE_175271_length_980_cov_8.295681_g80910_i0.mrna1+NODE_160986_length_1147_cov_6.020561_g69995_i0.mrna1	2.21147	7.40238	17.5002	0.000125591	0.0002414		111.879	2.52279	0.523621	4.81796	1.45033e-06	2.80931e-06		DEG	up_MII
ENSBTAG00000069467	3.45149	4.96161	17.4844	0.000126351	0.000242628		19.3261	3.7863	0.936674	4.04228	5.29334e-05	8.18992e-05		DEG	up_MII
NODE_204343_length_718_cov_20.380655_g28711_i9.mrna1+NODE_134799_length_1539_cov_20.074555_g28711_i3.mrna1	2.76442	6.21438	17.4505	0.000127997	0.000245553		48.0113	3.1491	0.631639	4.98561	6.17681e-07	1.24722e-06		DEG	up_MII
ENSBTAG00000057777	-2.52295	5.53573	17.4303	0.000128121	0.000245555		22.3443	-2.04622	0.500247	-4.09041	4.30608e-05	6.74596e-05		DEG	up_8c
ENSBTAG00000062997	3.04305	6.0997	17.4415	0.000128442	0.000245934		42.9347	3.85897	0.669167	5.76683	8.07779e-09	2.05963e-08		DEG	up_MII
NODE_271088_length_338_cov_0.804598_g171560_i0.mrna1+NODE_147172_length_1339_cov_9.722662_g60492_i0.mrna1+NODE_167886_length_1062_cov_8.797970_g75182_i0.mrna1	2.69943	5.57079	17.4249	0.000129256	0.000247257		28.8005	3.52453	0.550828	6.39861	1.56797e-10	4.74185e-10		DEG	up_MII
LOC104974661	2.7829	5.1016	17.3783	0.000131582	0.000251464		21.112	3.19654	0.629842	5.07514	3.87205e-07	8.05434e-07		DEG	up_MII
NODE_154884_length_1227_cov_87.200870_g62467_i1.mrna1+NODE_150138_length_1295_cov_88.855501_g62467_i0.mrna1	-3.13949	5.05943	17.3646	0.000132276	0.000252551		14.5617	-2.6018	0.613384	-4.24171	2.21819e-05	3.64053e-05		DEG	up_8c
ENSBTAG00000068522	2.86482	6.3518	17.2673	0.000137297	0.000261887		53.8375	3.20404	0.676839	4.73383	2.20324e-06	4.18261e-06		DEG	up_MII
NODE_181309_length_916_cov_12.914184_g54663_i1.mrna1+NODE_46372_length_4354_cov_19.789105_g15045_i0.mrna1+NODE_244092_length_485_cov_20.022059_g144589_i0.mrna1+NODE_167770_length_1063_cov_19.419878_g75099_i0.mrna1	1.94557	6.2164	17.2292	0.000138311	0.000263321		44.4814	2.68823	0.411485	6.533	6.44668e-11	2.02624e-10		DEG	up_MII
ENSBTAG00000066594	3.31984	9.31	17.2481	0.000138312	0.000263321		433.877	3.57272	0.764646	4.67238	2.97726e-06	5.56738e-06		DEG	up_MII
ENSBTAG00000066818	3.52957	5.96914	17.2417	0.000138653	0.000263719		40.8011	3.94767	0.934499	4.22437	2.39609e-05	3.92605e-05		DEG	up_MII
NODE_63618_length_3479_cov_16.236332_g18677_i1.mrna1+NODE_70831_length_3189_cov_17.827442_g18677_i2.mrna1+NODE_57774_length_3748_cov_16.151185_g18677_i0.mrna1	-2.07162	7.06495	17.2227	0.000139671	0.000265402		71.4982	-1.65085	0.433302	-3.80993	0.000139009	0.000202535		DEG	up_8c
LOC132346868	0.626457	8.78997	17.1794	0.000140927	0.000267534		266.729	1.08337	0.131494	8.23894	1.73738e-16	8.9052e-16		notDEG	neither
ENSBTAG00000064317	2.80001	6.86943	17.1905	0.000141408	0.000268192		77.4542	3.11216	0.67537	4.60809	4.06392e-06	7.48045e-06		DEG	up_MII
ENSBTAG00000062193	3.14042	7.41803	17.1662	0.000142735	0.000270453		106.578	4.62623	0.649269	7.1253	1.03855e-12	3.91709e-12		DEG	up_MII
LOC100851369	1.16865	6.353	17.1335	0.000143442	0.000271535		49.8349	1.57382	0.274466	5.73413	9.80158e-09	2.47704e-08		DEG	up_MII
NODE_154098_length_1238_cov_19.968992_g28711_i5.mrna1+NODE_145401_length_1366_cov_18.750194_g28711_i4.mrna1	2.65011	6.14598	17.1418	0.000144076	0.000272476		45.6894	3.01934	0.608105	4.96516	6.86429e-07	1.37907e-06		DEG	up_MII
ENSBTAG00000066737	2.99024	9.29894	17.1304	0.000144708	0.00027314		426.766	3.35028	0.70374	4.76069	1.92935e-06	3.68012e-06		DEG	up_MII
LOC100847666	3.10596	7.75955	17.1299	0.000144737	0.00027314		147.552	3.39781	0.769668	4.41465	1.01175e-05	1.74654e-05		DEG	up_MII
LOC104975998	3.57602	6.12632	17.1281	0.000144837	0.00027314		46.1089	4.06406	0.969936	4.19003	2.78923e-05	4.51838e-05		DEG	up_MII
ENSBTAG00000058007	1.92078	9.40627	17.1101	0.000145843	0.000274778		442.903	2.33422	0.448635	5.20293	1.96171e-07	4.25389e-07		DEG	up_MII
ENSBTAG00000064101	2.19212	6.68266	17.1032	0.00014623	0.000275248		64.9506	2.66414	0.472531	5.63802	1.72018e-08	4.25048e-08		DEG	up_MII
ENSBTAG00000055722	2.43275	7.29593	17.0413	0.000149756	0.000281621		98.3232	3.19129	0.523556	6.09541	1.09155e-09	3.01622e-09		DEG	up_MII
NODE_207298_length_697_cov_5.616129_g108695_i0.mrna1	-1.48999	6.23429	17.0147	0.000150162	0.000282118		38.3249	-0.959213	0.306769	-3.12683	0.00176703	0.00229519		DEG	up_8c
ENSBTAG00000055471	3.27417	6.47173	16.96	0.000154523	0.000290039		55.8173	4.44886	0.743973	5.97987	2.23317e-09	5.9921e-09		DEG	up_MII
ENSBTAG00000058234	2.32067	8.69666	16.9492	0.00015517	0.000290981		272.988	2.72847	0.538173	5.06988	3.98065e-07	8.25449e-07		DEG	up_MII
LOC101905290	-3.65388	5.81265	16.9422	0.000155588	0.00029149		26.1922	-3.14069	0.721689	-4.35186	1.34985e-05	2.30038e-05		DEG	up_8c
ENSBTAG00000063115	3.64643	6.3883	16.9328	0.000156156	0.000292281		52.4488	5.42934	0.879693	6.17187	6.74888e-10	1.9218e-09		DEG	up_MII
ENSBTAG00000067450	2.04718	6.78147	16.9177	0.000157063	0.000293704		69.6548	2.49199	0.446463	5.58163	2.3827e-08	5.80149e-08		DEG	up_MII
LOC101908237	3.15666	5.09207	16.9048	0.00015785	0.0002949		20.8076	3.64095	0.787893	4.62112	3.81678e-06	7.05804e-06		DEG	up_MII
ENSBTAG00000058514	-4.1677	5.89378	16.8914	0.00015867	0.000296155		26.1205	-3.58235	0.821966	-4.35827	1.31092e-05	2.23786e-05		DEG	up_8c
NODE_67166_length_3331_cov_16.843270_g227_i17.mrna1+NODE_58039_length_3735_cov_17.559595_g227_i14.mrna1	2.88248	6.56931	16.8696	0.000160009	0.000298374		59.5318	3.72646	0.637787	5.8428	5.13315e-09	1.33783e-08		DEG	up_MII
ENSBTAG00000057773	3.51404	5.53303	16.8364	0.000162074	0.000301945		30.229	3.81331	1.0181	3.74551	0.000180026	0.000259836		DEG	up_MII
ENSBTAG00000062877	2.0067	6.78875	16.798	0.000164501	0.000305894		70.7771	2.40001	0.462471	5.18954	2.10816e-07	4.55098e-07		DEG	up_MII
ENSBTAG00000056302	1.96326	8.50206	16.7983	0.000164482	0.000305894		236.52	2.3571	0.469226	5.02339	5.07679e-07	1.03874e-06		DEG	up_MII
ENSBTAG00000069303	0.762299	10.7589	16.6472	0.000173133	0.000321647		1058.69	1.23198	0.182121	6.76464	1.33645e-11	4.54348e-11		notDEG	neither
NODE_53078_length_3978_cov_16.712125_g17165_i0.mrna1+NODE_89227_length_2571_cov_16.521652_g17165_i2.mrna1	2.96806	5.37079	16.6593	0.000173577	0.000321931		26.0684	3.37078	0.723512	4.65891	3.17892e-06	5.91681e-06		DEG	up_MII
ENSBTAG00000050315	2.87015	6.54731	16.6589	0.000173608	0.000321931		61.576	3.20728	0.702152	4.56779	4.92902e-06	8.90017e-06		DEG	up_MII
NODE_45544_length_4403_cov_15.411697_g8327_i2.mrna1+NODE_24272_length_6177_cov_15.218197_g8327_i0.mrna1+NODE_27748_length_5793_cov_17.451889_g8327_i1.mrna1	2.61882	6.64457	16.6359	0.00017516	0.000324509		65.5814	2.99365	0.619861	4.82955	1.36843e-06	2.66617e-06		DEG	up_MII
ENSBTAG00000066842	2.17225	6.52589	16.6285	0.000175668	0.000325149		59.0582	2.58855	0.49281	5.25264	1.49936e-07	3.29366e-07		DEG	up_MII
NODE_149561_length_1304_cov_12.609617_g62071_i0.mrna1+NODE_229045_length_564_cov_10.102669_g129728_i0.mrna1	-4.14784	6.49821	16.6072	0.000177124	0.00032754		43.2607	-3.65833	0.844273	-4.33312	1.47012e-05	2.49259e-05		DEG	up_8c
ENSBTAG00000057157	3.33705	6.17567	16.5873	0.000178497	0.000329214		44.0281	5.17541	0.68235	7.58469	3.33296e-14	1.4359e-13		DEG	up_MII
ENSBTAG00000063834	-1.0172	8.72933	16.5683	0.000178523	0.000329214		229.801	-0.521481	0.214233	-2.43417	0.0149259	0.0177073		notDEG	neither
ENSBTAG00000064356	-0.936387	7.16647	16.5716	0.000178292	0.000329214		79.6148	-0.50691	0.214194	-2.36659	0.0179528	0.0211387		notDEG	neither
ENSBTAG00000061570	-1.81289	10.1948	16.5743	0.000179402	0.000330529		656.679	-1.39043	0.406538	-3.42017	0.00062581	0.0008592		DEG	up_8c
ENSBTAG00000056109	2.64161	5.46805	16.5652	0.000180037	0.000331394		27.9287	2.95671	0.620919	4.76184	1.9184e-06	3.66273e-06		DEG	up_MII
ENSBTAG00000059544	-4.6737	7.87942	16.5414	0.00018171	0.000334167		109.501	-4.09442	0.927587	-4.41406	1.01451e-05	1.74827e-05		DEG	up_8c
ENSBTAG00000006043	2.5311	6.62869	16.5129	0.000183735	0.00033758		63.8905	2.95909	0.588286	5.03003	4.90405e-07	1.00649e-06		DEG	up_MII
ENSBTAG00000067860	0.948511	10.0308	16.4889	0.000184128	0.00033768		638.91	1.44196	0.21964	6.56513	5.19866e-11	1.66008e-10		notDEG	neither
NODE_241672_length_498_cov_8.631829_g142179_i0.mrna1+NODE_102490_length_2212_cov_21.211241_g8840_i13.mrna1	2.7925	7.33461	16.5088	0.000184024	0.00033768		104.262	3.44187	0.66036	5.21211	1.86706e-07	4.07006e-07		DEG	up_MII
ENSBTAG00000061005	3.75686	5.7696	16.4969	0.000184882	0.000338752		33.1099	7.21649	0.726427	9.93422	2.95465e-23	2.28044e-22		DEG	up_MII
NODE_118919_length_1837_cov_18.291477_g43960_i0.mrna1+NODE_170716_length_1029_cov_12.918067_g4384_i1.mrna1	2.53888	5.71351	16.4825	0.000185917	0.000340337		33.0811	2.93697	0.58416	5.02768	4.96459e-07	1.01787e-06		DEG	up_MII
ENSBTAG00000068626	3.06062	6.68419	16.463	0.000187334	0.000342617		65.0858	3.97447	0.72072	5.51458	3.49617e-08	8.26105e-08		DEG	up_MII
ENSBTAG00000058368	2.68258	9.28215	16.4534	0.000188038	0.00034359		415.39	3.04681	0.635696	4.79287	1.64411e-06	3.1632e-06		DEG	up_MII
LOC523431	1.53572	7.02873	16.435	0.000188462	0.000344051		81.9631	1.94235	0.363615	5.34179	9.20334e-08	2.08588e-07		DEG	up_MII
ENSBTAG00000036298	-1.6458	7.79591	16.4152	0.000190855	0.000348101		116.316	-1.15511	0.352267	-3.27907	0.00104149	0.00139821		DEG	up_8c
ENSBTAG00000057425	2.13236	7.12017	16.4106	0.000191196	0.000348405		90.238	2.51446	0.505904	4.97023	6.68745e-07	1.3476e-06		DEG	up_MII
ENSBTAG00000007333	2.69144	6.09298	16.4007	0.000191933	0.000349269		44.0021	3.05807	0.636716	4.80288	1.564e-06	3.01489e-06		DEG	up_MII
NODE_71353_length_3171_cov_15.362961_g22077_i1.mrna1	3.31629	5.21339	16.3996	0.000192019	0.000349269		23.4313	3.63008	0.923956	3.92885	8.53541e-05	0.000128384		DEG	up_MII
ENSBTAG00000064564	0.986296	7.82747	16.3483	0.000194513	0.000353483		138.729	1.44221	0.235261	6.13022	8.77552e-10	2.45346e-09		notDEG	neither
ENSBTAG00000061713	2.87149	8.5383	16.3479	0.000195927	0.000355729		241.536	3.63407	0.654081	5.556	2.76034e-08	6.64011e-08		DEG	up_MII
NODE_106045_length_2126_cov_9.988775_g37452_i0.mrna1+NODE_124047_length_1736_cov_5.443038_g37452_i1.mrna1	1.04601	6.90787	16.2641	0.000201026	0.000364657		72.0414	1.52126	0.232662	6.53848	6.21463e-11	1.95638e-10		DEG	up_MII
LOC101905851	-0.569345	8.70479	16.2195	0.000204569	0.000370747		236.877	-0.117061	0.121074	-0.966854	0.333617	0.349345		notDEG	neither
ENSBTAG00000062720	2.97239	6.41753	16.2087	0.000206871	0.000374579		56.2528	3.3119	0.74645	4.43686	9.12794e-06	1.58944e-05		DEG	up_MII
ENSBTAG00000062192	3.24085	5.21398	16.1333	0.000213069	0.000385452		23.1903	3.61494	0.873892	4.1366	3.52485e-05	5.5922e-05		DEG	up_MII
ENSBTAG00000056576	-5.47826	4.54446	16.0806	0.000217516	0.000393141		0.800713	-1.37214	1.72411	-0.795853	0.426118	0.441352		notDEG	neither
NODE_248118_length_464_cov_3.237726_g148599_i0.mrna1	3.02514	5.20496	16.0334	0.000221577	0.000400119		23.2034	3.35614	0.78979	4.24941	2.14333e-05	3.52925e-05		DEG	up_MII
ENSBTAG00000069767	3.25268	6.82078	16.0263	0.000222199	0.00040088		75.3447	3.63275	0.887882	4.09147	4.28641e-05	6.72042e-05		DEG	up_MII
LOC132343096	2.7526	5.71078	16.005	0.000224063	0.000403516		33.4615	3.15269	0.660238	4.77507	1.79642e-06	3.43969e-06		DEG	up_MII
ENSBTAG00000064121	2.86706	5.39006	16.0064	0.000223938	0.000403516		26.1798	3.30135	0.702524	4.69927	2.61094e-06	4.91919e-06		DEG	up_MII
NODE_49635_length_4162_cov_19.513097_g16071_i0.mrna1+NODE_136961_length_1502_cov_10.385965_g16071_i1.mrna1	2.8433	5.52772	15.9473	0.000229199	0.000412394		29.356	3.2333	0.688205	4.69817	2.62506e-06	4.94115e-06		DEG	up_MII
LOC132345586	1.78967	7.82115	15.9235	0.000231358	0.000415904		146.214	2.15875	0.439539	4.91139	9.04308e-07	1.79336e-06		DEG	up_MII
ENSBTAG00000057270	-1.37089	7.58667	15.8983	0.000232255	0.000417141		101.485	-0.889998	0.302183	-2.94523	0.00322715	0.00408038		DEG	up_8c
ENSBTAG00000002355	-5.08264	7.35868	15.8716	0.000236126	0.000423712		15.4128	-2.07855	0.790368	-2.62986	0.0085421	0.0103426		notDEG	neither
NODE_57090_length_3780_cov_15.709425_g17890_i1.mrna1+NODE_66351_length_3364_cov_17.452692_g17890_i2.mrna1	2.5779	6.93311	15.8563	0.000237556	0.000425897		76.9894	3.33797	0.587693	5.67978	1.34865e-08	3.36993e-08		DEG	up_MII
ENSBTAG00000064369	3.00155	5.34851	15.846	0.000238518	0.000427238		25.6442	3.39968	0.770126	4.41444	1.0127e-05	1.74666e-05		DEG	up_MII
ENSBTAG00000068132	3.28284	5.34399	15.8291	0.000240109	0.000429703		25.6323	3.62286	0.931458	3.88945	0.000100473	0.000149773		DEG	up_MII
ENSBTAG00000064812	3.18636	5.58385	15.8072	0.000242194	0.000433047		30.8621	3.50143	0.862192	4.06107	4.88474e-05	7.59891e-05		DEG	up_MII
ENSBTAG00000058551	3.00252	6.68149	15.6965	0.000252998	0.00045196		64.4026	3.99357	0.716993	5.56989	2.54907e-08	6.18396e-08		DEG	up_MII
ENSBTAG00000061205	3.68323	5.912	15.6917	0.000253482	0.00045242		39.6159	4.11332	1.15283	3.56802	0.000359687	0.000506688		DEG	up_MII
ENSBTAG00000068906	2.23637	8.00713	15.6886	0.000253791	0.000452568		166.397	2.66313	0.539522	4.93609	7.97059e-07	1.59332e-06		DEG	up_MII
NODE_134417_length_1546_cov_9.974813_g52581_i0.mrna1+NODE_122247_length_1771_cov_12.038371_g45675_i0.mrna1+NODE_162252_length_1130_cov_49.618234_g70939_i0.mrna1	1.87279	8.16241	15.6569	0.000256996	0.000457874		185.956	2.26714	0.465697	4.86826	1.12582e-06	2.21945e-06		DEG	up_MII
ENSBTAG00000048777	3.20263	6.46624	15.6333	0.000259401	0.000461748		58.764	3.54182	0.888654	3.9856	6.73101e-05	0.000102869		DEG	up_MII
NODE_76242_length_2993_cov_20.111111_g12547_i3.mrna1	3.28144	7.73607	15.6222	0.000260544	0.00046337		144.479	3.59013	0.904565	3.96891	7.22036e-05	0.000109844		DEG	up_MII
NODE_260411_length_398_cov_7.676012_g160883_i0.mrna1+NODE_186803_length_863_cov_7.810433_g90419_i0.mrna1	2.3715	5.6375	15.6042	0.000262405	0.000466264		31.2747	2.73874	0.567583	4.82526	1.39821e-06	2.71625e-06		DEG	up_MII
ENSBTAG00000030440	1.89075	5.86644	15.5826	0.000262925	0.000466774		36.5256	2.25641	0.442825	5.09548	3.47858e-07	7.26612e-07		DEG	up_MII
ENSBTAG00000058675	3.32631	6.13122	15.5338	0.000269821	0.00047859		43.86	4.51108	0.854705	5.27794	1.30644e-07	2.89853e-07		DEG	up_MII
ENSBTAG00000067538	1.04261	6.8817	15.4945	0.000272276	0.000482518		71.3466	1.51068	0.246417	6.13057	8.75661e-10	2.45161e-09		DEG	up_MII
ENSBTAG00000057322	2.89156	5.99868	15.5032	0.00027311	0.000483139		41.4269	3.20058	0.739603	4.32743	1.50862e-05	2.55354e-05		DEG	up_MII
ENSBTAG00000067744	-1.47333	6.70874	15.4877	0.000273012	0.000483139		52.9082	-0.932532	0.316227	-2.94893	0.00318872	0.00403487		DEG	up_8c
LOC104972827	-2.11459	6.21164	15.4796	0.000274361	0.000484923		36.9887	-1.61361	0.441013	-3.65888	0.000253324	0.000360681		DEG	up_8c
ENSBTAG00000054988	1.24239	10.6165	15.4264	0.000281562	0.000497211		996.371	1.65759	0.325156	5.09783	3.43578e-07	7.18423e-07		DEG	up_MII
ENSBTAG00000064426	2.84607	5.67289	15.3994	0.000284592	0.000502117		32.563	3.22988	0.716377	4.50864	6.52457e-06	1.15934e-05		DEG	up_MII
LOC100848049	2.79308	5.47164	15.3767	0.000287175	0.000506228		27.6525	3.31426	0.674351	4.91474	8.89008e-07	1.76479e-06		DEG	up_MII
LOC101909274	2.59644	7.17133	15.3702	0.000287915	0.000507085		94.9311	2.97359	0.655908	4.53355	5.80009e-06	1.03892e-05		DEG	up_MII
ENSBTAG00000064427	2.67342	5.76343	15.3391	0.000291489	0.000512928		34.1343	3.13226	0.642405	4.87584	1.08347e-06	2.14229e-06		DEG	up_MII
NODE_213158_length_657_cov_11.596552_g114259_i0.mrna1	1.09627	6.01078	15.3141	0.000292533	0.000514313		38.0956	1.55979	0.243939	6.3942	1.61394e-10	4.86617e-10		DEG	up_MII
ENSBTAG00000067203	2.19653	8.73524	15.3248	0.000293161	0.000514511		269.875	2.86241	0.511734	5.59355	2.22475e-08	5.43012e-08		DEG	up_MII
NODE_149325_length_1307_cov_17.741463_g28331_i2.mrna1+NODE_154817_length_1228_cov_18.681147_g28331_i3.mrna1	-2.59913	6.2675	15.326	0.000293014	0.000514511		36.9797	-2.07096	0.542405	-3.8181	0.000134483	0.000196371		DEG	up_8c
ENSBTAG00000069424	1.84146	8.04057	15.3053	0.000295441	0.000518058		166.857	2.3648	0.440383	5.36988	7.87912e-08	1.79594e-07		DEG	up_MII
ENSBTAG00000067503	3.09865	5.53674	15.2894	0.000297317	0.00052089		29.3831	3.52398	0.828893	4.25142	2.12415e-05	3.50634e-05		DEG	up_MII
LOC132346328	1.5178	8.46659	15.2696	0.000299669	0.000524553		227.587	1.9048	0.395018	4.82205	1.42088e-06	2.75761e-06		DEG	up_MII
ENSBTAG00000048896	1.96918	6.6606	15.2486	0.000302186	0.000528178		63.1215	2.46881	0.457601	5.39511	6.84828e-08	1.56992e-07		DEG	up_MII
ENSBTAG00000069102	3.00445	6.24732	15.2479	0.000302269	0.000528178		50.228	3.24524	0.794538	4.08443	4.41849e-05	6.90044e-05		DEG	up_MII
NODE_234911_length_533_cov_69.611842_g135497_i0.mrna1	2.42484	5.90844	15.1827	0.000310225	0.000541606		35.5254	3.50229	0.503361	6.95781	3.45609e-12	1.2337e-11		DEG	up_MII
NODE_75115_length_3034_cov_24.903619_g680_i69.mrna1	3.09141	6.48351	15.1556	0.000313597	0.000547015		56.5086	4.04112	0.782529	5.16418	2.41498e-07	5.15763e-07		DEG	up_MII
ENSBTAG00000059043	3.21489	5.82116	15.1472	0.000314652	0.000548377		36.7891	3.57777	0.863232	4.14462	3.40377e-05	5.42162e-05		DEG	up_MII
ENSBTAG00000065594	3.2078	5.72069	15.137	0.00031593	0.000550126		34.0118	3.63076	0.904606	4.01364	5.97901e-05	9.17975e-05		DEG	up_MII
ENSBTAG00000067963	2.77504	6.88348	15.1257	0.000317366	0.000552144		77.4128	3.13718	0.72361	4.33545	1.45463e-05	2.46842e-05		DEG	up_MII
ENSBTAG00000065592	1.36892	8.44771	15.116	0.000318593	0.000553797		221.14	1.78061	0.356425	4.99575	5.86081e-07	1.19063e-06		DEG	up_MII
ENSBTAG00000060102	2.68387	5.82817	15.1135	0.000318916	0.000553877		36.1851	3.06211	0.663523	4.61493	3.93236e-06	7.25835e-06		DEG	up_MII
ENSBTAG00000067347	-5.24796	4.62555	15.0718	0.000324273	0.000562693		4.71753	-3.80268	1.93054	-1.96975	0.0488668	0.0555658		notDEG	neither
ENSBTAG00000019009	2.78068	11.4785	15.0476	0.00032742	0.00056766		1950.87	3.0797	0.672268	4.58106	4.62626e-06	8.41863e-06		DEG	up_MII
ENSBTAG00000069965	0.608129	12.2826	14.9995	0.000331717	0.000573618		3021.81	1.07148	0.145846	7.34665	2.03232e-13	8.20729e-13		notDEG	neither
ENSBTAG00000066929	2.91746	6.27389	15.0176	0.000331371	0.000573618		50.6145	3.38573	0.740669	4.57117	4.85e-06	8.76597e-06		DEG	up_MII
ENSBTAG00000062943	-3.81944	5.06286	15.0169	0.000331468	0.000573618		14.9127	-3.34746	0.871743	-3.83997	0.000123051	0.000180602		DEG	up_8c
ENSBTAG00000067923	-0.927789	9.50993	14.961	0.000336885	0.000582051		397.231	-0.417032	0.205888	-2.02553	0.0428134	0.0488493		notDEG	neither
ENSBTAG00000057848	3.10147	5.86376	14.939	0.000341977	0.000590339		35.5471	4.2608	0.759693	5.60859	2.03986e-08	4.99104e-08		DEG	up_MII
ENSBTAG00000025021	2.7726	6.34055	14.9286	0.000343407	0.000591869		53.0066	3.068	0.713234	4.30153	1.6962e-05	2.85172e-05		DEG	up_MII
ENSBTAG00000066944	2.75776	7.88683	14.9282	0.000343456	0.000591869		158.714	3.0464	0.728637	4.18095	2.90289e-05	4.68352e-05		DEG	up_MII
ENSBTAG00000059614	3.16243	5.60182	14.926	0.000343754	0.000591872		31.3469	3.46965	0.899574	3.85699	0.00011479	0.000169222		DEG	up_MII
ENSBTAG00000063954	2.64321	5.77333	14.9177	0.000344899	0.000593334		34.6146	3.02558	0.65644	4.60908	4.0445e-06	7.45157e-06		DEG	up_MII
ENSBTAG00000053238	2.03425	10.0577	14.8526	0.000354025	0.00060851		705.863	2.39158	0.512564	4.66591	3.07249e-06	5.73474e-06		DEG	up_MII
ENSBTAG00000065729	2.59676	5.63234	14.8472	0.000354803	0.000609322		31.3822	2.98813	0.642405	4.65148	3.29562e-06	6.12262e-06		DEG	up_MII
ENSBTAG00000056898	2.54422	5.53077	14.7876	0.00036339	0.000623533		29.1859	2.89862	0.632585	4.58219	4.60138e-06	8.38483e-06		DEG	up_MII
NODE_167981_length_1061_cov_8.581301_g75253_i0.mrna1+NODE_110153_length_2031_cov_21.896111_g31094_i1.mrna1+NODE_128149_length_1658_cov_15.295383_g31094_i2.mrna1+NODE_210304_length_676_cov_16.929883_g31094_i3.mrna1	2.84498	6.41003	14.7782	0.000364765	0.000625357		55.9224	3.18909	0.744397	4.28413	1.83459e-05	3.06634e-05		DEG	up_MII
NODE_32061_length_5386_cov_17.242230_g10538_i1.mrna1	3.5217	7.75619	14.7603	0.000367406	0.000628805		136.352	6.00685	0.802125	7.48867	6.95727e-14	2.89741e-13		DEG	up_MII
ENSBTAG00000069156	2.63151	9.41185	14.762	0.00036716	0.000628805		457.804	3.00438	0.655209	4.58538	4.53163e-06	8.28037e-06		DEG	up_MII
NODE_78415_length_2919_cov_17.607671_g10692_i4.mrna1	2.80677	5.36708	14.7356	0.000371072	0.000634433		26.1989	3.11931	0.73209	4.26083	2.03667e-05	3.37307e-05		DEG	up_MII
ENSBTAG00000040442	-1.23497	7.26699	14.7189	0.000371329	0.000634433		82.6948	-0.751077	0.263097	-2.85476	0.004307	0.00538106		DEG	up_8c
ENSBTAG00000065151	2.73742	5.62849	14.7008	0.000376302	0.000642381		31.376	3.06176	0.708158	4.32355	1.53535e-05	2.59659e-05		DEG	up_MII
ENSBTAG00000048319	2.63064	7.68417	14.618	0.00038907	0.00066361		137.374	2.94962	0.694585	4.2466	2.17043e-05	3.568e-05		DEG	up_MII
ENSBTAG00000062399	2.03356	6.79329	14.5771	0.00039555	0.000674088		71.7005	2.37852	0.517477	4.59637	4.29908e-06	7.87705e-06		DEG	up_MII
ENSBTAG00000064996	-1.43853	7.49839	14.56	0.000397516	0.000676861		94.7245	-0.935864	0.330185	-2.83436	0.00459177	0.00570475		DEG	up_8c
ENSBTAG00000055800	2.60828	6.80277	14.5624	0.000397908	0.000676952		73.0707	3.00847	0.67248	4.47368	7.68831e-06	1.35171e-05		DEG	up_MII
ENSBTAG00000013836	2.02994	6.15147	14.5433	0.000400701	0.000681123		44.147	2.50625	0.461984	5.42497	5.79628e-08	1.34261e-07		DEG	up_MII
ENSBTAG00000051647	-1.93829	6.66211	14.5123	0.000405758	0.000689133		51.7094	-1.44428	0.42029	-3.43638	0.000589547	0.000810525		DEG	up_8c
NODE_58344_length_3722_cov_16.733608_g11709_i3.mrna1+NODE_35609_length_5096_cov_16.594142_g11709_i0.mrna1+NODE_93091_length_2460_cov_12.697440_g11709_i11.mrna1	2.16758	6.11303	14.5043	0.000407354	0.000691257		43.9818	2.5315	0.541678	4.67345	2.96181e-06	5.54368e-06		DEG	up_MII
ENSBTAG00000057481	-2.14987	7.61847	14.5018	0.000407756	0.000691352		70.0687	-0.977531	0.402372	-2.42942	0.0151229	0.0179304		notDEG	neither
ENSBTAG00000061501	2.49322	7.17909	14.4736	0.000412434	0.00069869		95.9695	2.84281	0.652509	4.35674	1.32016e-05	2.25171e-05		DEG	up_MII
LOC132342164	2.70656	5.54674	14.4322	0.000419411	0.000709909		29.1866	3.19107	0.680427	4.68981	2.73458e-06	5.13762e-06		DEG	up_MII
NODE_83685_length_2740_cov_18.984604_g13745_i3.mrna1+NODE_42269_length_4601_cov_16.955349_g13745_i0.mrna1	2.48486	5.8261	14.4263	0.000420409	0.000710996		34.6539	3.22197	0.579617	5.55879	2.71656e-08	6.54265e-08		DEG	up_MII
LOC101904071	1.04165	7.8688	14.4048	0.000421624	0.000712448		143.55	1.47609	0.272858	5.40974	6.31153e-08	1.46027e-07		DEG	up_MII
ENSBTAG00000067330	2.44079	5.74212	14.4088	0.000423395	0.000714837		33.3258	2.86215	0.591136	4.84178	1.2868e-06	2.52187e-06		DEG	up_MII
ENSBTAG00000038240	-0.834908	10.3774	14.3867	0.000424731	0.000716487		747.072	-0.377418	0.20822	-1.8126	0.0698942	0.0781423		notDEG	neither
ENSBTAG00000069275	2.70377	11.4127	14.3961	0.000425582	0.000717317		1747.71	3.61569	0.616528	5.86461	4.5019e-09	1.17962e-08		DEG	up_MII
ENSBTAG00000063953	-7.17407	4.38895	15.5871	0.000428046	0.000720863		0.40572	-1.53024	3.03163	-0.50476	0.613728	0.62562		notDEG	neither
LOC132342561	2.45045	6.86834	14.3603	0.000431803	0.000726363		75.3521	2.90604	0.622224	4.67041	3.006e-06	5.61588e-06		DEG	up_MII
ENSBTAG00000059115	-0.943083	7.77719	14.3447	0.000432039	0.000726363		118.195	-0.444473	0.211832	-2.09823	0.0358851	0.0411557		notDEG	neither
NODE_203126_length_727_cov_18.098462_g104839_i0.mrna1+NODE_164589_length_1101_cov_13.206055_g66025_i1.mrna1+NODE_171978_length_1015_cov_19.841151_g23390_i2.mrna1	1.9419	5.78762	14.3413	0.000432867	0.000727145		34.1221	2.33225	0.472193	4.93917	7.84546e-07	1.56988e-06		DEG	up_MII
LOC132346186	-3.21631	5.56625	14.3232	0.000438349	0.000735734		22.147	-2.71346	0.697088	-3.89256	9.9191e-05	0.000148083		DEG	up_8c
ENSBTAG00000066888	2.20273	5.57998	14.2935	0.000443355	0.000743513		29.3345	2.69675	0.516659	5.21958	1.79328e-07	3.9135e-07		DEG	up_MII
ENSBTAG00000055595	2.69807	5.51095	14.2887	0.000444521	0.000744843		28.905	3.01653	0.705508	4.27568	1.90556e-05	3.177e-05		DEG	up_MII
ENSBTAG00000056690	2.26701	9.12711	14.2789	0.000446287	0.000747176		371.274	2.64173	0.578817	4.56402	5.01838e-06	9.04575e-06		DEG	up_MII
ENSBTAG00000063848	3.11956	8.6636	14.2349	0.000454347	0.000759398		256.767	4.53472	0.722165	6.27934	3.40021e-10	9.90818e-10		DEG	up_MII
NODE_153428_length_1248_cov_29.383433_g64655_i0.mrna1	1.90609	5.33649	14.2212	0.000454289	0.000759398		24.1374	2.36013	0.453203	5.20768	1.91217e-07	4.15481e-07		DEG	up_MII
ENSBTAG00000056667	2.74003	6.17696	14.2257	0.000456044	0.000761598		46.9728	3.034	0.724166	4.18965	2.79382e-05	4.52214e-05		DEG	up_MII
LOC101906632	-0.738111	9.18246	14.1542	0.000466855	0.000779002		322.857	-0.259874	0.167203	-1.55425	0.120126	0.130518		notDEG	neither
LOC104974569	2.47957	4.78463	14.1303	0.0004739	0.000790098		16.3155	2.87031	0.624043	4.59955	4.23412e-06	7.77227e-06		DEG	up_MII
ENSBTAG00000063894	1.9532	10.7207	14.1216	0.000475772	0.000792557		1117.33	2.28292	0.507249	4.50059	6.77648e-06	1.20197e-05		DEG	up_MII
ENSBTAG00000064559	2.69184	8.86875	14.0954	0.000480879	0.000800003		313.201	3.02893	0.685228	4.42033	9.85504e-06	1.70417e-05		DEG	up_MII
LOC112447490	2.678	6.79954	14.0946	0.000481043	0.000800003		73.1516	3.00869	0.721797	4.16833	3.06836e-05	4.91479e-05		DEG	up_MII
LOC132345071	3.0835	6.31427	14.0811	0.000483696	0.000803747		52.2582	3.37003	0.868432	3.8806	0.000104201	0.000154753		DEG	up_MII
ENSBTAG00000069827	-0.730027	10.4762	14.035	0.000490118	0.000813742		800.162	-0.251062	0.178874	-1.40357	0.160447	0.172809		notDEG	neither
ENSBTAG00000068500	2.29592	5.68147	14.0089	0.000498154	0.000826398		32.1421	2.65061	0.576616	4.59683	4.28967e-06	7.86703e-06		DEG	up_MII
NODE_91899_length_2493_cov_21.678394_g31187_i0.mrna1+NODE_98672_length_2309_cov_20.440860_g31187_i2.mrna1+NODE_104644_length_2158_cov_22.232100_g31187_i3.mrna1	2.69993	5.34071	13.9874	0.000502551	0.000833001		25.0724	3.10794	0.714481	4.34993	1.3618e-05	2.31877e-05		DEG	up_MII
ENSBTAG00000037625	1.77696	7.21082	13.9548	0.000509287	0.000843467		95.1715	2.16149	0.469455	4.60425	4.13959e-06	7.61273e-06		DEG	up_MII
ENSBTAG00000070030	2.81043	4.86822	13.9234	0.000515867	0.000853658		17.6192	3.19167	0.775642	4.11487	3.87392e-05	6.10241e-05		DEG	up_MII
ENSBTAG00000059943	-0.790823	8.00468	13.8727	0.000523799	0.000866066		142.49	-0.309553	0.190185	-1.62764	0.103601	0.113354		notDEG	neither
ENSBTAG00000011654	1.49367	7.95179	13.8709	0.000527064	0.000870745		157.789	1.92223	0.398043	4.8292	1.37084e-06	2.66826e-06		DEG	up_MII
ENSBTAG00000055788	3.25021	5.40211	13.8673	0.000527848	0.000871319		24.3039	6.29724	0.634674	9.92201	3.33957e-23	2.55778e-22		DEG	up_MII
ENSBTAG00000062817	2.77162	5.85864	13.8516	0.000531232	0.000876183		37.0889	3.17171	0.745361	4.25527	2.08794e-05	3.45227e-05		DEG	up_MII
ENSBTAG00000055808	2.62608	6.37243	13.8469	0.000532273	0.000877175		53.7567	2.96374	0.691479	4.28608	1.8185e-05	3.04199e-05		DEG	up_MII
ENSBTAG00000031834	-1.89168	8.66507	13.8281	0.000536386	0.000883225		214.272	-1.40345	0.436711	-3.21369	0.00131042	0.00173594		DEG	up_8c
NODE_90812_length_2523_cov_21.466067_g13242_i2.mrna1	3.19424	6.11399	13.7242	0.000559733	0.00092091		41.3021	5.44788	0.718931	7.57775	3.51604e-14	1.51152e-13		DEG	up_MII
ENSBTAG00000056912	2.8793	5.94662	13.7176	0.000561247	0.000922643		39.7894	3.23363	0.809532	3.99444	6.48461e-05	9.91793e-05		DEG	up_MII
NODE_134915_length_1537_cov_19.470548_g16463_i7.mrna1+NODE_131125_length_1603_cov_21.583224_g16463_i5.mrna1+NODE_160290_length_1156_cov_4.189064_g470_i29.mrna1	2.53876	5.81349	13.6413	0.000579122	0.000951245		33.9655	3.40558	0.601953	5.65755	1.53549e-08	3.81298e-08		DEG	up_MII
NODE_196568_length_778_cov_20.125535_g28407_i5.mrna1	1.558	7.36444	13.6364	0.000580296	0.00095239		103.161	1.96448	0.399012	4.92337	8.50673e-07	1.6971e-06		DEG	up_MII
ENSBTAG00000066760	2.72689	6.03948	13.5981	0.000589512	0.000966722		42.245	3.0805	0.739184	4.16743	3.08048e-05	4.93025e-05		DEG	up_MII
ENSBTAG00000062256	1.08496	7.47142	13.5748	0.000592042	0.000970075		108.287	1.54068	0.284887	5.40803	6.37224e-08	1.47091e-07		DEG	up_MII
ENSBTAG00000069282	2.43593	5.76231	13.5356	0.00060489	0.000990315		34.1324	2.8066	0.628184	4.4678	7.90284e-06	1.38821e-05		DEG	up_MII
ENSBTAG00000068690	2.73832	4.8639	13.526	0.000607277	0.00099341		17.3255	3.20422	0.748113	4.28307	1.84333e-05	3.07838e-05		DEG	up_MII
ENSBTAG00000059251	2.68472	6.12818	13.5018	0.000613375	0.00100256		45.5365	3.02005	0.739174	4.08571	4.39418e-05	6.86784e-05		DEG	up_MII
LOC101904512	2.52965	7.52578	13.4694	0.000621626	0.00101522		123.1	2.85352	0.69722	4.09271	4.2636e-05	6.69252e-05		DEG	up_MII
ENSBTAG00000064871	2.85853	5.9179	13.4479	0.000627174	0.00102345		38.9218	3.20763	0.813811	3.9415	8.0974e-05	0.000122441		DEG	up_MII
ENSBTAG00000066581	-3.93067	6.71026	13.4351	0.000630494	0.00102719		52.6086	-3.48605	0.984236	-3.54188	0.000397284	0.000556142		DEG	up_8c
ENSBTAG00000062940	-1.25503	7.75461	13.4282	0.000630115	0.00102719		113.33	-0.727227	0.29779	-2.44208	0.0146028	0.0173343		notDEG	neither
ENSBTAG00000055561	-1.18843	6.66083	13.4142	0.000632669	0.00102989		54.2644	-0.720698	0.285675	-2.52279	0.0116427	0.0139614		notDEG	neither
ENSBTAG00000055608	2.72395	6.00975	13.3857	0.000643507	0.00104668		37.7402	4.29014	0.584362	7.34158	2.11091e-13	8.50748e-13		DEG	up_MII
ENSBTAG00000063632	2.68663	5.8602	13.3052	0.000665316	0.00108127		36.9252	3.08873	0.723424	4.2696	1.95822e-05	3.25371e-05		DEG	up_MII
LOC132343120	-1.28575	6.77879	13.2741	0.000670481	0.00108878		57.1954	-0.795712	0.303651	-2.62048	0.00878049	0.0106184		notDEG	neither
ENSBTAG00000047098	-4.71891	4.41606	13.2806	0.000672111	0.00109054		3.8816	-3.28123	1.51846	-2.16089	0.0307035	0.0354367		notDEG	neither
ENSBTAG00000060912	1.84033	9.98727	13.2754	0.000673558	0.00109201		663.122	2.22562	0.489361	4.54802	5.41539e-06	9.72629e-06		DEG	up_MII
ENSBTAG00000054938	-0.695171	10.0483	13.2607	0.000674229	0.00109221		588.215	-0.208298	0.159858	-1.30301	0.19257	0.206406		notDEG	neither
ENSBTAG00000059804	2.69961	5.81157	13.2641	0.000676719	0.00109535		35.8362	3.08647	0.743562	4.15092	3.31138e-05	5.28288e-05		DEG	up_MII
ENSBTAG00000063665	2.42067	5.97628	13.2581	0.000678419	0.00109722		40.6016	2.70833	0.64607	4.19201	2.76488e-05	4.48984e-05		DEG	up_MII
ENSBTAG00000056325	2.49262	8.26103	13.241	0.000683233	0.00110411		203.95	2.84935	0.670124	4.25197	2.11902e-05	3.50076e-05		DEG	up_MII
ENSBTAG00000055346	2.48551	6.2563	13.2326	0.000685623	0.00110708		49.6506	2.77921	0.671196	4.14069	3.46265e-05	5.50663e-05		DEG	up_MII
ENSBTAG00000057227	2.65555	6.77482	13.1993	0.000695156	0.00112156		71.7178	3.03955	0.750159	4.05188	5.08082e-05	7.87941e-05		DEG	up_MII
LOC132346043	2.24769	6.37379	13.1825	0.000700022	0.00112762		53.14	2.63584	0.587332	4.48782	7.19563e-06	1.27068e-05		DEG	up_MII
LOC112442619	-1.51089	7.46894	13.1825	0.000700036	0.00112762		92.4282	-1.02165	0.365325	-2.79654	0.00516526	0.00638156		DEG	up_8c
NODE_40378_length_4731_cov_18.428449_g12820_i1.mrna1	2.60182	6.96946	13.1736	0.000702611	0.00113085		82.7264	2.94778	0.730813	4.03356	5.49387e-05	8.48681e-05		DEG	up_MII
NODE_24614_length_6138_cov_16.523181_g8122_i1.mrna1+NODE_100030_length_2274_cov_15.731907_g8122_i2.mrna1	2.59997	6.62753	13.1498	0.000709594	0.00114117		64.5817	2.96741	0.720409	4.11906	3.80422e-05	6.00682e-05		DEG	up_MII
ENSBTAG00000047181	2.84818	7.15036	13.1458	0.000710779	0.00114216		96.5088	3.14069	0.784856	4.00161	6.29125e-05	9.63694e-05		DEG	up_MII
ENSBTAG00000056727	2.61924	6.88193	13.1413	0.00071213	0.00114341		77.0635	3.00081	0.736342	4.07529	4.5957e-05	7.17159e-05		DEG	up_MII
ENSBTAG00000066388	2.45987	7.65559	13.138	0.000713088	0.00114403		132.775	2.84932	0.677439	4.20601	2.59917e-05	4.24488e-05		DEG	up_MII
ENSBTAG00000065801	-1.4138	7.60609	13.0824	0.000729781	0.00116987		103.804	-0.941179	0.348185	-2.7031	0.00686952	0.00835799		DEG	up_8c
LOC101904012	0.843094	9.41146	13.0655	0.000731269	0.00117132		417.998	1.28309	0.235043	5.45897	4.78902e-08	1.11576e-07		notDEG	neither
ENSBTAG00000061500	2.0832	6.6397	13.0754	0.000731903	0.0011714		63.3577	2.44281	0.545479	4.47828	7.52469e-06	1.32686e-05		DEG	up_MII
ENSBTAG00000061740	2.37314	7.22476	13.0481	0.000740257	0.00118382		97.6776	2.76267	0.643676	4.29202	1.77058e-05	2.97178e-05		DEG	up_MII
LOC100847189	2.75386	6.57851	13.0166	0.000750041	0.00119851		62.87	3.08532	0.797821	3.86718	0.000110101	0.00016291		DEG	up_MII
LOC132346013	-1.77683	7.44908	13.0087	0.000752503	0.00120148		90.9256	-1.27956	0.428064	-2.98917	0.00279736	0.00356401		DEG	up_8c
ENSBTAG00000058392	2.36011	6.11312	12.987	0.000759366	0.00121147		44.1319	2.74758	0.623907	4.40383	1.06356e-05	1.82808e-05		DEG	up_MII
ENSBTAG00000011094	0.664246	8.21789	12.9701	0.000760954	0.00121304		178.156	1.1289	0.163097	6.92167	4.46359e-12	1.58204e-11		notDEG	neither
ENSBTAG00000066692	3.00978	5.23523	12.9596	0.000768089	0.00122343		23.7607	3.26451	0.965526	3.38107	0.000722036	0.000982539		DEG	up_MII
ENSBTAG00000049434	-5.21369	6.36495	12.9532	0.00077012	0.00122569		2.30356	-0.0697555	1.23621	-0.0564271	0.955002	0.957396		notDEG	neither
ENSBTAG00000058797	2.47166	9.56561	12.9398	0.000774467	0.00123163		507.638	2.78657	0.665339	4.1882	2.81179e-05	4.54754e-05		DEG	up_MII
ENSBTAG00000058513	3.22052	6.12097	12.915	0.000782521	0.00124345		41.1275	5.89325	0.734946	8.01862	1.06942e-15	5.2014e-15		DEG	up_MII
LOC104975849	2.33131	6.11405	12.8782	0.000794646	0.00126171		44.2259	2.69577	0.621351	4.33857	1.43413e-05	2.43777e-05		DEG	up_MII
ENSBTAG00000069821	2.52693	6.68547	12.8673	0.000798248	0.00126643		64.0517	3.31472	0.658138	5.03651	4.74098e-07	9.75023e-07		DEG	up_MII
ENSBTAG00000050833	2.69302	7.00336	12.7773	0.000828909	0.00131403		84.8816	3.03317	0.779412	3.89161	9.9581e-05	0.000148554		DEG	up_MII
ENSBTAG00000005639	1.18038	9.63931	12.7718	0.0008308	0.00131598		503.32	1.57922	0.338638	4.66344	3.10971e-06	5.79881e-06		DEG	up_MII
NODE_183780_length_891_cov_6.814496_g87881_i0.mrna1	2.60611	5.5992	12.7677	0.000832225	0.00131719		30.6306	3.02483	0.725495	4.16933	3.05496e-05	4.90117e-05		DEG	up_MII
NODE_90482_length_2533_cov_20.419381_g13745_i5.mrna1+NODE_177705_length_954_cov_9.072976_g82860_i0.mrna1+NODE_191893_length_817_cov_8.590541_g7981_i4.mrna1	2.49777	5.64614	12.7231	0.000847929	0.00134099		30.094	3.31545	0.630292	5.26018	1.43912e-07	3.16828e-07		DEG	up_MII
ENSBTAG00000060122	-1.63596	6.37123	12.7094	0.000848761	0.00134124		43.5924	-1.20121	0.409572	-2.93283	0.00335887	0.00423707		DEG	up_8c
ENSBTAG00000059221	2.1138	7.08467	12.7189	0.000849435	0.00134125		87.9494	2.50329	0.57247	4.37278	1.22674e-05	2.10313e-05		DEG	up_MII
ENSBTAG00000063488	2.28676	8.63304	12.6649	0.000868895	0.00137089		262.371	2.67405	0.619514	4.31636	1.58621e-05	2.67581e-05		DEG	up_MII
ENSBTAG00000055642	2.71295	6.55049	12.6189	0.000885838	0.00139652		60.7804	3.13232	0.773473	4.04969	5.1286e-05	7.94734e-05		DEG	up_MII
ENSBTAG00000065810	2.08363	8.37559	12.6126	0.000888209	0.00139916		216.982	2.47637	0.5624	4.40321	1.06662e-05	1.83177e-05		DEG	up_MII
ENSBTAG00000057760	1.21827	9.24339	12.5971	0.000894002	0.00140717		383.829	1.62883	0.350154	4.65175	3.29125e-06	6.1202e-06		DEG	up_MII
LOC104975006	2.59942	5.57637	12.5934	0.00089538	0.00140823		29.6199	3.02949	0.722746	4.19164	2.7695e-05	4.49369e-05		DEG	up_MII
ENSBTAG00000059887	2.93512	5.84728	12.5874	0.000897648	0.00141069		34.8709	4.03632	0.805276	5.01234	5.37707e-07	1.09793e-06		DEG	up_MII
ENSBTAG00000058105	2.55804	10.6111	12.5727	0.000903221	0.00141833		1060.7	2.86789	0.695649	4.1226	3.74613e-05	5.92446e-05		DEG	up_MII
ENSBTAG00000062058	2.15931	9.79795	12.5508	0.000911574	0.00143033		591.091	2.51444	0.582497	4.31665	1.58413e-05	2.67456e-05		DEG	up_MII
ENSBTAG00000037858	2.2688	6.70693	12.5256	0.000921312	0.00144447		67.154	2.74451	0.6083	4.51176	6.42907e-06	1.14441e-05		DEG	up_MII
ENSBTAG00000069771	1.47011	6.41549	12.5022	0.000926119	0.00144974		52.5016	1.93508	0.371924	5.2029	1.96202e-07	4.25389e-07		DEG	up_MII
ENSBTAG00000066746	-1.07842	7.74807	12.5034	0.000925637	0.00144974		113.752	-0.55195	0.261475	-2.11091	0.0347802	0.0400033		notDEG	neither
ENSBTAG00000059954	2.69199	5.79501	12.5083	0.000928055	0.0014506		35.426	3.07673	0.763854	4.0279	5.62768e-05	8.66697e-05		DEG	up_MII
ENSBTAG00000069341	3.0832	5.29173	12.5081	0.00092812	0.0014506		24.914	3.32768	0.982761	3.38605	0.000709065	0.000966863		DEG	up_MII
ENSBTAG00000070094	-1.01742	7.07713	12.4909	0.000930517	0.00145321		72.5774	-0.52988	0.248657	-2.13097	0.0330915	0.0381048		notDEG	neither
LOC132345541	1.0732	6.97382	12.4864	0.000932314	0.00145488		75.1113	1.58008	0.274971	5.74634	9.11949e-09	2.30758e-08		DEG	up_MII
ENSBTAG00000060264	2.76769	5.82757	12.4782	0.000939897	0.00146556		36.2533	3.19191	0.81051	3.93815	8.21135e-05	0.000123854		DEG	up_MII
ENSBTAG00000069885	2.44138	5.16259	12.3968	0.000972708	0.00151554		21.895	2.78233	0.679212	4.09642	4.19597e-05	6.60453e-05		DEG	up_MII
ENSBTAG00000062583	3.0541	5.18134	12.3887	0.000976065	0.00151959		22.9836	3.35363	1.02415	3.27455	0.00105831	0.00141889		DEG	up_MII
NODE_142499_length_1412_cov_8.919101_g57474_i0.mrna1+NODE_50761_length_4099_cov_17.086275_g16428_i0.mrna1	2.89045	5.11165	12.3785	0.000980272	0.00152495		19.0551	5.53731	0.573025	9.6633	4.31709e-22	3.13813e-21		DEG	up_MII
ENSBTAG00000056627	1.94682	8.54112	12.3743	0.000982008	0.00152647		244.168	2.29988	0.536196	4.28925	1.7928e-05	3.00151e-05		DEG	up_MII
ENSBTAG00000067568	0.95245	8.00323	12.3575	0.000984473	0.00152911		157.932	1.38734	0.274087	5.06168	4.15576e-07	8.59975e-07		notDEG	neither
ENSBTAG00000065397	2.1278	7.65507	12.3631	0.000986665	0.00153132		132.383	2.48591	0.595196	4.17662	2.95877e-05	4.76599e-05		DEG	up_MII
ENSBTAG00000057193	1.96122	6.52996	12.3552	0.000989955	0.00153524		58.1384	2.42086	0.50667	4.77798	1.77063e-06	3.39356e-06		DEG	up_MII
ENSBTAG00000061779	2.75999	6.40382	12.3338	0.000998955	0.00154799		55.4231	3.07104	0.829276	3.70327	0.000212837	0.000304771		DEG	up_MII
NODE_12197_length_8118_cov_15.479667_g4665_i0.mrna1+NODE_210448_length_675_cov_9.483278_g111675_i0.mrna1+NODE_267208_length_360_cov_2.558304_g167680_i0.mrna1	2.14179	5.36478	12.3245	0.00100289	0.00155289		25.245	2.51136	0.568236	4.41958	9.88947e-06	1.70865e-05		DEG	up_MII
ENSBTAG00000055420	2.72159	6.1899	12.3153	0.00100679	0.00155772		47.4815	3.08312	0.806787	3.82149	0.00013265	0.000193836		DEG	up_MII
ENSBTAG00000068086	2.54196	6.18669	12.265	0.00102845	0.00159		47.4084	2.87348	0.729381	3.93962	8.16112e-05	0.000123218		DEG	up_MII
ENSBTAG00000065107	2.66957	6.56806	12.2438	0.00103774	0.00160313		61.8588	3.04202	0.787102	3.86484	0.000111162	0.000164238		DEG	up_MII
ENSBTAG00000055913	2.32584	7.81002	12.2414	0.00103879	0.00160351		148.224	2.67584	0.66019	4.05314	5.05345e-05	7.84915e-05		DEG	up_MII
ENSBTAG00000062447	1.45686	5.77923	12.2262	0.00104084	0.00160543		33.1588	1.88952	0.379309	4.98149	6.30979e-07	1.27278e-06		DEG	up_MII
ENSBTAG00000058264	-0.682481	7.73359	12.2094	0.00104825	0.00161562		118.201	-0.209829	0.17023	-1.23262	0.217717	0.231992		notDEG	neither
ENSBTAG00000063891	2.04443	7.38186	12.2102	0.00105264	0.00162112		108.363	2.38464	0.570313	4.18128	2.89874e-05	4.6806e-05		DEG	up_MII
ENSBTAG00000031866	1.57622	6.3508	12.1977	0.00105373	0.00162155		50.4853	2.00319	0.417112	4.80252	1.5668e-06	3.01738e-06		DEG	up_MII
ENSBTAG00000061991	2.48694	6.01805	12.2032	0.00105576	0.00162343		41.2497	2.85551	0.697542	4.09368	4.24589e-05	6.67783e-05		DEG	up_MII
LOC112442546	1.69635	6.05924	12.1769	0.00106319	0.0016336		41.3946	2.0825	0.454614	4.58081	4.63171e-06	8.41863e-06		DEG	up_MII
ENSBTAG00000061866	1.76588	10.2029	12.1718	0.00106991	0.00164266		776.25	2.08868	0.498016	4.19401	2.74069e-05	4.45417e-05		DEG	up_MII
ENSBTAG00000069521	2.86846	5.18047	12.1685	0.00107141	0.00164371		22.5951	3.20308	0.937554	3.41642	0.000634496	0.00086993		DEG	up_MII
NODE_35046_length_5139_cov_17.553734_g11541_i0.mrna1	2.66714	5.71285	12.1619	0.00107443	0.00164707		31.9718	3.48219	0.737948	4.71875	2.37302e-06	4.48786e-06		DEG	up_MII
ENSBTAG00000068806	2.28722	6.18058	12.1341	0.00108715	0.0016653		46.6625	2.59942	0.635871	4.08797	4.35169e-05	6.81208e-05		DEG	up_MII
ENSBTAG00000065215	2.00463	6.56388	12.1157	0.00109567	0.00167707		58.8363	2.51327	0.529316	4.74814	2.05294e-06	3.90469e-06		DEG	up_MII
ENSBTAG00000066696	2.59107	5.37215	12.0311	0.00113584	0.00173722		25.6531	2.99951	0.754364	3.97621	7.00223e-05	0.000106851		DEG	up_MII
ENSBTAG00000030444	-1.10066	9.5253	12.0219	0.00113971	0.00174181		396.868	-0.565619	0.282679	-2.00093	0.0454004	0.0517419		notDEG	neither
ENSBTAG00000060714	2.20893	5.66264	11.9728	0.00116436	0.00177812		31.0649	2.66397	0.587462	4.5347	5.76851e-06	1.03419e-05		DEG	up_MII
ENSBTAG00000001219	2.05513	10.5797	11.949	0.00117626	0.00179492		1003.54	2.46617	0.567608	4.34485	1.39373e-05	2.37111e-05		DEG	up_MII
ENSBTAG00000059257	2.39816	6.24282	11.944	0.00117874	0.00179733		48.9826	2.74036	0.68387	4.00713	6.14609e-05	9.42903e-05		DEG	up_MII
NODE_164240_length_1105_cov_12.270428_g72426_i0.mrna1+NODE_242222_length_495_cov_41.653110_g142726_i0.mrna1+NODE_101086_length_2247_cov_14.230876_g35117_i0.mrna1	2.39647	5.47002	11.9245	0.00118862	0.00181102		27.5035	2.75413	0.67295	4.09262	4.26527e-05	6.69252e-05		DEG	up_MII
ENSBTAG00000068216	2.03154	6.45421	11.8919	0.00120524	0.00183494		55.7274	2.40349	0.561776	4.27838	1.88258e-05	3.1413e-05		DEG	up_MII
ENSBTAG00000056647	2.56964	5.68943	11.8869	0.00120781	0.00183746		32.701	2.90587	0.75225	3.86291	0.000112045	0.000165419		DEG	up_MII
LOC104972036	2.25439	9.17474	11.8807	0.00121102	0.00184093		379.241	2.65243	0.62397	4.2509	2.12913e-05	3.51106e-05		DEG	up_MII
ENSBTAG00000064348	2.69692	6.01579	11.8642	0.00121961	0.00185259		41.4137	3.10157	0.815955	3.80116	0.000144021	0.000209229		DEG	up_MII
NODE_42082_length_4612_cov_19.463727_g11662_i1.mrna1	1.8623	8.254	11.8606	0.00122145	0.00185397		182.335	2.78922	0.460246	6.06028	1.35881e-09	3.71073e-09		DEG	up_MII
ENSBTAG00000063405	2.61959	5.55028	11.8394	0.00123261	0.00186949		29.4571	3.05153	0.771855	3.9535	7.70156e-05	0.000116809		DEG	up_MII
NODE_107503_length_2091_cov_18.655412_g8240_i6.mrna1+NODE_108616_length_2066_cov_18.614379_g8240_i7.mrna1+NODE_236713_length_524_cov_4.527964_g137274_i0.mrna1	2.65903	5.97322	11.7843	0.001262	0.00191262		40.5292	2.99581	0.813317	3.68345	0.000230099	0.000328549		DEG	up_MII
ENSBTAG00000058671	1.5898	6.5947	11.7746	0.00126633	0.00191624		59.761	1.97194	0.435089	4.53228	5.83504e-06	1.04425e-05		DEG	up_MII
LOC101904351	2.47184	5.08193	11.7745	0.00126727	0.00191624		20.2122	2.97921	0.6978	4.26943	1.95971e-05	3.25371e-05		DEG	up_MII
ENSBTAG00000066782	2.24044	10.5228	11.7749	0.00126706	0.00191624		984.838	2.57098	0.620964	4.14031	3.46839e-05	5.51138e-05		DEG	up_MII
ENSBTAG00000058756	-3.62684	4.473	11.7568	0.0012769	0.00192935		9.79852	-3.2573	1.04325	-3.12227	0.00179464	0.00232803		DEG	up_8c
ENSBTAG00000034024	2.05584	5.30804	11.7481	0.00128105	0.00193415		23.9989	2.44519	0.55066	4.44048	8.9758e-06	1.56431e-05		DEG	up_MII
ENSBTAG00000048842	1.99252	7.10717	11.7435	0.0012842	0.00193529		88.7053	2.38719	0.558403	4.27503	1.91113e-05	3.18362e-05		DEG	up_MII
ENSBTAG00000068200	2.5724	6.40442	11.7427	0.00128468	0.00193529		54.6474	2.97395	0.758846	3.91904	8.89006e-05	0.000133318		DEG	up_MII
ENSBTAG00000061473	-0.870994	9.90573	11.7328	0.0012847	0.00193529		528.858	-0.364048	0.229974	-1.583	0.113421	0.123693		notDEG	neither
ENSBTAG00000066669	2.64872	5.08434	11.7344	0.00128922	0.00194062		20.8085	2.96098	0.819081	3.615	0.000300349	0.000425814		DEG	up_MII
ENSBTAG00000057379	2.40529	6.06705	11.7121	0.00130161	0.0019578		42.367	2.83194	0.680943	4.15885	3.19855e-05	5.11104e-05		DEG	up_MII
ENSBTAG00000066517	-1.49896	7.20224	11.7083	0.00130376	0.00195955		80.1798	-1.07562	0.391036	-2.75069	0.00594707	0.00726662		DEG	up_8c
LOC104972872	2.66625	5.43228	11.6688	0.00132602	0.00199152		26.0002	3.42569	0.77639	4.41234	1.02259e-05	1.75918e-05		DEG	up_MII
NODE_83692_length_2740_cov_17.147578_g27871_i0.mrna1+NODE_204091_length_720_cov_13.460342_g105724_i0.mrna1	2.78748	5.67574	11.6504	0.00133651	0.00200577		32.5527	3.11706	0.875153	3.56173	0.000368424	0.000517554		DEG	up_MII
ENSBTAG00000057055	2.27811	7.8421	11.6348	0.00134551	0.00201776		151.32	2.61346	0.662581	3.94437	8.00099e-05	0.000121166		DEG	up_MII
ENSBTAG00000063356	2.9218	6.76908	11.6134	0.00135789	0.0020348		72.2757	3.23592	0.98016	3.30142	0.000961966	0.00129755		DEG	up_MII
LOC132346364	2.74526	5.94215	11.6079	0.00136111	0.0020381		40.0708	3.07921	0.877469	3.5092	0.000449464	0.000626991		DEG	up_MII
ENSBTAG00000065840	2.58349	5.58992	11.5845	0.00137488	0.00205718		30.3694	2.94193	0.760257	3.86965	0.00010899	0.000161386		DEG	up_MII
ENSBTAG00000069653	2.00546	6.50551	11.5706	0.00138312	0.00206795		57.2445	2.44129	0.551181	4.4292	9.45853e-06	1.64129e-05		DEG	up_MII
ENSBTAG00000064114	2.11427	7.61716	11.5652	0.00138637	0.00207126		127.637	2.47641	0.612326	4.04427	5.24863e-05	8.12705e-05		DEG	up_MII
LOC112447418	1.06033	8.12902	11.5374	0.00139998	0.00209003		175.078	1.46773	0.322102	4.55673	5.19551e-06	9.34817e-06		DEG	up_MII
ENSBTAG00000065524	2.49046	6.34446	11.5391	0.00140197	0.00209145		52.8264	2.81679	0.743763	3.78722	0.000152343	0.000220677		DEG	up_MII
ENSBTAG00000058038	0.788283	10.4392	11.4556	0.00144743	0.00215735		848.346	1.26395	0.229266	5.51304	3.52679e-08	8.32356e-08		notDEG	neither
ENSBTAG00000021359	2.3874	6.56117	11.4636	0.00144831	0.00215735		61.5008	2.73659	0.704307	3.8855	0.000102118	0.000151886		DEG	up_MII
NODE_45845_length_4385_cov_19.311513_g14865_i0.mrna1+NODE_138145_length_1482_cov_18.606406_g14865_i2.mrna1+NODE_101326_length_2241_cov_18.734750_g35235_i0.mrna1	2.75729	6.1201	11.4589	0.00145126	0.00216015		45.1597	3.09122	0.892058	3.46527	0.000529698	0.000732272		DEG	up_MII
ENSBTAG00000056491	1.02139	9.25641	11.4444	0.00145909	0.00217019		383.584	1.42146	0.314003	4.52689	5.98582e-06	1.06932e-05		DEG	up_MII
ENSBTAG00000064239	1.90046	6.21318	11.4329	0.00146762	0.00218124		46.8524	2.25783	0.528582	4.27148	1.94178e-05	3.2293e-05		DEG	up_MII
ENSBTAG00000063730	-0.830333	8.48068	11.4192	0.00147042	0.00218378		196.21	-0.344251	0.213693	-1.61096	0.107187	0.117022		notDEG	neither
ENSBTAG00000061738	-2.57404	9.29628	11.4076	0.00148373	0.00220027		364.82	-2.26882	0.630549	-3.59816	0.000320479	0.000453068		DEG	up_8c
LOC101902691	-1.63299	8.5807	11.4087	0.00148304	0.00220027		207.578	-1.16938	0.425497	-2.74828	0.00599084	0.00731563		DEG	up_8c
ENSBTAG00000063555	2.92393	8.63519	11.3773	0.00150325	0.00222757		251.343	4.12294	0.837648	4.92204	8.56471e-07	1.70696e-06		DEG	up_MII
NODE_256271_length_421_cov_4.674419_g156743_i0.mrna1	2.2986	6.97197	11.3541	0.00151841	0.00224838		81.7214	2.68219	0.670946	3.99762	6.39818e-05	9.79323e-05		DEG	up_MII
ENSBTAG00000057139	2.34926	7.40889	11.3512	0.0015203	0.0022495		111.487	2.66092	0.69214	3.84448	0.000120808	0.000177831		DEG	up_MII
ENSBTAG00000064395	2.51609	5.85476	11.3254	0.00153739	0.00227311		36.4732	2.98737	0.743243	4.01937	5.83541e-05	8.96616e-05		DEG	up_MII
ENSBTAG00000057358	1.13392	7.88312	11.2945	0.0015572	0.00230069		147.89	1.53103	0.345872	4.42657	9.57413e-06	1.6599e-05		DEG	up_MII
ENSBTAG00000051277	2.45082	5.69803	11.2339	0.00159947	0.0023614		32.7952	2.82826	0.730062	3.874	0.000107065	0.000158653		DEG	up_MII
ENSBTAG00000061879	1.76188	6.31097	11.22	0.00160912	0.0023739		50.1751	2.11209	0.496875	4.25075	2.13053e-05	3.51106e-05		DEG	up_MII
ENSBTAG00000067115	2.48985	6.26665	11.2085	0.0016172	0.00238406		49.503	2.90537	0.747459	3.887	0.000101491	0.000151065		DEG	up_MII
ENSBTAG00000066464	-1.23287	6.62806	11.1959	0.0016197	0.00238599		53.7115	-0.796237	0.33944	-2.34573	0.0189896	0.0222902		notDEG	neither
LOC112443237	2.47229	6.26943	11.1801	0.00163724	0.00241004		49.1652	2.91468	0.740581	3.93566	8.29676e-05	0.000124983		DEG	up_MII
ENSBTAG00000059022	2.44783	5.20623	11.1749	0.00164094	0.00241371		22.696	2.81857	0.738947	3.81431	0.000136567	0.000199268		DEG	up_MII
ENSBTAG00000066755	2.19767	7.69616	11.1672	0.00164643	0.00242001		136.313	2.55421	0.642991	3.97239	7.11546e-05	0.000108331		DEG	up_MII
ENSBTAG00000068343	2.71847	6.28613	11.1649	0.00164805	0.00242062		50.4798	3.07029	0.879552	3.49074	0.000481682	0.000670531		DEG	up_MII
ENSBTAG00000065087	1.20491	8.27889	11.1188	0.00168135	0.00246771		194.311	1.62694	0.36144	4.50126	6.75515e-06	1.19925e-05		DEG	up_MII
ENSBTAG00000061868	2.61632	4.94737	11.1045	0.00169186	0.00248131		18.8383	2.93682	0.840607	3.49369	0.000476399	0.000663639		DEG	up_MII
ENSBTAG00000058812	1.48028	6.62477	11.0847	0.00170393	0.00249718		61.0284	1.91647	0.418639	4.57785	4.69778e-06	8.51392e-06		DEG	up_MII
NODE_105009_length_2150_cov_11.557646_g1069_i96.mrna1+NODE_111557_length_1998_cov_15.467465_g680_i111.mrna1+NODE_168131_length_1059_cov_14.459267_g1069_i116.mrna1	-2.72494	5.17168	11.0594	0.00172537	0.00252675		16.8061	-2.2469	0.689628	-3.25813	0.00112148	0.00149955		DEG	up_8c
ENSBTAG00000060206	2.67066	6.54983	11.0515	0.00173127	0.00253353		61.9243	2.94399	0.874377	3.36696	0.000760025	0.00103283		DEG	up_MII
NODE_16075_length_7358_cov_17.120450_g5861_i0.mrna1	2.35015	7.58898	11.0207	0.00175466	0.00256589		127.044	2.71004	0.712616	3.80295	0.000142984	0.000207872		DEG	up_MII
ENSBTAG00000058509	-1.0948	8.59023	11.0012	0.00176669	0.0025816		214.662	-0.671536	0.311273	-2.15738	0.0309758	0.0357303		notDEG	neither
ENSBTAG00000065011	-1.0343	8.62031	10.967	0.00179031	0.00261419		212.945	-0.543463	0.278586	-1.95079	0.0510818	0.0578542		notDEG	neither
ENSBTAG00000064510	2.48013	5.99722	10.9553	0.00180534	0.00263422		40.9071	2.80871	0.755327	3.71854	0.00020038	0.000287346		DEG	up_MII
ENSBTAG00000062177	2.33633	6.57411	10.9416	0.00181617	0.00264808		60.2672	2.80402	0.688277	4.07398	4.62174e-05	7.20659e-05		DEG	up_MII
LOC132343653	-1.19542	6.96249	10.8904	0.00185034	0.00269595		66.7349	-0.712282	0.321639	-2.21454	0.0267915	0.0310831		notDEG	neither
ENSBTAG00000050665	2.42855	6.98863	10.8894	0.00185805	0.0027052		83.0955	2.77555	0.751735	3.69219	0.000222334	0.000317916		DEG	up_MII
LOC104973154	1.67321	8.05695	10.8447	0.00189467	0.0027547		170.699	2.07348	0.492787	4.20766	2.58024e-05	4.21742e-05		DEG	up_MII
ENSBTAG00000070011	2.58793	5.42268	10.8446	0.0018948	0.0027547		26.827	2.96372	0.841284	3.52286	0.000426924	0.000596381		DEG	up_MII
NODE_158292_length_1182_cov_7.262443_g68062_i0.mrna1+NODE_160615_length_1151_cov_16.232775_g69733_i0.mrna1+NODE_223650_length_594_cov_11.646035_g124454_i0.mrna1	2.25101	5.77098	10.8215	0.00191404	0.00278064		34.2854	2.60907	0.661985	3.94128	8.10464e-05	0.000122458		DEG	up_MII
ENSBTAG00000061952	2.2974	7.76455	10.814	0.00192031	0.00278772		143.579	2.68378	0.706653	3.79787	0.000145945	0.00021187		DEG	up_MII
LOC104975557	1.15465	6.45903	10.7991	0.00192576	0.00279361		53.8197	1.55356	0.32791	4.73775	2.161e-06	4.10631e-06		DEG	up_MII
ENSBTAG00000062087	1.7426	5.70576	10.7789	0.00194526	0.00281986		32.0816	2.12353	0.502682	4.2244	2.39577e-05	3.92605e-05		DEG	up_MII
ENSBTAG00000068947	2.10838	7.05852	10.761	0.00196541	0.00284699		86.1041	2.50874	0.619143	4.05195	5.0792e-05	7.87941e-05		DEG	up_MII
ENSBTAG00000048553	0.895989	7.78561	10.7505	0.0019672	0.00284753		132.832	1.40283	0.254228	5.51798	3.42918e-08	8.11235e-08		notDEG	neither
NODE_222988_length_598_cov_18.844530_g123806_i0.mrna1+NODE_246544_length_472_cov_4.493671_g147029_i0.mrna1	1.97605	5.50705	10.7501	0.00197481	0.00285647		27.4594	2.46433	0.548636	4.49174	7.06443e-06	1.25082e-05		DEG	up_MII
ENSBTAG00000062282	1.67056	7.32244	10.7478	0.00197675	0.00285721		101.847	2.08061	0.484882	4.29096	1.77905e-05	2.98349e-05		DEG	up_MII
ENSBTAG00000048673	1.89869	6.34179	10.7424	0.00198149	0.002862		51.2604	2.30646	0.542022	4.25528	2.08788e-05	3.45227e-05		DEG	up_MII
ENSBTAG00000066384	2.98183	5.98352	10.7078	0.00201178	0.00290365		41.6516	3.28828	1.08273	3.03702	0.00238926	0.00306359		DEG	up_MII
NODE_248046_length_464_cov_5.320413_g148527_i0.mrna1	2.16714	7.2293	10.6963	0.00202189	0.00291403		92.9774	2.88788	0.615739	4.6901	2.73065e-06	5.13506e-06		DEG	up_MII
ENSBTAG00000068491	2.04847	5.37939	10.6979	0.00202048	0.00291403		25.2779	2.42156	0.584203	4.14507	3.39706e-05	5.41525e-05		DEG	up_MII
ENSBTAG00000065654	2.38551	6.02721	10.6858	0.0020313	0.00292548		40.7108	2.92591	0.708282	4.131	3.61191e-05	5.72579e-05		DEG	up_MII
ENSBTAG00000057774	2.76721	6.51953	10.6679	0.00204729	0.00294639		60.4509	3.08855	0.962973	3.20731	0.00133984	0.00177256		DEG	up_MII
ENSBTAG00000064649	2.65602	5.63771	10.638	0.00207435	0.00298319		31.4506	3.02911	0.853825	3.5477	0.000388613	0.000545149		DEG	up_MII
ENSBTAG00000065345	1.07907	6.69598	10.6202	0.00208318	0.00299372		62.0476	1.56709	0.302142	5.18658	2.14191e-07	4.60891e-07		DEG	up_MII
NODE_155526_length_1219_cov_12.248687_g66089_i0.mrna1	2.46168	5.50755	10.6135	0.00209676	0.00301109		27.9162	2.78596	0.749131	3.71892	0.000200078	0.000287118		DEG	up_MII
ENSBTAG00000057466	1.50102	8.92871	10.6089	0.00210107	0.0030151		310.321	1.9198	0.449928	4.2669	1.98206e-05	3.28809e-05		DEG	up_MII
ENSBTAG00000054534	1.67369	6.69341	10.5965	0.00211257	0.00302943		66.3206	2.00122	0.508944	3.93211	8.42046e-05	0.000126751		DEG	up_MII
ENSBTAG00000053626	2.58759	9.63272	10.5813	0.00212669	0.0030475		537.823	2.87749	0.779819	3.68994	0.000224303	0.000320502		DEG	up_MII
ENSBTAG00000065588	2.38303	9.26937	10.5766	0.00213107	0.00305158		411.276	2.73678	0.718057	3.81138	0.000138196	0.000201498		DEG	up_MII
LOC132342185	1.46323	8.11999	10.5667	0.00214042	0.00305622		172.045	1.95444	0.417167	4.68503	2.79922e-06	5.25413e-06		DEG	up_MII
NODE_210211_length_677_cov_4.981667_g111453_i0.mrna1	2.07305	7.65063	10.5692	0.00213803	0.00305622		131.244	2.44309	0.626971	3.89666	9.75285e-05	0.000145819		DEG	up_MII
NODE_251274_length_447_cov_19.905405_g151747_i0.mrna1+NODE_90697_length_2526_cov_20.617395_g30680_i0.mrna1+NODE_115382_length_1912_cov_16.301362_g42101_i0.mrna1	2.29318	6.45257	10.57	0.00213732	0.00305622		56.6879	2.61063	0.70095	3.72442	0.000195764	0.000281332		DEG	up_MII
LOC132344069	-0.60767	7.40878	10.5586	0.00214041	0.00305622		95.1574	-0.152991	0.166763	-0.917417	0.358924	0.374864		notDEG	neither
NODE_192493_length_812_cov_16.104762_g78628_i1.mrna1	2.65508	5.58653	10.5438	0.00216205	0.00308489		30.4984	3.03054	0.871599	3.47699	0.000507077	0.000703433		DEG	up_MII
ENSBTAG00000012984	-0.883705	8.55151	10.5032	0.00219337	0.00312736		206.873	-0.415651	0.248892	-1.67001	0.0949184	0.104311		notDEG	neither
ENSBTAG00000065497	2.75933	5.09637	10.4837	0.00222007	0.00316316		21.2944	3.04446	0.98798	3.0815	0.00205958	0.0026562		DEG	up_MII
ENSBTAG00000068983	2.25899	7.13858	10.4736	0.00223002	0.00317507		91.7812	2.62249	0.696691	3.76421	0.000167076	0.000241318		DEG	up_MII
ENSBTAG00000055794	2.12998	6.22346	10.4477	0.00225562	0.00320925		47.1018	2.49527	0.630494	3.95765	7.56911e-05	0.000114975		DEG	up_MII
ENSBTAG00000062849	-1.27269	6.47807	10.4351	0.00226027	0.00321357		47.2954	-0.804585	0.348922	-2.30592	0.0211153	0.0246839		notDEG	neither
NODE_169932_length_1038_cov_12.672216_g76727_i0.mrna1+NODE_77785_length_2940_cov_16.846664_g25648_i0.mrna1+NODE_167704_length_1064_cov_13.945289_g75047_i0.mrna1+NODE_209842_length_679_cov_11.086379_g111104_i0.mrna1	1.78655	5.85111	10.4356	0.00226577	0.00321453		35.4897	2.21089	0.509637	4.33816	1.43679e-05	2.44023e-05		DEG	up_MII
NODE_66507_length_3358_cov_16.071015_g21634_i0.mrna1+NODE_161747_length_1137_cov_11.220755_g70556_i0.mrna1+NODE_258978_length_407_cov_1.769697_g159450_i0.mrna1	2.05022	6.52306	10.4387	0.00226459	0.00321453		58.3654	2.47122	0.604718	4.08658	4.37786e-05	6.84768e-05		DEG	up_MII
ENSBTAG00000066873	2.30475	8.32152	10.4386	0.00226467	0.00321453		213.723	2.60673	0.710066	3.67111	0.0002415	0.00034409		DEG	up_MII
ENSBTAG00000056995	2.37912	6.83217	10.3948	0.00230896	0.00327348		74.1889	2.73713	0.758422	3.60899	0.000307395	0.000435186		DEG	up_MII
ENSBTAG00000064032	2.21274	6.83939	10.3882	0.00231574	0.00328077		73.2518	2.6722	0.664188	4.02327	5.73966e-05	8.82583e-05		DEG	up_MII
ENSBTAG00000067585	1.61076	14.6143	10.3828	0.00232126	0.00328626		16273.4	1.98514	0.492177	4.03338	5.49796e-05	8.48681e-05		DEG	up_MII
ENSBTAG00000057073	1.79644	7.11595	10.3484	0.00235679	0.00333372		88.0805	2.23879	0.527119	4.24722	2.16444e-05	3.56109e-05		DEG	up_MII
ENSBTAG00000059788	2.72754	5.57623	10.3471	0.00235812	0.00333372		30.2318	3.05633	0.943654	3.23883	0.00120022	0.00159949		DEG	up_MII
NODE_122328_length_1769_cov_17.836288_g45711_i0.mrna1	2.3314	6.35567	10.3014	0.00240639	0.00339956		48.5522	3.43706	0.64243	5.35009	8.79115e-08	1.99699e-07		DEG	up_MII
ENSBTAG00000056426	1.39964	6.36859	10.2186	0.00248786	0.00350969		51.0329	1.81123	0.390152	4.64238	3.44427e-06	6.38691e-06		DEG	up_MII
ENSBTAG00000061044	-1.41254	6.5357	10.22	0.00248629	0.00350969		47.1004	-0.857268	0.365354	-2.34641	0.0189554	0.0222632		notDEG	neither
ENSBTAG00000017759	-0.720554	11.8805	10.2023	0.00250601	0.00353281		2118.91	-0.242071	0.208698	-1.15991	0.246086	0.261384		notDEG	neither
ENSBTAG00000038497	-2.77877	6.85402	10.1699	0.00255081	0.00359343		59.2157	-2.31047	0.736225	-3.13827	0.00169948	0.00221464		DEG	up_8c
ENSBTAG00000069835	2.36113	5.74284	10.1478	0.00257601	0.00362636		34.0815	2.69775	0.750716	3.59356	0.000326186	0.00046081		DEG	up_MII
ENSBTAG00000067494	2.47625	5.66577	10.1274	0.00259945	0.0036568		32.03	2.80634	0.816292	3.43791	0.000586228	0.000807072		DEG	up_MII
LOC107133160	1.17817	9.11017	10.1223	0.00260536	0.00365739		344.461	1.62693	0.365357	4.45298	8.46868e-06	1.48109e-05		DEG	up_MII
ENSBTAG00000059894	2.26091	8.35581	10.1252	0.00260206	0.00365739		217.336	2.61369	0.698558	3.74155	0.000182888	0.000263775		DEG	up_MII
ENSBTAG00000065693	-0.844797	7.82902	10.115	0.00260525	0.00365739		123.492	-0.350226	0.232998	-1.50313	0.132806	0.143969		notDEG	neither
ENSBTAG00000069397	1.70699	8.57814	10.1097	0.00262007	0.00367545		246.482	2.10595	0.518281	4.06333	4.83774e-05	7.53166e-05		DEG	up_MII
LOC101908174	2.22401	9.60952	10.0395	0.00270319	0.0037894		517.865	2.61119	0.669822	3.89833	9.68574e-05	0.000144924		DEG	up_MII
ENSBTAG00000063121	2.15911	7.94074	9.96652	0.0027927	0.00391213		161.705	2.48483	0.675552	3.67823	0.000234861	0.00033487		DEG	up_MII
NODE_88906_length_2581_cov_18.165335_g20456_i1.mrna1+NODE_63092_length_3503_cov_16.870111_g20456_i0.mrna1	2.32205	5.819	9.96429	0.00279548	0.00391328		35.254	2.80025	0.719072	3.89425	9.85015e-05	0.000147163		DEG	up_MII
ENSBTAG00000064454	2.55044	6.02516	9.90145	0.00287508	0.00401908		36.6849	4.50656	0.652799	6.90344	5.07584e-12	1.78323e-11		DEG	up_MII
ENSBTAG00000015251	2.16373	10.0167	9.9029	0.00287322	0.00401908		690.784	2.5296	0.6515	3.88273	0.000103291	0.000153516		DEG	up_MII
ENSBTAG00000064409	-0.571728	9.66851	9.88051	0.00289286	0.00404111		466.459	-0.128677	0.179343	-0.717487	0.473074	0.487712		notDEG	neither
ENSBTAG00000060675	-1.03446	6.45495	9.86144	0.00291769	0.00407294		46.0156	-0.528617	0.280973	-1.88138	0.05992	0.0671789		notDEG	neither
LOC101907877	2.1818	6.85426	9.86286	0.00292515	0.00408051		75.0525	2.56557	0.687848	3.72985	0.000191596	0.000275738		DEG	up_MII
ENSBTAG00000064019	2.14118	5.97201	9.84403	0.00294991	0.00411218		39.4402	2.51816	0.657127	3.83207	0.00012707	0.000186226		DEG	up_MII
ENSBTAG00000064803	2.48604	6.63754	9.83436	0.00296272	0.00412716		61.5597	3.30702	0.786456	4.20496	2.61128e-05	4.25771e-05		DEG	up_MII
LOC112448033	2.32956	7.32073	9.81564	0.00298767	0.00415485		105.639	2.64866	0.765231	3.46126	0.000537656	0.000742281		DEG	up_MII
ENSBTAG00000061723	-2.45387	5.66534	9.81477	0.00298883	0.00415485		23.601	-1.88168	0.64794	-2.9041	0.00368315	0.00463057		DEG	up_8c
ENSBTAG00000064408	-0.856206	6.97118	9.80882	0.00298735	0.00415485		67.6091	-0.353714	0.232931	-1.51854	0.128879	0.139788		notDEG	neither
ENSBTAG00000061291	2.07557	6.1712	9.80056	0.00300793	0.00417849		45.5716	2.46904	0.634983	3.88835	0.000100926	0.000150336		DEG	up_MII
ENSBTAG00000069032	2.52873	7.01089	9.79367	0.00301724	0.00418852		85.271	2.8352	0.865341	3.27639	0.00105142	0.0014106		DEG	up_MII
ENSBTAG00000055814	2.45588	6.36553	9.78141	0.00303387	0.00420868		48.4939	3.73813	0.720587	5.18762	2.13003e-07	4.58828e-07		DEG	up_MII
ENSBTAG00000055586	-1.09161	8.8361	9.77708	0.00303976	0.00421393		254.689	-0.642134	0.329365	-1.94961	0.0512228	0.057981		notDEG	neither
ENSBTAG00000050219	-0.760294	11.5988	9.75165	0.00306503	0.00424601		1714.97	-0.273201	0.215118	-1.27001	0.204083	0.218161		notDEG	neither
ENSBTAG00000061017	0.984998	6.00586	9.71647	0.0031139	0.00431072		37.4146	1.47817	0.2733	5.40861	6.35145e-08	1.46781e-07		notDEG	neither
ENSBTAG00000062357	2.22977	5.65321	9.67565	0.00318144	0.00439813		31.5623	2.59523	0.709377	3.65846	0.000253735	0.000361008		DEG	up_MII
ENSBTAG00000068645	-1.3763	6.66047	9.66974	0.00318056	0.00439813		51.5598	-0.819304	0.370573	-2.21091	0.0270419	0.0313555		notDEG	neither
ENSBTAG00000066023	2.43487	5.45314	9.65851	0.00320607	0.00442912		27.1845	2.8183	0.827738	3.40483	0.000662063	0.000904623		DEG	up_MII
ENSBTAG00000068997	1.17309	7.29295	9.63002	0.00324577	0.00448087		95.9852	1.6157	0.36959	4.3716	1.23337e-05	2.11268e-05		DEG	up_MII
ENSBTAG00000064085	2.27636	7.51335	9.62909	0.0032488	0.00448195		121.696	2.51121	0.732523	3.42816	0.000607686	0.00083489		DEG	up_MII
ENSBTAG00000057855	2.55429	5.86424	9.62534	0.00325428	0.00448642		37.5132	2.89163	0.886993	3.26004	0.00111398	0.00149053		DEG	up_MII
ENSBTAG00000001627	1.17861	6.22397	9.57061	0.0033254	0.00458131		44.707	1.6245	0.35956	4.51801	6.24237e-06	1.11217e-05		DEG	up_MII
ENSBTAG00000066535	2.41308	5.03295	9.57355	0.00333111	0.00458601		20.105	2.75451	0.823689	3.34411	0.000825459	0.00111795		DEG	up_MII
ENSBTAG00000068874	2.4124	7.84139	9.51615	0.0034185	0.00470309		152.775	2.73614	0.808166	3.38562	0.000710171	0.00096771		DEG	up_MII
ENSBTAG00000062391	2.07923	6.52105	9.49062	0.00345816	0.00475437		57.9205	2.50798	0.649577	3.86095	0.000112949	0.000166631		DEG	up_MII
NODE_197839_length_768_cov_12.913169_g40865_i2.mrna1+NODE_113039_length_1964_cov_17.106518_g40865_i0.mrna1	1.9798	5.70681	9.48759	0.00346289	0.00475761		27.6188	3.6946	0.447363	8.25862	1.47362e-16	7.59217e-16		DEG	up_MII
ENSBTAG00000062635	-0.976051	7.41338	9.4623	0.00349226	0.00479466		94.9111	-0.535522	0.304234	-1.76023	0.0783686	0.0868878		notDEG	neither
ENSBTAG00000060246	-0.974033	7.30647	9.37885	0.00362682	0.00497257		84.1968	-0.478592	0.276614	-1.73018	0.0835984	0.092481		notDEG	neither
ENSBTAG00000017651	-0.648101	10.5021	9.38014	0.0036247	0.00497257		810.046	-0.138437	0.188327	-0.735087	0.462287	0.477084		notDEG	neither
ENSBTAG00000065476	1.77143	9.61152	9.3454	0.00369309	0.00505996		509.498	2.15128	0.554974	3.87637	0.000106028	0.000157233		DEG	up_MII
NODE_30183_length_5555_cov_16.944323_g8238_i3.mrna1+NODE_42026_length_4616_cov_18.278255_g8238_i5.mrna1	2.19942	5.11226	9.34225	0.00369837	0.00506373		21.1024	2.54447	0.717286	3.54735	0.000389122	0.00054548		DEG	up_MII
ENSBTAG00000062896	2.36002	6.0822	9.33433	0.00371167	0.00507846		43.2713	2.7338	0.8031	3.40406	0.000663921	0.000906542		DEG	up_MII
NODE_202506_length_732_cov_10.201527_g104277_i0.mrna1	1.6445	5.89725	9.28693	0.00378877	0.00518041		36.7535	2.02474	0.502095	4.03258	5.5169e-05	8.50947e-05		DEG	up_MII
ENSBTAG00000061729	-2.22738	5.80728	9.28747	0.00379145	0.00518053		26.9257	-1.68297	0.604899	-2.78223	0.00539874	0.00664537		DEG	up_8c
ENSBTAG00000011511	1.06402	8.0532	9.28415	0.00379718	0.00518482		165.673	1.50107	0.351363	4.27213	1.93614e-05	3.2226e-05		DEG	up_MII
ENSBTAG00000062515	2.23821	6.15867	9.23926	0.00387544	0.00528445		45.2869	2.6745	0.731808	3.65464	0.000257542	0.000366164		DEG	up_MII
LOC132342072	-0.722544	10.2863	9.23326	0.00387489	0.00528445		689.431	-0.204844	0.20922	-0.979086	0.327538	0.343519		notDEG	neither
ENSBTAG00000067796	1.59401	7.76835	9.20494	0.00393642	0.00536394		140.398	1.95591	0.513401	3.80972	0.000139127	0.00020256		DEG	up_MII
NODE_121392_length_1788_cov_15.680304_g20216_i5.mrna1+NODE_101669_length_2232_cov_13.542459_g20216_i4.mrna1+NODE_85274_length_2690_cov_17.853042_g20216_i3.mrna1+NODE_66251_length_3369_cov_14.145200_g20216_i1.mrna1	1.93107	9.53888	9.17673	0.00398729	0.00542956		484.744	2.36083	0.602075	3.92116	8.81245e-05	0.000132253		DEG	up_MII
ENSBTAG00000062725	-1.45355	6.67425	9.1653	0.00400449	0.00544927		52.9581	-0.968212	0.409167	-2.3663	0.0179668	0.0211393		notDEG	neither
ENSBTAG00000059287	0.87032	10.1144	9.16441	0.00400974	0.0054527		675.083	1.35992	0.276703	4.91474	8.89015e-07	1.76479e-06		notDEG	neither
ENSBTAG00000068641	1.6917	7.25252	9.14492	0.00404549	0.00549758		97.5752	2.06934	0.540524	3.82839	0.000128984	0.000188754		DEG	up_MII
ENSBTAG00000069891	1.99693	7.18569	9.13208	0.00406926	0.00552612		91.4575	2.55091	0.631287	4.0408	5.32685e-05	8.2354e-05		DEG	up_MII
ENSBTAG00000056675	2.05767	7.90705	9.12553	0.00408142	0.00553704		156.933	2.42072	0.674577	3.5885	0.000332591	0.000469526		DEG	up_MII
ENSBTAG00000063353	-1.23871	6.7545	9.1186	0.00408284	0.00553704		55.3736	-0.685458	0.353132	-1.94108	0.0522483	0.0590749		notDEG	neither
ENSBTAG00000065947	2.23619	5.77706	9.07675	0.00417329	0.00565587		34.3526	2.62988	0.737105	3.56785	0.000359929	0.000506688		DEG	up_MII
ENSBTAG00000062686	1.89981	5.97276	9.05853	0.00420815	0.00569925		39.0949	2.28429	0.594602	3.84171	0.000122181	0.000179456		DEG	up_MII
NODE_43400_length_4532_cov_15.779798_g12878_i2.mrna1	2.20033	8.33199	9.04585	0.00423262	0.00572819		213.747	2.52655	0.72731	3.47384	0.000513075	0.000710766		DEG	up_MII
ENSBTAG00000055855	2.80698	6.79151	9.04449	0.00423525	0.00572819		74.44	3.07611	1.12206	2.74147	0.00611641	0.00746441		DEG	up_MII
ENSBTAG00000061962	2.4853	6.1365	9.01304	0.00429658	0.00580721		45.1668	2.82916	0.910233	3.10817	0.00188248	0.0024388		DEG	up_MII
ENSBTAG00000068861	1.92363	5.67215	9.00934	0.00430386	0.00581311		31.5074	2.32313	0.605129	3.83906	0.000123505	0.000181135		DEG	up_MII
ENSBTAG00000066494	-0.926092	7.44314	9.00179	0.00430687	0.00581325		96.1827	-0.495919	0.290298	-1.70831	0.087579	0.0965639		notDEG	neither
ENSBTAG00000062174	2.25873	5.34862	8.99956	0.00432316	0.00583131		25.4352	2.57561	0.765549	3.36439	0.000767127	0.00104106		DEG	up_MII
ENSBTAG00000012868	1.02133	9.60109	8.92561	0.00447208	0.00602747		480.576	1.47359	0.323921	4.54922	5.38456e-06	9.67963e-06		DEG	up_MII
ENSBTAG00000060831	2.66312	6.09825	8.92437	0.00447462	0.00602747		44.2774	2.98633	0.989708	3.01738	0.00254967	0.0032609		DEG	up_MII
LOC104970180	1.1924	6.53835	8.91539	0.00448091	0.00603188		56.6746	1.6202	0.376613	4.30202	1.69247e-05	2.85089e-05		DEG	up_MII
ENSBTAG00000069430	1.02244	7.32761	8.89901	0.0045166	0.00607582		97.6234	1.46121	0.334942	4.36257	1.28545e-05	2.19625e-05		DEG	up_MII
LOC132342559	1.87846	6.03944	8.84471	0.00464122	0.00623928		41.1712	2.27872	0.595511	3.82649	0.000129984	0.000190078		DEG	up_MII
ENSBTAG00000058768	1.26235	6.64642	8.8281	0.00466835	0.00627152		60.4789	1.77325	0.394705	4.4926	7.03577e-06	1.24685e-05		DEG	up_MII
ENSBTAG00000056408	2.3294	6.76729	8.77147	0.00480018	0.0064443		71.259	2.64992	0.826394	3.2066	0.00134312	0.00177572		DEG	up_MII
ENSBTAG00000058996	-1.74814	7.2898	8.70762	0.00494348	0.00663222		77.4471	-1.15911	0.495552	-2.33904	0.0193336	0.0226541		notDEG	neither
ENSBTAG00000069815	2.46233	6.37356	8.63224	0.0051185	0.00686242		53.2808	2.86002	0.888416	3.21924	0.0012853	0.00170492		DEG	up_MII
ENSBTAG00000068807	0.675208	8.03292	8.62351	0.00512599	0.00686787		158.929	1.12185	0.23155	4.84496	1.26639e-06	2.48431e-06		notDEG	neither
ENSBTAG00000061328	2.38173	6.19452	8.59684	0.00520295	0.00696631		46.7406	2.74424	0.867084	3.16491	0.00155133	0.00203352		DEG	up_MII
ENSBTAG00000069416	1.0092	8.53745	8.59156	0.00521566	0.00697864		232.989	1.40614	0.353232	3.98077	6.86922e-05	0.000104901		DEG	up_MII
ENSBTAG00000066615	2.03628	6.80174	8.45788	0.00554894	0.00741963		72.243	2.37806	0.69584	3.41754	0.000631891	0.000866952		DEG	up_MII
ENSBTAG00000065414	2.33132	5.45772	8.45622	0.00555322	0.00742038		24.5176	3.74448	0.726305	5.15552	2.52934e-07	5.38461e-07		DEG	up_MII
ENSBTAG00000058902	2.39296	6.5514	8.43263	0.00561438	0.00749709		61.1083	2.76084	0.872251	3.16519	0.00154981	0.00203286		DEG	up_MII
ENSBTAG00000065419	2.1988	6.27658	8.42305	0.00563942	0.00752551		49.2762	2.65083	0.755368	3.50932	0.000449261	0.000626991		DEG	up_MII
ENSBTAG00000053861	-0.967181	7.72371	8.38168	0.00573792	0.00765184		115.071	-0.500161	0.305948	-1.63479	0.102093	0.111766		notDEG	neither
ENSBTAG00000068457	1.35475	6.46218	8.35223	0.00582332	0.00776054		53.7956	1.8005	0.431593	4.17175	3.02273e-05	4.86117e-05		DEG	up_MII
ENSBTAG00000057797	0.821054	7.56092	8.34506	0.0058335	0.00776893		114.726	1.25451	0.282903	4.43442	9.23211e-06	1.60517e-05		notDEG	neither
NODE_54208_length_3921_cov_18.554370_g17520_i0.mrna1	2.30429	6.44438	8.34617	0.00584473	0.0077787		56.4808	2.6812	0.839424	3.19409	0.00140272	0.00184963		DEG	up_MII
ENSBTAG00000000269	0.429277	10.4237	8.33592	0.0058584	0.00779172		823.643	0.884472	0.14022	6.30776	2.83109e-10	8.33484e-10		notDEG	neither
ENSBTAG00000055942	-0.716189	8.93619	8.32946	0.00587609	0.00781004		269.967	-0.220308	0.218064	-1.01029	0.312355	0.328631		notDEG	neither
ENSBTAG00000061537	1.48115	6.31642	8.32508	0.00590138	0.00783844		48.3731	1.93965	0.468249	4.14234	3.43773e-05	5.47135e-05		DEG	up_MII
ENSBTAG00000058123	0.699943	7.47802	8.29957	0.0059586	0.00790835		105.539	1.18317	0.218817	5.40712	6.40472e-08	1.47671e-07		notDEG	neither
NODE_87946_length_2610_cov_15.449270_g17830_i1.mrna1+NODE_55048_length_3880_cov_17.732842_g17830_i0.mrna1	1.89159	5.31826	8.30356	0.00596192	0.00790835		23.6672	2.38182	0.609768	3.90611	9.37929e-05	0.000140549		DEG	up_MII
ENSBTAG00000065850	-3.41413	4.18705	8.23675	0.0061507	0.00815334		1.71117	-0.522519	1.26439	-0.413257	0.679418	0.69012		notDEG	neither
ENSBTAG00000068170	1.51406	6.17339	8.19739	0.00626313	0.00829688		42.9095	2.07168	0.450244	4.60123	4.19996e-06	7.71665e-06		DEG	up_MII
ENSBTAG00000063192	1.35272	6.09221	8.18707	0.00628031	0.00831414		41.2852	1.78515	0.424454	4.20575	2.60218e-05	4.24633e-05		DEG	up_MII
ENSBTAG00000023106	0.95171	8.88462	8.18383	0.00630473	0.00834093		287.104	1.43564	0.319813	4.48898	7.15647e-06	1.26488e-05		notDEG	neither
ENSBTAG00000067014	1.55805	6.73214	8.14888	0.00640869	0.00847286		64.9261	2.05955	0.495664	4.15514	3.25093e-05	5.19058e-05		DEG	up_MII
ENSBTAG00000062446	1.23248	7.30885	8.14157	0.00643064	0.00849627		96.2355	1.72457	0.409682	4.20952	2.5591e-05	4.18628e-05		DEG	up_MII
ENSBTAG00000012026	-1.15876	7.63324	8.12116	0.00649242	0.00857222		107.22	-0.685961	0.364577	-1.88152	0.0599007	0.0671789		notDEG	neither
ENSBTAG00000066772	1.55548	5.71365	8.07927	0.00661481	0.00872806		31.7293	1.97202	0.496188	3.97434	7.0575e-05	0.000107612		DEG	up_MII
ENSBTAG00000059516	2.33215	6.20095	8.07316	0.00664018	0.00875575		47.5908	2.68351	0.893227	3.00429	0.00266203	0.00339808		DEG	up_MII
ENSBTAG00000064726	2.23583	5.67202	8.06393	0.006669	0.00878796		31.8489	2.59052	0.828765	3.12576	0.00177347	0.00230206		DEG	up_MII
NODE_116602_length_1886_cov_17.721393_g2942_i15.mrna1+NODE_129997_length_1623_cov_20.999353_g2942_i16.mrna1+NODE_152425_length_1262_cov_21.012658_g2942_i17.mrna1	1.87631	7.35262	8.06242	0.00667373	0.0087884		106.156	2.22196	0.650627	3.41511	0.000637573	0.000873549		DEG	up_MII
ENSBTAG00000051671	1.57585	5.60234	8.04541	0.00672153	0.00884552		29.5952	1.94871	0.514876	3.78481	0.000153825	0.000222662		DEG	up_MII
NODE_62740_length_3519_cov_18.650784_g17353_i1.mrna1	2.0523	6.56326	8.02956	0.00677749	0.00891329		60.2537	2.4809	0.713362	3.47775	0.00050564	0.000701926		DEG	up_MII
LOC132344137	1.31253	6.03416	7.93915	0.00705603	0.00927351		39.5599	1.74956	0.400733	4.36591	1.26595e-05	2.16479e-05		DEG	up_MII
ENSBTAG00000060586	2.18294	5.78319	7.92025	0.00713517	0.00937135		34.7754	2.52795	0.807278	3.13145	0.00173947	0.00226381		DEG	up_MII
ENSBTAG00000063696	-1.36659	8.44416	7.9074	0.00717851	0.00942209		177.191	-0.792747	0.414285	-1.91353	0.05568	0.0628128		notDEG	neither
ENSBTAG00000068446	2.07383	6.13519	7.88684	0.00724843	0.00950761		45.1407	2.38109	0.74623	3.19082	0.00141869	0.00186945		DEG	up_MII
ENSBTAG00000006878	-0.601311	10.6149	7.86854	0.00729508	0.00956253		880.515	-0.113816	0.193909	-0.586954	0.557235	0.569776		notDEG	neither
ENSBTAG00000051248	1.75521	8.31153	7.86942	0.00730825	0.00957352		206.616	2.10196	0.607284	3.46125	0.000537681	0.000742281		DEG	up_MII
NODE_164575_length_1101_cov_17.643555_g34518_i5.mrna1+NODE_174203_length_991_cov_24.236324_g34518_i6.mrna1	1.89294	5.5962	7.86114	0.00733686	0.00960471		28.9207	2.34594	0.633666	3.70217	0.000213766	0.000305882		DEG	up_MII
ENSBTAG00000002773	2.34815	5.66023	7.84121	0.00740623	0.00968917		31.9559	2.63144	0.91257	2.88355	0.00393217	0.00493124		DEG	up_MII
ENSBTAG00000057582	1.51689	6.72246	7.82948	0.00744739	0.00973664		64.1376	2.05296	0.490722	4.18355	2.86986e-05	4.63771e-05		DEG	up_MII
ENSBTAG00000067762	1.85057	5.53892	7.80884	0.00752036	0.00982562		28.3638	2.2641	0.626452	3.61417	0.000301316	0.000426882		DEG	up_MII
ENSBTAG00000055988	2.03902	6.82294	7.80738	0.00752557	0.00982601		72.9795	2.40967	0.733329	3.28594	0.00101643	0.00136825		DEG	up_MII
ENSBTAG00000066067	1.36767	7.79856	7.76523	0.00767713	0.0100173		142.356	1.69887	0.488097	3.4806	0.000500285	0.000695459		notDEG	neither
ENSBTAG00000064116	2.17254	5.90535	7.75344	0.00772007	0.0100668		37.7778	2.52775	0.80425	3.14299	0.00167229	0.00218348		notDEG	neither
ENSBTAG00000061680	2.05294	5.42368	7.70217	0.00790992	0.0103077		26.3955	2.41476	0.749079	3.22364	0.00126573	0.00168343		notDEG	neither
ENSBTAG00000057604	0.951889	6.91669	7.69345	0.00792574	0.0103215		72.8359	1.39118	0.327839	4.2435	2.20063e-05	3.61468e-05		notDEG	neither
ENSBTAG00000060192	-3.53589	5.75257	7.67095	0.00802795	0.0104478		2.95354	1.27624	0.939402	1.35856	0.174285	0.187309		notDEG	neither
LOC132342554	0.429493	8.80477	7.6233	0.00819438	0.0106575		268.961	0.864821	0.153584	5.63093	1.79245e-08	4.4127e-08		notDEG	neither
ENSBTAG00000060916	1.73052	5.89705	7.61363	0.00824952	0.0107222		36.6909	2.13808	0.587929	3.63662	0.000276236	0.000391906		notDEG	neither
NODE_99149_length_2297_cov_11.062162_g24571_i1.mrna1+NODE_110242_length_2029_cov_18.090676_g39502_i0.mrna1	1.51344	5.60933	7.58035	0.00837357	0.0108623		26.8468	2.42498	0.437669	5.54066	3.01337e-08	7.17109e-08		notDEG	neither
ENSBTAG00000063756	1.9518	6.28436	7.58228	0.00837345	0.0108623		49.6845	2.30518	0.699293	3.29644	0.000979185	0.001319		notDEG	neither
ENSBTAG00000038635	-0.623034	10.3069	7.57882	0.00836976	0.0108623		721.125	-0.167829	0.218308	-0.768771	0.442029	0.456649		notDEG	neither
ENSBTAG00000060689	0.894275	8.57644	7.57805	0.00838741	0.0108732		235.188	1.33984	0.325312	4.11864	3.81107e-05	6.01289e-05		notDEG	neither
ENSBTAG00000062778	1.75975	6.7147	7.51773	0.00863489	0.0111867		59.6627	2.84074	0.546024	5.20259	1.9653e-07	4.25637e-07		notDEG	neither
ENSBTAG00000054222	0.91243	9.12011	7.47414	0.00881632	0.0114144		343.774	1.35762	0.333345	4.07273	4.64661e-05	7.23972e-05		notDEG	neither
ENSBTAG00000068190	-0.678583	9.95688	7.46373	0.0088422	0.0114405		548.021	-0.182566	0.217157	-0.840708	0.400511	0.416557		notDEG	neither
ENSBTAG00000054829	2.11539	7.39076	7.42682	0.00901791	0.0116603		108.916	2.49723	0.812016	3.07534	0.0021026	0.00270643		notDEG	neither
NODE_171520_length_1021_cov_4.516949_g77957_i0.mrna1	1.94126	6.73208	7.41657	0.00906218	0.01171		67.7956	2.34777	0.708229	3.31499	0.000916463	0.00123784		notDEG	neither
NODE_132077_length_1587_cov_7.801325_g51215_i0.mrna1	-1.96158	5.61579	7.41336	0.00907612	0.0117204		23.564	-1.41871	0.608068	-2.33315	0.0196405	0.0230002		notDEG	neither
ENSBTAG00000061771	-0.64943	8.00249	7.39758	0.00912652	0.0117779		140.8	-0.14831	0.203869	-0.727478	0.466933	0.48163		notDEG	neither
ENSBTAG00000058191	1.61773	8.43629	7.3781	0.00923055	0.0119044		223.776	1.98299	0.58182	3.40826	0.000653797	0.000894552		notDEG	neither
LOC104970450	-0.593947	11.0774	7.36696	0.0092614	0.0119365		1226.08	-0.139573	0.207219	-0.673555	0.500594	0.514228		notDEG	neither
ENSBTAG00000065035	1.8794	5.93742	7.33809	0.00940915	0.0121191		37.6347	2.38999	0.654416	3.65209	0.000260117	0.000369562		notDEG	neither
ENSBTAG00000057955	2.21946	5.41323	7.32225	0.00948087	0.0122036		23.423	3.65314	0.760378	4.80438	1.55231e-06	2.99524e-06		notDEG	neither
ENSBTAG00000067444	1.02797	6.32734	7.28427	0.00963633	0.0123958		48.4207	1.46437	0.32901	4.45085	8.55329e-06	1.49458e-05		notDEG	neither
LOC101903890	0.745278	9.77002	7.26126	0.00975392	0.012539		529.406	1.20622	0.271116	4.4491	8.62303e-06	1.50545e-05		notDEG	neither
ENSBTAG00000058186	1.65554	6.42266	7.19016	0.0101021	0.0129782		52.9405	2.06176	0.583515	3.53334	0.000410347	0.000573625		notDEG	neither
NODE_43391_length_4532_cov_17.338945_g14079_i0.mrna1	0.968171	7.05133	7.17309	0.0101661	0.013052		80.4628	1.40481	0.354458	3.96325	7.3936e-05	0.000112394		notDEG	neither
ENSBTAG00000058541	2.10025	5.17317	7.1693	0.0102041	0.0130925		18.6088	4.01393	0.611607	6.56293	5.276e-11	1.68209e-10		notDEG	neither
ENSBTAG00000059244	1.7846	8.52673	7.15583	0.0102706	0.0131693		239.951	2.17249	0.647732	3.35399	0.000796551	0.00108026		notDEG	neither
ENSBTAG00000010277	1.93875	7.06568	7.0958	0.0105724	0.0135476		86.0858	2.35185	0.741378	3.17227	0.00151252	0.00198524		notDEG	neither
ENSBTAG00000057236	2.08542	6.89269	7.06515	0.0107301	0.0137408		76.4444	2.48726	0.819588	3.03477	0.00240718	0.00308458		notDEG	neither
ENSBTAG00000026758	-1.19998	7.08239	7.06149	0.0107491	0.0137563		71.3569	-0.693655	0.401025	-1.7297	0.0836832	0.0925237		notDEG	neither
LOC112444632	0.540726	9.55963	7.0506	0.0107858	0.0137945		458.114	0.960971	0.210388	4.56761	4.93316e-06	8.90017e-06		notDEG	neither
ENSBTAG00000020373	1.12156	7.42782	7.04017	0.0108605	0.0138811		107.133	1.52004	0.412836	3.68196	0.000231448	0.000330238		notDEG	neither
ENSBTAG00000065509	-1.8595	6.14339	7.03718	0.0108762	0.0138923		34.1136	-1.28849	0.581529	-2.2157	0.026712	0.0310089		notDEG	neither
ENSBTAG00000012150	1.91895	5.84297	7.00954	0.0110226	0.0140704		36.0086	2.28943	0.725182	3.15704	0.00159379	0.00208371		notDEG	neither
ENSBTAG00000068575	1.70275	7.54882	6.98498	0.0111546	0.0142297		120.115	2.09185	0.630004	3.32038	0.000898963	0.00121503		notDEG	neither
ENSBTAG00000067266	1.64975	9.55544	6.98076	0.0111774	0.0142406		492.774	1.97849	0.600165	3.29658	0.000978684	0.001319		notDEG	neither
ENSBTAG00000039886	-0.951422	8.60338	6.98136	0.0111742	0.0142406		207.908	-0.410174	0.319207	-1.28498	0.1988	0.212742		notDEG	neither
LOC112442656	-0.683905	8.01182	6.9731	0.0111985	0.0142585		142.289	-0.184437	0.230943	-0.798625	0.424508	0.439913		notDEG	neither
ENSBTAG00000061760	2.09988	5.7816	6.94974	0.0113467	0.014438		35.286	2.36478	0.844245	2.80106	0.00509357	0.00630068		notDEG	neither
LOC132343843	1.75941	6.51818	6.92368	0.0114912	0.0146125		57.957	2.099	0.651829	3.22018	0.00128112	0.00170163		notDEG	neither
ENSBTAG00000067495	-0.710678	11.1011	6.88987	0.0116724	0.0148335		1240.6	-0.249629	0.258023	-0.967468	0.33331	0.349207		notDEG	neither
ENSBTAG00000038088	-0.804017	6.93854	6.88624	0.0116811	0.0148352		67.4178	-0.346593	0.250215	-1.38518	0.165996	0.178593		notDEG	neither
ENSBTAG00000065901	1.4794	6.92484	6.85862	0.0118603	0.0150532		76.6333	1.86693	0.542757	3.43972	0.000582325	0.000802252		notDEG	neither
ENSBTAG00000055226	0.995322	7.74366	6.85422	0.0118857	0.0150758		132.921	1.40669	0.371249	3.78908	0.000151208	0.000219191		notDEG	neither
NODE_135899_length_1520_cov_12.275121_g274_i3.mrna1+NODE_540_length_17717_cov_17.186338_g274_i0.mrna1	1.81081	8.38185	6.83679	0.011987	0.0151946		216.486	2.15226	0.680384	3.1633	0.00155992	0.00204344		notDEG	neither
LOC132342844	1.15607	6.68661	6.78605	0.0122807	0.0155571		63.1914	1.57549	0.422494	3.72903	0.000192221	0.000276438		notDEG	neither
ENSBTAG00000059845	2.41004	5.58639	6.73676	0.012586	0.0159338		26.1903	4.42413	0.95871	4.61467	3.93712e-06	7.26042e-06		notDEG	neither
NODE_32086_length_5384_cov_17.006218_g10659_i0.mrna1+NODE_140338_length_1447_cov_6.150365_g56123_i0.mrna1	1.27396	7.6591	6.73081	0.0126227	0.0159701		125.926	1.70561	0.475435	3.58747	0.000333908	0.000471053		notDEG	neither
ENSBTAG00000062064	0.907466	7.08967	6.67139	0.0129727	0.0164026		82.5056	1.31733	0.347184	3.79435	0.000148033	0.000214745		notDEG	neither
ENSBTAG00000062466	1.68629	8.39598	6.65663	0.013089	0.0165391		217.35	2.09382	0.633816	3.30351	0.000954827	0.00128879		notDEG	neither
LOC101906526	1.16335	7.3691	6.62904	0.0132671	0.0167536		100.639	1.65467	0.424259	3.90013	9.61399e-05	0.000143958		notDEG	neither
ENSBTAG00000056360	2.10773	5.9508	6.61189	0.0133791	0.0168844		38.4368	2.50258	0.865742	2.89068	0.00384413	0.00482387		notDEG	neither
ENSBTAG00000068112	0.383624	10.3045	6.60559	0.0133981	0.0168976		750.912	0.854735	0.126536	6.75489	1.4294e-11	4.83241e-11		notDEG	neither
ENSBTAG00000067392	2.25741	5.48708	6.59049	0.0135203	0.017041		24.5883	3.74006	0.891622	4.19468	2.73263e-05	4.44469e-05		notDEG	neither
LOC132343316	-0.595998	8.23301	6.56278	0.0136828	0.017235		170.901	-0.148592	0.225182	-0.659877	0.509333	0.522668		notDEG	neither
ENSBTAG00000040518	0.466943	11.0766	6.54128	0.0138282	0.0174072		1295.21	0.910126	0.177026	5.14119	2.73001e-07	5.78104e-07		notDEG	neither
ENSBTAG00000057877	-2.99403	6.2248	6.54005	0.0138594	0.0174354		5.70111	1.44409	0.754807	1.91319	0.055724	0.062827		notDEG	neither
ENSBTAG00000009788	-1.77376	8.3832	6.48814	0.0142178	0.0178751		75.6777	0.520725	0.398336	1.30725	0.191127	0.20497		notDEG	neither
LOC132342352	2.11268	5.8068	6.42613	0.014659	0.0184182		35.189	2.51152	0.910735	2.75768	0.00582127	0.00713034		notDEG	neither
ENSBTAG00000068130	0.354702	9.96624	6.41575	0.0147108	0.0184717		602.965	0.794626	0.144974	5.48117	4.22526e-08	9.90186e-08		notDEG	neither
ENSBTAG00000057630	-1.09885	7.56932	6.40856	0.0147867	0.0185554		101.738	-0.596937	0.380615	-1.56835	0.1168	0.127031		notDEG	neither
ENSBTAG00000067842	1.79736	7.26685	6.34787	0.0152369	0.0191082		99.4907	2.14236	0.716835	2.98864	0.00280223	0.00356794		notDEG	neither
ENSBTAG00000060228	1.73666	6.92505	6.33727	0.015317	0.0191967		77.0073	2.14859	0.683744	3.14238	0.00167579	0.00218662		notDEG	neither
NODE_203858_length_722_cov_6.772093_g105511_i0.mrna1+NODE_210585_length_674_cov_13.358459_g111804_i0.mrna1+NODE_273290_length_323_cov_12.349593_g173762_i0.mrna1	1.53082	5.49755	6.31908	0.0154556	0.0193578		26.5582	2.00115	0.561441	3.56431	0.000364816	0.000512845		notDEG	neither
ENSBTAG00000067699	1.98026	5.72684	6.31786	0.0154649	0.0193578		31.8672	2.51121	0.791074	3.17443	0.0015013	0.00197181		notDEG	neither
LOC132345103	-2.47129	4.73615	6.28215	0.0157409	0.0196909		11.2021	-1.87249	0.95089	-1.9692	0.0489302	0.0556063		notDEG	neither
ENSBTAG00000066402	1.99392	7.65694	6.25892	0.0159233	0.0199067		132.219	2.33239	0.842447	2.76859	0.00563002	0.00691727		notDEG	neither
ENSBTAG00000062231	1.88908	6.20461	6.24452	0.0160375	0.0200369		45.8985	2.33469	0.758077	3.07975	0.00207174	0.00267015		notDEG	neither
ENSBTAG00000056649	0.862542	5.8223	6.2363	0.0160786	0.0200756		32.1053	1.37965	0.295092	4.6753	2.93522e-06	5.49907e-06		notDEG	neither
ENSBTAG00000013352	1.35379	9.3921	6.20836	0.0163282	0.0203746		428.145	1.75054	0.523956	3.34101	0.000834753	0.00112977		notDEG	neither
ENSBTAG00000060590	0.748982	7.72521	6.19958	0.0163748	0.02042		128.62	1.19768	0.297322	4.02823	5.6199e-05	8.66166e-05		notDEG	neither
ENSBTAG00000060934	2.03513	5.58141	6.19724	0.0164186	0.0204619		29.9935	2.33155	0.899858	2.59103	0.00956903	0.0115371		notDEG	neither
ENSBTAG00000063858	0.717763	7.00597	6.19186	0.0164379	0.0204731		76.9103	1.1617	0.278521	4.17097	3.03311e-05	4.87394e-05		notDEG	neither
ENSBTAG00000056171	0.619102	8.8521	6.1708	0.0166111	0.020676		280.971	1.05992	0.251758	4.21008	2.55283e-05	4.17945e-05		notDEG	neither
ENSBTAG00000056249	1.48382	5.98237	6.13869	0.0169042	0.0210277		39.1307	1.83687	0.565701	3.24707	0.001166	0.00155804		notDEG	neither
ENSBTAG00000057837	1.6906	7.26172	6.13552	0.0169309	0.0210477		98.6362	2.04875	0.677253	3.02509	0.00248556	0.00318094		notDEG	neither
ENSBTAG00000056226	1.50912	5.62341	6.10441	0.0171955	0.0213635		29.9075	1.89842	0.581847	3.26274	0.0011034	0.00147736		notDEG	neither
LOC112443450	1.4038	9.09042	6.09168	0.017305	0.0214862		352.595	1.75043	0.551226	3.17552	0.00149566	0.0019657		notDEG	neither
NODE_49138_length_4191_cov_16.561740_g15910_i0.mrna1	1.95744	5.70691	6.07024	0.0174912	0.0217039		32.544	2.32272	0.817595	2.84092	0.00449841	0.00559921		notDEG	neither
NODE_227220_length_574_cov_12.772636_g127943_i0.mrna1+NODE_60584_length_3614_cov_15.345491_g19591_i0.mrna1	1.84357	5.56404	6.06876	0.0175042	0.0217065		29.2803	2.16742	0.754141	2.87403	0.00405273	0.00506972		notDEG	neither
ENSBTAG00000067311	2.62176	4.18851	6.00162	0.0181018	0.0224336		5.81709	6.18717	2.12792	2.90762	0.00364195	0.00458454		notDEG	neither
ENSBTAG00000045715	1.72879	6.62269	5.99345	0.018176	0.0225116		62.9793	2.1048	0.692986	3.03729	0.00238715	0.00306284		notDEG	neither
LOC132343307	-2.22299	7.89501	5.93827	0.0186857	0.0231286		115.761	-1.64487	0.780954	-2.10623	0.0351845	0.040445		notDEG	neither
ENSBTAG00000034090	-0.74057	9.6138	5.92207	0.0188322	0.0232955		440.279	-0.257169	0.288557	-0.891224	0.372809	0.388959		notDEG	neither
NODE_23980_length_6211_cov_19.101076_g8254_i0.mrna1	1.69155	6.03686	5.87808	0.0192591	0.0238089		40.7419	2.09378	0.676615	3.09449	0.00197153	0.0025462		notDEG	neither
ENSBTAG00000017939	-0.43946	12.3637	5.84483	0.0195571	0.0241624		3053.83	0.0106782	0.181078	0.0589703	0.952976	0.955845		notDEG	neither
ENSBTAG00000050953	1.90472	6.8369	5.83052	0.0197257	0.0243555		71.4289	2.41627	0.80351	3.00714	0.00263717	0.0033685		notDEG	neither
LOC132343508	1.98423	5.48145	5.82911	0.0197396	0.0243577		27.1505	2.42944	0.874335	2.77861	0.00545913	0.00671557		notDEG	neither
NODE_104426_length_2164_cov_12.858170_g11302_i6.mrna1	1.69284	5.65666	5.82396	0.0197909	0.0243909		30.5877	2.08207	0.679271	3.06516	0.00217555	0.00279854		notDEG	neither
ENSBTAG00000069988	-0.656357	7.58636	5.82217	0.0197818	0.0243909		106.817	-0.204173	0.251398	-0.812152	0.416704	0.432498		notDEG	neither
ENSBTAG00000012084	-1.27758	7.04448	5.80822	0.0199486	0.02457		71.8057	-0.835782	0.470228	-1.7774	0.0755031	0.0841255		notDEG	neither
ENSBTAG00000068203	1.53082	6.94364	5.79231	0.0201092	0.0247527		77.9154	1.91114	0.617601	3.09446	0.00197174	0.0025462		notDEG	neither
ENSBTAG00000056619	1.88701	6.16697	5.7473	0.0205713	0.0253059		44.8056	2.30912	0.811552	2.84531	0.00443682	0.00552943		notDEG	neither
ENSBTAG00000052570	1.26645	10.5988	5.73793	0.0206689	0.0254103		994.706	1.64649	0.511354	3.21986	0.00128252	0.00170236		notDEG	neither
ENSBTAG00000067191	1.70571	9.36799	5.70488	0.0210172	0.0258067		431.61	2.07419	0.703379	2.94889	0.00318914	0.00403487		notDEG	neither
ENSBTAG00000067051	1.73062	6.53122	5.70507	0.0210152	0.0258067		58.5844	2.10299	0.725768	2.89761	0.00376015	0.00472144		notDEG	neither
ENSBTAG00000056618	-0.672646	8.13299	5.69261	0.0211203	0.0259175		156.515	-0.204901	0.262895	-0.779403	0.435742	0.45062		notDEG	neither
ENSBTAG00000025760	1.31582	10.6659	5.67984	0.0212853	0.0261038		1043.92	1.71066	0.528291	3.23811	0.00120324	0.00160245		notDEG	neither
ENSBTAG00000051677	0.641615	9.34527	5.62602	0.0218458	0.0267748		396.353	1.05995	0.275188	3.85174	0.000117283	0.00017277		notDEG	neither
ENSBTAG00000067605	0.783615	7.75716	5.61694	0.0219633	0.0268859		130.826	1.24677	0.324373	3.84362	0.000121232	0.000178324		notDEG	neither
ENSBTAG00000059269	1.69283	5.93833	5.61819	0.0219612	0.0268859		38.4314	2.00181	0.705903	2.83581	0.0045709	0.00568589		notDEG	neither
ENSBTAG00000060940	-0.430242	8.50417	5.51005	0.0231738	0.0283504		204.261	0.0505494	0.15063	0.335588	0.737182	0.74614		notDEG	neither
ENSBTAG00000010131	-0.396108	12.6647	5.49972	0.0232963	0.0284827		3760.81	0.0559928	0.164178	0.34105	0.733066	0.74235		notDEG	neither
ENSBTAG00000056184	1.94821	6.70659	5.39171	0.0246486	0.0301177		58.4011	3.29469	0.790116	4.16989	3.0475e-05	4.89314e-05		notDEG	neither
ENSBTAG00000058066	1.8162	6.41316	5.3852	0.024731	0.0301999		53.781	2.20775	0.81059	2.72363	0.00645687	0.0078703		notDEG	neither
ENSBTAG00000066241	1.74593	6.81896	5.35075	0.0251714	0.030719		72.5621	2.05109	0.771277	2.65934	0.00782937	0.00949691		notDEG	neither
ENSBTAG00000060295	1.73579	8.6689	5.33842	0.0253311	0.0308761		263.417	2.12378	0.745557	2.84857	0.00439155	0.00547984		notDEG	neither
ENSBTAG00000064491	1.76804	5.24867	5.33893	0.0253244	0.0308761		22.6844	2.19683	0.776971	2.82743	0.00469229	0.00582241		notDEG	neither
ENSBTAG00000025929	-0.407903	11.4193	5.3326	0.0253768	0.030913		1565.7	0.0661383	0.161155	0.410403	0.681511	0.691894		notDEG	neither
ENSBTAG00000059654	1.80808	10.1392	5.30549	0.025763	0.0313643		729.03	2.25189	0.743654	3.02814	0.00246061	0.00315103		notDEG	neither
ENSBTAG00000062271	-0.733547	7.01235	5.28405	0.026018	0.0316555		69.4378	-0.238242	0.279678	-0.851844	0.394301	0.410524		notDEG	neither
ENSBTAG00000060662	1.33456	6.59776	5.28256	0.0260684	0.0316975		59.9657	1.75392	0.547287	3.20476	0.00135175	0.00178477		notDEG	neither
ENSBTAG00000065780	-0.947861	9.09275	5.26473	0.0263085	0.0319701		290.498	-0.39332	0.365387	-1.07645	0.281727	0.297346		notDEG	neither
ENSBTAG00000057811	-1.41031	5.29853	5.26188	0.0263338	0.0319813		18.7606	-0.853337	0.506929	-1.68335	0.0923079	0.101554		notDEG	neither
ENSBTAG00000056256	1.65122	5.5588	5.24587	0.0265651	0.0322426		29.2152	2.02461	0.712453	2.84174	0.00448674	0.00558816		notDEG	neither
LOC132345310	1.94927	5.33805	5.23073	0.026773	0.0324753		24.6887	2.28738	0.954308	2.3969	0.0165343	0.0195113		notDEG	neither
LOC112441638	0.794134	7.64349	5.21573	0.026975	0.0327005		122.264	1.20526	0.350665	3.43706	0.000588062	0.000809041		notDEG	neither
ENSBTAG00000056547	-0.545996	7.4712	5.13092	0.0281573	0.034113		99.1945	-0.078386	0.221867	-0.353301	0.723863	0.733402		notDEG	neither
ENSBTAG00000066476	1.76453	5.32662	5.09731	0.0286833	0.0347292		23.5593	2.31835	0.779796	2.97303	0.00294879	0.00374262		notDEG	neither
NODE_265736_length_368_cov_14.821306_g166208_i0.mrna1	1.59681	6.62309	5.06725	0.0291338	0.0352533		62.2306	1.96776	0.697977	2.81923	0.00481392	0.00596591		notDEG	neither
NODE_120411_length_1808_cov_21.224148_g7689_i11.mrna1+NODE_146809_length_1344_cov_25.734807_g7689_i16.mrna1+NODE_139078_length_1467_cov_23.856835_g7689_i14.mrna1	1.59311	8.75257	5.05262	0.0293557	0.0355003		278.921	1.99424	0.686528	2.90482	0.00367463	0.00462278		notDEG	neither
LOC101905019	0.472365	8.36798	5.01678	0.0298749	0.0361064		196.79	0.928377	0.200228	4.6366	3.54191e-06	6.55582e-06		notDEG	neither
NODE_126852_length_1683_cov_12.935243_g2998_i2.mrna1+NODE_8065_length_9266_cov_17.063010_g2998_i1.mrna1+NODE_256039_length_422_cov_15.695652_g156511_i0.mrna1	-0.892479	7.97074	4.99823	0.0301969	0.0364735		135.251	-0.375027	0.360331	-1.04078	0.297975	0.313832		notDEG	neither
ENSBTAG00000019689	0.548011	8.48661	4.99116	0.0302758	0.0365467		217.077	0.981537	0.248776	3.94547	7.96447e-05	0.000120705		notDEG	neither
LOC101907744	-0.627234	6.97312	4.85077	0.0325783	0.0393023		69.6225	-0.168418	0.257432	-0.654223	0.512968	0.525858		notDEG	neither
LOC101906271	-0.60045	7.13486	4.84316	0.0327084	0.0394355		77.3468	-0.108698	0.244691	-0.444225	0.65688	0.668926		notDEG	neither
LOC112441830	0.422008	9.57728	4.82636	0.0329975	0.0397601		459.454	0.85568	0.193551	4.42095	9.82699e-06	1.70079e-05		notDEG	neither
ENSBTAG00000050359	0.422358	11.3979	4.79562	0.0335339	0.0403598		1617.91	0.891322	0.186502	4.77914	1.76044e-06	3.37728e-06		notDEG	neither
ENSBTAG00000057368	1.59401	6.17936	4.79743	0.0335356	0.0403598		44.7722	2.00671	0.725839	2.76469	0.00569778	0.00699193		notDEG	neither
ENSBTAG00000050317	-0.735883	9.41967	4.77327	0.0339634	0.0408501		376.518	-0.237073	0.306532	-0.773403	0.439284	0.454048		notDEG	neither
ENSBTAG00000056022	0.960627	6.83448	4.76068	0.0341862	0.0410934		68.8677	1.39357	0.415953	3.35031	0.000807222	0.00109399		notDEG	neither
ENSBTAG00000069529	1.57077	9.208	4.72919	0.0347593	0.0417571		378.574	1.96518	0.699571	2.80912	0.00496773	0.00615272		notDEG	neither
ENSBTAG00000068278	1.35351	9.63254	4.72504	0.0348352	0.0418232		508.56	1.74072	0.593543	2.93277	0.00335956	0.00423707		notDEG	neither
ENSBTAG00000067375	1.74914	7.97222	4.71581	0.0350049	0.0420016		162.641	2.09628	0.83285	2.517	0.011836	0.0141848		notDEG	neither
ENSBTAG00000059208	-0.719148	6.66554	4.69715	0.0353164	0.04235		56.3335	-0.298451	0.310776	-0.960341	0.336884	0.352582		notDEG	neither
ENSBTAG00000067205	1.78674	5.82803	4.67337	0.0357963	0.0428998		34.5743	2.25939	0.858111	2.63298	0.00846395	0.0102542		notDEG	neither
ENSBTAG00000047000	1.4345	8.31177	4.64395	0.0363565	0.043545		200.426	1.89223	0.633444	2.98721	0.00281539	0.00358241		notDEG	neither
ENSBTAG00000027962	-0.687999	9.38015	4.62928	0.0366376	0.0438554		364.823	-0.155411	0.287756	-0.540081	0.589141	0.601478		notDEG	neither
ENSBTAG00000065955	1.47162	6.41365	4.62619	0.036699	0.0439026		53.1023	1.84034	0.66848	2.75303	0.00590472	0.00722813		notDEG	neither
ENSBTAG00000062101	-1.29428	5.96232	4.62499	0.0367223	0.0439042		31.1443	-0.754278	0.508135	-1.48441	0.137701	0.149114		notDEG	neither
ENSBTAG00000068889	1.37972	10.333	4.59885	0.0372334	0.0444887		831.059	1.76713	0.607622	2.90826	0.00363441	0.00457793		notDEG	neither
ENSBTAG00000066905	1.05369	9.21293	4.58707	0.0374662	0.0447401		379.294	1.4004	0.485777	2.8828	0.00394154	0.0049399		notDEG	neither
ENSBTAG00000058700	1.55493	6.62086	4.57605	0.0376854	0.044975		62.8188	1.86288	0.722975	2.57669	0.00997526	0.0120124		notDEG	neither
ENSBTAG00000066156	1.42019	7.24472	4.56076	0.037992	0.0453139		95.9421	1.80328	0.648058	2.78259	0.00539276	0.0066421		notDEG	neither
LOC132344823	-0.86882	7.13352	4.52704	0.0386661	0.0460904		76.5744	-0.412334	0.371004	-1.1114	0.266397	0.28191		notDEG	neither
ENSBTAG00000056280	1.13308	6.00366	4.51531	0.0389087	0.0463486		38.5683	1.57411	0.47964	3.28185	0.00103127	0.00138635		notDEG	neither
ENSBTAG00000060540	1.59059	7.71384	4.51482	0.0389291	0.0463486		135.801	1.91495	0.761065	2.51614	0.0118649	0.0142108		notDEG	neither
ENSBTAG00000065489	-1.06409	6.54439	4.50201	0.0391902	0.0466317		49.2512	-0.594248	0.439533	-1.352	0.176375	0.189454		notDEG	neither
ENSBTAG00000068601	-2.48332	4.48429	4.49285	0.0393863	0.0468371		2.30302	1.03986	1.13587	0.915471	0.359944	0.375733		notDEG	neither
ENSBTAG00000059148	0.929442	6.51084	4.47391	0.0397575	0.0472459		54.9504	1.36638	0.403698	3.38466	0.000712652	0.00097043		notDEG	neither
LOC101907661	-1.99986	4.52051	4.47427	0.0397773	0.0472459		10.0354	-1.4535	0.938052	-1.54948	0.121266	0.131673		notDEG	neither
ENSBTAG00000068892	-0.387554	8.91246	4.46409	0.0399578	0.0474321		278.284	0.0480303	0.180006	0.266826	0.789603	0.795573		notDEG	neither
NODE_21632_length_6509_cov_16.637904_g7526_i0.mrna1	1.53361	5.9449	4.38943	0.0416175	0.0493729		38.0244	1.90355	0.724233	2.62837	0.00857959	0.0103817		notDEG	neither
LOC101908075	-0.72464	7.00179	4.37091	0.0419952	0.0497915		68.4559	-0.190615	0.279056	-0.683071	0.494562	0.509003		notDEG	neither
ENSBTAG00000062825	1.33036	6.11086	4.32824	0.0430023	0.0509553		42.0254	1.75505	0.601443	2.91806	0.00352221	0.00443941		notDEG	neither
ENSBTAG00000069946	-0.869693	6.44372	4.31685	0.0432289	0.0511935		45.9995	-0.354841	0.37398	-0.948824	0.34271	0.358492		notDEG	neither
ENSBTAG00000057845	-0.540792	7.03169	4.27592	0.0441891	0.0522996		72.5864	-0.0666892	0.234574	-0.284299	0.776181	0.783234		notDEG	neither
LOC104975693	1.64047	5.64774	4.24705	0.0449173	0.05313		30.5155	2.05322	0.836644	2.45411	0.0141234	0.0168151		notDEG	neither
ENSBTAG00000068743	0.959279	6.71362	4.231	0.0453069	0.0535275		64.4906	1.35266	0.444071	3.04605	0.00231867	0.00297881		notDEG	neither
LOC112447028	1.6163	5.928	4.23203	0.0452818	0.0535275		37.8765	1.98945	0.813947	2.44421	0.0145172	0.0172532		notDEG	neither
ENSBTAG00000056715	1.32229	6.8844	4.22612	0.0454261	0.0536366		71.8884	1.81143	0.605634	2.99096	0.00278103	0.00354546		notDEG	neither
ENSBTAG00000051011	1.37239	6.17399	4.20233	0.0460118	0.0542961		43.8797	1.82125	0.636077	2.86325	0.00419315	0.00524209		notDEG	neither
LOC132344880	1.76152	5.80047	4.19524	0.046188	0.0544719		34.5789	2.07041	0.939408	2.20396	0.0275274	0.0318814		notDEG	neither
ENSBTAG00000053782	0.874432	6.21098	4.18467	0.0464146	0.0547069		43.6711	1.32961	0.392298	3.38929	0.00070074	0.000956163		notDEG	neither
ENSBTAG00000061016	1.49486	5.61886	4.14793	0.0473826	0.0558149		28.6975	2.07847	0.697398	2.98033	0.00287942	0.00366155		notDEG	neither
ENSBTAG00000053362	1.67521	6.0681	4.14496	0.0474585	0.0558713		41.4825	2.0809	0.878402	2.36896	0.017838	0.0210248		notDEG	neither
ENSBTAG00000063710	-0.922959	6.56672	4.13929	0.0475748	0.0559752		50.3831	-0.435854	0.37787	-1.15345	0.248726	0.263908		notDEG	neither
ENSBTAG00000061486	1.57248	7.11858	4.13857	0.0476229	0.0559989		88.6714	1.91182	0.807858	2.36653	0.0179557	0.0211387		notDEG	neither
LOC104970809	-0.369908	8.24716	4.12786	0.0478615	0.0562465		172.202	0.107304	0.157929	0.679446	0.496855	0.51065		notDEG	neither
ENSBTAG00000061464	1.01629	6.24013	4.07449	0.0492919	0.0578933		45.1828	1.45976	0.450398	3.24104	0.00119095	0.00158926		notDEG	neither
ENSBTAG00000060163	1.21984	7.07936	4.0676	0.0494886	0.0580903		83.8996	1.64358	0.581221	2.8278	0.00468685	0.00581926		notDEG	neither
ENSBTAG00000012692	1.26063	6.30136	4.03292	0.0504295	0.0591599		48.157	1.65935	0.594952	2.78905	0.00528634	0.00651906		notDEG	neither
ENSBTAG00000021522	-1.85072	4.03001	4.02431	0.0506658	0.0594024		6.70592	-1.32809	0.914975	-1.45151	0.146639	0.158363		notDEG	neither
ENSBTAG00000057500	1.68451	5.81716	4.01401	0.0509504	0.059701		34.9386	2.0631	0.912252	2.26155	0.0237254	0.027622		notDEG	neither
ENSBTAG00000051578	0.637578	8.73533	3.98353	0.0517947	0.0606547		256.73	1.09276	0.293593	3.72202	0.000197637	0.000283819		notDEG	neither
ENSBTAG00000053766	1.50567	6.02376	3.9778	0.0519651	0.0608186		40.017	1.9105	0.745392	2.56308	0.0103748	0.012486		notDEG	neither
ENSBTAG00000061545	0.870478	7.55197	3.93688	0.0531381	0.0621551		114.915	1.26888	0.412453	3.07643	0.00209497	0.00269835		notDEG	neither
ENSBTAG00000064799	1.15645	6.18484	3.90348	0.0541172	0.0632633		44.3795	1.53698	0.556175	2.76349	0.00571871	0.00701331		notDEG	neither
ENSBTAG00000009760	0.693912	10.9034	3.8973	0.0543003	0.0634402		1196.57	1.0722	0.361807	2.96345	0.00304211	0.00385862		notDEG	neither
ENSBTAG00000058258	0.423098	8.64911	3.88443	0.0546451	0.0638059		240.905	0.885886	0.212256	4.17367	2.99729e-05	4.82413e-05		notDEG	neither
ENSBTAG00000033449	-0.489724	6.55208	3.85891	0.0554151	0.0646672		51.9844	-0.0476016	0.218975	-0.217383	0.82791	0.832072		notDEG	neither
ENSBTAG00000069223	-0.775964	6.29988	3.85427	0.0555563	0.0647941		41.9331	-0.251498	0.354042	-0.710364	0.477479	0.491746		notDEG	neither
ENSBTAG00000058665	1.67992	6.38712	3.8401	0.0560296	0.065308		53.8241	1.96761	0.938546	2.09644	0.0360429	0.041313		notDEG	neither
ENSBTAG00000057153	1.62792	6.43138	3.82092	0.056623	0.0659611		55.3966	1.90862	0.899432	2.12203	0.033835	0.0389385		notDEG	neither
NODE_33588_length_5257_cov_18.089575_g11071_i1.mrna1+NODE_33476_length_5267_cov_17.838150_g11071_i0.mrna1+NODE_111174_length_2007_cov_18.919171_g11071_i2.mrna1	1.47453	8.67415	3.76294	0.0584587	0.06806		261.268	1.8344	0.739563	2.48038	0.0131243	0.0156723		notDEG	neither
ENSBTAG00000056934	1.66338	4.99452	3.74978	0.0588847	0.068516		18.874	2.00101	0.95255	2.10069	0.0356683	0.0409333		notDEG	neither
ENSBTAG00000069828	-0.272116	10.7082	3.74382	0.0590383	0.0686548		957.962	0.2129	0.110913	1.91952	0.0549191	0.0619895		notDEG	neither
ENSBTAG00000058986	1.22226	5.83111	3.71631	0.0599827	0.0697124		33.6721	1.6845	0.581312	2.89775	0.00375845	0.00472144		notDEG	neither
NODE_164230_length_1105_cov_16.666342_g23683_i7.mrna1	1.35753	6.79898	3.70711	0.0602885	0.070019		69.8554	1.71715	0.693907	2.47461	0.0133382	0.0159088		notDEG	neither
NODE_78600_length_2912_cov_17.949206_g25922_i0.mrna1	1.45906	6.10816	3.70627	0.0603165	0.070019		42.756	1.82854	0.759934	2.40618	0.0161202	0.0190467		notDEG	neither
NODE_64012_length_3462_cov_18.186706_g6703_i8.mrna1	1.45151	6.32596	3.69868	0.0605701	0.0702726		50.0978	1.81744	0.753386	2.41236	0.0158496	0.0187475		notDEG	neither
LOC100848307	1.27294	6.29275	3.66114	0.0618423	0.071707		47.1984	1.73027	0.631292	2.74085	0.00612811	0.00747412		notDEG	neither
NODE_130362_length_1616_cov_18.803769_g11638_i13.mrna1	0.963158	6.1936	3.65279	0.0621127	0.0719788		43.1712	1.43995	0.467281	3.08156	0.00205921	0.0026562		notDEG	neither
ENSBTAG00000069037	1.21089	9.06728	3.64453	0.0624145	0.0722865		341.94	1.58356	0.604937	2.61772	0.00885187	0.0106982		notDEG	neither
ENSBTAG00000066477	1.02664	7.89824	3.62758	0.0630047	0.0729279		147.56	1.44354	0.517385	2.79007	0.00526967	0.00650251		notDEG	neither
ENSBTAG00000021503	0.751776	8.65968	3.61852	0.0633225	0.0732533		251.366	1.12492	0.399016	2.81924	0.00481381	0.00596591		notDEG	neither
ENSBTAG00000055234	1.56496	6.2251	3.61613	0.0634066	0.0733081		46.2268	2.01623	0.85484	2.3586	0.0183438	0.0215701		notDEG	neither
LOC112442024	0.467866	7.78285	3.61142	0.0635321	0.0734108		130.114	0.931834	0.234533	3.97315	7.09272e-05	0.000108067		notDEG	neither
ENSBTAG00000053759	0.398424	7.79413	3.60334	0.0638181	0.0736987		130.898	0.846835	0.196862	4.30167	1.69515e-05	2.85172e-05		notDEG	neither
ENSBTAG00000046425	-1.46012	9.70135	3.59794	0.0640512	0.0739251		481.336	-1.0881	0.670062	-1.62388	0.104402	0.114168		notDEG	neither
NODE_141641_length_1426_cov_17.915493_g16064_i3.mrna1	1.60619	5.34451	3.55364	0.0656512	0.075728		24.3024	2.01583	0.922192	2.18591	0.0288221	0.0333615		notDEG	neither
ENSBTAG00000067632	1.4391	6.74179	3.55044	0.0657682	0.0758193		66.7039	1.83747	0.761094	2.41426	0.0157674	0.0186613		notDEG	neither
ENSBTAG00000067412	1.02854	5.7945	3.50815	0.0673266	0.0775711		32.1892	1.50002	0.476624	3.14717	0.00164859	0.00215394		notDEG	neither
ENSBTAG00000069376	0.498437	7.36303	3.50424	0.0674463	0.0776642		98.5763	0.928598	0.266686	3.48199	0.000497698	0.000692344		notDEG	neither
ENSBTAG00000045912	0.563758	9.30759	3.47156	0.0687251	0.0790912		385.074	0.998396	0.304375	3.28015	0.00103751	0.00139381		notDEG	neither
ENSBTAG00000031355	1.2278	5.95047	3.44219	0.0698749	0.0803682		38.1132	1.56962	0.636906	2.46445	0.0137225	0.0163573		notDEG	neither
ENSBTAG00000066172	1.42377	6.13315	3.44041	0.0699448	0.0804023		43.4042	1.78736	0.777314	2.29941	0.0214817	0.0250683		notDEG	neither
ENSBTAG00000066158	-0.337134	9.64853	3.42223	0.0706214	0.0811335		452.048	0.158825	0.144441	1.09959	0.271512	0.287019		notDEG	neither
ENSBTAG00000066960	0.873867	6.40247	3.41248	0.0710329	0.0815593		49.71	1.36693	0.435047	3.14203	0.00167782	0.00218784		notDEG	neither
ENSBTAG00000061512	1.58106	5.15575	3.39924	0.0715822	0.0821428		21.25	1.96393	0.932794	2.10543	0.0352538	0.0405013		notDEG	neither
LOC100847831	-0.616291	6.44719	3.38714	0.0720299	0.0826092		46.2626	-0.0941271	0.283	-0.332605	0.739432	0.748039		notDEG	neither
ENSBTAG00000062183	0.556475	7.87589	3.34839	0.0736218	0.0843865		139.156	1.03264	0.286381	3.60583	0.00031116	0.000440205		notDEG	neither
ENSBTAG00000064145	1.30151	5.85595	3.33297	0.0743078	0.085124		35.3655	1.69476	0.691489	2.45089	0.0142504	0.0169462		notDEG	neither
ENSBTAG00000065164	-0.574822	7.82548	3.32743	0.0744988	0.0852939		126.321	-0.0881679	0.269164	-0.327562	0.743243	0.751134		notDEG	neither
LOC112443013	-0.637266	7.24391	3.3146	0.0750417	0.0858663		83.5619	-0.17518	0.322659	-0.542927	0.58718	0.599782		notDEG	neither
ENSBTAG00000023007	0.795898	7.03285	3.27557	0.0767619	0.0877844		77.7974	1.28128	0.401691	3.18972	0.0014241	0.00187535		notDEG	neither
LOC101905734	0.957845	6.5993	3.27416	0.0768232	0.0878043		59.4753	1.32157	0.500334	2.64138	0.00825695	0.0100095		notDEG	neither
LOC101906292	1.00285	6.26569	3.26916	0.0770416	0.0880035		46.5352	1.36582	0.524219	2.60543	0.00917582	0.0110697		notDEG	neither
NODE_93335_length_2453_cov_15.966330_g26825_i1.mrna1+NODE_119040_length_1835_cov_13.375427_g26825_i2.mrna1	1.38651	6.01153	3.19652	0.0802906	0.0916624		39.0258	1.80367	0.785699	2.29563	0.021697	0.0253048		notDEG	neither
ENSBTAG00000055505	1.46878	6.72034	3.19261	0.0804693	0.091814		67.2876	1.79911	0.879226	2.04624	0.0407325	0.0465281		notDEG	neither
ENSBTAG00000067257	0.575034	8.29681	3.183	0.0808983	0.0922508		187.3	1.0302	0.306052	3.3661	0.0007624	0.00103535		notDEG	neither
ENSBTAG00000005448	0.811325	6.86362	3.17632	0.0812208	0.0925657		68.2122	1.34959	0.416008	3.24415	0.001178	0.00157303		notDEG	neither
ENSBTAG00000055599	1.27788	7.46268	3.14458	0.0827069	0.0942057		112.298	1.6393	0.715245	2.29194	0.0219093	0.0255375		notDEG	neither
ENSBTAG00000066451	0.748928	6.53558	3.10406	0.0846053	0.0963132		54.0179	1.20476	0.374422	3.21766	0.00129239	0.00171319		notDEG	neither
ENSBTAG00000064492	0.939788	6.4603	3.08899	0.0853832	0.0971434		52.9509	1.39021	0.497375	2.7951	0.00518829	0.00640604		notDEG	neither
LOC112446374	1.27744	6.30666	3.06632	0.0865024	0.0983608		42.7116	2.32135	0.653507	3.55214	0.000382105	0.000536396		notDEG	neither
ENSBTAG00000064141	1.09484	5.49925	3.0473	0.0874538	0.0993862		26.5719	1.47405	0.591395	2.49249	0.0126851	0.0151751		notDEG	neither
ENSBTAG00000064690	0.491815	7.56866	2.99476	0.0901006	0.102336		113.583	0.922808	0.282653	3.26481	0.00109536	0.00146758		notDEG	neither
ENSBTAG00000068221	1.05037	9.24099	2.95509	0.0922365	0.104702		381.746	1.44448	0.581791	2.48281	0.0130351	0.0155751		notDEG	neither
LOC132344291	-1.72213	5.46961	2.92186	0.0940311	0.106679		21.2005	-1.19556	0.999775	-1.19583	0.231763	0.246433		notDEG	neither
ENSBTAG00000055935	-1.63621	7.55396	2.88952	0.0958156	0.108642		48.826	0.342861	0.747801	0.458493	0.646598	0.658792		notDEG	neither
LOC100847870	-0.585904	11.0862	2.8246	0.0995137	0.112771		1205.86	-0.0745823	0.318824	-0.23393	0.81504	0.820375		notDEG	neither
ENSBTAG00000038755	-0.299256	11.3453	2.7971	0.101085	0.114487		1493.35	0.18236	0.16217	1.1245	0.260801	0.276427		notDEG	neither
ENSBTAG00000062207	0.374154	7.0725	2.78608	0.10174	0.115163		78.0277	0.865257	0.189691	4.56139	5.08154e-06	9.15135e-06		notDEG	neither
ENSBTAG00000065326	1.18196	8.24457	2.78048	0.102118	0.115526		193.725	1.5315	0.701908	2.18191	0.0291165	0.0336633		notDEG	neither
LOC132342822	0.369809	10.4237	2.77365	0.102485	0.115875		823.781	0.830284	0.222079	3.7387	0.000184977	0.000266596		notDEG	neither
LOC132343672	-0.34087	7.27508	2.75768	0.103451	0.116901		86.9165	0.133685	0.17546	0.76191	0.446114	0.460631		notDEG	neither
NODE_117762_length_1862_cov_7.965266_g43328_i0.mrna1	0.969798	6.74028	2.75351	0.103749	0.117172		67.1085	1.3092	0.567843	2.30556	0.0211354	0.024693		notDEG	neither
ENSBTAG00000067193	1.34079	7.21316	2.7286	0.105281	0.118834		93.7101	1.71001	0.86255	1.9825	0.0474228	0.0539853		notDEG	neither
ENSBTAG00000055902	-1.51059	4.69428	2.71068	0.106399	0.120029		4.95899	1.06674	0.678706	1.57172	0.116015	0.126314		notDEG	neither
NODE_162975_length_1121_cov_25.119732_g30480_i4.mrna1+NODE_90237_length_2541_cov_11.604708_g30480_i0.mrna1+NODE_165392_length_1091_cov_20.884615_g30480_i5.mrna1+NODE_120854_length_1799_cov_18.493612_g30480_i1.mrna1	1.03427	5.93826	2.68154	0.108245	0.122043		33.6303	1.78444	0.564722	3.15985	0.00157848	0.00206504		notDEG	neither
ENSBTAG00000003892	1.46717	6.53131	2.66487	0.109318	0.123183		51.3219	2.49728	0.981242	2.54502	0.0109271	0.0131348		notDEG	neither
ENSBTAG00000064808	0.477278	7.09598	2.66219	0.109447	0.123259		80.5911	0.941026	0.279484	3.36702	0.000759865	0.00103283		notDEG	neither
NODE_125382_length_1710_cov_65.290876_g47352_i0.mrna1	0.634222	6.44743	2.6356	0.111186	0.125147		50.683	1.16777	0.363978	3.20836	0.00133494	0.00176725		notDEG	neither
ENSBTAG00000055703	0.896788	6.69849	2.61551	0.112565	0.126628		61.383	1.3987	0.508369	2.75136	0.00593493	0.00725622		notDEG	neither
ENSBTAG00000067426	0.468095	7.23343	2.6131	0.112683	0.126689		89.0868	0.913272	0.282998	3.22714	0.00125036	0.0016641		notDEG	neither
LOC132346194	1.02821	5.60402	2.60392	0.113344	0.12736		28.663	1.41549	0.59542	2.3773	0.0174401	0.020568		notDEG	neither
ENSBTAG00000019479	0.359338	9.62347	2.59933	0.11361	0.127587		475.184	0.794092	0.228837	3.47012	0.000520235	0.000720187		notDEG	neither
LOC132342076	0.517846	8.3823	2.5825	0.114784	0.128834		194.809	1.02347	0.296315	3.45398	0.000552379	0.000762046		notDEG	neither
ENSBTAG00000070020	-0.381739	8.73435	2.55862	0.116401	0.130575		244.19	0.0683951	0.229515	0.297999	0.765704	0.773052		notDEG	neither
NODE_129046_length_1641_cov_18.164962_g49413_i0.mrna1	1.15744	7.0681	2.53119	0.118369	0.132709		83.9209	1.51143	0.719503	2.10066	0.0356708	0.0409333		notDEG	neither
LOC132343025	0.704109	6.4743	2.50459	0.120237	0.134727		52.7592	1.15312	0.418985	2.75218	0.00592006	0.00724247		notDEG	neither
ENSBTAG00000015730	-0.680567	6.35828	2.4453	0.124591	0.139528		44.3839	-0.223424	0.379643	-0.588509	0.556191	0.569		notDEG	neither
LOC112444339	-0.418503	7.58889	2.43175	0.125614	0.140595		108.543	0.0576245	0.252014	0.228656	0.819136	0.824083		notDEG	neither
ENSBTAG00000066977	-0.352363	8.73022	2.42616	0.126038	0.140991		244.853	0.0919782	0.22171	0.414858	0.678246	0.68928		notDEG	neither
ENSBTAG00000065941	1.23482	5.68296	2.41423	0.126995	0.141981		31.1427	1.54847	0.815974	1.89769	0.0577365	0.0648765		notDEG	neither
ENSBTAG00000062799	0.631557	7.12541	2.38397	0.129342	0.144525		83.3834	1.08251	0.386128	2.80351	0.00505502	0.00625696		notDEG	neither
ENSBTAG00000002518	1.23142	7.02786	2.37008	0.130436	0.145666		81.974	1.58613	0.806153	1.96753	0.0491218	0.0557923		notDEG	neither
ENSBTAG00000065453	1.20081	7.57632	2.33793	0.133009	0.148456		118.466	1.63811	0.793433	2.06459	0.0389617	0.0445308		notDEG	neither
LOC107131779	0.465631	8.07498	2.28942	0.13697	0.152791		156.853	1.00095	0.282594	3.54202	0.000397077	0.000556142		notDEG	neither
ENSBTAG00000069492	1.30722	6.79859	2.26355	0.13919	0.155182		70.0972	1.68683	0.940045	1.79442	0.0727465	0.0811497		notDEG	neither
ENSBTAG00000056878	0.527505	7.04845	2.23178	0.141887	0.1581		77.5649	1.01906	0.334662	3.04504	0.00232649	0.00298693		notDEG	neither
ENSBTAG00000069369	0.59251	6.63531	2.22943	0.142092	0.15824		57.7652	1.09897	0.354532	3.09978	0.00193665	0.00250605		notDEG	neither
LOC112446676	0.344232	7.0142	2.22183	0.142757	0.158893		75.0787	0.817531	0.204218	4.00323	6.2484e-05	9.57864e-05		notDEG	neither
ENSBTAG00000068756	1.26211	5.99652	2.15819	0.148522	0.165218		38.9912	1.64112	0.934823	1.75555	0.0791659	0.0877232		notDEG	neither
ENSBTAG00000068353	-1.35307	6.66217	2.13964	0.150239	0.167034		52.7798	-0.861974	0.868657	-0.992306	0.321048	0.337067		notDEG	neither
ENSBTAG00000052755	-1.465	4.33684	2.13309	0.150851	0.167622		3.93846	0.982448	0.90305	1.08792	0.27663	0.29212		notDEG	neither
ENSBTAG00000061191	0.846341	8.14687	2.12683	0.151439	0.168182		170.777	1.34399	0.545805	2.46239	0.0138013	0.0164414		notDEG	neither
ENSBTAG00000061080	0.721011	6.88462	2.10345	0.153657	0.17055		70.9938	1.14211	0.459026	2.48811	0.0128423	0.0153539		notDEG	neither
LOC100848507	0.359377	8.94186	2.09836	0.154101	0.170948		290.627	0.840895	0.235774	3.56653	0.000361743	0.000508884		notDEG	neither
ENSBTAG00000058309	0.907104	5.73191	2.0971	0.154265	0.171035		30.7042	1.38513	0.572038	2.42139	0.0154612	0.0183098		notDEG	neither
ENSBTAG00000058274	1.22103	5.54838	2.09339	0.154623	0.171336		28.6838	1.48958	0.922586	1.61457	0.106404	0.11623		notDEG	neither
ENSBTAG00000064991	-0.321068	7.26538	2.06731	0.157117	0.174004		87.0003	0.133436	0.202495	0.65896	0.509922	0.523003		notDEG	neither
NODE_37646_length_4934_cov_14.228742_g12339_i0.mrna1	1.12261	6.24094	2.05393	0.15848	0.175417		46.9056	1.45097	0.808079	1.79559	0.0725605	0.0809874		notDEG	neither
LOC112446458	0.981693	5.6416	2.05224	0.158649	0.175506		29.1899	1.40519	0.650089	2.16153	0.0306542	0.0354001		notDEG	neither
ENSBTAG00000066121	0.365215	6.84282	2.04512	0.159314	0.176144		66.4677	0.843991	0.227655	3.70732	0.000209462	0.000300154		notDEG	neither
ENSBTAG00000061671	0.983999	6.2505	2.04072	0.159798	0.176581		45.579	1.44908	0.655856	2.20945	0.0271432	0.0314547		notDEG	neither
NODE_259339_length_405_cov_1.393293_g159811_i0.mrna1+NODE_273629_length_321_cov_7.991803_g174101_i0.mrna1+NODE_131330_length_1600_cov_6.959947_g41635_i1.mrna1	0.585705	6.32347	2.02663	0.161172	0.178002		46.1765	1.08585	0.381452	2.84661	0.00441871	0.0055103		notDEG	neither
ENSBTAG00000052040	-0.916372	6.01897	2.02477	0.161405	0.17816		34.0642	-0.437525	0.560253	-0.780943	0.434836	0.449916		notDEG	neither
ENSBTAG00000049127	0.350826	9.86226	2.01715	0.162135	0.178868		556.811	0.807483	0.245962	3.28296	0.00102722	0.00138184		notDEG	neither
ENSBTAG00000000886	0.968572	7.38298	2.01005	0.162904	0.179617		105.063	1.30915	0.666447	1.96437	0.0494878	0.0561761		notDEG	neither
ENSBTAG00000058114	1.06847	8.36835	1.97717	0.166314	0.183275		208.723	1.43398	0.755033	1.89923	0.0575339	0.0647039		notDEG	neither
ENSBTAG00000056716	0.719311	6.40295	1.92222	0.172202	0.189659		50.8569	1.12042	0.491407	2.28002	0.0226066	0.0263348		notDEG	neither
ENSBTAG00000055521	1.11577	7.17489	1.91951	0.172499	0.189882		90.2585	1.48397	0.839296	1.76812	0.0770415	0.085654		notDEG	neither
ENSBTAG00000066734	0.751462	5.68683	1.84894	0.180425	0.198388		29.5835	1.23196	0.482159	2.55509	0.0106161	0.0127687		notDEG	neither
LOC101905127	-0.537009	9.13147	1.84939	0.18039	0.198388		308.627	-0.00851495	0.347989	-0.024469	0.980478	0.980969		notDEG	neither
ENSBTAG00000060668	0.311342	10.9133	1.83301	0.182252	0.200287		1131.47	0.819541	0.208905	3.92303	8.74414e-05	0.000131425		notDEG	neither
ENSBTAG00000038112	-0.451166	8.02406	1.77009	0.189827	0.208497		148.171	0.00880133	0.325588	0.0270321	0.978434	0.979414		notDEG	neither
ENSBTAG00000021433	0.250599	11.0321	1.7476	0.192581	0.211406		1246.12	0.712568	0.185973	3.83157	0.000127329	0.00018647		notDEG	neither
LOC112442700	0.461594	8.50216	1.69555	0.199263	0.21862		217.132	0.909484	0.348123	2.61254	0.00898733	0.0108554		notDEG	neither
ENSBTAG00000063073	-0.269509	7.85112	1.64653	0.205728	0.22559		129.982	0.227653	0.180719	1.25971	0.207775	0.22199		notDEG	neither
NODE_238384_length_516_cov_2.359909_g138925_i0.mrna1+NODE_135448_length_1528_cov_6.693315_g53190_i0.mrna1	-0.967366	5.24011	1.63947	0.206727	0.22656		18.16	-0.405492	0.666764	-0.60815	0.543088	0.556165		notDEG	neither
NODE_120095_length_1814_cov_15.552677_g28930_i4.mrna1+NODE_155656_length_1217_cov_15.957895_g28930_i5.mrna1	0.95179	6.0509	1.63863	0.206841	0.226562		40.0222	1.34897	0.732109	1.84259	0.0653894	0.0731878		notDEG	neither
ENSBTAG00000057659	-1.3982	4.04598	1.59572	0.212787	0.232947		1.33264	1.56739	1.40674	1.1142	0.265194	0.280785		notDEG	neither
LOC100300095	0.209766	11.8392	1.59112	0.213395	0.233485		2159.91	0.698721	0.145386	4.80596	1.54011e-06	2.97456e-06		notDEG	neither
ENSBTAG00000064865	1.11241	8.63813	1.56999	0.216451	0.236699		203.621	2.53401	0.793285	3.19433	0.00140156	0.00184931		notDEG	neither
ENSBTAG00000052345	0.689928	6.19273	1.56884	0.216616	0.23675		44.1551	1.02664	0.528113	1.94399	0.0518968	0.0587106		notDEG	neither
ENSBTAG00000057331	0.296467	7.78115	1.49737	0.227179	0.248159		127.381	0.780235	0.218478	3.57123	0.000355309	0.00050089		notDEG	neither
NODE_186554_length_865_cov_10.567259_g90207_i0.mrna1	-0.30841	6.92306	1.47604	0.230467	0.251613		66.6513	0.1934	0.20973	0.922139	0.356456	0.372481		notDEG	neither
ENSBTAG00000069858	-0.655586	6.66855	1.4533	0.234077	0.255415		53.7501	-0.123041	0.477144	-0.257869	0.796508	0.802126		notDEG	neither
ENSBTAG00000023845	0.356482	8.33394	1.41786	0.239742	0.261454		187.604	0.872511	0.275917	3.16222	0.00156572	0.00204969		notDEG	neither
ENSBTAG00000066000	-0.329135	6.97313	1.41271	0.240582	0.262226		71.3415	0.111791	0.263352	0.424493	0.671206	0.682473		notDEG	neither
ENSBTAG00000054731	0.329132	9.54811	1.40749	0.241453	0.263032		449.417	0.774741	0.279619	2.7707	0.00559363	0.00687679		notDEG	neither
ENSBTAG00000069998	0.889749	6.28246	1.38749	0.244803	0.266536		47.2057	1.2614	0.762431	1.65444	0.0980373	0.107561		notDEG	neither
ENSBTAG00000066627	-0.343694	7.67479	1.3803	0.245973	0.267665		115.938	0.122939	0.277095	0.443673	0.657279	0.668992		notDEG	neither
LOC100335751	0.365902	8.30014	1.35164	0.250885	0.272861		184.459	0.882172	0.296635	2.97393	0.00294007	0.00373393		notDEG	neither
ENSBTAG00000031582	-0.272792	10.7424	1.28539	0.262653	0.285505		1007.82	0.156681	0.248321	0.630963	0.528065	0.541057		notDEG	neither
ENSBTAG00000067803	-0.346279	6.90138	1.27709	0.264179	0.287008		67.5426	0.0786034	0.291726	0.269443	0.787589	0.794344		notDEG	neither
ENSBTAG00000067342	0.575741	6.18149	1.22713	0.273634	0.297119		41.3068	1.09937	0.452674	2.42862	0.0151566	0.0179597		notDEG	neither
ENSBTAG00000069806	-0.320014	8.32976	1.22604	0.273817	0.297155		184.323	0.120637	0.279105	0.432228	0.665576	0.677092		notDEG	neither
NODE_131094_length_1604_cov_10.457105_g10117_i7.mrna1+NODE_155720_length_1216_cov_16.905180_g10117_i8.mrna1+NODE_126958_length_1681_cov_15.408978_g10117_i6.mrna1	0.510246	6.49371	1.2226	0.274504	0.29774		53.2088	0.933634	0.428267	2.18003	0.0292553	0.0338043		notDEG	neither
ENSBTAG00000066713	0.661159	6.07665	1.22034	0.274959	0.298071		38.483	1.1822	0.531935	2.22245	0.0262532	0.030494		notDEG	neither
ENSBTAG00000020185	0.613397	6.36452	1.20519	0.27792	0.301117		49.073	1.02188	0.520384	1.96369	0.0495656	0.0562325		notDEG	neither
NODE_118567_length_1844_cov_9.278438_g43762_i0.mrna1+NODE_199649_length_754_cov_9.971935_g43762_i1.mrna1	-0.139952	9.66174	1.20345	0.278225	0.301285		467.811	0.323551	0.0933569	3.46575	0.000528763	0.000731486		notDEG	neither
ENSBTAG00000060372	-0.951994	4.87753	1.19335	0.280264	0.303328		13.8986	-0.423152	0.833677	-0.507573	0.611753	0.623926		notDEG	neither
ENSBTAG00000062422	-0.249194	9.18913	1.18581	0.281732	0.304753		335.892	0.219693	0.218306	1.00636	0.314244	0.33027		notDEG	neither
LOC132342796	0.785456	5.32528	1.18471	0.281989	0.304865		22.1263	1.31483	0.679271	1.93564	0.0529115	0.0597909		notDEG	neither
ENSBTAG00000060963	0.238254	7.94018	1.16624	0.285689	0.308699		142.744	0.698181	0.200694	3.47883	0.000503612	0.000699598		notDEG	neither
ENSBTAG00000054532	0.615781	7.13914	1.16334	0.286319	0.309212		83.9079	1.06087	0.534785	1.98374	0.0472853	0.0538595		notDEG	neither
ENSBTAG00000040169	-0.31116	10.262	1.16033	0.286934	0.309709		705.977	0.148991	0.251363	0.59273	0.553362	0.566395		notDEG	neither
ENSBTAG00000056407	0.781245	6.10676	1.13134	0.292963	0.316046		41.8493	1.12407	0.72325	1.5542	0.120137	0.130518		notDEG	neither
ENSBTAG00000033167	-0.59385	7.71084	1.11177	0.297127	0.320365		114.586	-0.0867841	0.504599	-0.171986	0.863449	0.866918		notDEG	neither
ENSBTAG00000059079	-0.554231	6.93552	1.08649	0.302621	0.326113		68.5892	-0.0888027	0.485269	-0.182997	0.8548	0.858666		notDEG	neither
ENSBTAG00000067523	0.235843	7.82701	1.04688	0.311469	0.335467		134.235	0.664381	0.230794	2.87867	0.00399355	0.00499881		notDEG	neither
ENSBTAG00000066374	0.644239	6.52106	1.04444	0.31206	0.335922		53.8366	1.12638	0.589005	1.91235	0.0558315	0.0629128		notDEG	neither
ENSBTAG00000056324	0.265073	6.9291	0.981045	0.327017	0.351833		71.6986	0.678282	0.262893	2.58007	0.00987813	0.0119026		notDEG	neither
ENSBTAG00000066371	0.823674	6.69015	0.973208	0.32897	0.353744		63.2786	1.19054	0.870913	1.367	0.171624	0.184549		notDEG	neither
ENSBTAG00000020100	0.231384	11.2832	0.964625	0.331057	0.355797		1470.49	0.703898	0.226195	3.1119	0.00185886	0.00240976		notDEG	neither
ENSBTAG00000068842	-0.313713	7.83804	0.937971	0.337772	0.362819		127.99	0.19601	0.294292	0.666038	0.505387	0.518884		notDEG	neither
NODE_225014_length_586_cov_17.359528_g125790_i0.mrna1+NODE_254797_length_429_cov_3.218750_g155270_i0.mrna1	0.501908	5.12137	0.934006	0.338774	0.3637		18.8752	0.99566	0.477465	2.0853	0.0370417	0.0423849		notDEG	neither
ENSBTAG00000001753	0.649905	6.6836	0.91812	0.342908	0.367941		58.8044	1.20874	0.636479	1.89911	0.0575505	0.0647039		notDEG	neither
ENSBTAG00000038770	-0.337876	7.55162	0.895808	0.348774	0.374034		107.142	0.108181	0.344115	0.314374	0.753237	0.760849		notDEG	neither
ENSBTAG00000065966	0.215131	9.31323	0.890734	0.350108	0.375264		377.025	0.665957	0.224963	2.9603	0.00307342	0.00389586		notDEG	neither
NODE_154434_length_1234_cov_12.465860_g45659_i5.mrna1+NODE_265473_length_370_cov_2.883959_g165945_i0.mrna1+NODE_141853_length_1423_cov_4.125557_g45659_i3.mrna1+NODE_173321_length_1001_cov_9.237013_g45659_i7.mrna1	-0.340517	7.68682	0.861853	0.357999	0.383515		115.754	0.122685	0.343127	0.35755	0.72068	0.730548		notDEG	neither
ENSBTAG00000067882	-0.298173	7.32195	0.851822	0.360755	0.386261		88.5009	0.199172	0.291706	0.682784	0.494743	0.509003		notDEG	neither
LOC112448102	-0.573081	7.32326	0.844711	0.36278	0.388221		86.4754	-0.0295494	0.560279	-0.0527406	0.957939	0.959859		notDEG	neither
ENSBTAG00000069209	-0.889848	6.92043	0.841014	0.363823	0.389129		64.4158	-0.359842	0.968362	-0.371599	0.710192	0.720281		notDEG	neither
ENSBTAG00000063386	0.871685	4.53209	0.829374	0.367135	0.392461		11.7399	1.47226	1.15674	1.27277	0.2031	0.217227		notDEG	neither
ENSBTAG00000067735	0.609778	6.14796	0.824742	0.368464	0.393672		41.5145	1.0448	0.632196	1.65265	0.098402	0.107843		notDEG	neither
ENSBTAG00000068760	-0.342251	7.46875	0.822655	0.369063	0.394101		101.727	0.0976456	0.365389	0.267237	0.789286	0.795573		notDEG	neither
ENSBTAG00000047383	0.457595	7.63895	0.815385	0.371171	0.39614		120.61	0.842683	0.487913	1.72712	0.0841466	0.0929846		notDEG	neither
ENSBTAG00000062895	-0.148006	10.2714	0.809395	0.372889	0.397762		712.583	0.335208	0.143147	2.34171	0.0191955	0.0225055		notDEG	neither
NODE_170110_length_1036_cov_14.026069_g61641_i1.mrna1+NODE_190963_length_825_cov_8.116310_g93991_i0.mrna1+NODE_105138_length_2147_cov_8.564734_g37032_i0.mrna1	-0.387135	6.50794	0.798512	0.376095	0.400967		51.2616	0.013049	0.409074	0.0318989	0.974553	0.976017		notDEG	neither
ENSBTAG00000062025	0.352362	6.98678	0.786258	0.379768	0.404668		73.453	0.784774	0.376298	2.08551	0.0370228	0.0423849		notDEG	neither
ENSBTAG00000003529	0.665304	6.78277	0.772143	0.384058	0.408898		69.1249	0.95502	0.761027	1.25491	0.209512	0.223606		notDEG	neither
ENSBTAG00000055574	-0.194699	7.47058	0.771754	0.384147	0.408898		102.153	0.239487	0.215627	1.11066	0.266716	0.282098		notDEG	neither
ENSBTAG00000062098	0.527816	9.23808	0.766586	0.38576	0.410396		364.364	0.977232	0.568233	1.71977	0.0854737	0.0943989		notDEG	neither
ENSBTAG00000065090	0.698733	6.39743	0.743835	0.392846	0.417713		50.7364	1.07633	0.826228	1.3027	0.192678	0.206411		notDEG	neither
ENSBTAG00000069422	0.414843	6.18681	0.713702	0.40251	0.427761		42.6251	0.793364	0.470374	1.68667	0.0916676	0.101016		notDEG	neither
ENSBTAG00000038322	0.470007	6.49436	0.693124	0.409345	0.434793		53.2901	0.891206	0.528855	1.68516	0.0919578	0.10128		notDEG	neither
ENSBTAG00000062277	0.517431	6.09988	0.679193	0.414058	0.439565		41.2312	0.871828	0.59478	1.4658	0.142703	0.154197		notDEG	neither
ENSBTAG00000063515	-0.256732	8.07421	0.673434	0.416009	0.441402		151.472	0.226703	0.290022	0.781675	0.434406	0.449703		notDEG	neither
ENSBTAG00000068297	-0.38242	6.58282	0.657874	0.421421	0.446908		54.0497	0.0389636	0.426752	0.0913028	0.927252	0.93051		notDEG	neither
NODE_119916_length_1818_cov_13.470994_g44467_i0.mrna1	0.695475	5.87263	0.628828	0.4318	0.457671		33.9564	1.1364	0.927629	1.22506	0.220552	0.234763		notDEG	neither
LOC112443159	0.282466	6.98314	0.624165	0.433475	0.459203		73.4526	0.709978	0.343004	2.06988	0.0384636	0.0439867		notDEG	neither
ENSBTAG00000063704	-0.553841	6.33819	0.620089	0.434996	0.460571		42.7413	-0.00207971	0.630518	-0.00329841	0.997368	0.997368		notDEG	neither
LOC107131525	0.217774	6.59202	0.616721	0.436212	0.461614		54.5476	0.702659	0.239093	2.93885	0.00329437	0.00416273		notDEG	neither
ENSBTAG00000060348	0.479993	6.2844	0.570048	0.454034	0.480219		45.9387	0.883669	0.596137	1.48233	0.138254	0.149631		notDEG	neither
ENSBTAG00000058043	0.419708	6.03861	0.553749	0.460521	0.486823		37.4032	0.881587	0.496459	1.77575	0.0757744	0.0843391		notDEG	neither
ENSBTAG00000063300	-0.127574	11.4905	0.532893	0.469019	0.495543		1660.67	0.358181	0.152954	2.34176	0.0191933	0.0225055		notDEG	neither
ENSBTAG00000052626	-0.221139	9.29992	0.519604	0.474601	0.501177		364.892	0.245089	0.290579	0.84345	0.398977	0.415177		notDEG	neither
ENSBTAG00000047206	0.156528	12.1897	0.49048	0.487168	0.514176		2780.09	0.606534	0.223737	2.71093	0.00670957	0.00816835		notDEG	neither
ENSBTAG00000014417	-0.143507	10.3531	0.48779	0.488359	0.515101		747.753	0.36545	0.180204	2.02798	0.0425621	0.0485903		notDEG	neither
ENSBTAG00000056384	0.331197	6.71552	0.487387	0.48856	0.515101		61.5181	0.760859	0.452757	1.6805	0.0928598	0.102105		notDEG	neither
LOC112445944	-0.224032	6.32754	0.474046	0.494519	0.521109		44.3275	0.226762	0.277544	0.817029	0.413912	0.429823		notDEG	neither
ENSBTAG00000040602	0.217052	12.0761	0.466747	0.497866	0.52436		2550.22	0.685572	0.307878	2.22677	0.0259628	0.0301742		notDEG	neither
ENSBTAG00000015557	0.325765	5.57084	0.453437	0.504008	0.530334		26.4952	0.754929	0.423356	1.7832	0.0745539	0.0831194		notDEG	neither
ENSBTAG00000051845	-0.728985	5.53536	0.453352	0.504069	0.530334		14.311	1.17148	1.14198	1.02583	0.304971	0.321031		notDEG	neither
LOC112449307	0.247168	6.35773	0.426129	0.517077	0.543734		46.4263	0.750798	0.303277	2.47562	0.0133005	0.0158732		notDEG	neither
ENSBTAG00000067889	0.200138	6.18679	0.419144	0.520517	0.547063		41.6594	0.623248	0.285579	2.1824	0.0290799	0.0336404		notDEG	neither
ENSBTAG00000059729	0.145739	9.56145	0.388626	0.536039	0.56308		442.638	0.661868	0.220006	3.00841	0.00262616	0.00335659		notDEG	neither
ENSBTAG00000058832	0.160013	9.43014	0.377687	0.54181	0.568545		402.705	0.657029	0.245566	2.67557	0.00746012	0.00906001		notDEG	neither
ENSBTAG00000056309	0.31537	6.32759	0.37783	0.541751	0.568545		45.7381	0.795397	0.457958	1.73683	0.0824164	0.0912239		notDEG	neither
LOC132343646	0.278109	5.80011	0.36282	0.549841	0.57667		31.0715	0.753941	0.417503	1.80583	0.0709444	0.0792278		notDEG	neither
ENSBTAG00000005972	-0.217862	6.65066	0.357286	0.552889	0.579562		55.6372	0.267957	0.313204	0.855536	0.392254	0.408607		notDEG	neither
ENSBTAG00000065271	0.0999802	7.5135	0.342745	0.561052	0.58781		105.158	0.570689	0.136181	4.19065	2.78153e-05	4.50955e-05		notDEG	neither
ENSBTAG00000063393	0.339833	5.83633	0.336	0.564936	0.59157		31.4855	0.854691	0.517025	1.65309	0.0983119	0.107803		notDEG	neither
NODE_187816_length_854_cov_4.722008_g91299_i0.mrna1	-0.223998	6.63446	0.331293	0.567646	0.594097		57.5629	0.150753	0.380971	0.395709	0.69232	0.702512		notDEG	neither
ENSBTAG00000027786	0.301686	7.2408	0.326037	0.570742	0.597025		89.8496	0.715996	0.495653	1.44455	0.148584	0.160378		notDEG	neither
ENSBTAG00000015427	-0.114563	7.78046	0.324945	0.571368	0.597366		125.245	0.373702	0.174797	2.13793	0.0325228	0.0374715		notDEG	neither
ENSBTAG00000005997	-0.0983849	12.5981	0.319125	0.574822	0.600664		3585.31	0.388037	0.14874	2.60883	0.00908532	0.0109671		notDEG	neither
ENSBTAG00000057371	0.304739	6.33594	0.312397	0.578886	0.604594		45.1731	0.848258	0.480221	1.76639	0.0773305	0.0859275		notDEG	neither
ENSBTAG00000069942	0.136543	6.98043	0.306856	0.582244	0.607783		72.822	0.602808	0.22626	2.66423	0.00771652	0.00936572		notDEG	neither
LOC101905672	-0.173284	7.3524	0.299024	0.587084	0.612516		92.5443	0.299267	0.272399	1.09863	0.271928	0.287306		notDEG	neither
LOC100848568	0.152789	6.57278	0.28731	0.594479	0.619908		53.9588	0.644354	0.253836	2.53846	0.011134	0.0133595		notDEG	neither
ENSBTAG00000062549	0.103023	8.67936	0.282592	0.597513	0.622746		239.504	0.560789	0.179096	3.13121	0.00174085	0.00226413		notDEG	neither
LOC132344846	0.178572	8.14055	0.279268	0.599684	0.624684		168.545	0.598454	0.339701	1.76171	0.0781186	0.0867069		notDEG	neither
LOC132342411	0.38876	6.77759	0.276774	0.601315	0.626057		52.1671	1.57414	0.642164	2.45131	0.0142337	0.0169364		notDEG	neither
ENSBTAG00000048445	-0.203653	7.74795	0.266423	0.608179	0.632874		121.409	0.291524	0.355983	0.818928	0.412827	0.42892		notDEG	neither
ENSBTAG00000047030	0.392286	4.80876	0.255722	0.615455	0.640112		14.6687	0.898937	0.757967	1.18598	0.235629	0.25041		notDEG	neither
ENSBTAG00000004415	0.2666	6.80529	0.243825	0.623773	0.648426		63.4213	0.785915	0.495891	1.58485	0.113	0.1233		notDEG	neither
ENSBTAG00000069271	0.101709	8.33038	0.240876	0.62586	0.650257		189.447	0.550628	0.204384	2.69408	0.00705833	0.00857727		notDEG	neither
LOC132344138	-0.202039	7.44238	0.233529	0.631179	0.655443		96.9618	0.311577	0.387102	0.804896	0.42088	0.436379		notDEG	neither
ENSBTAG00000069011	0.251248	7.3737	0.232223	0.632133	0.655752		95.8952	0.720432	0.480616	1.49898	0.13388	0.145055		notDEG	neither
ENSBTAG00000066238	-0.148947	7.80814	0.232323	0.632045	0.655752		128.446	0.332146	0.296835	1.11896	0.263159	0.278778		notDEG	neither
ENSBTAG00000050628	0.294144	5.2636	0.221727	0.639921	0.663487		20.5319	0.8134	0.554724	1.46631	0.142563	0.154128		notDEG	neither
ENSBTAG00000065361	-0.119086	8.29796	0.217828	0.642858	0.666186		181.166	0.358248	0.242091	1.47981	0.138925	0.150277		notDEG	neither
ENSBTAG00000060098	-0.164678	6.93711	0.209845	0.649001	0.672204		69.7292	0.295601	0.341313	0.866068	0.386453	0.402773		notDEG	neither
LOC132346092	-0.153947	6.41485	0.207819	0.650583	0.673493		48.611	0.267597	0.323059	0.828323	0.407488	0.423592		notDEG	neither
ENSBTAG00000061949	0.178388	7.17807	0.199603	0.657106	0.679894		82.1538	0.700332	0.357841	1.9571	0.0503352	0.0570732		notDEG	neither
ENSBTAG00000023846	-0.0918939	8.8538	0.194865	0.660923	0.68349		264.499	0.412458	0.179051	2.30357	0.0212468	0.0248086		notDEG	neither
ENSBTAG00000063524	-0.123734	6.89111	0.188163	0.666436	0.688834		66.1443	0.380457	0.248335	1.53203	0.125515	0.136213		notDEG	neither
ENSBTAG00000060438	-0.0882857	10.4302	0.177359	0.675574	0.697919		806	0.376519	0.205457	1.8326	0.0668626	0.0747949		notDEG	neither
ENSBTAG00000038422	-0.113556	7.67293	0.172312	0.679955	0.702082		116.163	0.337639	0.256883	1.31437	0.188722	0.202499		notDEG	neither
ENSBTAG00000063971	0.089807	6.89672	0.166432	0.685156	0.707087		68.3944	0.535204	0.193465	2.76642	0.00566759	0.00695916		notDEG	neither
ENSBTAG00000068033	0.21892	7.62446	0.144366	0.705703	0.727915		116.634	0.660362	0.543807	1.21433	0.224622	0.238967		notDEG	neither
NODE_219313_length_619_cov_2.464945_g120228_i0.mrna1	0.251621	9.31197	0.138144	0.711815	0.733842		385.371	0.621447	0.629799	0.986739	0.323771	0.339747		notDEG	neither
ENSBTAG00000060087	0.118486	7.20559	0.124118	0.726187	0.748272		84.9877	0.590354	0.311213	1.89695	0.0578346	0.0649503		notDEG	neither
LOC132343241	-0.0698537	9.0311	0.122693	0.727698	0.749443		299.631	0.42748	0.170311	2.50999	0.0120733	0.0144518		notDEG	neither
ENSBTAG00000032603	0.138662	12.4595	0.119444	0.731191	0.752265		3207.92	0.703747	0.366442	1.92049	0.0547962	0.0618857		notDEG	neither
ENSBTAG00000059034	0.126791	6.77176	0.119533	0.731086	0.752265		61.0002	0.611153	0.329772	1.85326	0.063845	0.0714992		notDEG	neither
ENSBTAG00000070105	-0.100548	7.30261	0.114588	0.736489	0.757326		90.6353	0.358628	0.285601	1.2557	0.209226	0.223421		notDEG	neither
ENSBTAG00000064756	-0.0766557	7.2773	0.108273	0.743582	0.764226		89.0195	0.382692	0.217318	1.76098	0.0782423	0.086796		notDEG	neither
ENSBTAG00000067147	0.0849483	7.82194	0.103754	0.748799	0.769193		131.753	0.548599	0.254673	2.15413	0.0312301	0.0360028		notDEG	neither
ENSBTAG00000066732	-0.118456	7.52994	0.102185	0.750649	0.770697		104.954	0.354035	0.330892	1.06994	0.284646	0.300268		notDEG	neither
ENSBTAG00000062328	-0.0778336	8.09576	0.100703	0.752394	0.772092		158.296	0.3733	0.237206	1.57374	0.115548	0.125875		notDEG	neither
ENSBTAG00000060003	-0.0941612	7.02939	0.0998838	0.753369	0.772696		74.241	0.367187	0.277565	1.32288	0.185874	0.19955		notDEG	neither
ENSBTAG00000064712	0.106795	6.99852	0.0993158	0.754048	0.772996		72.3729	0.567497	0.313343	1.8111	0.0701249	0.0783565		notDEG	neither
ENSBTAG00000066698	0.282496	5.87237	0.0980739	0.755549	0.774138		34.0444	0.658993	0.969311	0.679857	0.496595	0.510645		notDEG	neither
ENSBTAG00000056974	-0.100076	6.75974	0.0948923	0.759409	0.777694		60.0504	0.364698	0.291096	1.25285	0.210262	0.224287		notDEG	neither
ENSBTAG00000067817	-0.0705685	7.02654	0.0893281	0.766352	0.784402		74.6303	0.387477	0.218958	1.76964	0.0767873	0.0854189		notDEG	neither
NODE_65633_length_3394_cov_13.640941_g21314_i0.mrna1	-0.0645941	7.58406	0.0879103	0.768158	0.785848		110.209	0.39386	0.201688	1.95282	0.050841	0.057614		notDEG	neither
ENSBTAG00000065534	-0.149582	6.57335	0.0723942	0.789068	0.806828		54.1475	0.275804	0.512464	0.538192	0.590445	0.602501		notDEG	neither
NODE_59473_length_3667_cov_12.776880_g19204_i0.mrna1+NODE_242690_length_493_cov_3.608173_g143190_i0.mrna1	-0.234533	3.73109	0.0606589	0.806538	0.824269		5.555	0.384122	1.16927	0.328515	0.742522	0.750785		notDEG	neither
ENSBTAG00000050920	-0.112454	6.89318	0.0580078	0.810728	0.828128		66.0667	0.40466	0.414428	0.976429	0.328852	0.344717		notDEG	neither
ENSBTAG00000063677	-0.0952388	6.41926	0.0511723	0.822017	0.83923		48.3565	0.342204	0.365499	0.936265	0.349137	0.365023		notDEG	neither
LOC132345703	0.0593255	8.0911	0.0477902	0.827901	0.844806		159.527	0.501506	0.266908	1.87895	0.0602518	0.0675131		notDEG	neither
ENSBTAG00000069217	0.097229	8.71352	0.0473299	0.828725	0.845215		242.148	0.586894	0.413341	1.41988	0.155642	0.167815		notDEG	neither
ENSBTAG00000046172	-0.115977	8.39341	0.0465707	0.830082	0.846168		148.884	1.12492	0.401632	2.80086	0.00509665	0.00630068		notDEG	neither
ENSBTAG00000058720	0.0353955	11.882	0.046161	0.830814	0.846481		2210.84	0.513286	0.148644	3.45313	0.00055412	0.000763922		notDEG	neither
NODE_116338_length_1892_cov_12.307438_g22701_i1.mrna1+NODE_69621_length_3234_cov_9.505860_g22701_i0.mrna1	0.0859414	6.4045	0.0443838	0.834052	0.849348		47.0997	0.608461	0.367585	1.65529	0.0978651	0.107431		notDEG	neither
ENSBTAG00000065637	0.109304	6.98055	0.0389832	0.84434	0.859386		74.1949	0.519635	0.519012	1.0012	0.31673	0.332708		notDEG	neither
ENSBTAG00000058002	-0.0478423	7.72887	0.0379334	0.846417	0.861062		122.58	0.405114	0.236761	1.71107	0.0870679	0.0960534		notDEG	neither
ENSBTAG00000063671	-0.0653746	8.95523	0.0342284	0.854024	0.868359		294.061	0.354271	0.351197	1.00875	0.313094	0.329234		notDEG	neither
NODE_264284_length_376_cov_19.113712_g164756_i0.mrna1+NODE_151693_length_1273_cov_10.511706_g28472_i1.mrna1	0.0800799	6.56082	0.0319157	0.858983	0.872958		52.3819	0.609858	0.386742	1.57691	0.114816	0.125146		notDEG	neither
ENSBTAG00000064298	0.0393263	8.85567	0.0307933	0.861457	0.875026		270.651	0.502209	0.215552	2.32987	0.0198128	0.0231884		notDEG	neither
ENSBTAG00000064911	-0.0462119	6.70237	0.0305881	0.861914	0.875046		58.9042	0.439582	0.232554	1.89023	0.0587267	0.065915		notDEG	neither
ENSBTAG00000061518	0.0630542	7.06883	0.0302639	0.86264	0.875339		76.5798	0.551258	0.336585	1.6378	0.101463	0.111137		notDEG	neither
ENSBTAG00000015899	-0.0296487	9.84465	0.0298215	0.863638	0.875907		532.448	0.459054	0.1482	3.09754	0.00195137	0.00252315		notDEG	neither
LOC100848766	0.0506002	7.79545	0.0276224	0.868713	0.880607		128.799	0.513806	0.294335	1.74565	0.0808713	0.0895632		notDEG	neither
ENSBTAG00000051259	0.0418049	8.33598	0.0264604	0.871479	0.882963		192.488	0.458169	0.266629	1.71838	0.0857276	0.094627		notDEG	neither
ENSBTAG00000065282	0.106962	6.98627	0.0260744	0.872416	0.883465		76.474	0.446028	0.62411	0.714663	0.474817	0.489258		notDEG	neither
LOC107132255	-0.04537	7.02419	0.0239497	0.877676	0.888342		75.2097	0.396464	0.284808	1.39204	0.16391	0.176444		notDEG	neither
ENSBTAG00000055530	0.0525014	7.62835	0.0231748	0.879658	0.889897		113.012	0.540683	0.325083	1.66321	0.0962696	0.105738		notDEG	neither
ENSBTAG00000002550	-0.0345795	6.45316	0.0184674	0.892485	0.902417		49.1689	0.434423	0.216632	2.00535	0.0449253	0.0512297		notDEG	neither
ENSBTAG00000054322	0.0215104	11.7118	0.0151571	0.902542	0.912124		1971.02	0.490572	0.166277	2.95032	0.0031744	0.00402131		notDEG	neither
ENSBTAG00000018731	-0.0298968	8.04024	0.0131685	0.909129	0.918317		153.419	0.414148	0.255766	1.61925	0.105394	0.115191		notDEG	neither
ENSBTAG00000006819	-0.0272104	11.0801	0.0128202	0.910334	0.919069		1264.13	0.443588	0.232548	1.90751	0.0564548	0.0635793		notDEG	neither
ENSBTAG00000052472	0.0521604	6.83005	0.0107104	0.918017	0.926358		65.1569	0.516095	0.451702	1.14256	0.253223	0.268538		notDEG	neither
ENSBTAG00000058859	0.0611948	7.2169	0.0100752	0.920476	0.928371		81.518	0.636668	0.550162	1.15724	0.247175	0.262402		notDEG	neither
ENSBTAG00000056413	0.018583	7.92817	0.00838601	0.927425	0.934908		142.13	0.471528	0.195968	2.40615	0.0161216	0.0190467		notDEG	neither
ENSBTAG00000061579	0.0352957	6.67629	0.00642793	0.93644	0.94352		58.2514	0.50574	0.404395	1.25061	0.211078	0.225037		notDEG	neither
ENSBTAG00000061820	0.0227319	8.30723	0.00631698	0.936989	0.943597		184.918	0.49598	0.279084	1.77717	0.0755404	0.0841255		notDEG	neither
ENSBTAG00000051436	0.0535918	6.88891	0.00619619	0.937595	0.943733		67.9607	0.519346	0.642935	0.807774	0.419221	0.434885		notDEG	neither
ENSBTAG00000053679	0.0196177	9.64189	0.00572093	0.940029	0.945706		473.649	0.443895	0.263457	1.68488	0.0920108	0.101283		notDEG	neither
ENSBTAG00000058833	0.0194071	6.4299	0.00310208	0.95582	0.961109		47.2555	0.537786	0.305176	1.76222	0.0780328	0.0866597		notDEG	neither
ENSBTAG00000051512	-0.0229107	7.01864	0.00265666	0.959113	0.963935		74.5934	0.430942	0.407103	1.05856	0.289801	0.305545		notDEG	neither
ENSBTAG00000064002	-0.0434633	4.96272	0.00242743	0.960915	0.965261		11.6495	1.51785	0.798285	1.9014	0.0572503	0.0644388		notDEG	neither
ENSBTAG00000068301	-0.0210092	7.29645	0.00236742	0.961401	0.965264		91.2825	0.424781	0.406364	1.04532	0.295874	0.311783		notDEG	neither
ENSBTAG00000064739	0.0144735	7.01784	0.00175348	0.966776	0.970173		75.5768	0.418196	0.340648	1.22765	0.219579	0.233851		notDEG	neither
ENSBTAG00000065829	-0.0137422	7.22912	0.00154797	0.968783	0.971699		85.5639	0.469178	0.329556	1.42367	0.154542	0.166719		notDEG	neither
ENSBTAG00000068463	-0.00962746	7.88652	0.00133972	0.970957	0.973392		134.489	0.49636	0.237356	2.0912	0.0365099	0.0418242		notDEG	neither
ENSBTAG00000066770	0.0174459	6.54156	0.001169	0.972871	0.974822		53.8828	0.420698	0.473875	0.887784	0.374657	0.390683		notDEG	neither
ENSBTAG00000068821	0.00458792	10.1805	0.00099933	0.974915	0.976381		681.771	0.458276	0.137721	3.32756	0.000876093	0.00118492		notDEG	neither
LOC107131350	-0.00658293	8.49395	0.000312314	0.985976	0.986963		210.503	0.447597	0.346979	1.28998	0.197057	0.210989		notDEG	neither
[truncated: 2 more rows]
