# Supplementary material for: Identification of novel cattle (Bos taurus) genes and biological insights of their function in pre-implantation embryo development
Source: BMC Genomics. 2024 Aug 9;25:775. doi: 10.1186/s12864-024-10685-5 (PMC11313146; doi:10.1186/s12864-024-10685-5)
Supplement: Supplementary file 8 — Additional file 8: Table S8. Summary of differentially expressed genes (Oocyte - Metaphase II vs. Blastocyst). Summary of DESeq2 and EdgeR output tables for differentially expressed potential gene loci and reference novel gene loci. [file 12864_2024_10685_MOESM8_ESM.xlsx]

## Sheet: Sheet1
Summary of differentially expressed genes (Oocyte - Metaphase II vs. Blastocyst ). Summary of DESeq2 and EdgeR output tables for differentially expressed potential gene loci and reference novel gene loci.
			edger						DESeq2
Gene IDs	logFC	logCPM	F	PValue	FDR		baseMean	log2FoldChange	lfcSE	stat	pvalue	padj		result	direction
ENSBTAG00000056767	-15.6598	13.4806	5020.96	3.11401e-45	6.22491e-42		3496.09	-15.0032	0.503761	-29.7824	6.59643e-195	4.54699e-193		DEG	up_BL
ENSBTAG00000034323	-14.3226	13.158	1538.55	1.20858e-34	1.20798e-31		2794.26	-14.0011	0.520183	-26.9157	1.43835e-159	5.99011e-158		DEG	up_BL
ENSBTAG00000039346	-17.9265	15.3241	8634.62	3.42399e-34	2.28152e-31		12570.3	-17.0194	0.50718	-33.5569	7.14149e-247	9.51723e-245		DEG	up_BL
ENSBTAG00000069920	9.47607	7.16914	1421.23	6.08193e-34	3.03944e-31		71.6571	9.65684	0.445613	21.6709	3.86123e-104	5.59318e-103		DEG	up_MII
ENSBTAG00000023752	11.8972	11.4297	1352.51	1.66628e-33	4.75842e-31		1438.49	12.9349	0.44989	28.7513	8.72365e-182	5.28441e-180		DEG	up_MII
ENSBTAG00000068249	-12.5718	12.1216	1359.52	1.50008e-33	4.75842e-31		1356.81	-12.1516	0.471733	-25.7596	2.51873e-146	8.53379e-145		DEG	up_BL
ENSBTAG00000063676	10.4125	8.48508	1362.18	1.44163e-33	4.75842e-31		184.823	10.889	0.445792	24.4263	8.99166e-132	2.42896e-130		DEG	up_MII
ENSBTAG00000058367	-8.06235	11.585	1228.25	1.1775e-32	2.94229e-30		936.76	-7.25494	0.14548	-49.8691	0	0		DEG	up_BL
ENSBTAG00000038051	-5.43083	10.7384	1202.78	1.80003e-32	3.75204e-30		524.112	-4.65048	0.113159	-41.0969	0	0		DEG	up_BL
NODE_105618_length_2135_cov_54.108844_g37244_i0.mrna1	-9.97896	12.0505	1200.3	1.87696e-32	3.75204e-30		1291.06	-9.26415	0.235099	-39.4054	0	0		DEG	up_BL
ENSBTAG00000057406	10.0378	7.70731	1179.34	2.68103e-32	4.87215e-30		104.611	10.2011	0.464858	21.9446	9.75711e-107	1.54797e-105		DEG	up_MII
ENSBTAG00000069971	9.29151	6.99167	1154.2	4.14566e-32	6.90598e-30		62.4593	9.45462	0.451452	20.9427	2.18823e-97	2.60373e-96		DEG	up_MII
ENSBTAG00000057080	10.8705	8.51799	1132.91	6.0398e-32	9.28736e-30		186.356	11.0335	0.481395	22.9199	2.94171e-116	5.53872e-115		DEG	up_MII
NODE_80578_length_2842_cov_14.892586_g9228_i11.mrna1+NODE_92277_length_2483_cov_13.168329_g9228_i12.mrna1	9.58142	7.26806	1089.04	1.34061e-31	1.91421e-29		76.3738	9.74612	0.462379	21.0782	1.26013e-98	1.62516e-97		DEG	up_MII
NODE_75115_length_3034_cov_24.903619_g680_i69.mrna1	8.76721	6.50146	1081.68	1.53717e-31	2.04854e-29		44.015	8.95019	0.450352	19.8738	6.86735e-88	6.1837e-87		DEG	up_MII
ENSBTAG00000063994	-13.9361	13.1014	1065.85	2.06936e-31	2.5665e-29		2661.72	-13.5916	0.524315	-25.9225	3.71089e-148	1.30142e-146		DEG	up_BL
ENSBTAG00000057233	9.54971	7.24318	1060.03	2.311e-31	2.5665e-29		76.0909	9.74235	0.469033	20.7711	7.8955e-96	8.86691e-95		DEG	up_MII
NODE_96843_length_2357_cov_11.115789_g1031_i14.mrna1+NODE_165951_length_1085_cov_10.747024_g1031_i16.mrna1	-10.7942	9.2265	1061.24	2.25847e-31	2.5665e-29		178.915	-10.3779	0.514947	-20.1533	2.51738e-90	2.44284e-89		DEG	up_BL
LOC101907670	-4.61553	10.5422	1054.33	2.57635e-31	2.71059e-29		462.643	-3.82606	0.120743	-31.6876	2.30245e-220	2.42242e-218		DEG	up_BL
NODE_32661_length_5332_cov_16.252521_g10838_i0.mrna1	9.06015	6.77887	1050.63	2.76549e-31	2.76411e-29		54.0186	9.24616	0.456616	20.2493	3.60289e-91	3.54787e-90		DEG	up_MII
ENSBTAG00000062065	9.9571	7.62713	1031.52	4.00265e-31	3.47882e-29		99.3887	10.1277	0.477588	21.2059	8.42522e-100	1.11536e-98		DEG	up_MII
ENSBTAG00000060140	8.90522	6.63424	1033.01	3.88802e-31	3.47882e-29		48.1053	9.08217	0.449485	20.2057	8.72024e-91	8.5033e-90		DEG	up_MII
ENSBTAG00000054744	-10.5494	8.71815	1034.46	3.77953e-31	3.47882e-29		128.371	-10.0604	0.517682	-19.4335	4.02258e-84	3.22937e-83		DEG	up_BL
ENSBTAG00000026119	-13.0986	10.9272	1024.82	4.56421e-31	3.8016e-29		595.521	-12.4499	0.554861	-22.4378	1.68347e-111	2.85191e-110		DEG	up_BL
LOC132343229	3.59775	12.1918	996.068	8.09087e-31	6.46946e-29		2349.95	4.38644	0.0990089	44.3035	0	0		DEG	up_MII
NODE_241672_length_498_cov_8.631829_g142179_i0.mrna1+NODE_102490_length_2212_cov_21.211241_g8840_i13.mrna1	9.16976	7.27586	948.835	2.14715e-30	1.65083e-28		77.6739	9.64121	0.452845	21.2903	1.39692e-100	1.88679e-99		DEG	up_MII
ENSBTAG00000061892	9.02581	7.14113	942.765	2.44225e-30	1.7659e-28		69.7922	9.48575	0.454127	20.8879	6.89895e-97	8.06492e-96		DEG	up_MII
ENSBTAG00000064558	-9.31745	7.491	942.168	2.4735e-30	1.7659e-28		53.0596	-8.79187	0.509783	-17.2463	1.19301e-66	5.35916e-66		DEG	up_BL
ENSBTAG00000057849	8.88527	7.31258	935.718	2.83902e-30	1.95696e-28		79.5831	9.54268	0.45368	21.0339	3.20852e-98	4.05939e-97		DEG	up_MII
ENSBTAG00000069479	9.64957	8.89185	912.463	4.70198e-30	3.13309e-28		245.464	10.6449	0.451168	23.5942	4.42365e-123	9.93582e-122		DEG	up_MII
ENSBTAG00000069504	-9.00545	10.3179	903.928	5.67611e-30	3.66017e-28		387.639	-8.30746	0.235692	-35.2471	3.79578e-272	5.83674e-270		DEG	up_BL
ENSBTAG00000060852	-7.94022	10.7652	900.562	6.11647e-30	3.82088e-28		525.185	-7.17122	0.203693	-35.2061	1.61335e-271	2.30363e-269		DEG	up_BL
ENSBTAG00000063079	8.60649	6.35197	890.38	7.68011e-30	4.65228e-28		39.059	8.77992	0.457682	19.1835	5.08837e-82	3.89719e-81		DEG	up_MII
ENSBTAG00000064995	7.87156	11.67	881.401	9.40713e-30	5.53084e-28		1714.29	8.70295	0.189838	45.8442	0	0		DEG	up_MII
ENSBTAG00000058575	8.37345	6.14373	860.392	1.5239e-29	8.70365e-28		33.3116	8.54961	0.449219	19.0322	9.23293e-81	6.81056e-80		DEG	up_MII
ENSBTAG00000056130	8.94455	7.85206	858.751	1.58316e-29	8.79096e-28		116.843	9.83401	0.443129	22.1922	4.08271e-109	6.68962e-108		DEG	up_MII
ENSBTAG00000056312	-6.54999	9.56703	852.384	1.83699e-29	9.23044e-28		227.872	-5.78733	0.16388	-35.3145	3.5234e-273	5.8694e-271		DEG	up_BL
ENSBTAG00000064397	10.6736	9.32696	852.152	1.84701e-29	9.23044e-28		329.017	11.4606	0.476336	24.0599	6.57743e-128	1.68568e-126		DEG	up_MII
NODE_48791_length_4211_cov_18.479439_g15797_i0.mrna1	10.3444	8.99249	854.624	1.74315e-29	9.23044e-28		266.964	11.1586	0.479718	23.2606	1.11007e-119	2.28767e-118		DEG	up_MII
ENSBTAG00000066568	10.1754	7.84214	854.269	1.75767e-29	9.23044e-28		115.024	10.3372	0.491227	21.0437	2.60956e-98	3.34392e-97		DEG	up_MII
ENSBTAG00000062997	8.35943	6.13006	847.577	2.05668e-29	1.00276e-27		32.9328	8.5392	0.453104	18.846	3.16762e-79	2.19103e-78		DEG	up_MII
ENSBTAG00000059254	-12.1318	10.9657	839.447	2.49314e-29	1.18661e-27		604.345	-11.7922	0.54395	-21.6788	3.25009e-104	4.74228e-103		DEG	up_BL
ENSBTAG00000056014	-9.17705	13.3199	837.033	2.64065e-29	1.22759e-27		3122.74	-8.41455	0.210761	-39.9246	0	0		DEG	up_BL
ENSBTAG00000057291	8.0992	5.89278	833.644	2.8634e-29	1.30089e-27		27.4395	8.27386	0.448287	18.4566	4.61323e-76	2.81154e-75		DEG	up_MII
NODE_161523_length_1140_cov_9.022578_g70385_i0.mrna1	-10.8206	8.65335	824.974	3.52748e-29	1.56699e-27		119.842	-10.1376	0.540119	-18.7692	1.35016e-78	9.05697e-78		DEG	up_BL
ENSBTAG00000062255	-10.9689	11.1457	822.829	3.7155e-29	1.61463e-27		687.265	-10.4067	0.398302	-26.1277	1.76481e-150	6.65633e-149		DEG	up_BL
ENSBTAG00000054521	-9.88048	8.88458	819.467	4.03161e-29	1.71472e-27		144.444	-9.55488	0.534446	-17.8781	1.74659e-71	9.18798e-71		DEG	up_BL
ENSBTAG00000066300	-5.8044	9.23837	806.004	5.60895e-29	2.33589e-27		184.33	-5.04836	0.159354	-31.6802	2.90996e-220	2.90851e-218		DEG	up_BL
ENSBTAG00000047919	8.70068	6.82904	789.735	8.41855e-29	3.43443e-27		56.272	9.17366	0.468579	19.5776	2.39984e-85	2.02417e-84		DEG	up_MII
ENSBTAG00000033344	3.24479	11.5383	780.556	1.06235e-28	4.24727e-27		1479.01	4.04864	0.0978078	41.3938	0	0		DEG	up_MII
ENSBTAG00000065330	9.80544	7.48338	766.86	1.51059e-28	5.9209e-27		89.136	9.97077	0.49691	20.0656	1.47611e-89	1.41862e-88		DEG	up_MII
ENSBTAG00000063805	9.61057	7.29569	746.467	2.5801e-28	9.91849e-27		76.9081	9.75653	0.489153	19.9458	1.63169e-88	1.51709e-87		DEG	up_MII
LOC101903832	-5.72414	9.47486	744.772	2.69917e-28	1.01805e-26		217.357	-4.97673	0.174865	-28.4604	3.62226e-178	2.06883e-176		DEG	up_BL
NODE_264726_length_374_cov_3.101010_g165198_i0.mrna1	8.69097	7.13897	739.564	3.10249e-28	1.1485e-26		69.4997	9.34685	0.448352	20.8471	1.61833e-96	1.8486e-95		DEG	up_MII
NODE_133611_length_1560_cov_9.250843_g5752_i15.mrna1+NODE_75878_length_3007_cov_13.195222_g5752_i7.mrna1+NODE_232673_length_545_cov_5.844017_g133288_i0.mrna1	8.47763	8.65201	735.082	3.50002e-28	1.2721e-26		206.078	9.44431	0.378593	24.9458	2.37068e-137	6.96912e-136		DEG	up_MII
ENSBTAG00000055542	8.58637	6.72913	734.178	3.58645e-28	1.28023e-26		51.5865	9.04909	0.462772	19.5541	3.80759e-85	3.17141e-84		DEG	up_MII
NODE_135652_length_1524_cov_18.454734_g53311_i0.mrna1+NODE_226445_length_578_cov_24.003992_g127185_i0.mrna1+NODE_192352_length_813_cov_14.777174_g95191_i0.mrna1+NODE_84915_length_2701_cov_17.708079_g28014_i1.mrna1	6.57039	7.44658	731.999	3.8042e-28	1.33414e-26		87.5799	7.47758	0.315318	23.7144	2.56028e-124	5.95116e-123		DEG	up_MII
ENSBTAG00000061654	8.95264	7.63718	728.629	4.16866e-28	1.43675e-26		99.9722	9.7413	0.464716	20.9618	1.46338e-97	1.77291e-96		DEG	up_MII
ENSBTAG00000059992	-10.1585	12.5321	725.634	4.52334e-28	1.53257e-26		1808.49	-9.40051	0.258603	-36.3512	2.51877e-289	4.57729e-287		DEG	up_BL
ENSBTAG00000062226	-10.2458	12.0837	724.05	4.72345e-28	1.5737e-26		1339.41	-9.53829	0.308993	-30.869	3.11762e-209	2.70961e-207		DEG	up_BL
ENSBTAG00000064803	8.38925	6.54177	721.71	5.03635e-28	1.65044e-26		45.0184	8.85246	0.462144	19.1552	8.7595e-82	6.63267e-81		DEG	up_MII
ENSBTAG00000058683	8.45607	6.21512	719.194	5.39713e-28	1.74014e-26		34.9833	8.61827	0.466856	18.4602	4.31388e-76	2.63714e-75		DEG	up_MII
ENSBTAG00000056208	-12.3194	10.7325	714.548	6.13638e-28	1.94708e-26		517.477	-11.908	0.565959	-21.0403	2.80395e-98	3.57012e-97		DEG	up_BL
LOC505773	-4.06266	13.0034	709.615	7.03855e-28	2.18742e-26		2577.94	-3.26881	0.135854	-24.0611	6.38953e-128	1.65879e-126		DEG	up_BL
ENSBTAG00000064993	-5.18022	7.57058	709.239	7.11268e-28	2.18742e-26		57.4946	-4.4371	0.190795	-23.2558	1.24305e-119	2.53558e-118		DEG	up_BL
ENSBTAG00000057528	8.05554	5.85383	707.863	7.3914e-28	2.2387e-26		26.7398	8.23774	0.463928	17.7565	1.53493e-70	7.70934e-70		DEG	up_MII
ENSBTAG00000047865	-8.55747	7.23505	702.84	8.50996e-28	2.53902e-26		45.5593	-8.21589	0.51831	-15.8513	1.37721e-56	4.36297e-56		DEG	up_BL
ENSBTAG00000057020	8.33036	6.09768	700.997	8.96372e-28	2.63507e-26		32.1452	8.49447	0.468907	18.1155	2.40672e-73	1.3364e-72		DEG	up_MII
ENSBTAG00000056823	-2.76661	10.8695	697.427	9.91616e-28	2.87281e-26		609.053	-1.9739	0.0919379	-21.4699	2.97415e-102	4.12869e-101		DEG	up_BL
ENSBTAG00000063848	9.22557	8.63855	694.257	1.08511e-27	3.09876e-26		205.75	10.2585	0.453437	22.624	2.51733e-113	4.45323e-112		DEG	up_MII
NODE_106382_length_2118_cov_20.888290_g8840_i15.mrna1	7.59374	7.41621	692.569	1.13859e-27	3.16116e-26		85.8825	8.61143	0.43754	19.6815	3.10915e-86	2.66746e-85		DEG	up_MII
ENSBTAG00000063665	8.11116	5.89784	692.746	1.13285e-27	3.16116e-26		27.6963	8.28034	0.46835	17.6798	6.00129e-70	2.94756e-69		DEG	up_MII
ENSBTAG00000066850	7.95873	6.43941	686.31	1.36236e-27	3.73062e-26		41.9372	8.62146	0.454907	18.9521	4.2422e-80	3.05042e-79		DEG	up_MII
ENSBTAG00000060102	8.01067	5.811	674.446	1.92246e-27	5.19325e-26		25.7105	8.17415	0.464707	17.5899	2.94366e-69	1.41112e-68		DEG	up_MII
ENSBTAG00000066107	8.88475	8.13336	672.593	2.02974e-27	5.40993e-26		141.657	9.85017	0.473381	20.8081	3.65465e-96	4.15094e-95		DEG	up_MII
ENSBTAG00000045939	-14.7096	12.534	667.685	2.34527e-27	6.16869e-26		1819.27	-14.061	0.604712	-23.2523	1.34718e-119	2.72021e-118		DEG	up_BL
ENSBTAG00000016748	-12.8691	15.0327	665.53	2.49971e-27	6.4895e-26		10239.5	-12.1518	0.296006	-41.0526	0	0		DEG	up_BL
NODE_132265_length_1583_cov_18.701195_g227_i33.mrna1+NODE_120206_length_1812_cov_20.053026_g227_i29.mrna1+NODE_63762_length_3473_cov_16.396938_g227_i16.mrna1+NODE_108996_length_2057_cov_16.491919_g227_i27.mrna1	8.20048	6.67943	657.738	3.15311e-27	8.08087e-26		49.6443	8.8656	0.455663	19.4565	2.56819e-84	2.08692e-83		DEG	up_MII
ENSBTAG00000050710	-9.1578	8.93145	656.738	3.24912e-27	8.11874e-26		148.832	-8.69939	0.457057	-19.0335	9.0032e-81	6.6657e-80		DEG	up_BL
ENSBTAG00000049505	-8.099	7.96256	657.094	3.21461e-27	8.11874e-26		75.599	-7.59935	0.425081	-17.8774	1.76863e-71	9.2612e-71		DEG	up_BL
ENSBTAG00000058487	11.4572	12.6561	655.863	3.33566e-27	8.23208e-26		3389.26	12.3599	0.285266	43.3277	0	0		DEG	up_MII
ENSBTAG00000068136	8.61491	10.211	649.126	4.08807e-27	9.96591e-26		623.628	9.50537	0.289449	32.8395	1.60715e-236	1.88981e-234		DEG	up_MII
ENSBTAG00000060657	9.36348	8.2589	648.705	4.14066e-27	9.9725e-26		157.196	10.2635	0.489062	20.9861	8.79154e-98	1.08483e-96		DEG	up_MII
ENSBTAG00000055874	-10.1757	9.01579	644.533	4.70152e-27	1.11885e-25		155.001	-9.8288	0.541226	-18.1602	1.06565e-73	5.96706e-73		DEG	up_BL
NODE_172255_length_1012_cov_20.893048_g50000_i3.mrna1+NODE_130088_length_1621_cov_21.036269_g50000_i0.mrna1+NODE_166100_length_1083_cov_17.144135_g50000_i2.mrna1	7.75543	5.59195	638.859	5.5953e-27	1.31588e-25		21.6282	7.9271	0.459403	17.2552	1.02198e-66	4.60121e-66		DEG	up_MII
ENSBTAG00000068998	8.00191	6.18349	634.812	6.34037e-27	1.47377e-25		34.5827	8.47081	0.452188	18.733	2.66698e-78	1.76533e-77		DEG	up_MII
NODE_222116_length_603_cov_14.218631_g19228_i1.mrna1	-8.80376	8.24639	627.424	7.98153e-27	1.83392e-25		89.9983	-8.37781	0.494289	-16.9492	1.95068e-64	7.94178e-64		DEG	up_BL
ENSBTAG00000066944	8.90809	7.81084	626.354	8.25368e-27	1.8749e-25		113.278	9.79106	0.480413	20.3805	2.48965e-92	2.50091e-91		DEG	up_MII
ENSBTAG00000061722	-6.86067	11.6833	624.097	8.86052e-27	1.99013e-25		1003.02	-6.05535	0.21297	-28.4328	7.94226e-178	4.41016e-176		DEG	up_BL
NODE_171520_length_1021_cov_4.516949_g77957_i0.mrna1	8.02313	6.50173	621.682	9.56178e-27	2.12378e-25		43.5839	8.67712	0.462421	18.7645	1.4726e-78	9.81245e-78		DEG	up_MII
ENSBTAG00000033523	-4.84325	9.75637	616.871	1.11378e-26	2.40328e-25		269.032	-4.05778	0.170873	-23.7474	1.16852e-124	2.74809e-123		DEG	up_BL
ENSBTAG00000061713	9.37513	8.47215	617.432	1.09409e-26	2.40328e-25		181.58	10.3393	0.447926	23.0826	6.9231e-118	1.3307e-116		DEG	up_MII
NODE_32061_length_5386_cov_17.242230_g10538_i1.mrna1	10.1267	7.79796	616.75	1.11809e-26	2.40328e-25		114.089	10.3258	0.530779	19.454	2.69418e-84	2.17164e-83		DEG	up_MII
LOC104975693	7.53084	5.39882	614.907	1.18572e-26	2.52155e-25		18.7062	7.71751	0.460934	16.7432	6.34731e-63	2.45897e-62		DEG	up_MII
ENSBTAG00000068505	-4.33751	11.1462	614.457	1.20289e-26	2.53113e-25		706.676	-3.51687	0.160008	-21.9794	4.53279e-107	7.24883e-106		DEG	up_BL
ENSBTAG00000065107	8.02767	6.51389	606.934	1.53183e-26	3.18971e-25		43.895	8.68517	0.460032	18.8795	1.68126e-79	1.17924e-78		DEG	up_MII
ENSBTAG00000056576	-8.9173	7.78437	605.326	1.61364e-26	3.32542e-25		65.8349	-8.59177	0.524392	-16.3842	2.4783e-60	8.60092e-60		DEG	up_BL
ENSBTAG00000053476	-2.96914	10.9822	603.677	1.7023e-26	3.47235e-25		656.934	-2.16896	0.119242	-18.1896	6.23946e-74	3.52665e-73		DEG	up_BL
ENSBTAG00000068323	7.49005	5.72727	603.249	1.72615e-26	3.48543e-25		24.2953	7.96628	0.454387	17.5319	8.17539e-69	3.87266e-68		DEG	up_MII
ENSBTAG00000059121	8.08632	7.36889	597.507	2.08205e-26	4.10466e-25		82.3957	9.06929	0.452839	20.0277	3.16221e-89	2.98173e-88		DEG	up_MII
ENSBTAG00000065915	7.78128	5.9805	597.723	2.06735e-26	4.10466e-25		29.5479	8.24343	0.451361	18.2635	1.61624e-74	9.39203e-74		DEG	up_MII
ENSBTAG00000064116	7.97197	5.77831	597.326	2.09442e-26	4.10466e-25		25.3287	8.15472	0.480431	16.9737	1.28474e-64	5.27348e-64		DEG	up_MII
ENSBTAG00000065400	7.56159	6.52971	594.647	2.28729e-26	4.43911e-25		44.6639	8.44446	0.451783	18.6914	5.81543e-78	3.79903e-77		DEG	up_MII
ENSBTAG00000069230	8.19198	5.96982	590.577	2.61661e-26	5.02942e-25		29.695	8.38555	0.494137	16.9701	1.36686e-64	5.59909e-64		DEG	up_MII
ENSBTAG00000070011	7.56356	5.41431	589.389	2.72179e-26	5.18177e-25		18.96	7.72925	0.467704	16.526	2.3865e-61	8.65809e-61		DEG	up_MII
ENSBTAG00000058858	-5.00627	9.10468	584.07	3.2502e-26	6.07211e-25		171.297	-4.24166	0.181718	-23.342	1.66121e-120	3.49554e-119		DEG	up_BL
ENSBTAG00000068391	-9.30823	7.17003	584.106	3.2463e-26	6.07211e-25		42.9389	-8.64807	0.544114	-15.8938	6.99142e-57	2.229e-56		DEG	up_BL
ENSBTAG00000062351	8.29899	6.76664	583.271	3.33841e-26	6.17916e-25		53.7757	8.9775	0.45595	19.6896	2.64565e-86	2.28946e-85		DEG	up_MII
NODE_76398_length_2988_cov_19.823085_g25118_i0.mrna1+NODE_163429_length_1115_cov_20.873796_g25118_i5.mrna1+NODE_79047_length_2897_cov_14.062057_g25118_i1.mrna1+NODE_81503_length_2810_cov_13.392975_g25118_i2.mrna1	7.40105	8.642	579.329	3.81196e-26	6.99093e-25		203.93	8.29303	0.279642	29.6559	2.84967e-193	1.89883e-191		DEG	up_MII
ENSBTAG00000066686	-8.08046	7.76721	572.237	4.84971e-26	8.81324e-25		66.1183	-7.63807	0.46018	-16.598	7.20586e-62	2.6675e-61		DEG	up_BL
NODE_157883_length_1187_cov_16.927027_g19140_i2.mrna1+NODE_165690_length_1088_cov_12.401583_g73527_i0.mrna1	9.0946	6.80772	571.946	4.89814e-26	8.82107e-25		54.161	9.2516	0.505834	18.2898	9.97616e-75	5.84819e-74		DEG	up_MII
ENSBTAG00000058785	8.76469	8.45219	571.341	5.00054e-26	8.92508e-25		180.849	9.81132	0.449989	21.8035	2.1507e-105	3.25701e-104		DEG	up_MII
ENSBTAG00000062342	-9.18373	10.4471	570.81	5.09226e-26	9.00835e-25		427.066	-8.50273	0.270771	-31.4019	1.90546e-216	1.73137e-214		DEG	up_BL
ENSBTAG00000068194	-8.89853	8.34545	569.651	5.2984e-26	9.29079e-25		97.5119	-8.49749	0.499365	-17.0166	6.18804e-65	2.59327e-64		DEG	up_BL
NODE_135094_length_1534_cov_13.030199_g52976_i0.mrna1	8.13325	6.295	567.033	5.79731e-26	1.00772e-24		37.646	8.59179	0.483385	17.7742	1.11905e-70	5.69205e-70		DEG	up_MII
NODE_88906_length_2581_cov_18.165335_g20456_i1.mrna1+NODE_63092_length_3503_cov_16.870111_g20456_i0.mrna1	7.92159	5.73229	566.665	5.87118e-26	1.01177e-24		24.1485	8.08787	0.479957	16.8513	1.02717e-63	4.06597e-63		DEG	up_MII
ENSBTAG00000067871	3.42764	9.80306	565.487	6.11463e-26	1.04471e-24		448.47	4.24403	0.13752	30.8611	3.97446e-209	3.31039e-207		DEG	up_MII
ENSBTAG00000063356	9.02915	6.75027	561.906	6.92191e-26	1.17262e-24		51.8525	9.18862	0.503957	18.233	2.82624e-74	1.60959e-73		DEG	up_MII
NODE_179824_length_931_cov_12.291569_g84594_i0.mrna1	8.6864	6.82836	561.589	6.99855e-26	1.17564e-24		55.6334	9.15863	0.483141	18.9564	3.90829e-80	2.82046e-79		DEG	up_MII
ENSBTAG00000062533	-4.2102	11.013	557.317	8.12294e-26	1.35315e-24		646.872	-3.4602	0.140028	-24.7107	8.19712e-135	2.30789e-133		DEG	up_BL
ENSBTAG00000013866	-4.82689	13.4574	556.536	8.34841e-26	1.37921e-24		3484.79	-4.06652	0.162261	-25.0616	1.30566e-138	3.89555e-137		DEG	up_BL
NODE_49244_length_4185_cov_11.885589_g9463_i5.mrna1	9.25901	8.35736	555.795	8.56797e-26	1.40388e-24		166.423	10.2139	0.487814	20.938	2.41139e-97	2.85229e-96		DEG	up_MII
ENSBTAG00000056325	8.69898	8.12456	555.241	8.73615e-26	1.4198e-24		141.423	9.71669	0.457642	21.2321	4.82617e-100	6.43167e-99		DEG	up_MII
ENSBTAG00000061269	9.21137	8.30692	553.858	9.1716e-26	1.47855e-24		160.051	10.1578	0.487193	20.8496	1.53756e-96	1.76642e-95		DEG	up_MII
ENSBTAG00000062339	5.16688	10.5222	552.044	9.77741e-26	1.55338e-24		757.721	5.98159	0.182772	32.727	6.44827e-235	7.16116e-233		DEG	up_MII
ENSBTAG00000037938	-5.4506	8.26715	552.004	9.79119e-26	1.55338e-24		92.9993	-4.68661	0.165945	-28.2419	1.79034e-175	9.67266e-174		DEG	up_BL
ENSBTAG00000066615	8.1104	6.59454	547.258	1.15856e-25	1.82359e-24		46.7954	8.77881	0.463471	18.9414	5.19613e-80	3.72296e-79		DEG	up_MII
ENSBTAG00000061940	-6.31501	9.06781	546.266	1.20023e-25	1.87442e-24		164.146	-5.56182	0.191565	-29.0336	2.47665e-185	1.54713e-183		DEG	up_BL
ENSBTAG00000000242	-9.45718	8.10432	545.274	1.24346e-25	1.92688e-24		82.2385	-9.0859	0.541742	-16.7716	3.93451e-63	1.53316e-62		DEG	up_BL
ENSBTAG00000058061	8.35365	6.51879	543.776	1.31189e-25	2.01729e-24		44.4495	8.83615	0.47807	18.4829	2.83301e-76	1.73718e-75		DEG	up_MII
ENSBTAG00000068500	7.76982	5.59848	541.721	1.41229e-25	2.15508e-24		21.6171	7.92888	0.475655	16.6694	2.18755e-62	8.29773e-62		DEG	up_MII
ENSBTAG00000057952	7.55012	5.4161	541.038	1.44738e-25	2.19191e-24		18.7777	7.72574	0.469058	16.4708	5.95158e-61	2.11318e-60		DEG	up_MII
ENSBTAG00000064454	7.77792	5.97636	540.618	1.46941e-25	2.20853e-24		29.2304	8.23304	0.475186	17.3259	2.99872e-67	1.37172e-66		DEG	up_MII
ENSBTAG00000059988	8.55106	7.44241	539.895	1.50822e-25	2.24994e-24		86.9928	9.40874	0.473405	19.8746	6.74998e-88	6.10553e-87		DEG	up_MII
LOC100847666	9.05685	7.74473	533.108	1.92906e-25	2.85644e-24		107.685	9.84779	0.499582	19.7121	1.69903e-86	1.48312e-85		DEG	up_MII
ENSBTAG00000060586	7.84103	5.6706	530.265	2.14041e-25	3.14608e-24		23.1612	8.02955	0.483167	16.6186	5.11357e-62	1.89648e-61		DEG	up_MII
ENSBTAG00000069124	8.09352	7.77713	529.441	2.20605e-25	3.19579e-24		110.939	9.10864	0.444881	20.4743	3.64594e-93	3.77629e-92		DEG	up_MII
NODE_65036_length_3419_cov_15.926990_g21116_i0.mrna1	-6.46598	7.89041	529.439	2.2062e-25	3.19579e-24		71.1416	-5.75445	0.287142	-20.0404	2.44677e-89	2.31806e-88		DEG	up_BL
NODE_167649_length_1065_cov_8.686235_g75003_i0.mrna1	-10.9548	8.36379	1774.25	2.29928e-25	3.30667e-24		99.0117	-10.0311	0.508184	-19.7391	9.95241e-87	8.76426e-86		DEG	up_BL
ENSBTAG00000066762	8.79912	9.07654	526.73	2.43747e-25	3.45568e-24		277.412	9.78034	0.374849	26.0914	4.56572e-150	1.65943e-148		DEG	up_MII
ENSBTAG00000048643	7.79362	6.28673	526.828	2.42867e-25	3.45568e-24		37.2206	8.44227	0.473202	17.8407	3.41295e-71	1.77669e-70		DEG	up_MII
ENSBTAG00000061026	7.92864	5.73869	523.039	2.79425e-25	3.93359e-24		24.3065	8.09193	0.485922	16.6527	2.89014e-62	1.08802e-61		DEG	up_MII
ENSBTAG00000065151	7.80714	5.63204	521.8	2.92587e-25	4.09008e-24		22.2092	7.96056	0.478185	16.6474	3.15915e-62	1.18483e-61		DEG	up_MII
ENSBTAG00000069670	-5.17938	7.98162	518.489	3.31067e-25	4.56498e-24		76.312	-4.39815	0.187	-23.5195	2.57607e-122	5.72173e-121		DEG	up_BL
NODE_167700_length_1064_cov_15.744681_g6169_i12.mrna1+NODE_163588_length_1113_cov_17.139961_g6169_i11.mrna1	-3.62105	9.64109	518.119	3.35694e-25	4.56498e-24		250.898	-2.85478	0.121783	-23.4416	1.61157e-121	3.464e-120		DEG	up_BL
ENSBTAG00000066605	-4.10715	10.515	518.169	3.35058e-25	4.56498e-24		457.5	-3.32521	0.152471	-21.8088	1.91328e-105	2.91958e-104		DEG	up_BL
ENSBTAG00000056458	7.29041	5.55645	518.296	3.33472e-25	4.56498e-24		21.1544	7.76814	0.459152	16.9184	3.28996e-64	1.32327e-63		DEG	up_MII
ENSBTAG00000061354	-4.44268	9.20777	516.16	3.61287e-25	4.87981e-24		180.864	-3.66118	0.149063	-24.5614	3.27073e-133	8.95642e-132		DEG	up_BL
ENSBTAG00000064004	-8.2772	10.886	512.757	4.10751e-25	5.46324e-24		577.253	-7.51979	0.225601	-33.3322	1.3178e-243	1.64643e-241		DEG	up_BL
ENSBTAG00000037625	4.84938	6.96488	512.633	4.12681e-25	5.46324e-24		61.0109	5.71392	0.210384	27.1595	1.95329e-162	8.30771e-161		DEG	up_MII
ENSBTAG00000056497	-6.49121	11.368	512.937	4.07956e-25	5.46324e-24		811.357	-5.71305	0.230591	-24.7757	1.64079e-135	4.75354e-134		DEG	up_BL
NODE_126558_length_1688_cov_18.186840_g30057_i1.mrna1+NODE_167011_length_1072_cov_16.192965_g30057_i3.mrna1	7.88027	7.0136	511.555	4.29876e-25	5.65344e-24		63.4245	8.82024	0.459162	19.2094	3.08553e-82	2.39069e-81		DEG	up_MII
ENSBTAG00000052041	-8.32376	9.01569	505.139	5.48971e-25	7.1725e-24		156.747	-7.66431	0.329355	-23.2707	8.78951e-120	1.83023e-118		DEG	up_BL
ENSBTAG00000061142	9.98093	10.5103	504.782	5.56555e-25	7.22438e-24		755.084	10.9123	0.368477	29.6145	9.72718e-193	6.27246e-191		DEG	up_MII
ENSBTAG00000070082	-8.57602	8.13803	501.285	6.36737e-25	8.21185e-24		83.2669	-8.1229	0.494083	-16.4403	9.83551e-61	3.46148e-60		DEG	up_BL
ENSBTAG00000062896	8.19969	5.98876	500.505	6.56215e-25	8.40881e-24		29.562	8.37943	0.4999	16.7622	4.60984e-63	1.79281e-62		DEG	up_MII
ENSBTAG00000068284	8.68204	7.13444	499.813	6.74033e-25	8.58212e-24		68.9216	9.3355	0.491418	18.9971	1.80331e-80	1.32044e-79		DEG	up_MII
NODE_16075_length_7358_cov_17.120450_g5861_i0.mrna1	8.72901	7.43327	494.568	8.26636e-25	1.04585e-23		86.0438	9.52483	0.488221	19.5093	9.16144e-85	7.50562e-84		DEG	up_MII
LOC107132964	-9.45648	7.62345	489.988	9.89528e-25	1.24407e-23		58.5556	-8.93492	0.559713	-15.9634	2.29884e-57	7.38806e-57		DEG	up_BL
ENSBTAG00000059651	-7.57397	9.27613	489.033	1.02755e-24	1.28379e-23		186.019	-6.88574	0.245451	-28.0534	3.62886e-173	1.86002e-171		DEG	up_BL
ENSBTAG00000004815	-5.41901	10.1658	488.15	1.06404e-24	1.32113e-23		354.444	-4.65933	0.196883	-23.6655	8.17694e-124	1.87882e-122		DEG	up_BL
LOC101904375	-7.37386	9.2047	487.74	1.08143e-24	1.33444e-23		180.146	-6.65369	0.235777	-28.2202	3.30318e-175	1.73765e-173		DEG	up_BL
ENSBTAG00000059127	7.9419	5.75201	487.113	1.10864e-24	1.35962e-23		24.6212	8.10978	0.493635	16.4287	1.19207e-60	4.1806e-60		DEG	up_MII
LOC101902240	-3.80008	8.43452	486.125	1.153e-24	1.40539e-23		108.203	-3.01498	0.138169	-21.821	1.46777e-105	2.25698e-104		DEG	up_BL
ENSBTAG00000056033	8.64951	6.39109	485.457	1.18405e-24	1.43449e-23		39.5372	8.7975	0.510921	17.2189	1.91582e-66	8.52946e-66		DEG	up_MII
ENSBTAG00000068857	8.41034	7.13248	484.87	1.21203e-24	1.45955e-23		69.7208	9.21633	0.462509	19.9268	2.38251e-88	2.17561e-87		DEG	up_MII
ENSBTAG00000064317	8.09046	6.82921	483.192	1.2959e-24	1.5512e-23		55.4935	8.89201	0.462576	19.2228	2.38507e-82	1.85516e-81		DEG	up_MII
ENSBTAG00000068199	-4.35154	8.04769	481.125	1.4077e-24	1.67499e-23		81.2029	-3.58459	0.160049	-22.3968	4.23186e-111	7.10882e-110		DEG	up_BL
ENSBTAG00000068522	7.5689	6.34537	480.841	1.42383e-24	1.68416e-23		39.3559	8.39143	0.459987	18.2428	2.36243e-74	1.35315e-73		DEG	up_MII
ENSBTAG00000069984	-6.63364	10.2929	478.322	1.57564e-24	1.85277e-23		380.591	-5.8463	0.228271	-25.6112	1.14406e-144	3.81163e-143		DEG	up_BL
LOC101904715	8.03649	7.72185	476.506	1.69559e-24	1.98215e-23		106.26	9.04515	0.453691	19.9368	1.95212e-88	1.80661e-87		DEG	up_MII
ENSBTAG00000069208	9.14971	7.55792	475.595	1.75933e-24	2.04471e-23		94.9714	9.79789	0.527142	18.5868	4.10864e-77	2.62402e-76		DEG	up_MII
ENSBTAG00000052465	-6.33134	10.5002	475.295	1.78085e-24	2.05776e-23		444.187	-5.55328	0.236378	-23.4932	4.78851e-122	1.04046e-120		DEG	up_BL
ENSBTAG00000066305	-4.6275	7.74249	471.63	2.06743e-24	2.37516e-23		66.4477	-3.86682	0.206699	-18.7075	4.2998e-78	2.8274e-77		DEG	up_BL
NODE_90812_length_2523_cov_21.466067_g13242_i2.mrna1	8.39724	6.16761	470.724	2.14539e-24	2.45065e-23		34.1741	8.58788	0.51358	16.7216	9.12552e-63	3.50806e-62		DEG	up_MII
ENSBTAG00000063219	8.99852	10.2917	466.435	2.55895e-24	2.90644e-23		653.272	9.89806	0.256793	38.5449	0	0		DEG	up_MII
ENSBTAG00000058598	10.1432	7.8098	464.111	2.81718e-24	3.16411e-23		111.063	10.2875	0.555385	18.5232	1.34162e-76	8.32888e-76		DEG	up_MII
ENSBTAG00000064612	7.87797	6.83332	464.108	2.81746e-24	3.16411e-23		55.3228	8.75564	0.475826	18.4009	1.29192e-75	7.75537e-75		DEG	up_MII
ENSBTAG00000061657	-5.26188	9.32669	463.574	2.88063e-24	3.21291e-23		196.999	-4.48266	0.197744	-22.669	9.07078e-114	1.61897e-112		DEG	up_BL
ENSBTAG00000057475	-7.73678	7.5753	463.47	2.89306e-24	3.21291e-23		57.652	-7.21379	0.434018	-16.621	4.91407e-62	1.82588e-61		DEG	up_BL
NODE_222575_length_601_cov_3.748092_g123399_i0.mrna1+NODE_160771_length_1150_cov_2.541473_g69844_i0.mrna1+NODE_128118_length_1659_cov_7.247155_g48889_i0.mrna1	-8.18222	6.86721	463.155	2.9311e-24	3.23716e-23		34.3515	-7.81815	0.536617	-14.5693	4.4022e-48	1.08374e-47		DEG	up_BL
ENSBTAG00000067906	8.56908	8.17114	461.292	3.16743e-24	3.47895e-23		146.669	9.63658	0.461371	20.8869	7.05152e-97	8.19534e-96		DEG	up_MII
ENSBTAG00000062002	7.97156	6.16145	460.31	3.29994e-24	3.60469e-23		34.1303	8.45396	0.498728	16.951	1.89049e-64	7.71243e-64		DEG	up_MII
NODE_177874_length_952_cov_13.909714_g83005_i0.mrna1+NODE_112333_length_1980_cov_20.530215_g40514_i0.mrna1+NODE_87029_length_2637_cov_16.265234_g25097_i1.mrna1	7.92733	6.67402	460.169	3.31945e-24	3.6063e-23		49.5661	8.72757	0.478123	18.2538	1.92855e-74	1.10781e-73		DEG	up_MII
LOC112449357	-4.35878	7.19082	459.405	3.42723e-24	3.70326e-23		44.2325	-3.5935	0.186905	-19.2263	2.229e-82	1.74054e-81		DEG	up_BL
ENSBTAG00000050891	-5.25308	9.43648	457.166	3.76474e-24	4.04608e-23		211.021	-4.49748	0.17433	-25.7988	9.15801e-147	3.15636e-145		DEG	up_BL
ENSBTAG00000024487	-1.76178	11.0311	455.853	3.97853e-24	4.25298e-23		723.245	-0.987123	0.0770154	-12.8172	1.31344e-37	2.54415e-37		DEG	up_BL
ENSBTAG00000069275	6.79673	11.3131	454.469	4.21797e-24	4.46165e-23		1333.76	7.61661	0.255038	29.8647	5.66528e-196	4.19441e-194		DEG	up_MII
ENSBTAG00000068053	7.82081	6.29897	454.467	4.21837e-24	4.46165e-23		37.766	8.46856	0.476279	17.7807	9.97818e-71	5.10138e-70		DEG	up_MII
NODE_159984_length_1159_cov_16.224584_g69274_i0.mrna1	6.74055	5.95417	454.189	4.26812e-24	4.49051e-23		28.8483	7.68439	0.455772	16.8602	8.83055e-64	3.50243e-63		DEG	up_MII
NODE_54208_length_3921_cov_18.554370_g17520_i0.mrna1	8.14337	6.31952	453.419	4.4096e-24	4.61507e-23		38.3579	8.62187	0.505954	17.0408	4.09061e-65	1.72878e-64		DEG	up_MII
NODE_73371_length_3095_cov_16.121604_g24004_i0.mrna1	-12.3114	9.71336	1393.83	4.96607e-24	5.1704e-23		252.129	-11.3796	0.519377	-21.91	2.08585e-106	3.28315e-105		DEG	up_BL
ENSBTAG00000059290	4.76291	9.81392	450.2	5.05599e-24	5.23675e-23		456.96	5.55041	0.200766	27.6462	3.09929e-168	1.47511e-166		DEG	up_MII
ENSBTAG00000055855	9.03171	6.75358	449.344	5.24403e-24	5.40351e-23		53.2628	9.22721	0.539542	17.1019	1.43551e-65	6.19779e-65		DEG	up_MII
ENSBTAG00000064501	7.04071	9.49829	447.05	5.78509e-24	5.93046e-23		376.912	7.89243	0.264619	29.8256	1.82003e-195	1.29937e-193		DEG	up_MII
ENSBTAG00000063353	-3.28169	8.4118	446.707	5.87092e-24	5.98774e-23		107.518	-2.46597	0.128108	-19.2491	1.43604e-82	1.13017e-81		DEG	up_BL
ENSBTAG00000054899	-5.42351	9.06121	444.583	6.43281e-24	6.5275e-23		165.3	-4.66311	0.21866	-21.3258	6.53707e-101	8.88953e-100		DEG	up_BL
ENSBTAG00000068963	7.65179	6.16962	443.698	6.68347e-24	6.74761e-23		33.6689	8.30126	0.46865	17.7132	3.31944e-70	1.64247e-69		DEG	up_MII
ENSBTAG00000064618	-3.45797	7.84817	443.406	6.76828e-24	6.79889e-23		72.631	-2.67475	0.144633	-18.4934	2.33324e-76	1.43512e-75		DEG	up_BL
NODE_67166_length_3331_cov_16.843270_g227_i17.mrna1+NODE_58039_length_3735_cov_17.559595_g227_i14.mrna1	7.57946	6.55726	441.356	7.39701e-24	7.39331e-23		45.3193	8.47024	0.456542	18.553	7.70795e-77	4.86063e-76		DEG	up_MII
ENSBTAG00000059119	6.97854	5.56482	440.339	7.7312e-24	7.68889e-23		21.3338	7.64273	0.463297	16.4964	3.89325e-61	1.39224e-60		DEG	up_MII
NODE_122500_length_1766_cov_15.081705_g45800_i0.mrna1+NODE_270757_length_339_cov_27.564885_g171229_i0.mrna1	6.05264	6.08629	438.753	8.28456e-24	8.19844e-23		31.7562	7.04823	0.422224	16.6931	1.47049e-62	5.63126e-62		DEG	up_MII
ENSBTAG00000064348	7.77964	5.99268	436.791	9.02675e-24	8.88891e-23		29.4946	8.24085	0.477372	17.2629	8.94487e-67	4.04543e-66		DEG	up_MII
NODE_204343_length_718_cov_20.380655_g28711_i9.mrna1+NODE_134799_length_1539_cov_20.074555_g28711_i3.mrna1	6.99843	6.1985	436.606	9.10026e-24	8.91736e-23		34.7553	7.94819	0.451495	17.6041	2.2897e-69	1.10027e-68		DEG	up_MII
ENSBTAG00000065396	7.70274	6.1981	435.923	9.37737e-24	9.14408e-23		34.408	8.33289	0.480608	17.3382	2.42036e-67	1.11482e-66		DEG	up_MII
ENSBTAG00000058880	7.80888	6.01404	434.767	9.86612e-24	9.57396e-23		30.4582	8.28985	0.490751	16.8922	5.13734e-64	2.05803e-63		DEG	up_MII
ENSBTAG00000057500	7.30014	5.56808	434.578	9.94869e-24	9.60745e-23		21.5467	7.78463	0.479999	16.218	3.76246e-59	1.25562e-58		DEG	up_MII
ENSBTAG00000063684	7.46775	6.78919	432.175	1.10621e-23	1.06313e-22		53.7435	8.44895	0.486206	17.3773	1.22604e-67	5.69966e-67		DEG	up_MII
ENSBTAG00000050737	-8.68233	7.13057	431.926	1.11847e-23	1.06977e-22		42.3543	-8.29011	0.556066	-14.9085	2.90237e-50	7.5841e-50		DEG	up_BL
ENSBTAG00000062758	7.39308	6.16954	431.716	1.12889e-23	1.07459e-22		34.1772	8.19356	0.455591	17.9845	2.57793e-72	1.39656e-71		DEG	up_MII
LOC104975006	7.72513	5.55682	431.581	1.13569e-23	1.07595e-22		20.9102	7.8732	0.495253	15.8973	6.61205e-57	2.11142e-56		DEG	up_MII
ENSBTAG00000065520	8.20538	7.74777	427.474	1.36345e-23	1.28563e-22		107.128	9.19732	0.479333	19.1877	4.68608e-82	3.61678e-81		DEG	up_MII
ENSBTAG00000067731	8.07112	7.7511	427.109	1.38588e-23	1.30065e-22		108.733	9.08446	0.482449	18.8299	4.29726e-79	2.95197e-78		DEG	up_MII
ENSBTAG00000064668	-2.97609	8.44826	424.63	1.54892e-23	1.44686e-22		112.402	-2.19892	0.129316	-17.0042	7.64428e-65	3.17031e-64		DEG	up_BL
LOC132343000	-7.46952	6.81197	423.631	1.62015e-23	1.50637e-22		32.9871	-7.08922	0.516312	-13.7305	6.66822e-43	1.4584e-42		DEG	up_BL
NODE_36742_length_5009_cov_18.018451_g12060_i0.mrna1	6.46227	5.85663	422.461	1.70802e-23	1.58071e-22		26.7252	7.43687	0.455537	16.3255	6.50049e-60	2.23273e-59		DEG	up_MII
NODE_88589_length_2591_cov_13.475338_g25669_i1.mrna1+NODE_162439_length_1128_cov_13.187441_g71075_i0.mrna1	6.77239	6.82018	422.242	1.725e-23	1.58906e-22		54.9409	7.74071	0.427428	18.11	2.65829e-73	1.46793e-72		DEG	up_MII
ENSBTAG00000066607	8.15984	7.4501	420.747	1.84581e-23	1.69256e-22		87.7951	9.15814	0.469448	19.5083	9.33087e-85	7.61323e-84		DEG	up_MII
ENSBTAG00000061866	4.24188	9.9414	420.083	1.90232e-23	1.72851e-22		500.297	5.06227	0.184093	27.4984	1.8342e-166	8.33309e-165		DEG	up_MII
ENSBTAG00000060455	-6.05845	8.46077	420.15	1.89656e-23	1.72851e-22		107.092	-5.30966	0.211163	-25.1449	1.60856e-139	4.94694e-138		DEG	up_BL
ENSBTAG00000068343	7.74804	6.25148	419.664	1.93889e-23	1.75378e-22		35.9624	8.39281	0.48308	17.3736	1.30864e-67	6.06954e-67		DEG	up_MII
ENSBTAG00000061669	8.03631	8.05888	419.177	1.98227e-23	1.77696e-22		134.242	9.02083	0.414904	21.742	8.22609e-105	1.22716e-103		DEG	up_MII
LOC101906791	-7.26871	7.32662	419.177	1.9823e-23	1.77696e-22		47.2535	-6.72668	0.40207	-16.7301	7.9099e-63	3.04661e-62		DEG	up_BL
ENSBTAG00000056995	7.73706	6.70904	418.757	2.02055e-23	1.80316e-22		51.0895	8.63913	0.472944	18.2667	1.52427e-74	8.88343e-74		DEG	up_MII
NODE_164230_length_1105_cov_16.666342_g23683_i7.mrna1	7.87289	6.38024	418.327	2.0606e-23	1.83073e-22		39.5946	8.53747	0.470786	18.1345	1.70205e-73	9.4774e-73		DEG	up_MII
ENSBTAG00000063232	-8.23998	7.55651	417.98	2.09344e-23	1.85168e-22		55.8624	-7.85079	0.513949	-15.2754	1.11495e-52	3.15246e-52		DEG	up_BL
NODE_248118_length_464_cov_3.237726_g148599_i0.mrna1	7.41435	5.29155	417.812	2.10957e-23	1.85772e-22		17.2293	7.59989	0.50343	15.0962	1.71432e-51	4.6625e-51		DEG	up_MII
ENSBTAG00000054074	3.54126	10.0192	417.22	2.1674e-23	1.90028e-22		518.85	4.33407	0.162606	26.6539	1.61303e-156	6.32246e-155		DEG	up_MII
ENSBTAG00000001221	5.65329	9.91541	415.415	2.35413e-23	2.05498e-22		504.243	6.4709	0.253811	25.495	2.24055e-143	7.34241e-142		DEG	up_MII
ENSBTAG00000058996	-4.42225	9.61455	414.334	2.47405e-23	2.15027e-22		247.98	-3.66096	0.201159	-18.1993	5.22823e-74	2.9691e-73		DEG	up_BL
ENSBTAG00000064634	-7.45283	8.45774	413.992	2.51325e-23	2.17489e-22		105.697	-6.79086	0.274382	-24.7497	3.12678e-135	8.92919e-134		DEG	up_BL
ENSBTAG00000068393	-6.35161	9.26369	413.804	2.53505e-23	2.1843e-22		185.829	-5.59491	0.183834	-30.4345	1.92011e-203	1.47627e-201		DEG	up_BL
ENSBTAG00000057227	7.96077	6.71212	413.35	2.58864e-23	2.21141e-22		50.9471	8.76973	0.463032	18.9398	5.3602e-80	3.8268e-79		DEG	up_MII
ENSBTAG00000063185	-3.36455	12.0804	413.365	2.58695e-23	2.21141e-22		1377.3	-2.57614	0.143433	-17.9606	3.96533e-72	2.14235e-71		DEG	up_BL
ENSBTAG00000068972	-8.92351	7.3616	412.94	2.63813e-23	2.24409e-22		48.5911	-8.49591	0.559382	-15.188	4.24482e-52	1.18181e-51		DEG	up_BL
ENSBTAG00000064264	-5.54053	7.82931	412.287	2.71884e-23	2.30295e-22		68.2132	-4.79495	0.238987	-20.0636	1.53463e-89	1.46781e-88		DEG	up_BL
ENSBTAG00000058514	-6.86166	8.38796	412.06	2.74747e-23	2.31738e-22		101.221	-6.13853	0.282447	-21.7334	9.92788e-105	1.47006e-103		DEG	up_BL
ENSBTAG00000067814	7.67552	5.90068	411.064	2.87709e-23	2.41651e-22		27.3697	8.13532	0.480158	16.943	2.16801e-64	8.79077e-64		DEG	up_MII
ENSBTAG00000068068	-5.2374	9.84643	410.709	2.92484e-23	2.44634e-22		281.646	-4.44942	0.21256	-20.9325	2.70651e-97	3.18254e-96		DEG	up_BL
LOC132343307	-5.76291	11.1244	409.81	3.04947e-23	2.53995e-22		693.83	-5.01176	0.230262	-21.7655	4.92878e-105	7.40799e-104		DEG	up_BL
ENSBTAG00000066561	7.10096	7.49816	408.785	3.19831e-23	2.65288e-22		90.1305	8.06241	0.391237	20.6075	2.35262e-94	2.55592e-93		DEG	up_MII
NODE_129389_length_1634_cov_17.222864_g49610_i0.mrna1+NODE_187186_length_859_cov_20.329923_g49610_i1.mrna1	6.51397	6.03859	407.29	3.42938e-23	2.83278e-22		30.7958	7.51596	0.455103	16.5148	2.86889e-61	1.03518e-60		DEG	up_MII
NODE_67727_length_3307_cov_19.967183_g13945_i2.mrna1	7.79215	6.53964	406.123	3.62172e-23	2.97935e-22		44.7185	8.5785	0.462761	18.5376	1.02613e-76	6.4302e-76		DEG	up_MII
ENSBTAG00000067327	-4.26979	9.57289	404.172	3.96903e-23	3.25167e-22		235.683	-3.48464	0.181644	-19.1839	5.04161e-82	3.87622e-81		DEG	up_BL
ENSBTAG00000059023	-5.79304	8.67727	401.107	4.5871e-23	3.7427e-22		124.415	-5.03524	0.18864	-26.6923	5.78658e-157	2.31347e-155		DEG	up_BL
ENSBTAG00000069672	-7.51184	6.21586	400.562	4.707e-23	3.82492e-22		21.722	-7.15374	0.536829	-13.3259	1.63606e-40	3.37511e-40		DEG	up_BL
ENSBTAG00000060682	-6.66756	8.63133	399.847	4.86953e-23	3.92508e-22		119.032	-5.93918	0.247881	-23.9597	7.31304e-127	1.80479e-125		DEG	up_BL
ENSBTAG00000059614	7.43769	5.68421	399.849	4.86915e-23	3.92508e-22		23.4969	7.9178	0.499274	15.8586	1.22552e-56	3.88858e-56		DEG	up_MII
ENSBTAG00000011844	-5.58062	9.12581	398.361	5.22642e-23	4.19583e-22		169.301	-4.75725	0.187909	-25.3167	2.0912e-141	6.63541e-140		DEG	up_BL
ENSBTAG00000048228	-6.96639	8.7734	397.324	5.49151e-23	4.39101e-22		131.642	-6.24953	0.270604	-23.0947	5.23518e-118	1.01603e-116		DEG	up_BL
ENSBTAG00000060034	8.3599	10.3954	396.205	5.79361e-23	4.61412e-22		710.688	9.22348	0.365217	25.2548	1.00352e-140	3.13442e-139		DEG	up_MII
ENSBTAG00000061537	8.1776	5.96498	395.894	5.88059e-23	4.6648e-22		28.5939	8.32985	0.521309	15.9787	1.79857e-57	5.7896e-57		DEG	up_MII
ENSBTAG00000058551	7.3454	6.68689	393.703	6.53345e-23	5.1622e-22		50.3259	8.35581	0.455827	18.3311	4.67227e-75	2.77147e-74		DEG	up_MII
ENSBTAG00000052803	2.82305	11.4059	392.554	6.90577e-23	5.43489e-22		1335.33	3.63785	0.130185	27.9437	7.87314e-172	3.9346e-170		DEG	up_MII
ENSBTAG00000055471	8.02652	6.52282	392.291	6.99434e-23	5.48302e-22		44.662	8.71078	0.493853	17.6384	1.24935e-69	6.06177e-69		DEG	up_MII
ENSBTAG00000059807	7.19863	6.19113	391.433	7.29068e-23	5.693e-22		34.4094	8.07052	0.462804	17.4383	4.22387e-68	1.97741e-67		DEG	up_MII
ENSBTAG00000059485	-6.60674	9.05983	390.823	7.50951e-23	5.84106e-22		160.884	-5.82304	0.204401	-28.4882	1.63825e-178	9.63193e-177		DEG	up_BL
ENSBTAG00000055902	-4.94117	7.62478	390.267	7.71497e-23	5.97761e-22		59.7146	-4.14525	0.198558	-20.8768	8.70827e-97	1.00623e-95		DEG	up_BL
ENSBTAG00000063477	8.24827	6.96665	390.054	7.7949e-23	6.01622e-22		60.5975	9.01753	0.510979	17.6476	1.06254e-69	5.19318e-69		DEG	up_MII
NODE_24614_length_6138_cov_16.523181_g8122_i1.mrna1+NODE_100030_length_2274_cov_15.731907_g8122_i2.mrna1	7.80207	6.55934	389.481	8.01541e-23	6.16261e-22		45.4748	8.60351	0.482037	17.8482	2.98278e-71	1.55681e-70		DEG	up_MII
ENSBTAG00000063894	5.1348	10.4726	387.81	8.6953e-23	6.65973e-22		731.145	5.95751	0.222704	26.7508	1.20966e-157	4.9349e-156		DEG	up_MII
ENSBTAG00000047098	-8.11347	7.46864	387.387	8.87697e-23	6.77292e-22		53.295	-7.76952	0.532796	-14.5825	3.62813e-48	8.97602e-48		DEG	up_BL
ENSBTAG00000065401	-7.59586	8.62751	386.012	9.49526e-23	7.21712e-22		118.578	-6.91543	0.310089	-22.3014	3.57949e-110	5.96283e-109		DEG	up_BL
ENSBTAG00000066782	9.20981	10.3064	385.821	9.58491e-23	7.23028e-22		661.736	10.1013	0.429579	23.5143	2.91268e-122	6.39829e-121		DEG	up_MII
ENSBTAG00000068361	7.32493	5.22068	385.847	9.57249e-23	7.23028e-22		15.8763	7.48365	0.498247	15.02	5.43407e-51	1.45418e-50		DEG	up_MII
NODE_88098_length_2606_cov_8.948201_g29620_i0.mrna1+NODE_217168_length_631_cov_45.732852_g118140_i0.mrna1	-7.97986	6.67458	383.691	1.06434e-22	7.99853e-22		29.5341	-7.60985	0.541476	-14.0539	7.29027e-45	1.67316e-44		DEG	up_BL
ENSBTAG00000062846	-6.57914	10.102	382.004	1.15689e-22	8.66153e-22		333.284	-5.79812	0.252357	-22.9759	8.12778e-117	1.54737e-115		DEG	up_BL
ENSBTAG00000069599	7.20436	6.93718	379.408	1.31609e-22	9.81665e-22		59.8032	8.21638	0.460595	17.8386	3.54237e-71	1.83927e-70		DEG	up_MII
ENSBTAG00000068038	-5.24011	6.91062	379.141	1.3337e-22	9.91105e-22		36.3306	-4.53863	0.257279	-17.6409	1.19589e-69	5.81649e-69		DEG	up_BL
LOC101905153	9.02547	10.31	378.633	1.36797e-22	1.0128e-21		657.296	9.9205	0.410273	24.1802	3.59044e-129	9.4438e-128		DEG	up_MII
ENSBTAG00000056454	7.72537	7.18807	376.135	1.55018e-22	1.14347e-21		71.1988	8.7238	0.486533	17.9305	6.81273e-72	3.66093e-71		DEG	up_MII
ENSBTAG00000061328	7.57576	6.1014	375.944	1.56505e-22	1.1502e-21		31.7962	8.21984	0.487162	16.8729	7.12127e-64	2.83193e-63		DEG	up_MII
ENSBTAG00000063121	7.71969	7.7335	373.931	1.73209e-22	1.2683e-21		106.541	8.69253	0.42707	20.3539	4.28954e-92	4.2874e-91		DEG	up_MII
ENSBTAG00000065539	-6.43495	9.13807	373.481	1.77185e-22	1.29268e-21		173.007	-5.71968	0.254326	-22.4896	5.24886e-112	9.04523e-111		DEG	up_BL
ENSBTAG00000057157	6.72653	6.25245	372.666	1.84642e-22	1.34218e-21		36.1049	7.73826	0.453423	17.0663	2.64401e-65	1.12695e-64		DEG	up_MII
ENSBTAG00000023169	-4.34243	9.70084	372.148	1.89557e-22	1.37292e-21		255.601	-3.54472	0.178172	-19.8949	4.50278e-88	4.09139e-87		DEG	up_BL
ENSBTAG00000059855	-7.63747	7.54149	371.871	1.92233e-22	1.38727e-21		55.0035	-7.1303	0.446166	-15.9813	1.72596e-57	5.56484e-57		DEG	up_BL
ENSBTAG00000031774	-4.72536	11.04	369.912	2.12365e-22	1.52298e-21		649.8	-3.90839	0.209785	-18.6305	1.81845e-77	1.17261e-76		DEG	up_BL
NODE_142817_length_1407_cov_16.381955_g57682_i0.mrna1+NODE_193718_length_801_cov_12.907459_g96385_i0.mrna1	6.34559	6.43165	369.894	2.12562e-22	1.52298e-21		41.3909	7.33123	0.430579	17.0264	5.2286e-65	2.20041e-64		DEG	up_MII
NODE_72704_length_3120_cov_17.803812_g23759_i0.mrna1	8.17297	7.11726	368.804	2.24731e-22	1.60442e-21		68.6118	9.06536	0.512719	17.681	5.87788e-70	2.89406e-69		DEG	up_MII
ENSBTAG00000029796	8.42558	7.97619	368.246	2.31229e-22	1.64334e-21		127.557	9.437	0.465851	20.2575	3.04789e-91	3.0162e-90		DEG	up_MII
NODE_234911_length_533_cov_69.611842_g135497_i0.mrna1	7.0147	5.8472	368.127	2.32649e-22	1.64334e-21		26.6801	7.83556	0.471119	16.6318	4.10002e-62	1.53482e-61		DEG	up_MII
LOC107132679	-2.88096	7.5198	368.128	2.32632e-22	1.64334e-21		58.8367	-2.11065	0.138919	-15.1934	3.91273e-52	1.0924e-51		DEG	up_BL
ENSBTAG00000039132	-7.42926	7.2856	367.718	2.37573e-22	1.67222e-21		45.6418	-6.89058	0.449027	-15.3456	3.79123e-53	1.0936e-52		DEG	up_BL
ENSBTAG00000065454	10.1451	8.54728	367.32	2.42473e-22	1.70071e-21		186.57	10.7729	0.580022	18.5733	5.28476e-77	3.34311e-76		DEG	up_MII
ENSBTAG00000066519	7.64628	6.42123	366.364	2.54666e-22	1.77912e-21		40.7944	8.44966	0.463376	18.235	2.72257e-74	1.55497e-73		DEG	up_MII
ENSBTAG00000024561	-1.88563	13.3042	366.306	2.55432e-22	1.77912e-21		3452.03	-1.09591	0.0867822	-12.6283	1.47511e-36	2.79233e-36		DEG	up_BL
ENSBTAG00000066202	6.67558	5.29604	365.379	2.67912e-22	1.85957e-21		17.1154	7.3237	0.474221	15.4437	8.3242e-54	2.44707e-53		DEG	up_MII
LOC132343532	7.22258	5.48897	362.872	3.04991e-22	2.10961e-21		19.9882	7.67706	0.486849	15.7689	5.09598e-56	1.58181e-55		DEG	up_MII
ENSBTAG00000065233	-4.60433	9.82338	362.645	3.08596e-22	2.12719e-21		282.351	-3.85402	0.193355	-19.9323	2.1348e-88	1.96658e-87		DEG	up_BL
NODE_154436_length_1234_cov_10.513397_g65366_i0.mrna1	6.07004	6.90577	361.395	3.29315e-22	2.2622e-21		58.8515	7.01034	0.324923	21.5754	3.05781e-103	4.33515e-102		DEG	up_MII
ENSBTAG00000058517	7.36425	6.84931	359.7	3.59753e-22	2.46283e-21		56.8631	8.39835	0.447548	18.7653	1.45264e-78	9.71181e-78		DEG	up_MII
ENSBTAG00000069125	7.32562	5.88452	359.372	3.65974e-22	2.49687e-21		27.0773	7.98688	0.464703	17.187	3.3203e-66	1.45874e-65		DEG	up_MII
ENSBTAG00000039886	-3.27618	10.4967	359.14	3.70454e-22	2.51884e-21		466.436	-2.51461	0.159417	-15.7738	4.71039e-56	1.4644e-55		DEG	up_BL
NODE_257292_length_416_cov_2.769912_g157764_i0.mrna1+NODE_65618_length_3394_cov_19.653904_g3235_i19.mrna1	6.63537	6.71855	358.479	3.8351e-22	2.59877e-21		51.1118	7.62453	0.416886	18.2892	1.0083e-74	5.89354e-74		DEG	up_MII
ENSBTAG00000067177	-5.85663	6.80449	358.301	3.87094e-22	2.61419e-21		33.2451	-5.19426	0.302533	-17.1692	4.51658e-66	1.97997e-65		DEG	up_BL
ENSBTAG00000069587	6.87575	5.48508	357.46	4.04585e-22	2.71628e-21		19.9687	7.54028	0.464806	16.2224	3.50079e-59	1.17221e-58		DEG	up_MII
LOC101903564	-7.77567	6.46885	357.443	4.04928e-22	2.71628e-21		25.6817	-7.40362	0.538252	-13.7549	4.75705e-43	1.04383e-42		DEG	up_BL
ENSBTAG00000034676	-2.99943	7.84289	357.312	4.07737e-22	2.72597e-21		73.2951	-2.20399	0.142219	-15.4972	3.62477e-54	1.07826e-53		DEG	up_BL
ENSBTAG00000059602	7.66678	8.01679	356.666	4.21834e-22	2.81082e-21		133.512	8.64872	0.412155	20.9841	9.15484e-98	1.12273e-96		DEG	up_MII
ENSBTAG00000059314	-3.02899	8.18965	356.483	4.25932e-22	2.8287e-21		92.415	-2.22156	0.134434	-16.5253	2.41382e-61	8.74134e-61		DEG	up_BL
LOC132345741	-2.59912	9.81555	356.168	4.33065e-22	2.86655e-21		294.279	-1.82205	0.115595	-15.7623	5.6512e-56	1.75143e-55		DEG	up_BL
ENSBTAG00000065008	10.0416	13.7343	363.007	4.47986e-22	2.95552e-21		7162.7	10.889	0.416333	26.1545	8.75164e-151	3.36433e-149		DEG	up_MII
ENSBTAG00000066730	8.19688	6.91523	355.362	4.51865e-22	2.97131e-21		59.3283	8.98864	0.532092	16.893	5.06411e-64	2.03276e-63		DEG	up_MII
ENSBTAG00000059038	7.25803	5.80432	354.804	4.65402e-22	3.05029e-21		25.5845	7.90435	0.47738	16.5578	1.40722e-61	5.13328e-61		DEG	up_MII
ENSBTAG00000067290	-2.6404	9.00146	353.616	4.95665e-22	3.23802e-21		166.213	-1.83263	0.113681	-16.1208	1.82221e-58	5.96169e-58		DEG	up_BL
NODE_142499_length_1412_cov_8.919101_g57474_i0.mrna1+NODE_50761_length_4099_cov_17.086275_g16428_i0.mrna1	7.28825	5.18236	352.28	5.32131e-22	3.46492e-21		15.6279	7.45569	0.5154	14.4658	1.99185e-47	4.81465e-47		DEG	up_MII
ENSBTAG00000066760	7.21979	6.02728	352.114	5.36853e-22	3.48431e-21		30.1275	8.01154	0.479895	16.6944	1.44033e-62	5.52633e-62		DEG	up_MII
LOC101902037	-7.22997	7.4863	351.598	5.51835e-22	3.56996e-21		53.2621	-6.64965	0.409917	-16.2219	3.52876e-59	1.1796e-58		DEG	up_BL
ENSBTAG00000067347	-8.45171	7.63551	351.519	5.5417e-22	3.5735e-21		60.7489	-8.1271	0.551077	-14.7477	3.18488e-49	8.12063e-49		DEG	up_BL
ENSBTAG00000065273	7.61637	6.13665	351.314	5.60277e-22	3.60127e-21		32.7055	8.2602	0.510553	16.1789	7.1008e-59	2.3462e-58		DEG	up_MII
ENSBTAG00000064350	-7.47242	8.92499	350.413	5.87906e-22	3.76674e-21		146.112	-6.77607	0.269947	-25.1015	4.78698e-139	1.44987e-137		DEG	up_BL
ENSBTAG00000068017	7.48392	6.65921	349.031	6.33112e-22	4.04342e-21		49.2059	8.4467	0.456524	18.5022	1.98148e-76	1.22631e-75		DEG	up_MII
ENSBTAG00000057766	7.37147	7.20646	348.324	6.57642e-22	4.18671e-21		72.4012	8.36364	0.454322	18.4091	1.11131e-75	6.69127e-75		DEG	up_MII
ENSBTAG00000069359	7.90907	6.86302	347.325	6.93989e-22	4.40408e-21		56.7299	8.78914	0.483197	18.1895	6.2453e-74	3.52665e-73		DEG	up_MII
ENSBTAG00000064149	7.51589	6.27481	347.098	7.02543e-22	4.44425e-21		36.6615	8.29243	0.480522	17.2571	9.89103e-67	4.46324e-66		DEG	up_MII
LOC101902862	4.63275	9.36797	346.803	7.13828e-22	4.5014e-21		330.579	5.42847	0.213114	25.4721	4.01576e-143	1.29476e-141		DEG	up_MII
ENSBTAG00000060192	-6.98622	8.89225	346.72	7.17056e-22	4.50753e-21		144.205	-6.26757	0.299224	-20.9461	2.03707e-97	2.43839e-96		DEG	up_BL
ENSBTAG00000059682	10.9069	7.9729	1850.54	7.30239e-22	4.57601e-21		127.82	10.619	0.446774	23.7682	7.12267e-125	1.71545e-123		DEG	up_MII
ENSBTAG00000057774	7.98943	6.48788	345.924	7.48585e-22	4.67632e-21		42.9849	8.65456	0.508764	17.0109	6.81328e-65	2.84337e-64		DEG	up_MII
ENSBTAG00000061311	8.11164	7.05673	344.978	7.87957e-22	4.90693e-21		64.3655	8.9731	0.506296	17.723	2.78526e-70	1.38501e-69		DEG	up_MII
NODE_83678_length_2741_cov_7.528904_g27038_i1.mrna1+NODE_109152_length_2054_cov_8.256955_g27038_i2.mrna1+NODE_78943_length_2901_cov_11.596671_g26061_i0.mrna1+NODE_142243_length_1416_cov_11.562360_g57319_i0.mrna1	-7.25712	9.58474	344.61	8.03869e-22	4.99048e-21		227.027	-6.47673	0.315605	-20.5216	1.37992e-93	1.45182e-92		DEG	up_BL
ENSBTAG00000047441	-4.22728	11.5849	344.416	8.1238e-22	5.0277e-21		964.369	-3.48187	0.186537	-18.6658	9.39039e-78	6.07488e-77		DEG	up_BL
LOC132343182	8.32891	7.99728	342.743	8.89891e-22	5.49041e-21		131.282	9.36666	0.522626	17.9223	7.89745e-72	4.22112e-71		DEG	up_MII
ENSBTAG00000069765	7.01408	6.62051	341.645	9.44931e-22	5.81205e-21		47.1172	8.00104	0.482235	16.5916	8.01706e-62	2.9514e-61		DEG	up_MII
LOC112447410	1.87503	10.0009	340.662	9.97214e-22	6.11482e-21		478.134	2.67929	0.0972858	27.5404	5.77239e-167	2.68349e-165		DEG	up_MII
ENSBTAG00000062686	6.73393	5.77908	340.234	1.02094e-21	6.24115e-21		25.0669	7.61074	0.456217	16.6823	1.76383e-62	6.72881e-62		DEG	up_MII
ENSBTAG00000023666	9.18732	10.7719	343.242	1.0771e-21	6.5644e-21		903.022	10.0199	0.529936	18.9078	9.83546e-80	6.97202e-79		DEG	up_MII
LOC132346372	2.18934	9.82977	339.056	1.08933e-21	6.61876e-21		429.72	2.97836	0.0975079	30.5448	6.63385e-205	5.30443e-203		DEG	up_MII
ENSBTAG00000066108	8.9492	8.76075	338.458	1.12583e-21	6.81983e-21		220.654	9.95842	0.501318	19.8645	8.26287e-88	7.37387e-87		DEG	up_MII
ENSBTAG00000056647	7.40915	5.66516	338.36	1.13193e-21	6.83603e-21		22.7443	7.86745	0.497062	15.8279	1.99831e-56	6.29074e-56		DEG	up_MII
LOC112442246	-1.73748	10.2687	336.454	1.25791e-21	7.57398e-21		424.415	-0.934779	0.0844668	-11.0668	1.81739e-28	3.04268e-28		DEG	up_BL
ENSBTAG00000059722	7.25209	5.8162	334.906	1.37096e-21	8.2299e-21		25.7864	7.91817	0.505372	15.668	2.50289e-55	7.66198e-55		DEG	up_MII
ENSBTAG00000057640	7.27415	6.27993	334.472	1.40453e-21	8.40615e-21		36.7332	8.16234	0.471663	17.3055	4.27778e-67	1.9479e-66		DEG	up_MII
NODE_142868_length_1406_cov_15.454477_g57718_i0.mrna1	-7.54754	7.59802	334.307	1.41753e-21	8.43348e-21		57.2412	-6.99655	0.429878	-16.2757	1.4693e-59	4.98665e-59		DEG	up_BL
ENSBTAG00000069471	9.01393	6.73263	334.353	1.4139e-21	8.43348e-21		54.0934	9.24924	0.590334	15.6678	2.51136e-55	7.67616e-55		DEG	up_MII
ENSBTAG00000057777	-4.46933	7.15039	333.097	1.51677e-21	8.99713e-21		43.6904	-3.74744	0.223942	-16.734	7.41021e-63	2.85966e-62		DEG	up_BL
ENSBTAG00000056063	7.40627	5.28758	332.997	1.52524e-21	9.02059e-21		16.719	7.55701	0.519188	14.5554	5.39477e-48	1.32483e-47		DEG	up_MII
ENSBTAG00000038619	-6.70822	7.30551	332.795	1.54262e-21	9.09647e-21		47.4831	-6.06533	0.364061	-16.6602	2.55156e-62	9.66015e-62		DEG	up_BL
ENSBTAG00000068575	7.16919	7.2214	332.64	1.55609e-21	9.14892e-21		74.447	8.17033	0.412966	19.7845	4.04964e-87	3.59788e-86		DEG	up_MII
ENSBTAG00000055384	9.09531	7.20949	330.463	1.75868e-21	1.03097e-20		71.368	9.5178	0.56731	16.7771	3.59127e-63	1.40214e-62		DEG	up_MII
ENSBTAG00000068939	-7.80572	6.82716	330.339	1.77101e-21	1.03516e-20		33.5519	-7.44658	0.552414	-13.4801	2.04922e-41	4.31654e-41		DEG	up_BL
ENSBTAG00000058368	9.18829	9.17333	330.01	1.80417e-21	1.05147e-20		290.714	10.136	0.535187	18.9391	5.43136e-80	3.86381e-79		DEG	up_MII
ENSBTAG00000058040	8.32718	7.90826	329.085	1.90105e-21	1.10452e-20		119.109	9.3354	0.492145	18.9688	3.08854e-80	2.23696e-79		DEG	up_MII
NODE_40378_length_4731_cov_18.428449_g12820_i1.mrna1	7.72392	6.89013	329.037	1.90625e-21	1.10452e-20		58.3924	8.70074	0.467955	18.5931	3.65343e-77	2.34077e-76		DEG	up_MII
ENSBTAG00000021814	4.62646	9.53656	328.399	1.97642e-21	1.14187e-20		384.868	5.47626	0.231672	23.638	1.57018e-123	3.5668e-122		DEG	up_MII
ENSBTAG00000058675	7.1851	6.20325	327.466	2.08397e-21	1.20053e-20		35.103	8.09093	0.466312	17.3509	1.94211e-67	8.98674e-67		DEG	up_MII
ENSBTAG00000062889	7.11397	5.68124	325.832	2.28727e-21	1.31387e-20		23.1718	7.75694	0.49255	15.7486	7.02727e-56	2.17118e-55		DEG	up_MII
LOC112448796	-5.28411	7.73641	325.477	2.33413e-21	1.33312e-20		64.0074	-4.53454	0.241483	-18.7779	1.14539e-78	7.73526e-78		DEG	up_BL
ENSBTAG00000067139	7.75063	6.91374	325.524	2.32786e-21	1.33312e-20		58.8228	8.70835	0.465616	18.7028	4.69298e-78	3.07583e-77		DEG	up_MII
ENSBTAG00000069877	6.86413	6.84853	325.016	2.39643e-21	1.3648e-20		56.2598	7.87501	0.438919	17.9418	5.55879e-72	2.99515e-71		DEG	up_MII
ENSBTAG00000067589	7.4046	6.58689	323.921	2.55168e-21	1.4491e-20		45.9554	8.35441	0.479292	17.4307	4.82397e-68	2.25307e-67		DEG	up_MII
ENSBTAG00000057055	7.82405	7.66712	323.156	2.66636e-21	1.50993e-20		101.527	8.84867	0.439482	20.1343	3.69602e-90	3.56925e-89		DEG	up_MII
ENSBTAG00000067758	6.52825	7.31423	323.087	2.67698e-21	1.51166e-20		79.5397	7.45522	0.331425	22.4944	4.70931e-112	8.186e-111		DEG	up_MII
ENSBTAG00000066569	7.09948	6.5461	319.421	3.30899e-21	1.86328e-20		45.3795	8.07853	0.451885	17.8774	1.76977e-71	9.2612e-71		DEG	up_MII
ENSBTAG00000067391	7.45245	7.06548	319.17	3.35769e-21	1.88439e-20		67.3215	8.50956	0.495761	17.1646	4.8851e-66	2.13683e-65		DEG	up_MII
NODE_135469_length_1527_cov_18.316552_g28696_i2.mrna1	7.08887	6.27767	319.131	3.36531e-21	1.88439e-20		37.0217	8.04079	0.476273	16.8827	6.03045e-64	2.40616e-63		DEG	up_MII
ENSBTAG00000056313	6.57956	10.031	318.956	3.39976e-21	1.89307e-20		542.637	7.40381	0.304047	24.3509	5.6714e-131	1.51162e-129		DEG	up_MII
ENSBTAG00000059946	6.10791	5.39442	318.981	3.39484e-21	1.89307e-20		18.429	7.03249	0.453978	15.4908	4.002e-54	1.18518e-53		DEG	up_MII
ENSBTAG00000066912	6.88229	6.07569	318.68	3.45485e-21	1.9184e-20		31.2405	7.79769	0.468948	16.6281	4.3657e-62	1.63122e-61		DEG	up_MII
ENSBTAG00000063823	-5.66261	8.44673	318.565	3.47799e-21	1.9259e-20		103.404	-4.87802	0.264613	-18.4345	6.94241e-76	4.19271e-75		DEG	up_BL
ENSBTAG00000054988	2.99967	10.2817	317.565	3.68693e-21	2.03596e-20		614.961	3.80941	0.160011	23.8071	2.8171e-125	6.86755e-124		DEG	up_MII
ENSBTAG00000063237	-2.36628	10.407	317.055	3.79849e-21	2.09179e-20		450.716	-1.57022	0.125373	-12.5244	5.4905e-36	1.03153e-35		DEG	up_BL
ENSBTAG00000057910	5.9846	8.97088	316.498	3.92441e-21	2.15519e-20		260.362	6.83789	0.251305	27.2095	5.00887e-163	2.17668e-161		DEG	up_MII
NODE_66425_length_3361_cov_15.720463_g11995_i4.mrna1+NODE_60400_length_3622_cov_16.954302_g11995_i3.mrna1	7.06916	7.69937	314.535	4.40411e-21	2.41201e-20		104.661	7.99388	0.368083	21.7176	1.39874e-104	2.05594e-103		DEG	up_MII
ENSBTAG00000055769	7.76823	8.35054	313.371	4.7173e-21	2.57647e-20		165.017	8.69161	0.397241	21.8799	4.03565e-106	6.25369e-105		DEG	up_MII
ENSBTAG00000062097	-5.60398	9.62778	313.029	4.81382e-21	2.62202e-20		239.623	-4.82724	0.243	-19.8652	8.14067e-88	7.2974e-87		DEG	up_BL
ENSBTAG00000062814	7.30906	6.92031	312.652	4.92247e-21	2.66667e-20		59.4194	8.32917	0.502173	16.5863	8.76111e-62	3.21939e-61		DEG	up_MII
ENSBTAG00000057104	6.82809	5.84445	312.661	4.91974e-21	2.66667e-20		26.6344	7.69829	0.472103	16.3064	8.89049e-60	3.04839e-59		DEG	up_MII
ENSBTAG00000061991	7.40782	5.95886	312.544	4.95409e-21	2.67655e-20		28.5812	8.06555	0.491656	16.4048	1.76573e-60	6.16002e-60		DEG	up_MII
ENSBTAG00000050315	6.89108	6.53605	311.809	5.17472e-21	2.78071e-20		45.1064	7.92636	0.458816	17.2757	7.17372e-67	3.25176e-66		DEG	up_MII
ENSBTAG00000061779	7.88255	6.37112	311.838	5.1658e-21	2.78071e-20		39.0438	8.51341	0.522932	16.2801	1.36546e-59	4.64211e-59		DEG	up_MII
ENSBTAG00000058834	-9.44717	9.88543	310.439	5.61419e-21	2.99274e-20		286.127	-8.87386	0.472057	-18.7983	7.79796e-79	5.30208e-78		DEG	up_BL
NODE_122328_length_1769_cov_17.836288_g45711_i0.mrna1	6.86449	6.24654	310.468	5.60452e-21	2.99274e-20		36.2777	7.87319	0.453849	17.3476	2.05708e-67	9.49676e-67		DEG	up_MII
NODE_173485_length_999_cov_18.216920_g79504_i0.mrna1+NODE_112344_length_1980_cov_15.529690_g40517_i0.mrna1	6.50987	5.39355	310.512	5.5898e-21	2.99274e-20		18.6921	7.31631	0.474215	15.4282	1.05712e-53	3.09396e-53		DEG	up_MII
NODE_35046_length_5139_cov_17.553734_g11541_i0.mrna1	6.63863	5.71401	310.054	5.74454e-21	3.05408e-20		23.9302	7.54756	0.46218	16.3304	6.00278e-60	2.06533e-59		DEG	up_MII
ENSBTAG00000065876	-5.47928	7.94106	309.308	6.00632e-21	3.18478e-20		73.5801	-4.69451	0.226908	-20.6891	4.34586e-95	4.79966e-94		DEG	up_BL
NODE_67507_length_3317_cov_17.470062_g15799_i1.mrna1	7.80296	6.01355	308.436	6.32813e-21	3.34654e-20		30.3906	8.28342	0.5356	15.4657	5.91349e-54	1.74095e-53		DEG	up_MII
ENSBTAG00000058326	3.68768	7.73619	307.949	6.51566e-21	3.43663e-20		104.91	4.50292	0.172986	26.0305	2.23985e-149	7.99547e-148		DEG	up_MII
ENSBTAG00000039662	-2.6147	10.1977	307.107	6.85384e-21	3.60548e-20		381.641	-1.79734	0.132781	-13.5362	9.56359e-42	2.03595e-41		DEG	up_BL
NODE_34392_length_5190_cov_17.664776_g11207_i1.mrna1	7.24064	7.95541	306.765	6.99664e-21	3.67094e-20		124.667	8.16158	0.356097	22.9196	2.9647e-116	5.53872e-115		DEG	up_MII
ENSBTAG00000056457	7.34268	8.83417	306.598	7.06716e-21	3.69823e-20		235.594	8.21617	0.342532	23.9866	3.84171e-127	9.72099e-126		DEG	up_MII
ENSBTAG00000001812	10.6537	12.7395	312.211	7.22752e-21	3.77228e-20		3662.9	5.88997	1.20933	4.87045	1.11344e-06	1.3062e-06		DEG	up_MII
ENSBTAG00000058066	7.16079	6.16651	305.735	7.4451e-21	3.87572e-20		33.9814	8.05024	0.467281	17.2278	1.64158e-66	7.3554e-66		DEG	up_MII
ENSBTAG00000056765	6.28676	8.32491	305.472	7.56453e-21	3.92766e-20		162.958	7.14179	0.260252	27.4419	8.68969e-166	3.86015e-164		DEG	up_MII
ENSBTAG00000059514	7.68511	7.16619	305.184	7.69722e-21	3.9862e-20		71.4331	8.72784	0.45595	19.1421	1.12648e-81	8.49752e-81		DEG	up_MII
NODE_194594_length_795_cov_3.516713_g97166_i0.mrna1	-4.38693	8.08157	304.253	8.14401e-21	4.20669e-20		83.4308	-3.63775	0.218807	-16.6254	4.56501e-62	1.70251e-61		DEG	up_BL
ENSBTAG00000067205	7.77591	5.60367	303.14	8.71393e-21	4.48947e-20		21.611	7.92457	0.54699	14.4876	1.45137e-47	3.52098e-47		DEG	up_MII
ENSBTAG00000056122	6.21892	5.911	302.702	8.9495e-21	4.59898e-20		27.9486	7.2398	0.458442	15.7922	3.52188e-56	1.09832e-55		DEG	up_MII
ENSBTAG00000068626	6.82702	6.70271	301.909	9.39325e-21	4.81464e-20		50.6587	7.85008	0.428771	18.3083	7.10277e-75	4.18833e-74		DEG	up_MII
ENSBTAG00000057877	-6.08391	9.02606	301.524	9.61707e-21	4.91676e-20		158.345	-5.32389	0.271715	-19.5936	1.75239e-85	1.48433e-84		DEG	up_BL
ENSBTAG00000067000	6.93899	6.14853	300.893	9.99548e-21	5.09718e-20		33.7521	7.90816	0.497148	15.9071	5.66186e-57	1.81089e-56		DEG	up_MII
NODE_66507_length_3358_cov_16.071015_g21634_i0.mrna1+NODE_161747_length_1137_cov_11.220755_g70556_i0.mrna1+NODE_258978_length_407_cov_1.769697_g159450_i0.mrna1	6.2355	6.34757	300.375	1.03182e-20	5.24838e-20		38.6133	7.22276	0.435504	16.5849	8.96875e-62	3.28964e-61		DEG	up_MII
ENSBTAG00000063555	7.13931	8.58636	300.221	1.04163e-20	5.28481e-20		197.499	8.01631	0.30722	26.0931	4.37029e-150	1.61782e-148		DEG	up_MII
ENSBTAG00000058801	-8.03888	6.89803	299.844	1.06599e-20	5.3947e-20		34.4379	-7.65537	0.564466	-13.5621	6.71586e-42	1.4343e-41		DEG	up_BL
ENSBTAG00000058596	7.59385	7.06771	298.979	1.12427e-20	5.6753e-20		65.3389	8.59917	0.504782	17.0354	4.48736e-65	1.89245e-64		DEG	up_MII
ENSBTAG00000059257	6.94533	6.1546	298.905	1.12943e-20	5.68696e-20		33.8137	7.90993	0.461149	17.1526	6.00677e-66	2.61602e-65		DEG	up_MII
ENSBTAG00000057172	6.78805	7.60945	298.369	1.16737e-20	5.86326e-20		97.2603	7.68847	0.323745	23.7485	1.13744e-124	2.70685e-123		DEG	up_MII
ENSBTAG00000065767	-3.62669	9.49651	296.868	1.28099e-20	6.41778e-20		227.783	-2.84193	0.174543	-16.2821	1.3228e-59	4.51241e-59		DEG	up_BL
ENSBTAG00000056520	-4.18241	10.5774	296.125	1.3414e-20	6.70363e-20		471.851	-3.39095	0.199703	-16.98	1.15438e-64	4.75794e-64		DEG	up_BL
ENSBTAG00000058406	7.57677	7.86429	296.03	1.34935e-20	6.72654e-20		116.315	8.51742	0.479034	17.7804	1.00276e-70	5.11355e-70		DEG	up_MII
LOC132344138	-2.42058	9.08606	295.884	1.3617e-20	6.77125e-20		180.492	-1.63267	0.1343	-12.1568	5.27667e-34	9.67712e-34		DEG	up_BL
ENSBTAG00000064562	-4.67329	7.90069	294.971	1.44131e-20	7.14931e-20		72.9045	-3.91907	0.237302	-16.5151	2.85738e-61	1.03289e-60		DEG	up_BL
LOC104972872	6.57886	5.44798	294.351	1.49822e-20	7.4132e-20		19.319	7.3664	0.446355	16.5034	3.46537e-61	1.24816e-60		DEG	up_MII
ENSBTAG00000058809	-7.65486	6.5449	294.055	1.52618e-20	7.53294e-20		26.8126	-7.29797	0.5437	-13.4228	4.44743e-41	9.29959e-41		DEG	up_BL
ENSBTAG00000062397	10.6661	8.3184	293.447	1.58533e-20	7.8056e-20		158.852	10.8034	0.65327	16.5374	1.97338e-61	7.17235e-61		DEG	up_MII
ENSBTAG00000055505	7.14347	6.34745	293.096	1.62064e-20	7.95984e-20		39.0314	8.11578	0.47218	17.1879	3.27222e-66	1.44079e-65		DEG	up_MII
ENSBTAG00000023309	5.19952	9.29953	292.509	1.68147e-20	8.21825e-20		322.909	6.0127	0.250844	23.9699	5.73508e-127	1.43305e-125		DEG	up_MII
NODE_66082_length_3377_cov_15.758182_g21471_i0.mrna1	-9.36559	6.79894	732.069	1.67834e-20	8.21825e-20		32.8881	-8.44294	0.52424	-16.1051	2.34973e-58	7.65003e-58		DEG	up_BL
ENSBTAG00000045715	5.19278	6.37246	291.805	1.7575e-20	8.56886e-20		40.2876	6.12464	0.355801	17.2137	2.09696e-66	9.31516e-66		DEG	up_MII
ENSBTAG00000068200	7.13885	6.34379	291.694	1.76985e-20	8.60809e-20		38.5167	8.0985	0.467616	17.3187	3.40013e-67	1.5518e-66		DEG	up_MII
ENSBTAG00000064429	-9.07649	9.97769	289.038	2.09345e-20	1.01573e-19		306.922	-8.40227	0.453346	-18.5339	1.10004e-76	6.87182e-76		DEG	up_BL
ENSBTAG00000069363	-2.73769	8.66708	288.999	2.09868e-20	1.0158e-19		132.381	-1.94747	0.144209	-13.5045	1.47122e-41	3.10886e-41		DEG	up_BL
NODE_94517_length_2421_cov_15.506399_g15641_i1.mrna1+NODE_48286_length_4241_cov_14.713497_g15641_i0.mrna1	7.39539	7.01043	288.515	2.16421e-20	1.04499e-19		62.835	8.412	0.499789	16.8311	1.44372e-63	5.68111e-63		DEG	up_MII
ENSBTAG00000067729	-7.27638	8.84258	288.411	2.17848e-20	1.04934e-19		135.485	-6.53829	0.346282	-18.8814	1.6215e-79	1.14536e-78		DEG	up_BL
ENSBTAG00000065133	9.05625	10.3479	293.429	2.2399e-20	1.07634e-19		683.608	9.92144	0.633994	15.6491	3.36885e-55	1.02814e-54		DEG	up_MII
NODE_203126_length_727_cov_18.098462_g104839_i0.mrna1+NODE_164589_length_1101_cov_13.206055_g66025_i1.mrna1+NODE_171978_length_1015_cov_19.841151_g23390_i2.mrna1	6.18557	5.62591	287.933	2.24577e-20	1.07657e-19		22.2377	7.17181	0.488713	14.6749	9.33704e-49	2.35369e-48		DEG	up_MII
NODE_107503_length_2091_cov_18.655412_g8240_i6.mrna1+NODE_108616_length_2066_cov_18.614379_g8240_i7.mrna1+NODE_236713_length_524_cov_4.527964_g137274_i0.mrna1	6.40364	5.95939	287.409	2.32208e-20	1.11049e-19		29.108	7.43246	0.469622	15.8265	2.0432e-56	6.42194e-56		DEG	up_MII
LOC132342072	-2.50508	11.6576	287.139	2.36236e-20	1.12706e-19		1083.24	-1.73921	0.153938	-11.2981	1.34056e-29	2.27679e-29		DEG	up_BL
ENSBTAG00000065075	7.54833	9.14001	287.089	2.36992e-20	1.12797e-19		288.571	8.4154	0.377953	22.2657	7.94013e-110	1.31176e-108		DEG	up_MII
NODE_169932_length_1038_cov_12.672216_g76727_i0.mrna1+NODE_77785_length_2940_cov_16.846664_g25648_i0.mrna1+NODE_167704_length_1064_cov_13.945289_g75047_i0.mrna1+NODE_209842_length_679_cov_11.086379_g111104_i0.mrna1	5.66471	5.65174	287.019	2.3806e-20	1.13036e-19		22.7739	6.68719	0.445722	15.003	7.01308e-51	1.87172e-50		DEG	up_MII
NODE_248046_length_464_cov_5.320413_g148527_i0.mrna1	7.18711	7.04513	286.883	2.4014e-20	1.13754e-19		65.5052	8.21577	0.436529	18.8207	5.11372e-79	3.5008e-78		DEG	up_MII
ENSBTAG00000064726	6.73557	5.58036	286.476	2.46474e-20	1.16478e-19		21.3601	7.50748	0.462219	16.2423	2.53398e-59	8.49905e-59		DEG	up_MII
NODE_106310_length_2120_cov_18.559471_g36856_i1.mrna1+NODE_117599_length_1865_cov_20.275727_g36856_i2.mrna1	6.58673	6.24338	286.371	2.48132e-20	1.16985e-19		36.0749	7.60712	0.46566	16.3362	5.45312e-60	1.87944e-59		DEG	up_MII
NODE_191305_length_822_cov_5.750336_g94278_i0.mrna1	4.59111	7.38116	286.214	2.50638e-20	1.17888e-19		81.7623	5.40685	0.195407	27.6697	1.61603e-168	7.87912e-167		DEG	up_MII
LOC132342586	6.33911	6.87787	285.91	2.5557e-20	1.19926e-19		57.0037	7.30954	0.3704	19.7342	1.09638e-86	9.61252e-86		DEG	up_MII
ENSBTAG00000055788	7.24182	5.50378	285.7	2.59025e-20	1.21263e-19		20.2142	7.69467	0.526348	14.619	2.1253e-48	5.30397e-48		DEG	up_MII
LOC112447883	8.53197	9.42033	285.403	2.64003e-20	1.23304e-19		343.624	9.39762	0.47713	19.6961	2.32718e-86	2.02262e-85		DEG	up_MII
ENSBTAG00000051277	6.80475	5.65449	284.721	2.75826e-20	1.28526e-19		22.812	7.60787	0.466745	16.2998	9.89763e-60	3.38791e-59		DEG	up_MII
NODE_146711_length_1346_cov_8.431836_g60186_i0.mrna1	-7.67878	7.00923	284.555	2.78795e-20	1.29607e-19		37.255	-7.26424	0.558689	-13.0023	1.18734e-38	2.34073e-38		DEG	up_BL
ENSBTAG00000059599	-9.37145	6.80504	700.557	2.90896e-20	1.34919e-19		32.6431	-8.43524	0.521799	-16.1657	8.80289e-59	2.90379e-58		DEG	up_BL
LOC101903400	-5.23095	8.35698	283.144	3.05357e-20	1.41298e-19		97.4694	-4.44511	0.252025	-17.6376	1.26675e-69	6.13129e-69		DEG	up_BL
ENSBTAG00000048847	-5.25263	7.04794	283.095	3.06317e-20	1.41415e-19		39.2425	-4.53683	0.272921	-16.6233	4.72956e-62	1.76059e-61		DEG	up_BL
ENSBTAG00000065509	-4.63459	8.55384	282.508	3.18183e-20	1.46555e-19		116.144	-3.8793	0.235387	-16.4805	5.06267e-61	1.80397e-60		DEG	up_BL
LOC112446689	-4.32334	7.95831	282.454	3.19292e-20	1.46728e-19		75.7368	-3.56357	0.209931	-16.975	1.25805e-64	5.17457e-64		DEG	up_BL
ENSBTAG00000069156	7.3206	9.29985	281.553	3.38504e-20	1.55199e-19		328.397	8.21773	0.361317	22.7438	1.65228e-114	2.97559e-113		DEG	up_MII
ENSBTAG00000066579	-2.64994	7.87963	281.514	3.39373e-20	1.55242e-19		76.4667	-1.86068	0.141184	-13.1792	1.15652e-39	2.33287e-39		DEG	up_BL
ENSBTAG00000064114	7.34239	7.40868	280.618	3.5973e-20	1.63804e-19		84.413	8.34272	0.424709	19.6434	6.58589e-86	5.62615e-85		DEG	up_MII
NODE_271088_length_338_cov_0.804598_g171560_i0.mrna1+NODE_147172_length_1339_cov_9.722662_g60492_i0.mrna1+NODE_167886_length_1062_cov_8.797970_g75182_i0.mrna1	5.14431	5.60998	280.626	3.59549e-20	1.63804e-19		22.0407	6.11036	0.378879	16.1275	1.63602e-58	5.36132e-58		DEG	up_MII
LOC132345775	6.5562	6.73332	279.295	3.92177e-20	1.78173e-19		51.5352	7.5286	0.420264	17.914	9.17553e-72	4.87816e-71		DEG	up_MII
ENSBTAG00000011052	2.14983	13.1501	279.153	3.95824e-20	1.79422e-19		4348.08	2.95739	0.133914	22.0842	4.48662e-108	7.23286e-107		DEG	up_MII
ENSBTAG00000069336	7.25212	7.70835	279.101	3.97195e-20	1.79636e-19		104.54	8.20355	0.371217	22.0991	3.22582e-108	5.24261e-107		DEG	up_MII
ENSBTAG00000058341	-2.57461	8.49359	278.912	4.02141e-20	1.81463e-19		118.194	-1.76821	0.141916	-12.4596	1.23974e-35	2.31611e-35		DEG	up_BL
ENSBTAG00000059887	6.46161	5.88696	278.433	4.14941e-20	1.86817e-19		27.2545	7.46956	0.457127	16.3402	5.10638e-60	1.76298e-59		DEG	up_MII
ENSBTAG00000060597	2.53248	9.03326	278.155	4.22606e-20	1.8984e-19		252.454	3.34883	0.144913	23.1093	3.73714e-118	7.32406e-117		DEG	up_MII
ENSBTAG00000067744	-2.8964	7.82852	277.023	4.55243e-20	2.04043e-19		72.3813	-2.11843	0.147129	-14.3985	5.28794e-47	1.26898e-46		DEG	up_BL
ENSBTAG00000048777	7.53004	6.50629	276.709	4.64771e-20	2.07847e-19		43.5286	8.4077	0.512356	16.4099	1.62544e-60	5.68052e-60		DEG	up_MII
NODE_164240_length_1105_cov_12.270428_g72426_i0.mrna1+NODE_242222_length_495_cov_41.653110_g142726_i0.mrna1+NODE_101086_length_2247_cov_14.230876_g35117_i0.mrna1	6.3207	5.43546	276.449	4.72798e-20	2.10965e-19		19.0168	7.20854	0.474461	15.1931	3.92813e-52	1.09517e-51		DEG	up_MII
ENSBTAG00000056885	7.50464	7.64765	276.402	4.74285e-20	2.11157e-19		100.289	8.48386	0.442327	19.18	5.43388e-82	4.13016e-81		DEG	up_MII
ENSBTAG00000069217	7.69322	7.62559	276.323	4.76771e-20	2.11792e-19		97.5042	8.65755	0.508974	17.0098	6.94569e-65	2.89259e-64		DEG	up_MII
ENSBTAG00000068250	6.46187	5.35565	276.232	4.79633e-20	2.12591e-19		17.9022	7.25716	0.485779	14.9392	1.83081e-50	4.80919e-50		DEG	up_MII
ENSBTAG00000006648	6.37126	5.47993	275.259	5.11503e-20	2.26216e-19		19.9446	7.28337	0.484879	15.021	5.34966e-51	1.43351e-50		DEG	up_MII
ENSBTAG00000056291	6.41785	5.95476	275.146	5.15346e-20	2.27412e-19		28.4476	7.40143	0.489272	15.1274	1.06788e-51	2.92424e-51		DEG	up_MII
ENSBTAG00000060977	6.94119	5.24615	274.829	5.26288e-20	2.31729e-19		16.3737	7.393	0.529112	13.9725	2.29574e-44	5.18551e-44		DEG	up_MII
NODE_154098_length_1238_cov_19.968992_g28711_i5.mrna1+NODE_145401_length_1366_cov_18.750194_g28711_i4.mrna1	5.72881	6.12961	274.71	5.30462e-20	2.33053e-19		32.797	6.68783	0.371637	17.9956	2.10985e-72	1.14608e-71		DEG	up_MII
ENSBTAG00000068806	6.53755	6.07162	273.706	5.67092e-20	2.486e-19		31.4658	7.53749	0.483572	15.5871	8.90823e-55	2.67783e-54		DEG	up_MII
ENSBTAG00000058458	-8.58922	7.03498	273.427	5.7772e-20	2.52705e-19		38.251	-8.15101	0.593252	-13.7395	5.88467e-43	1.28844e-42		DEG	up_BL
ENSBTAG00000049434	-9.082	10.0909	273.347	5.8081e-20	2.53502e-19		336.525	-8.43504	0.462066	-18.255	1.88649e-74	1.08677e-73		DEG	up_BL
ENSBTAG00000060206	6.16622	6.51361	272.399	6.18722e-20	2.69461e-19		43.7496	7.11565	0.394816	18.0227	1.29334e-72	7.0639e-72		DEG	up_MII
ENSBTAG00000047953	9.14194	11.9156	277.21	6.26964e-20	2.72457e-19		2025.9	9.96352	0.582736	17.0978	1.54012e-65	6.63515e-65		DEG	up_MII
ENSBTAG00000069282	6.27171	5.71692	272.105	6.31021e-20	2.73625e-19		23.6383	7.25897	0.466027	15.5763	1.0553e-54	3.16274e-54		DEG	up_MII
LOC101907877	6.9184	6.68973	271.607	6.52411e-20	2.82288e-19		50.6849	7.97064	0.44821	17.7833	9.52655e-71	4.88297e-70		DEG	up_MII
ENSBTAG00000067207	7.33038	7.91994	270.605	6.97822e-20	3.01284e-19		121.52	8.26267	0.388912	21.2456	3.62118e-100	4.85821e-99		DEG	up_MII
ENSBTAG00000061501	6.92908	7.07523	269.951	7.29229e-20	3.14166e-19		67.1695	7.92249	0.404896	19.5667	2.9733e-85	2.49733e-84		DEG	up_MII
LOC112448033	7.31141	7.17416	269.647	7.44318e-20	3.19977e-19		72.1842	8.35551	0.445013	18.7759	1.18968e-78	8.00734e-78		DEG	up_MII
ENSBTAG00000055228	7.21105	6.0254	268.543	8.01942e-20	3.44009e-19		29.96	8	0.494239	16.1865	6.28129e-59	2.07886e-58		DEG	up_MII
ENSBTAG00000069303	1.97413	10.401	268.424	8.08415e-20	3.46043e-19		636.452	2.77744	0.119928	23.1593	1.17041e-118	2.31648e-117		DEG	up_MII
ENSBTAG00000061697	6.42529	5.32147	268.159	8.23062e-20	3.5156e-19		17.4375	7.2137	0.486155	14.8383	8.28523e-50	2.1343e-49		DEG	up_MII
ENSBTAG00000065850	-7.05433	7.44964	267.992	8.32472e-20	3.54821e-19		51.971	-6.45745	0.417515	-15.4664	5.84742e-54	1.72404e-53		DEG	up_BL
ENSBTAG00000061130	5.92245	6.05849	267.801	8.43272e-20	3.5866e-19		30.9258	6.89965	0.414181	16.6585	2.62473e-62	9.91842e-62		DEG	up_MII
ENSBTAG00000067963	7.21265	6.84276	267.688	8.49766e-20	3.60654e-19		55.5426	8.23211	0.486172	16.9325	2.59161e-64	1.04659e-63		DEG	up_MII
ENSBTAG00000026809	-3.58998	9.77407	266.962	8.92747e-20	3.78094e-19		275.193	-2.81899	0.182807	-15.4206	1.19016e-53	3.46813e-53		DEG	up_BL
ENSBTAG00000069885	6.50639	5.15953	266.646	9.12143e-20	3.85491e-19		15.0678	7.14216	0.490077	14.5735	4.13931e-48	1.02028e-47		DEG	up_MII
LOC132342210	5.20743	8.27359	265.768	9.68442e-20	4.08421e-19		156.413	6.0377	0.19138	31.5483	1.89302e-218	1.80197e-216		DEG	up_MII
NODE_156606_length_1204_cov_16.472050_g66868_i0.mrna1+NODE_154435_length_1234_cov_10.840968_g29701_i2.mrna1	6.07142	6.00545	265.135	1.0113e-19	4.25597e-19		29.9042	7.08986	0.446752	15.8698	1.02567e-56	3.25963e-56		DEG	up_MII
ENSBTAG00000063244	7.783	7.488	265.004	1.02042e-19	4.28533e-19		87.695	8.76484	0.550988	15.9075	5.62192e-57	1.801e-56		DEG	up_MII
ENSBTAG00000061341	8.06165	8.48298	263.74	1.11283e-19	4.66364e-19		178.301	8.96762	0.500191	17.9284	7.08113e-72	3.79496e-71		DEG	up_MII
ENSBTAG00000058796	6.55191	5.63732	263.633	1.12109e-19	4.68839e-19		22.4898	7.45691	0.472498	15.7819	4.14513e-56	1.29067e-55		DEG	up_MII
ENSBTAG00000057451	-6.92623	7.14111	263.139	1.1598e-19	4.84018e-19		41.4257	-6.3411	0.431062	-14.7104	5.52748e-49	1.40578e-48		DEG	up_BL
ENSBTAG00000054030	5.88365	10.1068	262.723	1.19357e-19	4.96953e-19		574.613	6.73016	0.298676	22.5333	1.958e-112	3.43337e-111		DEG	up_MII
ENSBTAG00000063891	7.19699	7.16172	262.696	1.19577e-19	4.96953e-19		70.1703	8.18443	0.479408	17.072	2.40035e-65	1.02968e-64		DEG	up_MII
NODE_45544_length_4403_cov_15.411697_g8327_i2.mrna1+NODE_24272_length_6177_cov_15.218197_g8327_i0.mrna1+NODE_27748_length_5793_cov_17.451889_g8327_i1.mrna1	4.27332	6.65666	262.574	1.20593e-19	5.00137e-19		48.5673	5.13273	0.244233	21.0158	4.70614e-98	5.91671e-97		DEG	up_MII
NODE_126293_length_1693_cov_16.021040_g21793_i3.mrna1+NODE_150447_length_1291_cov_12.507414_g21793_i4.mrna1	7.22818	6.03038	262.341	1.22546e-19	5.07185e-19		30.0587	8.00422	0.527606	15.1708	5.51884e-52	1.53012e-51		DEG	up_MII
NODE_49138_length_4191_cov_16.561740_g15910_i0.mrna1	6.46508	5.55277	262.246	1.23356e-19	5.09479e-19		21.0434	7.35859	0.484298	15.1943	3.85503e-52	1.07779e-51		DEG	up_MII
ENSBTAG00000067558	-5.91117	11.1689	262.182	1.23895e-19	5.10652e-19		705.452	-5.07763	0.294736	-17.2277	1.64475e-66	7.3554e-66		DEG	up_BL
ENSBTAG00000040202	7.77675	9.01896	261.913	1.26221e-19	5.1917e-19		268.337	8.64209	0.453283	19.0655	4.88362e-81	3.65632e-80		DEG	up_MII
NODE_192704_length_810_cov_17.653479_g95504_i0.mrna1	-6.8175	6.3414	261.825	1.26997e-19	5.21287e-19		23.3785	-6.41887	0.503444	-12.7499	3.12142e-37	5.97674e-37		DEG	up_BL
ENSBTAG00000057763	-4.77287	7.04168	260.225	1.41906e-19	5.81289e-19		39.7484	-4.02151	0.256619	-15.6711	2.38345e-55	7.30755e-55		DEG	up_BL
ENSBTAG00000057279	6.80381	5.65743	259.408	1.50208e-19	6.14042e-19		23.1371	7.62104	0.503603	15.1331	9.80405e-52	2.68838e-51		DEG	up_MII
LOC520336	-8.48267	8.74676	258.996	1.54592e-19	6.30671e-19		125.715	-7.86636	0.447625	-17.5735	3.92859e-69	1.87877e-68		DEG	up_BL
ENSBTAG00000057369	-3.86669	7.00391	258.655	1.58314e-19	6.44542e-19		39.7296	-3.12837	0.200644	-15.5916	8.29967e-55	2.49865e-54		DEG	up_BL
ENSBTAG00000061689	-7.08915	7.76576	258.548	1.59507e-19	6.48077e-19		65.7873	-6.47777	0.402548	-16.0919	2.90656e-58	9.44751e-58		DEG	up_BL
ENSBTAG00000066698	7.15098	5.07781	258.481	1.60256e-19	6.49801e-19		14.2541	7.32666	0.551571	13.2833	2.89501e-40	5.9416e-40		DEG	up_MII
ENSBTAG00000065326	7.46582	7.70993	258.442	1.60698e-19	6.50275e-19		106.089	8.46552	0.409769	20.6592	8.06545e-95	8.8587e-94		DEG	up_MII
NODE_183780_length_891_cov_6.814496_g87881_i0.mrna1	6.49816	5.59579	258.359	1.61627e-19	6.52713e-19		22.0794	7.42317	0.471625	15.7396	8.0999e-56	2.49872e-55		DEG	up_MII
ENSBTAG00000050833	6.04312	6.95512	257.892	1.67004e-19	6.72782e-19		60.6835	6.94632	0.355217	19.5552	3.72821e-85	3.11829e-84		DEG	up_MII
NODE_88402_length_2596_cov_24.458118_g18268_i8.mrna1	6.70939	6.79679	257.869	1.6727e-19	6.72782e-19		54.2613	7.7154	0.402205	19.1828	5.15657e-82	3.93434e-81		DEG	up_MII
ENSBTAG00000056105	6.07328	6.51614	257.727	1.68946e-19	6.78158e-19		44.3901	7.04176	0.376961	18.6804	7.15454e-78	4.65861e-77		DEG	up_MII
ENSBTAG00000064168	-8.53235	6.40405	256.502	1.84138e-19	7.37658e-19		24.6002	-7.85111	0.614205	-12.7825	2.05232e-37	3.94859e-37		DEG	up_BL
ENSBTAG00000061729	-4.07687	7.36115	256.445	1.84884e-19	7.39166e-19		51.1397	-3.30571	0.231614	-14.2725	3.24917e-46	7.6593e-46		DEG	up_BL
NODE_98977_length_2301_cov_17.228417_g27546_i1.mrna1+NODE_83059_length_2760_cov_8.797615_g27621_i0.mrna1	6.35074	6.65443	254.621	2.10309e-19	8.39139e-19		49.3876	7.32014	0.430019	17.0228	5.56226e-65	2.33591e-64		DEG	up_MII
ENSBTAG00000057358	3.22182	7.50235	254.153	2.17403e-19	8.65715e-19		87.5446	4.0522	0.187457	21.6167	1.2521e-103	1.78782e-102		DEG	up_MII
ENSBTAG00000063756	5.85844	6.10208	253.917	2.21089e-19	8.78642e-19		32.2679	6.85578	0.407867	16.8089	2.10146e-63	8.2369e-63		DEG	up_MII
ENSBTAG00000059680	-2.72315	8.38238	253.141	2.33636e-19	9.26663e-19		107.377	-1.94233	0.141469	-13.7298	6.73287e-43	1.47093e-42		DEG	up_BL
ENSBTAG00000060663	7.37803	6.99393	253.073	2.3476e-19	9.27742e-19		61.3787	8.37475	0.535943	15.6262	4.82727e-55	1.46875e-54		DEG	up_MII
ENSBTAG00000061482	-2.13434	10.2731	253.069	2.34836e-19	9.27742e-19		415.189	-1.33736	0.123716	-10.8099	3.0898e-27	5.07102e-27		DEG	up_BL
ENSBTAG00000059894	7.52417	8.16747	253.025	2.35572e-19	9.28813e-19		147.649	8.4707	0.433513	19.5397	5.05234e-85	4.19072e-84		DEG	up_MII
NODE_16046_length_7364_cov_18.602443_g4317_i1.mrna1	-4.83265	8.07666	252.801	2.39358e-19	9.41884e-19		81.6677	-4.04037	0.258602	-15.6239	5.00674e-55	1.51874e-54		DEG	up_BL
NODE_186416_length_866_cov_17.944233_g44128_i1.mrna1	6.39616	5.29779	252.753	2.40181e-19	9.43266e-19		17.1267	7.18909	0.480262	14.9691	1.16875e-50	3.09448e-50		DEG	up_MII
ENSBTAG00000059674	7.52902	7.72923	252.548	2.43711e-19	9.55148e-19		105.806	8.48191	0.46659	18.1785	7.63831e-74	4.30112e-73		DEG	up_MII
NODE_164220_length_1105_cov_30.607004_g18268_i16.mrna1+NODE_88238_length_2601_cov_24.757132_g18268_i7.mrna1	6.83441	6.61199	252.495	2.4464e-19	9.55148e-19		47.2608	7.87193	0.443208	17.7613	1.41016e-70	7.10053e-70		DEG	up_MII
ENSBTAG00000011441	-3.44731	8.73566	252.514	2.44314e-19	9.55148e-19		134.599	-2.67694	0.186365	-14.364	8.70708e-47	2.07455e-46		DEG	up_BL
ENSBTAG00000052912	-7.74156	8.25663	252.428	2.45817e-19	9.57872e-19		91.1026	-7.11168	0.414829	-17.1436	7.01161e-66	3.047e-65		DEG	up_BL
NODE_64012_length_3462_cov_18.186706_g6703_i8.mrna1	5.93771	5.98565	251.699	2.58966e-19	1.00715e-18		29.4645	6.94467	0.424151	16.3731	2.97641e-60	1.02939e-59		DEG	up_MII
ENSBTAG00000058513	7.40421	6.18196	251.623	2.60377e-19	1.01067e-18		33.8035	8.17564	0.547918	14.9213	2.3961e-50	6.2776e-50		DEG	up_MII
ENSBTAG00000067270	-6.65549	8.29143	251.397	2.64634e-19	1.02124e-18		92.0001	-5.90986	0.343086	-17.2256	1.70701e-66	7.61675e-66		DEG	up_BL
ENSBTAG00000068993	6.52621	6.16566	251.421	2.64179e-19	1.02124e-18		33.7152	7.51021	0.441874	16.9963	8.75002e-65	3.62139e-64		DEG	up_MII
ENSBTAG00000065216	-3.42493	9.24779	251.429	2.64025e-19	1.02124e-18		191.637	-2.65306	0.179676	-14.7658	2.43447e-49	6.23112e-49		DEG	up_BL
ENSBTAG00000063579	-3.26247	7.68873	251.22	2.68006e-19	1.03226e-18		64.3794	-2.473	0.173474	-14.2558	4.1264e-46	9.70433e-46		DEG	up_BL
ENSBTAG00000069708	7.61265	5.46624	251.032	2.71646e-19	1.04427e-18		19.3621	7.76451	0.56719	13.6894	1.17424e-42	2.54864e-42		DEG	up_MII
NODE_196481_length_779_cov_9.180912_g98845_i0.mrna1	-4.40134	7.5065	249.845	2.95852e-19	1.13514e-18		55.2117	-3.63702	0.202059	-17.9998	1.95571e-72	1.06525e-71		DEG	up_BL
ENSBTAG00000060870	-7.57165	7.01381	249.611	3.00865e-19	1.15216e-18		37.5017	-7.14373	0.541756	-13.1862	1.05317e-39	2.13085e-39		DEG	up_BL
ENSBTAG00000027962	-2.82473	11.0594	249.506	3.03153e-19	1.15871e-18		693.446	-2.03343	0.163582	-12.4306	1.78307e-35	3.32185e-35		DEG	up_BL
ENSBTAG00000066179	5.47214	6.69674	249.42	3.05053e-19	1.16374e-18		49.8063	6.34321	0.30592	20.7348	1.68011e-95	1.87628e-94		DEG	up_MII
NODE_42082_length_4612_cov_19.463727_g11662_i1.mrna1	3.99522	8.05649	249.231	3.09232e-19	1.17744e-18		132.516	4.83066	0.211218	22.8705	9.14106e-116	1.69194e-114		DEG	up_MII
ENSBTAG00000070030	7.00035	4.95316	248.927	3.161e-19	1.2013e-18		12.5809	7.14784	0.545159	13.1115	2.83086e-39	5.65888e-39		DEG	up_MII
ENSBTAG00000062804	10.8495	12.9087	253.074	3.21107e-19	1.21801e-18		3956.39	11.704	0.763212	15.3352	4.44776e-53	1.27929e-52		DEG	up_MII
ENSBTAG00000062129	-9.34356	8.78398	248.548	3.24887e-19	1.23002e-18		135.324	-8.96129	0.61125	-14.6606	1.15259e-48	2.89451e-48		DEG	up_BL
ENSBTAG00000039453	-6.36713	9.23807	247.991	3.38262e-19	1.27823e-18		182.228	-5.59166	0.298347	-18.7422	2.24373e-78	1.49011e-77		DEG	up_BL
ENSBTAG00000057811	-4.12435	7.54872	247.625	3.47353e-19	1.31011e-18		57.7935	-3.36676	0.244168	-13.7887	2.97959e-43	6.57416e-43		DEG	up_BL
ENSBTAG00000059804	6.22454	5.81476	247.441	3.5203e-19	1.32525e-18		25.7629	7.25018	0.454646	15.9469	2.99544e-57	9.61136e-57		DEG	up_MII
NODE_128299_length_1655_cov_20.733840_g25128_i2.mrna1+NODE_151104_length_1281_cov_17.750831_g25128_i4.mrna1+NODE_76428_length_2987_cov_16.534364_g25128_i0.mrna1	5.55668	6.60115	246.405	3.79595e-19	1.42634e-18		47.0133	6.47113	0.365028	17.7278	2.55927e-70	1.279e-69		DEG	up_MII
NODE_76242_length_2993_cov_20.111111_g12547_i3.mrna1	7.70318	7.75438	246.031	3.90094e-19	1.46303e-18		108.048	8.67371	0.50548	17.1594	5.3507e-66	2.33538e-65		DEG	up_MII
ENSBTAG00000060265	-6.39382	7.71311	244.986	4.21074e-19	1.57627e-18		63.4496	-5.70439	0.338578	-16.8481	1.08391e-63	4.2821e-63		DEG	up_BL
ENSBTAG00000064072	7.109	5.92207	244.783	4.27394e-19	1.59694e-18		27.6133	7.8827	0.526112	14.9829	9.4921e-51	2.51654e-50		DEG	up_MII
NODE_120095_length_1814_cov_15.552677_g28930_i4.mrna1+NODE_155656_length_1217_cov_15.957895_g28930_i5.mrna1	6.66504	5.53858	244.748	4.28501e-19	1.59808e-18		21.0902	7.49303	0.52249	14.341	1.21297e-46	2.88659e-46		DEG	up_MII
ENSBTAG00000045867	2.95712	10.9014	244.381	4.40184e-19	1.6295e-18		953.053	3.76396	0.192673	19.5355	5.47613e-85	4.52346e-84		DEG	up_MII
ENSBTAG00000059796	-6.5372	7.80659	244.406	4.39388e-19	1.6295e-18		67.1084	-5.85527	0.357232	-16.3907	2.22949e-60	7.76436e-60		DEG	up_BL
ENSBTAG00000068737	7.79396	5.62144	244.385	4.40057e-19	1.6295e-18		22.9794	8.01251	0.596844	13.4248	4.32709e-41	9.05744e-41		DEG	up_MII
ENSBTAG00000060516	-7.2408	6.94193	244.427	4.38698e-19	1.6295e-18		35.4598	-6.74398	0.503374	-13.3975	6.24958e-41	1.3027e-40		DEG	up_BL
ENSBTAG00000065090	6.46542	5.7455	243.977	4.5344e-19	1.67546e-18		24.4668	7.43574	0.452024	16.4499	8.40098e-61	2.96183e-60		DEG	up_MII
ENSBTAG00000061206	10.447	7.52761	984.175	4.81559e-19	1.77608e-18		92.5928	10.1554	0.463891	21.8918	3.11313e-106	4.86184e-105		DEG	up_MII
NODE_142610_length_1410_cov_18.066017_g46642_i1.mrna1+NODE_152275_length_1264_cov_19.946083_g63893_i0.mrna1	6.81565	8.01299	242.593	5.02154e-19	1.84863e-18		130.143	7.68896	0.375355	20.4845	2.95856e-93	3.08029e-92		DEG	up_MII
ENSBTAG00000057069	-4.01374	7.09751	241.755	5.34263e-19	1.96322e-18		41.9603	-3.27593	0.22466	-14.5817	3.67163e-48	9.07243e-48		DEG	up_BL
NODE_225691_length_582_cov_24.267327_g126452_i0.mrna1+NODE_145716_length_1362_cov_8.514397_g59543_i0.mrna1+NODE_188473_length_847_cov_21.454545_g91864_i0.mrna1+NODE_230350_length_557_cov_23.550000_g131014_i0.mrna1	3.64238	8.5519	240.99	5.65484e-19	2.07413e-18		184.031	4.45139	0.190292	23.3924	5.10241e-121	1.08508e-119		DEG	up_MII
ENSBTAG00000002773	6.74153	5.59933	240.913	5.68714e-19	2.08216e-18		21.5132	7.5219	0.518222	14.5148	9.76021e-48	2.38517e-47		DEG	up_MII
LOC101907070	8.12562	9.19312	240.368	5.92261e-19	2.16441e-18		300.903	9.003	0.512856	17.5546	5.48084e-69	2.60862e-68		DEG	up_MII
ENSBTAG00000063115	9.34164	6.47983	951.03	6.83541e-19	2.49343e-18		42.9068	9.04377	0.450922	20.0562	1.78277e-89	1.69703e-88		DEG	up_MII
ENSBTAG00000065524	6.59093	6.27403	237.554	7.31091e-19	2.66202e-18		36.6399	7.62656	0.462228	16.4996	3.69436e-61	1.32348e-60		DEG	up_MII
ENSBTAG00000064019	6.28499	5.84239	237.329	7.43564e-19	2.70252e-18		26.2622	7.27684	0.489949	14.8522	6.7291e-50	1.74016e-49		DEG	up_MII
ENSBTAG00000060831	7.05439	6.06829	237.255	7.47715e-19	2.71267e-18		30.945	7.91328	0.539721	14.6618	1.13224e-48	2.84698e-48		DEG	up_MII
ENSBTAG00000062391	6.43787	6.34649	236.884	7.68939e-19	2.78462e-18		38.8029	7.45509	0.460291	16.1965	5.34091e-59	1.77941e-58		DEG	up_MII
ENSBTAG00000061662	-4.78596	7.37163	236.546	7.88798e-19	2.85137e-18		50.1814	-4.04757	0.27331	-14.8095	1.27227e-49	3.27318e-49		DEG	up_BL
ENSBTAG00000061344	7.2997	7.35036	236.451	7.9447e-19	2.86669e-18		80.3945	8.26893	0.507693	16.2873	1.21546e-59	4.15336e-59		DEG	up_MII
ENSBTAG00000066949	7.52902	6.30153	236.405	7.97198e-19	2.87135e-18		37.5011	8.32539	0.566641	14.6925	7.19711e-49	1.82808e-48		DEG	up_MII
NODE_78600_length_2912_cov_17.949206_g25922_i0.mrna1	6.70074	5.77116	236.32	8.02369e-19	2.88477e-18		24.6598	7.58297	0.505951	14.9875	8.85694e-51	2.35753e-50		DEG	up_MII
ENSBTAG00000067192	-4.27667	6.33311	235.772	8.36304e-19	3.00138e-18		24.0932	-3.51125	0.260654	-13.471	2.31843e-41	4.87333e-41		DEG	up_BL
ENSBTAG00000057139	7.39998	7.26412	234.735	9.04758e-19	3.24124e-18		75.1953	8.40147	0.493749	17.0157	6.28588e-65	2.62876e-64		DEG	up_MII
NODE_126557_length_1688_cov_18.616387_g29885_i1.mrna1+NODE_262337_length_388_cov_0.929260_g162809_i0.mrna1+NODE_178152_length_949_cov_8.668578_g83237_i0.mrna1+NODE_88760_length_2586_cov_18.605022_g29885_i0.mrna1	5.85308	5.61032	234.531	9.18862e-19	3.28588e-18		21.8602	6.88411	0.480444	14.3286	1.44954e-46	3.44138e-46		DEG	up_MII
ENSBTAG00000066247	6.9102	7.29517	234.257	9.38214e-19	3.34909e-18		77.808	7.90317	0.409554	19.297	5.68825e-83	4.49439e-82		DEG	up_MII
LOC100337323	-6.17327	7.80193	233.834	9.68997e-19	3.45281e-18		67.2352	-5.49004	0.291088	-18.8604	2.41202e-79	1.68001e-78		DEG	up_BL
NODE_44886_length_4442_cov_14.238717_g14570_i0.mrna1	7.54595	5.4071	233.57	9.88645e-19	3.51655e-18		18.322	7.68833	0.579336	13.2709	3.41316e-40	6.99784e-40		DEG	up_MII
ENSBTAG00000064627	-2.46232	11.2093	233.198	1.01713e-18	3.61146e-18		777.916	-1.66796	0.14118	-11.8144	3.28895e-32	5.81824e-32		DEG	up_BL
LOC112447490	6.32913	6.75256	232.599	1.06486e-18	3.7742e-18		52.1344	7.26496	0.385617	18.8398	3.5612e-79	2.45477e-78		DEG	up_MII
NODE_240355_length_505_cov_7.609813_g140872_i0.mrna1+NODE_29448_length_5624_cov_16.624121_g9882_i0.mrna1+NODE_40277_length_4738_cov_19.105557_g9882_i1.mrna1	10.3514	7.43628	910.167	1.07057e-18	3.78526e-18		87.611	10.0768	0.471791	21.3586	3.24183e-101	4.46926e-100		DEG	up_MII
ENSBTAG00000060759	6.74635	6.72356	232.515	1.07177e-18	3.78526e-18		50.6243	7.71671	0.503385	15.3296	4.84736e-53	1.39023e-52		DEG	up_MII
ENSBTAG00000064104	6.28405	6.18987	230.919	1.21151e-18	4.27125e-18		34.4206	7.28539	0.481024	15.1456	8.10239e-52	2.22788e-51		DEG	up_MII
ENSBTAG00000058665	7.29434	6.0987	230.53	1.24847e-18	4.39382e-18		32.438	8.11218	0.542815	14.9446	1.68786e-50	4.43951e-50		DEG	up_MII
ENSBTAG00000053191	6.00287	9.12831	230.403	1.26074e-18	4.42921e-18		290.086	6.86039	0.318092	21.5673	3.64508e-103	5.13135e-102		DEG	up_MII
ENSBTAG00000066419	-2.84629	8.79135	230.196	1.28108e-18	4.49276e-18		142.412	-2.08108	0.156216	-13.3218	1.72901e-40	3.5632e-40		DEG	up_BL
ENSBTAG00000021522	-5.54077	7.09734	230.036	1.29702e-18	4.54071e-18		41.102	-4.83857	0.315563	-15.3331	4.59318e-53	1.31922e-52		DEG	up_BL
ENSBTAG00000061723	-5.01124	7.89832	229.659	1.33541e-18	4.66691e-18		71.3159	-4.21369	0.281687	-14.9588	1.36483e-50	3.59933e-50		DEG	up_BL
ENSBTAG00000068690	6.24546	4.94099	229.423	1.35999e-18	4.74454e-18		12.513	6.87146	0.513356	13.3854	7.36288e-41	1.52839e-40		DEG	up_MII
LOC616942	-8.77546	9.49636	229.191	1.38473e-18	4.82243e-18		219.55	-8.11398	0.495144	-16.3871	2.36467e-60	8.22082e-60		DEG	up_BL
ENSBTAG00000003661	-7.23606	7.9161	229.057	1.39912e-18	4.86408e-18		72.4925	-6.60568	0.428339	-15.4216	1.17138e-53	3.41838e-53		DEG	up_BL
ENSBTAG00000067988	-5.43919	7.51779	229.024	1.40278e-18	4.86833e-18		55.4839	-4.7069	0.270348	-17.4105	6.86778e-68	3.20016e-67		DEG	up_BL
ENSBTAG00000065671	-12.5604	9.96179	512.022	1.42667e-18	4.94265e-18		300.636	-11.6341	0.570791	-20.3823	2.39963e-92	2.42266e-91		DEG	up_BL
ENSBTAG00000057153	6.60727	6.13137	227.786	1.5445e-18	5.33457e-18		33.1563	7.61767	0.481393	15.8242	2.11769e-56	6.64564e-56		DEG	up_MII
ENSBTAG00000063000	6.28272	5.4052	227.781	1.54513e-18	5.33457e-18		18.4967	7.17118	0.49142	14.5928	3.1229e-48	7.76452e-48		DEG	up_MII
NODE_107367_length_2094_cov_22.189886_g12310_i2.mrna1+NODE_120410_length_1808_cov_21.325823_g12310_i4.mrna1+NODE_115425_length_1911_cov_18.440022_g12310_i3.mrna1	8.4172	7.14485	226.86	1.66044e-18	5.72278e-18		68.8569	9.20119	0.600949	15.3111	6.44668e-53	1.83836e-52		DEG	up_MII
ENSBTAG00000062665	-4.77622	8.21366	226.664	1.68604e-18	5.80101e-18		92.0986	-4.01546	0.257166	-15.6143	5.8179e-55	1.75945e-54		DEG	up_BL
ENSBTAG00000030470	-1.72925	9.31837	226.394	1.72212e-18	5.91498e-18		219.459	-0.940029	0.102202	-9.19776	3.65506e-20	5.42022e-20		DEG	up_BL
LOC104973229	-7.3796	7.37662	226.34	1.72945e-18	5.92995e-18		49.6697	-6.85139	0.476027	-14.3929	5.73616e-47	1.37324e-46		DEG	up_BL
ENSBTAG00000061127	7.19225	5.46844	226.182	1.75101e-18	5.9936e-18		19.4534	7.64293	0.562009	13.5993	4.04356e-42	8.66801e-42		DEG	up_MII
ENSBTAG00000069209	-4.05125	9.571	226.05	1.76923e-18	6.04562e-18		236.553	-3.26548	0.221255	-14.7589	2.69602e-49	6.88295e-49		DEG	up_BL
ENSBTAG00000062420	6.20456	5.78322	225.725	1.81491e-18	6.1817e-18		25.0017	7.20659	0.465057	15.4961	3.68367e-54	1.09415e-53		DEG	up_MII
ENSBTAG00000065380	-6.54508	6.53597	225.723	1.81524e-18	6.1817e-18		26.7973	-5.99869	0.47981	-12.5022	7.25815e-36	1.36107e-35		DEG	up_BL
ENSBTAG00000055364	-6.29745	6.50516	225.232	1.88663e-18	6.41391e-18		26.8057	-5.73088	0.421411	-13.5992	4.04565e-42	8.66801e-42		DEG	up_BL
ENSBTAG00000059232	-2.22988	9.83247	224.858	1.94308e-18	6.59458e-18		303.944	-1.45378	0.133655	-10.8771	1.482e-27	2.44634e-27		DEG	up_BL
LOC112442547	-1.8786	8.93117	224.473	2.00292e-18	6.78616e-18		165.001	-1.07713	0.0991513	-10.8635	1.7195e-27	2.8337e-27		DEG	up_BL
ENSBTAG00000055642	6.49337	6.51959	224.26	2.03699e-18	6.88992e-18		43.7296	7.50118	0.453002	16.5588	1.38298e-61	5.05407e-61		DEG	up_MII
ENSBTAG00000052810	6.21035	5.31384	224.144	2.05564e-18	6.94127e-18		17.2425	7.07166	0.487972	14.4919	1.36241e-47	3.31322e-47		DEG	up_MII
NODE_128156_length_1658_cov_12.813409_g48907_i0.mrna1	-4.83523	5.75793	223.89	2.09731e-18	7.07003e-18		15.6203	-4.17496	0.320311	-13.0341	7.83149e-39	1.55001e-38		DEG	up_BL
ENSBTAG00000069492	6.60085	6.36376	223.43	2.17514e-18	7.32006e-18		40.0834	7.6422	0.516432	14.7981	1.50717e-49	3.87253e-49		DEG	up_MII
NODE_29315_length_5636_cov_17.613420_g9845_i0.mrna1	6.34674	5.61514	222.504	2.34111e-18	7.86534e-18		22.6005	7.32414	0.53035	13.81	2.21744e-43	4.90881e-43		DEG	up_MII
ENSBTAG00000055913	6.99331	7.65258	221.913	2.45379e-18	8.23006e-18		101.092	7.93457	0.322911	24.572	2.51945e-133	6.99497e-132		DEG	up_MII
NODE_116573_length_1887_cov_9.124309_g19768_i4.mrna1	4.38137	5.9246	221.76	2.48396e-18	8.31731e-18		27.8558	5.25453	0.283567	18.5302	1.17947e-76	7.34507e-76		DEG	up_MII
ENSBTAG00000054534	5.02576	6.4257	221.661	2.50373e-18	8.3695e-18		41.0009	5.91679	0.279803	21.1463	2.98385e-99	3.8985e-98		DEG	up_MII
LOC112443450	5.28543	8.66263	221.208	2.59586e-18	8.66297e-18		206.317	6.11821	0.298067	20.5263	1.25359e-93	1.32589e-92		DEG	up_MII
ENSBTAG00000055487	6.84089	6.07137	221.123	2.61362e-18	8.70771e-18		31.2675	7.79593	0.523283	14.8981	3.39003e-50	8.83529e-50		DEG	up_MII
ENSBTAG00000060507	-4.70976	7.72786	220.931	2.65404e-18	8.81299e-18		63.3911	-3.93334	0.235933	-16.6714	2.1145e-62	8.05122e-62		DEG	up_BL
ENSBTAG00000069262	6.10751	5.95377	220.943	2.65159e-18	8.81299e-18		28.6753	7.14467	0.453387	15.7584	6.00951e-56	1.8596e-55		DEG	up_MII
LOC618733	-5.62215	9.63508	220.755	2.69159e-18	8.92288e-18		244.769	-4.81628	0.315023	-15.2887	9.10136e-53	2.588e-52		DEG	up_BL
ENSBTAG00000056095	11.0839	8.1455	830.532	2.72427e-18	9.01626e-18		144.352	10.7964	0.480107	22.4876	5.49175e-112	9.38291e-111		DEG	up_MII
ENSBTAG00000048958	-2.64402	9.37769	220.518	2.74316e-18	9.06376e-18		216.531	-1.84052	0.161185	-11.4187	3.37299e-30	5.78268e-30		DEG	up_BL
NODE_192493_length_812_cov_16.104762_g78628_i1.mrna1	7.74256	5.57691	220.412	2.76657e-18	9.12603e-18		21.4373	7.91051	0.598003	13.2282	6.03035e-40	1.22756e-39		DEG	up_MII
ENSBTAG00000026637	5.91746	8.52753	220.348	2.78087e-18	9.15808e-18		188.781	6.75709	0.322195	20.972	1.18092e-97	1.43942e-96		DEG	up_MII
ENSBTAG00000058648	-6.15066	7.18516	219.984	2.86333e-18	9.41414e-18		43.4681	-5.44276	0.337393	-16.1318	1.52574e-58	5.01637e-58		DEG	up_BL
ENSBTAG00000065041	9.95141	7.05425	826.291	2.87016e-18	9.42111e-18		66.1531	9.6723	0.470019	20.5785	4.27407e-94	4.61831e-93		DEG	up_MII
LOC132343241	-1.84686	10.2845	219.929	2.87591e-18	9.42451e-18		431.56	-1.0703	0.133919	-7.99218	1.32573e-15	1.83654e-15		DEG	up_BL
ENSBTAG00000066062	10.0801	13.6551	223.191	2.95581e-18	9.67048e-18		6930.38	5.93338	1.05625	5.61739	1.93862e-08	2.35295e-08		DEG	up_MII
NODE_154884_length_1227_cov_87.200870_g62467_i1.mrna1+NODE_150138_length_1295_cov_88.855501_g62467_i0.mrna1	-5.33304	6.92542	219.531	2.96955e-18	9.69957e-18		36.7147	-4.6449	0.287997	-16.1283	1.61457e-58	5.2997e-58		DEG	up_BL
ENSBTAG00000002355	-7.50101	9.60912	219.288	3.02817e-18	9.87489e-18		233.025	-6.76934	0.393843	-17.1879	3.27158e-66	1.44079e-65		DEG	up_BL
ENSBTAG00000053892	3.81229	7.37595	218.898	3.12473e-18	1.01732e-17		80.4636	4.63779	0.219862	21.0941	9.00844e-99	1.16934e-97		DEG	up_MII
ENSBTAG00000061757	5.9479	8.55875	218.08	3.33803e-18	1.085e-17		191.844	6.78521	0.323172	20.9957	7.18066e-98	8.91561e-97		DEG	up_MII
NODE_78415_length_2919_cov_17.607671_g10692_i4.mrna1	7.11365	5.4075	218.047	3.347e-18	1.08614e-17		18.5587	7.57065	0.564782	13.4045	5.68692e-41	1.18666e-40		DEG	up_MII
ENSBTAG00000059244	7.39366	8.20458	217.999	3.36012e-18	1.08864e-17		152.77	8.3123	0.490434	16.9489	1.962e-64	7.97164e-64		DEG	up_MII
LOC789733	-2.35346	11.6624	217.797	3.41538e-18	1.10475e-17		1071.5	-1.58522	0.135416	-11.7063	1.18337e-31	2.0678e-31		DEG	up_BL
ENSBTAG00000011654	5.51909	7.57159	217.732	3.43345e-18	1.1088e-17		97.115	6.4079	0.350965	18.258	1.78856e-74	1.03355e-73		DEG	up_MII
ENSBTAG00000069821	6.32479	6.61329	217.184	3.5894e-18	1.15729e-17		47.5299	7.31781	0.388989	18.8124	5.97932e-79	4.0794e-78		DEG	up_MII
ENSBTAG00000050665	6.88604	6.87772	217.163	3.59564e-18	1.15744e-17		57.4508	7.89259	0.462415	17.0682	2.55986e-65	1.09575e-64		DEG	up_MII
NODE_248194_length_463_cov_86.233161_g148675_i0.mrna1	9.90968	7.01363	807.288	3.63777e-18	1.16912e-17		64.3829	9.63069	0.47067	20.4617	4.7291e-93	4.87292e-92		DEG	up_MII
ENSBTAG00000067375	7.16438	7.65103	216.767	3.71309e-18	1.19141e-17		100.149	8.09935	0.452849	17.8853	1.53428e-71	8.1063e-71		DEG	up_MII
ENSBTAG00000068983	6.30524	6.98806	216.537	3.78318e-18	1.21195e-17		62.1742	7.23114	0.350156	20.6512	9.51943e-95	1.03985e-93		DEG	up_MII
ENSBTAG00000058410	-4.37207	8.2105	216.483	3.8001e-18	1.21542e-17		91.8125	-3.61834	0.200327	-18.0622	6.3273e-73	3.48437e-72		DEG	up_BL
ENSBTAG00000052173	2.60902	9.49529	216.049	3.93672e-18	1.25711e-17		349.508	3.41287	0.175413	19.4562	2.58418e-84	2.0914e-83		DEG	up_MII
ENSBTAG00000065309	6.65031	5.28931	215.922	3.97755e-18	1.26812e-17		16.7202	7.29163	0.533703	13.6624	1.70393e-42	3.6943e-42		DEG	up_MII
ENSBTAG00000062625	6.26637	5.18526	215.846	4.00235e-18	1.274e-17		15.3963	7.04311	0.500772	14.0645	6.27458e-45	1.44171e-44		DEG	up_MII
ENSBTAG00000058274	6.02756	5.19007	215.146	4.23792e-18	1.34684e-17		15.7008	6.93222	0.503706	13.7624	4.28897e-43	9.4216e-43		DEG	up_MII
ENSBTAG00000037634	-11.9737	9.37687	468.601	4.24656e-18	1.34744e-17		199.831	-11.0446	0.571585	-19.3228	3.4517e-83	2.73808e-82		DEG	up_BL
ENSBTAG00000056667	7.16146	6.15823	213.666	4.78508e-18	1.51591e-17		33.0809	8.01145	0.566326	14.1464	1.96692e-45	4.56664e-45		DEG	up_MII
NODE_21632_length_6509_cov_16.637904_g7526_i0.mrna1	6.18953	5.65271	213.296	4.93307e-18	1.56032e-17		22.7555	7.20227	0.473567	15.2086	3.10256e-52	8.69847e-52		DEG	up_MII
ENSBTAG00000057855	7.26165	5.83073	213.085	5.01969e-18	1.58521e-17		26.4538	7.95214	0.569092	13.9734	2.26606e-44	5.12428e-44		DEG	up_MII
ENSBTAG00000046172	-2.64527	10.2992	212.977	5.06459e-18	1.59686e-17		412.326	-1.85711	0.166424	-11.1589	6.47795e-29	1.09002e-28		DEG	up_BL
NODE_77712_length_2943_cov_13.713538_g25615_i0.mrna1+NODE_97291_length_2345_cov_18.448413_g25615_i2.mrna1	6.64328	5.28063	212.885	5.10316e-18	1.60649e-17		16.5326	7.27448	0.543226	13.3912	6.80278e-41	1.41506e-40		DEG	up_MII
NODE_238211_length_516_cov_16.571754_g138753_i0.mrna1	-5.18927	7.23445	212.795	5.14117e-18	1.61427e-17		45.6635	-4.4183	0.319634	-13.823	1.85234e-43	4.1097e-43		DEG	up_BL
ENSBTAG00000057273	8.87892	6.60724	212.789	5.14402e-18	1.61427e-17		47.495	9.06191	0.668154	13.5626	6.67246e-42	1.42655e-41		DEG	up_MII
ENSBTAG00000011195	-3.10633	8.23411	212.767	5.15333e-18	1.61466e-17		94.9763	-2.32365	0.171666	-13.5359	9.60288e-42	2.04214e-41		DEG	up_BL
ENSBTAG00000048673	5.90864	6.13657	212.338	5.33914e-18	1.67026e-17		33.1883	6.89307	0.427819	16.1121	2.09692e-58	6.84925e-58		DEG	up_MII
ENSBTAG00000066039	5.96364	5.54934	212.304	5.3545e-18	1.67245e-17		20.8229	6.94715	0.482094	14.4104	4.45388e-47	1.07011e-46		DEG	up_MII
ENSBTAG00000055420	6.945	6.16363	212.028	5.4779e-18	1.70832e-17		33.8118	7.90525	0.529871	14.9192	2.47255e-50	6.4694e-50		DEG	up_MII
ENSBTAG00000059672	6.81536	7.15192	211.766	5.59822e-18	1.74312e-17		70.5006	7.77306	0.477814	16.268	1.66628e-59	5.64558e-59		DEG	up_MII
ENSBTAG00000059177	7.19651	5.99345	211.571	5.68965e-18	1.76884e-17		29.0519	7.95506	0.559871	14.2087	8.08793e-46	1.89097e-45		DEG	up_MII
NODE_83692_length_2740_cov_17.147578_g27871_i0.mrna1+NODE_204091_length_720_cov_13.460342_g105724_i0.mrna1	6.27073	5.70424	211.363	5.78879e-18	1.79686e-17		23.3987	7.24696	0.504357	14.3687	8.13208e-47	1.94218e-46		DEG	up_MII
NODE_104426_length_2164_cov_12.858170_g11302_i6.mrna1	5.95527	5.43727	210.982	5.97489e-18	1.85175e-17		18.9563	6.93909	0.464929	14.9251	2.26423e-50	5.9399e-50		DEG	up_MII
ENSBTAG00000055935	6.50316	5.37745	209.975	6.49805e-18	2.01077e-17		18.0033	7.26247	0.51012	14.2368	5.41446e-46	1.27037e-45		DEG	up_MII
ENSBTAG00000067434	-8.72147	8.25936	209.671	6.66499e-18	2.05924e-17		92.9388	-8.3067	0.615103	-13.5046	1.46977e-41	3.10886e-41		DEG	up_BL
NODE_134915_length_1537_cov_19.470548_g16463_i7.mrna1+NODE_131125_length_1603_cov_21.583224_g16463_i5.mrna1+NODE_160290_length_1156_cov_4.189064_g470_i29.mrna1	5.94412	5.7893	209.609	6.6998e-18	2.06681e-17		25.2662	6.95959	0.452687	15.3739	2.4482e-53	7.08242e-53		DEG	up_MII
ENSBTAG00000056896	6.14871	5.27705	209.274	6.89007e-18	2.12223e-17		16.6389	7.01259	0.483733	14.4968	1.26936e-47	3.09445e-47		DEG	up_MII
NODE_179455_length_935_cov_10.698135_g84293_i0.mrna1+NODE_48810_length_4210_cov_19.621340_g15805_i0.mrna1+NODE_246103_length_474_cov_13.098237_g146590_i0.mrna1+NODE_118458_length_1846_cov_15.394008_g43696_i0.mrna1	5.89386	6.21153	209.036	7.02886e-18	2.16164e-17		34.7017	6.85384	0.426551	16.068	4.27397e-58	1.38696e-57		DEG	up_MII
ENSBTAG00000055722	6.31787	7.18217	208.937	7.08766e-18	2.17638e-17		71.7688	7.23948	0.334813	21.6225	1.10394e-103	1.58761e-102		DEG	up_MII
NODE_45845_length_4385_cov_19.311513_g14865_i0.mrna1+NODE_138145_length_1482_cov_18.606406_g14865_i2.mrna1+NODE_101326_length_2241_cov_18.734750_g35235_i0.mrna1	6.18964	6.11728	208.856	7.13558e-18	2.18438e-17		32.3179	7.19284	0.46037	15.624	4.9934e-55	1.51699e-54		DEG	up_MII
ENSBTAG00000068861	5.40748	5.53056	208.861	7.13277e-18	2.18438e-17		20.5547	6.41729	0.441003	14.5516	5.70738e-48	1.39817e-47		DEG	up_MII
LOC101905127	-2.57637	10.696	208.806	7.16564e-18	2.19023e-17		549.091	-1.81145	0.169529	-10.6852	1.19409e-26	1.93592e-26		DEG	up_BL
NODE_160710_length_1150_cov_11.227400_g12935_i30.mrna1+NODE_177972_length_951_cov_12.000000_g12935_i32.mrna1+NODE_251084_length_448_cov_13.396226_g151558_i0.mrna1	4.65958	5.83581	208.603	7.28882e-18	2.22109e-17		26.078	5.58038	0.300273	18.5844	4.30141e-77	2.73644e-76		DEG	up_MII
ENSBTAG00000056713	-6.31611	9.65565	208.62	7.27872e-18	2.22109e-17		240.27	-5.48997	0.339066	-16.1914	5.79599e-59	1.92782e-58		DEG	up_BL
ENSBTAG00000020116	-7.17565	8.77238	208.102	7.60238e-18	2.31311e-17		133.493	-6.48827	0.410493	-15.806	2.82671e-56	8.84286e-56		DEG	up_BL
ENSBTAG00000067203	7.13051	8.52992	207.716	7.85375e-18	2.38596e-17		192.75	5.81097	0.869395	6.68393	2.32624e-11	3.00203e-11		DEG	up_MII
ENSBTAG00000056675	6.48404	7.68425	207.357	8.09457e-18	2.45539e-17		103.477	7.392	0.374407	19.7432	9.17352e-87	8.1141e-86		DEG	up_MII
ENSBTAG00000069177	-7.18534	6.97502	207.173	8.22129e-18	2.49005e-17		36.9051	-6.68794	0.527237	-12.6849	7.1722e-37	1.36675e-36		DEG	up_BL
ENSBTAG00000066929	6.27332	6.28744	206.949	8.37845e-18	2.53382e-17		37.9559	7.30284	0.50969	14.328	1.4625e-46	3.46801e-46		DEG	up_MII
ENSBTAG00000064063	7.59267	8.4383	206.792	8.4903e-18	2.56376e-17		174.513	8.46703	0.528848	16.0103	1.08255e-57	3.49599e-57		DEG	up_MII
ENSBTAG00000066114	-6.54739	5.90127	206.514	8.69293e-18	2.62099e-17		17.2485	-6.13604	0.569222	-10.7797	4.29259e-27	7.03351e-27		DEG	up_BL
LOC104973964	-11.846	10.2703	209.381	8.99066e-18	2.70668e-17		382.806	-11.4723	0.738387	-15.5369	1.95173e-54	5.82313e-54		DEG	up_BL
ENSBTAG00000065519	7.16454	5.08781	205.616	9.38113e-18	2.81998e-17		14.074	7.30722	0.584452	12.5027	7.21708e-36	1.35464e-35		DEG	up_MII
ENSBTAG00000046943	8.21648	9.15479	204.979	9.90298e-18	2.97238e-17		289.023	9.0566	0.655978	13.8062	2.33698e-43	5.16773e-43		DEG	up_MII
ENSBTAG00000047473	9.32448	13.5078	207.801	1.02514e-17	3.07234e-17		6088.48	10.172	0.536222	18.9698	3.03148e-80	2.20361e-79		DEG	up_MII
ENSBTAG00000057955	6.43102	5.34616	204.494	1.03213e-17	3.08866e-17		17.6533	7.23376	0.516182	14.014	1.28067e-44	2.91247e-44		DEG	up_MII
ENSBTAG00000058902	6.77577	6.4509	204.417	1.03893e-17	3.10436e-17		42.7674	7.85137	0.513881	15.2786	1.06257e-52	3.0086e-52		DEG	up_MII
ENSBTAG00000062053	-9.13972	6.57746	435.413	1.04504e-17	3.11796e-17		28.4572	-8.22598	0.548944	-14.9851	9.1898e-51	2.44287e-50		DEG	up_BL
ENSBTAG00000069627	5.52273	6.71618	203.949	1.08139e-17	3.22081e-17		50.9664	6.4174	0.312047	20.5655	5.59318e-94	6.01116e-93		DEG	up_MII
ENSBTAG00000069634	4.34315	9.09988	203.934	1.08273e-17	3.22081e-17		281.274	5.17994	0.282809	18.316	6.16669e-75	3.64711e-74		DEG	up_MII
ENSBTAG00000062357	6.10639	5.57325	203.693	1.10533e-17	3.28315e-17		21.4774	7.11946	0.469823	15.1535	7.18424e-52	1.98087e-51		DEG	up_MII
NODE_147948_length_1327_cov_58.357600_g61013_i0.mrna1+NODE_149010_length_1312_cov_5.423482_g51811_i1.mrna1	-4.52894	6.9533	203.408	1.13264e-17	3.35928e-17		36.7179	-3.7461	0.28928	-12.9497	2.35767e-38	4.62966e-38		DEG	up_BL
NODE_150725_length_1287_cov_14.757025_g62846_i0.mrna1+NODE_167201_length_1070_cov_11.121853_g74663_i0.mrna1+NODE_100396_length_2264_cov_17.825332_g18540_i3.mrna1	5.16352	6.08061	203.133	1.15971e-17	3.43445e-17		31.1013	6.06756	0.370539	16.375	2.88735e-60	1.00032e-59		DEG	up_MII
ENSBTAG00000056803	-2.62706	7.34783	203.106	1.16234e-17	3.43716e-17		52.7446	-1.8642	0.180428	-10.3321	5.045e-25	7.99758e-25		DEG	up_BL
ENSBTAG00000068803	5.98218	6.74803	202.711	1.20255e-17	3.55079e-17		52.1261	6.91145	0.363732	19.0015	1.65782e-80	1.21838e-79		DEG	up_MII
ENSBTAG00000063944	-3.58609	7.94599	202.651	1.20877e-17	3.56392e-17		75.4515	-2.7804	0.214063	-12.9887	1.41808e-38	2.79284e-38		DEG	up_BL
ENSBTAG00000060912	8.26256	9.66311	205.631	1.22912e-17	3.61857e-17		430.232	6.06679	1.15241	5.26445	1.4061e-07	1.6847e-07		DEG	up_MII
ENSBTAG00000049441	-4.77169	7.13059	202.015	1.27685e-17	3.75355e-17		42.5033	-4.04115	0.2866	-14.1003	3.78136e-45	8.71851e-45		DEG	up_BL
ENSBTAG00000066409	-2.81989	7.77647	201.893	1.29035e-17	3.78767e-17		69.4926	-2.01266	0.169765	-11.8556	2.01379e-32	3.5751e-32		DEG	up_BL
ENSBTAG00000002069	-9.09719	11.8976	204.941	1.30262e-17	3.81521e-17		1203.35	-8.40957	0.455733	-18.4528	4.94794e-76	3.00636e-75		DEG	up_BL
NODE_151745_length_1272_cov_16.811715_g36364_i5.mrna1+NODE_104105_length_2172_cov_17.520764_g36364_i1.mrna1+NODE_118170_length_1852_cov_17.476620_g36364_i3.mrna1	4.81838	6.02306	201.775	1.30355e-17	3.81521e-17		29.6396	5.68376	0.324216	17.5308	8.34187e-69	3.94217e-68		DEG	up_MII
LOC132346040	5.99898	5.95966	201.229	1.36654e-17	3.99373e-17		28.9854	7.03624	0.444296	15.8368	1.73348e-56	5.46566e-56		DEG	up_MII
ENSBTAG00000065780	-3.50927	11.2057	200.801	1.41807e-17	4.13828e-17		746.627	-2.74153	0.209814	-13.0665	5.11949e-39	1.01829e-38		DEG	up_BL
ENSBTAG00000061601	-2.01928	7.29097	200.665	1.43494e-17	4.18141e-17		52.3314	-1.21158	0.127966	-9.46793	2.85436e-21	4.34898e-21		DEG	up_BL
ENSBTAG00000061760	6.42322	5.65098	200.548	1.4495e-17	4.21767e-17		22.9866	7.34942	0.528055	13.9179	4.9306e-44	1.10745e-43		DEG	up_MII
ENSBTAG00000049862	-4.75272	7.12242	200.302	1.48086e-17	4.30267e-17		41.8179	-4.03325	0.263924	-15.2819	1.00998e-52	2.86376e-52		DEG	up_BL
ENSBTAG00000064510	6.55158	5.94184	200.043	1.5145e-17	4.39403e-17		28.0485	7.50672	0.536436	13.9937	1.7036e-44	3.86111e-44		DEG	up_MII
ENSBTAG00000066842	5.45102	6.39719	200.01	1.5189e-17	4.40041e-17		40.4807	6.38116	0.382771	16.671	2.1311e-62	8.09899e-62		DEG	up_MII
ENSBTAG00000066909	-6.31222	5.46445	199.967	1.52453e-17	4.41031e-17		12.2414	-5.99017	0.557711	-10.7406	6.55857e-27	1.06851e-26		DEG	up_BL
LOC132346186	-5.28526	7.40461	199.465	1.59264e-17	4.6007e-17		49.8521	-4.51307	0.318943	-14.1501	1.86595e-45	4.33725e-45		DEG	up_BL
ENSBTAG00000068947	6.03453	6.88007	198.89	1.67461e-17	4.83053e-17		57.0228	6.95029	0.388039	17.9113	9.62036e-72	5.10109e-71		DEG	up_MII
NODE_93335_length_2453_cov_15.966330_g26825_i1.mrna1+NODE_119040_length_1835_cov_13.375427_g26825_i2.mrna1	6.56798	5.66243	198.479	1.73597e-17	5.00029e-17		22.5682	7.45769	0.505265	14.76	2.65393e-49	6.78414e-49		DEG	up_MII
LOC101904381	-6.36193	8.63662	198.461	1.73868e-17	5.0009e-17		120.672	-5.60939	0.374369	-14.9836	9.39811e-51	2.49493e-50		DEG	up_BL
ENSBTAG00000064679	-2.64711	9.78528	198.139	1.78834e-17	5.13633e-17		291.391	-1.86047	0.18143	-10.2545	1.13013e-24	1.78306e-24		DEG	up_BL
ENSBTAG00000009760	2.80891	10.3463	197.475	1.89572e-17	5.42244e-17		637.634	3.61647	0.191548	18.8803	1.65791e-79	1.16696e-78		DEG	up_MII
ENSBTAG00000063827	6.37228	8.57128	197.457	1.8987e-17	5.42244e-17		194.903	7.2256	0.410279	17.6114	2.01348e-69	9.69868e-69		DEG	up_MII
ENSBTAG00000063033	6.25751	7.21024	197.489	1.89334e-17	5.42244e-17		74.7922	7.21425	0.426035	16.9334	2.55044e-64	1.03205e-63		DEG	up_MII
NODE_62705_length_3521_cov_16.588269_g20314_i0.mrna1	6.18005	5.47513	197.456	1.8988e-17	5.42244e-17		19.5136	7.11173	0.504252	14.1035	3.61268e-45	8.33921e-45		DEG	up_MII
ENSBTAG00000019009	9.41545	11.3804	200.461	1.90673e-17	5.43731e-17		1433.99	6.11349	1.35702	4.50508	6.63469e-06	7.69301e-06		DEG	up_MII
NODE_99149_length_2297_cov_11.062162_g24571_i1.mrna1+NODE_110242_length_2029_cov_18.090676_g39502_i0.mrna1	5.70783	5.34598	197.228	1.93731e-17	5.51663e-17		17.7477	6.71611	0.464808	14.4492	2.53555e-47	6.11407e-47		DEG	up_MII
NODE_105883_length_2129_cov_19.784600_g20684_i7.mrna1+NODE_82428_length_2779_cov_19.398594_g20684_i3.mrna1+NODE_80716_length_2837_cov_17.873188_g20684_i2.mrna1+NODE_96378_length_2369_cov_16.465969_g20684_i5.mrna1	4.77368	6.3926	196.987	1.9789e-17	5.62421e-17		39.5118	5.6368	0.297022	18.9777	2.60857e-80	1.90312e-79		DEG	up_MII
ENSBTAG00000062243	-2.78215	7.06107	196.976	1.98071e-17	5.62421e-17		42.4584	-1.98217	0.178007	-11.1353	8.44206e-29	1.41812e-28		DEG	up_BL
ENSBTAG00000063948	7.00473	5.84153	196.504	2.06504e-17	5.85533e-17		26.0031	7.79378	0.55261	14.1036	3.60887e-45	8.33921e-45		DEG	up_MII
ENSBTAG00000056461	6.41387	7.673	196.193	2.12236e-17	6.00151e-17		103.322	7.30235	0.401934	18.168	9.24812e-74	5.19297e-73		DEG	up_MII
ENSBTAG00000061256	5.55334	6.23901	196.192	2.1226e-17	6.00151e-17		35.2758	6.47859	0.378412	17.1205	1.04399e-65	4.51716e-65		DEG	up_MII
LOC112447418	3.13431	7.72225	196.095	2.141e-17	6.04499e-17		102.027	3.94476	0.192003	20.5453	8.48124e-94	9.01808e-93		DEG	up_MII
ENSBTAG00000004586	-3.14092	9.0248	195.954	2.16777e-17	6.11195e-17		165.45	-2.36465	0.19467	-12.147	5.95313e-34	1.08977e-33		DEG	up_BL
ENSBTAG00000069579	7.21809	6.01482	195.805	2.19662e-17	6.18457e-17		29.5909	7.98115	0.576983	13.8326	1.62124e-43	3.60497e-43		DEG	up_MII
ENSBTAG00000027867	5.71578	7.79798	195.688	2.21937e-17	6.23983e-17		112.451	6.57731	0.348619	18.8667	2.14083e-79	1.49634e-78		DEG	up_MII
ENSBTAG00000069416	3.08895	8.10839	195.456	2.26546e-17	6.36047e-17		133.284	3.89555	0.195155	19.9613	1.19493e-88	1.1162e-87		DEG	up_MII
ENSBTAG00000059534	-4.96935	6.10169	194.987	2.36167e-17	6.61201e-17		20.0168	-4.27077	0.328304	-13.0086	1.09332e-38	2.1575e-38		DEG	up_BL
ENSBTAG00000061868	6.2985	4.99611	194.99	2.36117e-17	6.61201e-17		13.1279	6.93717	0.539331	12.8625	7.31257e-38	1.42197e-37		DEG	up_MII
ENSBTAG00000025021	5.81374	6.32996	194.7	2.4228e-17	6.77368e-17		38.3526	6.75529	0.436217	15.4861	4.30899e-54	1.27421e-53		DEG	up_MII
ENSBTAG00000063782	-6.8656	8.42944	194.563	2.45242e-17	6.84692e-17		105.024	-6.15955	0.409098	-15.0564	3.13352e-51	8.4762e-51		DEG	up_BL
ENSBTAG00000055808	6.64378	6.32749	194.504	2.46532e-17	6.87333e-17		38.0226	7.67998	0.498799	15.397	1.71539e-53	4.9841e-53		DEG	up_MII
NODE_141641_length_1426_cov_17.915493_g16064_i3.mrna1	7.19506	5.1176	194.128	2.54941e-17	7.09786e-17		14.5452	7.35414	0.597938	12.2992	9.14986e-35	1.69357e-34		DEG	up_MII
ENSBTAG00000063187	-3.6726	7.2333	194.101	2.55556e-17	7.10509e-17		45.7876	-2.8819	0.223519	-12.8933	4.9114e-38	9.58778e-38		DEG	up_BL
ENSBTAG00000056727	6.30491	6.821	194.039	2.56973e-17	7.13456e-17		55.157	7.26614	0.391764	18.5472	8.58691e-77	5.39787e-76		DEG	up_MII
ENSBTAG00000052755	-5.06643	7.38379	193.777	2.63037e-17	7.29279e-17		50.6293	-4.30986	0.328643	-13.1141	2.73308e-39	5.47437e-39		DEG	up_BL
NODE_142929_length_1405_cov_16.737952_g57751_i0.mrna1	6.66913	5.02246	193.405	2.71933e-17	7.52902e-17		13.234	7.08376	0.553313	12.8025	1.58853e-37	3.06809e-37		DEG	up_MII
ENSBTAG00000003408	-9.21509	7.06711	193.267	2.75304e-17	7.61179e-17		39.8446	-8.54773	0.671604	-12.7273	4.16838e-37	7.96616e-37		DEG	up_BL
ENSBTAG00000058415	6.63126	6.83702	193.237	2.76056e-17	7.62205e-17		56.1616	7.6376	0.423723	18.025	1.24047e-72	6.79367e-72		DEG	up_MII
ENSBTAG00000000886	5.95994	6.80029	193.076	2.80067e-17	7.72212e-17		55.1351	6.90376	0.41956	16.4548	7.75233e-61	2.73797e-60		DEG	up_MII
ENSBTAG00000056854	9.03511	6.20044	659.077	2.85485e-17	7.86066e-17		35.1632	8.7635	0.470622	18.6211	2.16713e-77	1.39296e-76		DEG	up_MII
ENSBTAG00000054829	5.51439	7.21545	192.324	2.99597e-17	8.23789e-17		73.9517	6.4054	0.3411	18.7786	1.12935e-78	7.65279e-78		DEG	up_MII
ENSBTAG00000057896	-4.64271	7.33946	192.274	3.00943e-17	8.26354e-17		48.9748	-3.88632	0.265446	-14.6407	1.54474e-48	3.86474e-48		DEG	up_BL
LOC101903540	2.49781	8.14859	191.961	3.09541e-17	8.48795e-17		132.326	3.28614	0.158633	20.7153	2.52025e-95	2.79887e-94		DEG	up_MII
ENSBTAG00000048977	6.80206	6.4772	191.906	3.11073e-17	8.5183e-17		43.5732	7.87687	0.521579	15.102	1.57139e-51	4.27956e-51		DEG	up_MII
ENSBTAG00000059902	9.55908	6.68348	653.285	3.12178e-17	8.53686e-17		50.6026	9.2842	0.478522	19.4018	7.4484e-84	5.95574e-83		DEG	up_MII
ENSBTAG00000062193	6.26205	7.43666	191.823	3.13417e-17	8.55904e-17		85.803	7.14446	0.371357	19.2388	1.75258e-82	1.37389e-81		DEG	up_MII
ENSBTAG00000064492	8.70017	5.89764	652.555	3.15734e-17	8.61054e-17		27.9921	8.43521	0.470837	17.9154	8.94999e-72	4.77094e-71		DEG	up_MII
NODE_154574_length_1232_cov_7.083117_g65459_i0.mrna1	-4.33742	6.98387	191.662	3.17969e-17	8.65967e-17		38.091	-3.5943	0.241737	-14.8686	5.26652e-50	1.3708e-49		DEG	up_BL
ENSBTAG00000060934	6.13854	5.46208	191.62	3.19181e-17	8.68087e-17		19.33	7.10304	0.478292	14.8508	6.87007e-50	1.77433e-49		DEG	up_MII
ENSBTAG00000061566	-2.84241	7.09776	191.495	3.22796e-17	8.76724e-17		43.2446	-2.08895	0.166452	-12.5499	3.98143e-36	7.48718e-36		DEG	up_BL
ENSBTAG00000058022	2.61873	8.29688	191.192	3.31759e-17	8.99847e-17		148.286	3.40399	0.181754	18.7286	2.89584e-78	1.91049e-77		DEG	up_MII
ENSBTAG00000065236	8.37501	5.60535	647.3	3.42664e-17	9.28164e-17		21.9523	8.07663	0.45821	17.6265	1.54265e-69	7.44869e-69		DEG	up_MII
ENSBTAG00000016997	7.89319	8.34054	190.801	3.4367e-17	9.29629e-17		161.371	8.75897	0.576811	15.1852	4.43415e-52	1.2328e-51		DEG	up_MII
ENSBTAG00000013352	6.6889	8.91396	190.663	3.47984e-17	9.40027e-17		246.759	7.52196	0.446913	16.8309	1.44822e-63	5.68762e-63		DEG	up_MII
LOC132346328	2.62643	8.30982	190.228	3.6198e-17	9.76516e-17		152.486	3.44609	0.184565	18.6714	8.45431e-78	5.48707e-77		DEG	up_MII
ENSBTAG00000063632	5.7019	5.86741	189.904	3.72786e-17	1.00431e-16		26.5458	6.67062	0.439971	15.1615	6.35779e-52	1.75542e-51		DEG	up_MII
LOC112449254	-2.70292	11.4738	189.822	3.75546e-17	1.01039e-16		925.843	-1.93804	0.170063	-11.396	4.37849e-30	7.47446e-30		DEG	up_BL
ENSBTAG00000062058	7.15804	9.57376	191.402	3.77552e-17	1.01442e-16		400.756	5.87067	0.822423	7.13825	9.45256e-13	1.25469e-12		DEG	up_MII
ENSBTAG00000062725	-3.76296	8.59045	189.732	3.78634e-17	1.01596e-16		121.68	-3.0157	0.234574	-12.856	7.95534e-38	1.54545e-37		DEG	up_BL
ENSBTAG00000066025	6.15726	5.63102	189.553	3.84852e-17	1.03126e-16		22.5221	7.18714	0.489241	14.6904	7.42885e-49	1.88455e-48		DEG	up_MII
ENSBTAG00000067115	6.49861	6.20314	189.372	3.91225e-17	1.04693e-16		34.9674	7.56094	0.465184	16.2536	2.1049e-59	7.0956e-59		DEG	up_MII
NODE_53005_length_3982_cov_19.388732_g17140_i0.mrna1	6.08099	8.11152	189.066	4.02274e-17	1.07506e-16		139.013	6.90965	0.381451	18.1141	2.46613e-73	1.36559e-72		DEG	up_MII
ENSBTAG00000038702	-1.88224	9.81442	189.039	4.033e-17	1.07636e-16		307.371	-1.07761	0.13369	-8.06047	7.60029e-16	1.05727e-15		DEG	up_BL
ENSBTAG00000049003	-5.06447	7.22146	188.758	4.13735e-17	1.10274e-16		46.8491	-4.36365	0.331185	-13.1759	1.20796e-39	2.43419e-39		DEG	up_BL
ENSBTAG00000049964	2.71279	8.89156	188.454	4.25391e-17	1.1323e-16		228.221	3.52312	0.176803	19.9268	2.38349e-88	2.17561e-87		DEG	up_MII
ENSBTAG00000068808	7.45507	6.45157	187.652	4.57807e-17	1.21696e-16		41.3784	8.33463	0.595278	14.0012	1.53191e-44	3.47592e-44		DEG	up_MII
ENSBTAG00000056907	-9.78033	9.74009	190.368	4.62019e-17	1.22653e-16		266.301	-9.25954	0.637924	-14.5151	9.71907e-48	2.37802e-47		DEG	up_BL
ENSBTAG00000005639	2.72586	9.32369	187.441	4.66736e-17	1.23741e-16		308.894	3.52818	0.173079	20.3848	2.28146e-92	2.31504e-91		DEG	up_MII
ENSBTAG00000056184	6.58722	6.48944	187.344	4.70887e-17	1.24676e-16		42.7154	7.58824	0.530049	14.3161	1.73585e-46	4.11133e-46		DEG	up_MII
ENSBTAG00000064727	-4.71504	7.36096	187.124	4.80497e-17	1.27052e-16		49.905	-3.99086	0.259746	-15.3645	2.83216e-53	8.18135e-53		DEG	up_BL
ENSBTAG00000069721	-3.2382	8.65253	186.936	4.88889e-17	1.291e-16		128.028	-2.46507	0.200273	-12.3085	8.14827e-35	1.50958e-34		DEG	up_BL
ENSBTAG00000056494	-5.12535	7.46241	186.425	5.12448e-17	1.35143e-16		52.3821	-4.35195	0.322873	-13.4788	2.08428e-41	4.38577e-41		DEG	up_BL
ENSBTAG00000065962	5.18092	6.58247	186.019	5.3198e-17	1.39925e-16		46.1144	6.08404	0.303926	20.0181	3.82787e-89	3.59245e-88		DEG	up_MII
LOC107131551	6.09657	6.30532	186.021	5.3189e-17	1.39925e-16		36.8172	7.03843	0.469526	14.9905	8.46914e-51	2.25731e-50		DEG	up_MII
NODE_250946_length_449_cov_5.182796_g151420_i0.mrna1	5.27455	5.79468	185.956	5.35094e-17	1.40559e-16		24.8139	6.2004	0.42449	14.6067	2.54555e-48	6.34448e-48		DEG	up_MII
ENSBTAG00000069080	-3.37487	8.55961	185.459	5.60261e-17	1.46976e-16		119.297	-2.55761	0.22064	-11.5918	4.53708e-31	7.85929e-31		DEG	up_BL
ENSBTAG00000066365	9.28694	6.43136	614.503	5.79818e-17	1.51908e-16		41.3895	8.9979	0.472258	19.0529	6.21301e-81	4.63426e-80		DEG	up_MII
ENSBTAG00000059292	4.90632	6.79631	184.888	5.90697e-17	1.54555e-16		53.6871	5.77709	0.280953	20.5625	5.94873e-94	6.3591e-93		DEG	up_MII
ENSBTAG00000066755	6.25183	7.51965	184.869	5.91769e-17	1.54634e-16		91.7916	7.13526	0.407665	17.5028	1.36492e-68	6.4351e-68		DEG	up_MII
ENSBTAG00000053486	-8.51818	6.99689	184.622	6.05482e-17	1.5801e-16		37.3917	-8.11303	0.64592	-12.5604	3.48464e-36	6.55913e-36		DEG	up_BL
LOC101905290	-5.61258	7.52599	184.093	6.36047e-17	1.6577e-16		55.6643	-4.88819	0.337267	-14.4935	1.33088e-47	3.24047e-47		DEG	up_BL
ENSBTAG00000064787	-4.3362	6.93053	182.929	7.09064e-17	1.8456e-16		36.8003	-3.59223	0.283274	-12.6811	7.52503e-37	1.43126e-36		DEG	up_BL
NODE_214993_length_645_cov_7.480634_g116026_i0.mrna1	5.82163	5.32479	182.894	7.11372e-17	1.8492e-16		17.6251	6.83145	0.515709	13.2467	4.71497e-40	9.63724e-40		DEG	up_MII
ENSBTAG00000039671	-1.93053	9.21114	182.263	7.54736e-17	1.95937e-16		202.778	-1.15516	0.142235	-8.12146	4.60596e-16	6.43418e-16		DEG	up_BL
ENSBTAG00000063083	-3.54166	6.59455	182.204	7.58906e-17	1.96764e-16		29.1684	-2.76847	0.198393	-13.9545	2.95436e-44	6.65814e-44		DEG	up_BL
ENSBTAG00000059873	4.21644	10.263	181.94	7.77954e-17	2.01442e-16		626.971	5.04113	0.284367	17.7275	2.57045e-70	1.28138e-69		DEG	up_MII
ENSBTAG00000048722	-2.89116	7.11433	181.765	7.90859e-17	2.04518e-16		43.6894	-2.14083	0.176705	-12.1153	8.76554e-34	1.59584e-33		DEG	up_BL
ENSBTAG00000060745	7.69437	6.19946	181.494	8.11295e-17	2.09532e-16		34.6322	8.34066	0.630308	13.2327	5.68292e-40	1.1592e-39		DEG	up_MII
ENSBTAG00000058756	-6.49569	7.02545	181.354	8.22084e-17	2.12045e-16		39.3341	-5.89664	0.460923	-12.7931	1.79159e-37	3.4536e-37		DEG	up_BL
ENSBTAG00000066023	8.15264	5.41422	592.514	8.37804e-17	2.15821e-16		18.7784	7.85957	0.458499	17.142	7.21535e-66	3.12874e-65		DEG	up_MII
ENSBTAG00000064018	-6.28068	6.41115	181.013	8.48968e-17	2.18415e-16		25.2534	-5.74264	0.477169	-12.0348	2.33147e-33	4.20254e-33		DEG	up_BL
ENSBTAG00000038433	4.85985	7.01221	180.33	9.05654e-17	2.327e-16		61.7219	5.69327	0.324178	17.5622	4.79826e-69	2.2892e-68		DEG	up_MII
ENSBTAG00000064985	5.33073	6.65823	180.257	9.11906e-17	2.34005e-16		48.6009	6.18948	0.287505	21.5282	8.46777e-103	1.18371e-101		DEG	up_MII
ENSBTAG00000067392	6.52539	5.4236	179.893	9.43961e-17	2.4192e-16		18.9166	7.33465	0.551923	13.2893	2.67204e-40	5.49528e-40		DEG	up_MII
ENSBTAG00000057936	-3.95605	8.08151	179.644	9.66552e-17	2.47393e-16		81.5629	-3.14716	0.246908	-12.7463	3.27006e-37	6.25536e-37		DEG	up_BL
ENSBTAG00000064426	5.70949	5.72012	179.482	9.81522e-17	2.50903e-16		23.8711	6.74434	0.45664	14.7695	2.30468e-49	5.90648e-49		DEG	up_MII
ENSBTAG00000065397	6.74169	7.45573	179.107	1.01716e-16	2.5968e-16		89.3259	5.88082	0.917201	6.4117	1.43908e-10	1.82071e-10		DEG	up_MII
ENSBTAG00000057179	4.60211	5.6417	179	1.02759e-16	2.6201e-16		22.299	5.53119	0.351508	15.7356	8.62379e-56	2.65623e-55		DEG	up_MII
ENSBTAG00000065822	2.61975	8.68095	178.714	1.05603e-16	2.68917e-16		197.531	3.43746	0.180254	19.0701	4.47229e-81	3.36095e-80		DEG	up_MII
ENSBTAG00000069032	6.52695	6.92331	178.448	1.08313e-16	2.75467e-16		60.105	7.5008	0.490288	15.2988	7.79374e-53	2.21933e-52		DEG	up_MII
ENSBTAG00000066771	-4.91825	8.32145	177.886	1.14293e-16	2.90307e-16		98.3809	-4.15891	0.307874	-13.5085	1.39312e-41	2.95005e-41		DEG	up_BL
ENSBTAG00000063953	-10.5414	7.95287	356.264	1.19967e-16	3.04334e-16		74.3512	-9.61464	0.577172	-16.6582	2.63923e-62	9.95439e-62		DEG	up_BL
LOC132343508	7.03713	5.34311	177.366	1.20141e-16	3.04388e-16		17.5027	7.48634	0.593031	12.6239	1.5598e-36	2.94712e-36		DEG	up_MII
ENSBTAG00000068782	6.57907	7.02933	177.23	1.21716e-16	3.07988e-16		65.7252	6.02262	0.847879	7.10315	1.21941e-12	1.61537e-12		DEG	up_MII
ENSBTAG00000059541	9.04968	6.2123	569.274	1.25447e-16	3.17027e-16		35.5477	8.77552	0.479712	18.2933	9.35602e-75	5.50079e-74		DEG	up_MII
ENSBTAG00000065592	2.47582	8.26178	176.775	1.27163e-16	3.20957e-16		144.66	3.28129	0.160105	20.4947	2.40278e-93	2.51474e-92		DEG	up_MII
NODE_216887_length_633_cov_15.848921_g117863_i0.mrna1	8.17072	5.42765	567.806	1.28756e-16	3.24569e-16		19.0593	7.8729	0.461815	17.0477	3.6342e-65	1.54241e-64		DEG	up_MII
ENSBTAG00000067503	5.88044	5.62628	176.351	1.32463e-16	3.33493e-16		22.001	6.8896	0.48048	14.339	1.24858e-46	2.96778e-46		DEG	up_MII
ENSBTAG00000056690	5.80041	8.95565	176.274	1.33452e-16	3.35559e-16		254.579	6.65063	0.386886	17.1902	3.14553e-66	1.39113e-65		DEG	up_MII
ENSBTAG00000052579	-7.29441	5.7983	175.748	1.40406e-16	3.52603e-16		15.5758	-6.85512	0.621635	-11.0276	2.81414e-28	4.70357e-28		DEG	up_BL
ENSBTAG00000067505	8.61743	5.82132	557.744	1.54178e-16	3.86703e-16		26.1996	8.33515	0.471023	17.6959	4.5133e-70	2.22767e-69		DEG	up_MII
ENSBTAG00000066873	6.30795	8.16016	174.199	1.63193e-16	4.08801e-16		145.222	7.10915	0.452622	15.7066	1.36349e-55	4.19325e-55		DEG	up_MII
ENSBTAG00000052586	-2.0237	8.55256	174.035	1.65823e-16	4.14869e-16		125.99	-1.24379	0.135295	-9.19313	3.81588e-20	5.65033e-20		DEG	up_BL
ENSBTAG00000060688	-5.06777	6.4895	173.859	1.68691e-16	4.21517e-16		26.358	-4.34578	0.322748	-13.4649	2.51554e-41	5.2821e-41		DEG	up_BL
ENSBTAG00000058343	4.77256	8.18104	173.713	1.71114e-16	4.27038e-16		143.566	5.59459	0.304282	18.3862	1.69317e-75	1.01337e-74		DEG	up_MII
ENSBTAG00000056898	6.03032	5.52215	172.951	1.84355e-16	4.59509e-16		20.6145	7.04503	0.459813	15.3215	5.49329e-53	1.56873e-52		DEG	up_MII
NODE_217167_length_631_cov_192.218412_g118139_i0.mrna1+NODE_45995_length_4377_cov_16.967907_g13562_i1.mrna1	3.54614	8.02108	172.752	1.87987e-16	4.67977e-16		126.885	4.37703	0.225617	19.4003	7.67911e-84	6.11575e-83		DEG	up_MII
ENSBTAG00000031866	6.35077	6.04468	172.162	1.99197e-16	4.95268e-16		30.3466	7.35553	0.536746	13.7039	9.61921e-43	2.09009e-42		DEG	up_MII
ENSBTAG00000047301	-2.41103	6.73114	172.069	2.0102e-16	4.99178e-16		33.9204	-1.62502	0.164887	-9.85534	6.49971e-23	1.00409e-22		DEG	up_BL
ENSBTAG00000061343	4.67223	7.08034	172.031	2.01776e-16	5.00435e-16		65.5149	5.51582	0.242271	22.7672	9.69918e-115	1.77878e-113		DEG	up_MII
ENSBTAG00000069650	5.68982	6.57079	171.982	2.02759e-16	5.02249e-16		45.9033	6.58719	0.399172	16.5022	3.54046e-61	1.27291e-60		DEG	up_MII
ENSBTAG00000066506	-6.79104	5.84685	171.811	2.06204e-16	5.1015e-16		16.2391	-6.39115	0.605466	-10.5558	4.77786e-26	7.65913e-26		DEG	up_BL
ENSBTAG00000052265	-2.13797	8.87692	171.576	2.1104e-16	5.21469e-16		157.302	-1.35439	0.14798	-9.15254	5.56104e-20	8.22228e-20		DEG	up_BL
ENSBTAG00000056426	5.45434	6.01615	171.562	2.11331e-16	5.21543e-16		30.0919	6.40111	0.365055	17.5347	7.79255e-69	3.70007e-68		DEG	up_MII
ENSBTAG00000064871	5.18655	5.96479	171.47	2.13251e-16	5.25633e-16		28.3474	6.07857	0.400913	15.1618	6.33038e-52	1.75027e-51		DEG	up_MII
ENSBTAG00000065995	7.00877	10.322	173.529	2.2136e-16	5.44948e-16		654.831	7.82258	0.519645	15.0537	3.26425e-51	8.8179e-51		DEG	up_MII
ENSBTAG00000065729	5.90228	5.62938	170.773	2.2847e-16	5.61761e-16		22.3832	6.91206	0.474925	14.554	5.50773e-48	1.35091e-47		DEG	up_MII
ENSBTAG00000061952	6.89647	7.60408	170.733	2.29363e-16	5.63263e-16		98.71	7.78181	0.658577	11.8161	3.22302e-32	5.70666e-32		DEG	up_MII
NODE_37776_length_4924_cov_17.386631_g12380_i0.mrna1+NODE_275767_length_308_cov_3.787879_g176239_i0.mrna1	6.46356	6.2861	170.243	2.40775e-16	5.90563e-16		36.9466	7.50367	0.521265	14.3951	5.55341e-47	1.33109e-46		DEG	up_MII
LOC112443147	-3.33731	7.07155	169.955	2.47774e-16	6.06986e-16		41.6419	-2.55728	0.212094	-12.0573	1.77495e-33	3.2168e-33		DEG	up_BL
ENSBTAG00000056843	-8.25956	6.14742	169.641	2.55633e-16	6.25473e-16		19.7257	-7.53624	0.66324	-11.3628	6.40852e-30	1.0912e-29		DEG	up_BL
ENSBTAG00000065941	6.17112	5.30716	169.377	2.62441e-16	6.41344e-16		16.9208	7.03631	0.53785	13.0823	4.15715e-39	8.28528e-39		DEG	up_MII
ENSBTAG00000032902	-4.01265	9.61718	169.225	2.66433e-16	6.50305e-16		243.118	-3.19438	0.263714	-12.113	9.00842e-34	1.63857e-33		DEG	up_BL
ENSBTAG00000062957	10.3741	7.45753	526.672	2.74526e-16	6.6924e-16		86.8911	10.0645	0.492571	20.4325	8.60223e-93	8.81839e-92		DEG	up_MII
ENSBTAG00000066532	5.56682	6.04322	168.799	2.7803e-16	6.76958e-16		30.8319	6.5865	0.371828	17.7138	3.27869e-70	1.62633e-69		DEG	up_MII
ENSBTAG00000067599	-8.31562	6.77611	168.7	2.80792e-16	6.8285e-16		31.8593	-7.88426	0.661684	-11.9155	9.8327e-33	1.75968e-32		DEG	up_BL
ENSBTAG00000069936	8.25348	5.50063	524.245	2.87572e-16	6.98489e-16		20.2022	7.96075	0.469427	16.9584	1.66757e-64	6.81691e-64		DEG	up_MII
ENSBTAG00000064844	11.0578	8.11972	524.115	2.88292e-16	6.99389e-16		141.17	10.7641	0.507673	21.2027	9.00853e-100	1.18474e-98		DEG	up_MII
LOC100847870	-2.96047	12.9645	168.41	2.89063e-16	7.00409e-16		2579.53	-2.19659	0.200632	-10.9484	6.76599e-28	1.12429e-27		DEG	up_BL
ENSBTAG00000064192	5.5425	6.45695	168.299	2.92296e-16	7.07312e-16		41.6175	6.45087	0.351779	18.3379	4.12768e-75	2.46306e-74		DEG	up_MII
LOC101907545	-2.67186	8.65673	168.287	2.9262e-16	7.07312e-16		130.8	-1.89755	0.181906	-10.4315	1.78139e-25	2.84652e-25		DEG	up_BL
LOC132343878	5.47362	6.18273	168.255	2.93581e-16	7.08778e-16		34.2327	6.41852	0.394554	16.2678	1.67114e-59	5.65247e-59		DEG	up_MII
ENSBTAG00000061288	-4.12299	6.97944	168.178	2.95855e-16	7.13408e-16		37.5036	-3.33426	0.276706	-12.0498	1.94398e-33	3.51358e-33		DEG	up_BL
NODE_238384_length_516_cov_2.359909_g138925_i0.mrna1+NODE_135448_length_1528_cov_6.693315_g53190_i0.mrna1	-4.78864	8.46049	168.127	2.97362e-16	7.16176e-16		104.955	-3.98745	0.300846	-13.2541	4.27153e-40	8.7398e-40		DEG	up_BL
ENSBTAG00000064032	4.41068	6.74635	167.923	3.03496e-16	7.30071e-16		51.7552	5.2874	0.227453	23.2461	1.55609e-119	3.11062e-118		DEG	up_MII
ENSBTAG00000066692	5.5769	5.33732	167.666	3.11457e-16	7.4832e-16		17.3006	6.55839	0.503144	13.0348	7.75497e-39	1.53639e-38		DEG	up_MII
ENSBTAG00000065492	-7.11197	7.07741	167.459	3.18004e-16	7.63133e-16		39.4358	-6.55865	0.543636	-12.0644	1.62822e-33	2.95354e-33		DEG	up_BL
NODE_71353_length_3171_cov_15.362961_g22077_i1.mrna1	6.2045	5.34549	167.195	3.26539e-16	7.82676e-16		17.5741	7.0909	0.530733	13.3606	1.02773e-40	2.12895e-40		DEG	up_MII
LOC101904512	6.60284	7.42699	167.158	3.27779e-16	7.84707e-16		86.3996	7.49945	0.532786	14.0759	5.34204e-45	1.22885e-44		DEG	up_MII
ENSBTAG00000058392	8.8311	6.01197	516.06	3.36847e-16	8.05452e-16		30.3628	8.54572	0.479501	17.8221	4.76157e-71	2.45953e-70		DEG	up_MII
ENSBTAG00000067167	4.67993	6.67836	166.799	3.39845e-16	8.11648e-16		49.3731	5.5452	0.266923	20.7745	7.36394e-96	8.31668e-95		DEG	up_MII
LOC104972827	-3.02496	6.90183	165.946	3.70461e-16	8.83712e-16		36.9991	-2.22837	0.207398	-10.7444	6.29696e-27	1.02672e-26		DEG	up_BL
ENSBTAG00000066899	-3.38698	8.05015	165.76	3.77517e-16	8.98856e-16		82.2572	-2.59414	0.215416	-12.0425	2.12522e-33	3.83769e-33		DEG	up_BL
ENSBTAG00000058876	-2.97982	8.15176	165.755	3.77708e-16	8.98856e-16		90.0971	-2.19323	0.198995	-11.0215	3.00897e-28	5.0208e-28		DEG	up_BL
LOC132344880	6.27944	5.58351	165.278	3.9645e-16	9.42334e-16		21.1919	7.22916	0.516197	14.0047	1.45984e-44	3.31615e-44		DEG	up_MII
ENSBTAG00000057622	6.61615	6.28356	165.254	3.97422e-16	9.43522e-16		36.0705	7.60386	0.565835	13.4383	3.60669e-41	7.55742e-41		DEG	up_MII
ENSBTAG00000067796	4.73348	7.45456	165.192	3.99912e-16	9.48309e-16		87.0954	5.57971	0.313027	17.825	4.52111e-71	2.34137e-70		DEG	up_MII
ENSBTAG00000057073	6.47584	6.84162	165.159	4.01285e-16	9.50438e-16		56.2356	7.43954	0.506907	14.6763	9.13969e-49	2.30685e-48		DEG	up_MII
ENSBTAG00000053679	2.07637	8.8555	164.688	4.20963e-16	9.94687e-16		216.612	2.87545	0.154726	18.5842	4.31206e-77	2.73644e-76		DEG	up_MII
ENSBTAG00000036298	-2.78044	8.68089	164.698	4.20567e-16	9.94687e-16		131.579	-2.0004	0.183866	-10.8797	1.44102e-27	2.38066e-27		DEG	up_BL
ENSBTAG00000062505	-5.30636	7.10049	164.457	4.3101e-16	1.01722e-15		41.3125	-4.60471	0.294263	-15.6483	3.41207e-55	1.03975e-54		DEG	up_BL
LOC132344989	5.14429	5.5385	164.431	4.32145e-16	1.0187e-15		20.7421	6.10665	0.416	14.6795	8.72882e-49	2.20872e-48		DEG	up_MII
ENSBTAG00000057322	5.23549	6.03937	163.87	4.57658e-16	1.07757e-15		30.3189	6.11962	0.367532	16.6506	2.99671e-62	1.12602e-61		DEG	up_MII
LOC107131350	5.41887	7.37938	163.516	4.74565e-16	1.11606e-15		82.8301	6.27826	0.373773	16.797	2.56771e-63	1.00447e-62		DEG	up_MII
ENSBTAG00000064141	6.4141	5.08785	163.363	4.82051e-16	1.13234e-15		14.0351	7.03246	0.574653	12.2378	1.95369e-34	3.60612e-34		DEG	up_MII
ENSBTAG00000061884	-3.17678	6.89416	162.879	5.06649e-16	1.18872e-15		36.4031	-2.39017	0.211691	-11.2908	1.45662e-29	2.47181e-29		DEG	up_BL
ENSBTAG00000012868	1.77736	9.41925	162.705	5.15783e-16	1.20873e-15		312.469	2.56194	0.12678	20.2078	8.36591e-91	8.19777e-90		DEG	up_MII
ENSBTAG00000065664	-4.22498	7.4654	162.34	5.35555e-16	1.2536e-15		54.4924	-3.46142	0.293003	-11.8136	3.32003e-32	5.86285e-32		DEG	up_BL
NODE_129046_length_1641_cov_18.164962_g49413_i0.mrna1	6.44028	6.57163	162.315	5.36932e-16	1.25535e-15		45.4195	7.41608	0.492979	15.0434	3.81405e-51	1.02615e-50		DEG	up_MII
ENSBTAG00000056582	-2.8205	11.613	162.191	5.43856e-16	1.27006e-15		1015.55	-2.0283	0.19952	-10.1659	2.81547e-24	4.41769e-24		DEG	up_BL
ENSBTAG00000027978	-7.36484	7.31547	162.134	5.47083e-16	1.2761e-15		47.4749	-6.81613	0.564446	-12.0758	1.41804e-33	2.57463e-33		DEG	up_BL
ENSBTAG00000062943	-6.0846	7.084	161.992	5.55116e-16	1.29333e-15		39.6003	-5.35775	0.416325	-12.8692	6.71266e-38	1.30786e-37		DEG	up_BL
ENSBTAG00000057314	3.73209	7.37032	161.82	5.65107e-16	1.31507e-15		79.3566	4.53955	0.255508	17.7668	1.27828e-70	6.45274e-70		DEG	up_MII
NODE_162975_length_1121_cov_25.119732_g30480_i4.mrna1+NODE_90237_length_2541_cov_11.604708_g30480_i0.mrna1+NODE_165392_length_1091_cov_20.884615_g30480_i5.mrna1+NODE_120854_length_1799_cov_18.493612_g30480_i1.mrna1	4.4609	5.51012	161.769	5.68066e-16	1.31736e-15		20.0635	5.36553	0.325752	16.4712	5.90421e-61	2.10009e-60		DEG	up_MII
LOC132344853	-3.47575	7.91114	161.782	5.6734e-16	1.31736e-15		76.0827	-2.67852	0.250253	-10.7033	9.82567e-27	1.59557e-26		DEG	up_BL
LOC107131779	-1.48826	9.35194	161.771	5.67975e-16	1.31736e-15		228.541	-0.705971	0.106192	-6.64808	2.9694e-11	3.81725e-11		DEG	up_BL
ENSBTAG00000068132	8.19386	5.44897	489.617	5.711e-16	1.32286e-15		19.2971	7.89543	0.46891	16.8378	1.28848e-63	5.08022e-63		DEG	up_MII
ENSBTAG00000062282	5.34942	7.01981	161.276	5.97833e-16	1.38318e-15		64.1067	6.24164	0.353808	17.6413	1.18654e-69	5.78511e-69		DEG	up_MII
ENSBTAG00000068218	1.60846	8.90958	160.271	6.63636e-16	1.53365e-15		217.683	2.38791	0.121306	19.685	2.89792e-86	2.49695e-85		DEG	up_MII
ENSBTAG00000064812	6.20982	5.68196	160.163	6.71169e-16	1.54927e-15		23.4106	7.2435	0.523992	13.8237	1.83452e-43	4.07467e-43		DEG	up_MII
NODE_14757_length_7588_cov_13.881907_g5445_i0.mrna1	-6.06363	4.44042	158.43	8.0469e-16	1.85533e-15		5.56483	-5.51846	0.59151	-9.32945	1.06425e-20	1.59837e-20		DEG	up_BL
ENSBTAG00000066818	6.83968	6.08004	157.84	8.56266e-16	1.97198e-15		31.1616	7.7915	0.589529	13.2165	7.0487e-40	1.43195e-39		DEG	up_MII
ENSBTAG00000063510	-5.93798	7.30286	157.709	8.68182e-16	1.99712e-15		45.695	-5.20887	0.399331	-13.044	6.87426e-39	1.36461e-38		DEG	up_BL
ENSBTAG00000060294	9.29037	6.43004	466.391	9.2928e-16	2.13521e-15		41.8855	9.00729	0.493335	18.2579	1.78893e-74	1.03355e-73		DEG	up_MII
LOC132346364	5.39936	5.96005	156.948	9.40928e-16	2.15949e-15		29.1953	6.3586	0.448237	14.1858	1.12204e-45	2.61722e-45		DEG	up_MII
ENSBTAG00000059954	5.81014	5.80673	156.913	9.44376e-16	2.16492e-15		25.8084	6.85481	0.461256	14.8612	5.88616e-50	1.53009e-49		DEG	up_MII
NODE_175271_length_980_cov_8.295681_g80910_i0.mrna1+NODE_160986_length_1147_cov_6.020561_g69995_i0.mrna1	5.25309	7.25848	156.705	9.65468e-16	2.21073e-15		75.9027	6.1354	0.360038	17.041	4.07697e-65	1.72666e-64		DEG	up_MII
ENSBTAG00000059405	6.42134	5.83549	156.129	1.02635e-15	2.34745e-15		25.6825	7.37836	0.573561	12.8641	7.16412e-38	1.39446e-37		DEG	up_MII
NODE_99567_length_2286_cov_18.479402_g34475_i0.mrna1	5.76286	5.70914	155.873	1.05465e-15	2.40941e-15		23.8635	6.74677	0.526776	12.8077	1.48554e-37	2.87473e-37		DEG	up_MII
ENSBTAG00000066388	5.17107	7.56795	155.664	1.07849e-15	2.46107e-15		93.9271	5.96953	0.349413	17.0844	1.938e-65	8.33133e-65		DEG	up_MII
NODE_62740_length_3519_cov_18.650784_g17353_i1.mrna1	6.7001	6.38078	155.412	1.10786e-15	2.5252e-15		39.5904	7.73721	0.588257	13.1528	1.64033e-39	3.2988e-39		DEG	up_MII
ENSBTAG00000056360	6.54799	5.81746	155.282	1.12334e-15	2.55758e-15		25.2207	7.48494	0.571428	13.0987	3.35128e-39	6.69252e-39		DEG	up_MII
LOC132344875	-3.62036	7.4767	155.22	1.13075e-15	2.57153e-15		54.6977	-2.79597	0.263294	-10.6192	2.42589e-26	3.91393e-26		DEG	up_BL
ENSBTAG00000067996	1.93592	9.62194	155.153	1.13887e-15	2.58411e-15		364.188	2.73325	0.134053	20.3894	2.0777e-92	2.11904e-91		DEG	up_MII
NODE_183740_length_891_cov_18.309582_g87853_i0.mrna1	2.36234	7.37652	155.154	1.13882e-15	2.58411e-15		76.2392	3.14778	0.165247	19.0489	6.70485e-81	4.98253e-80		DEG	up_MII
ENSBTAG00000050276	2.95652	6.75535	154.909	1.16908e-15	2.64965e-15		50.2326	3.76349	0.220519	17.0665	2.63394e-65	1.12505e-64		DEG	up_MII
NODE_201357_length_741_cov_8.381024_g103242_i0.mrna1+NODE_176647_length_965_cov_14.706081_g68479_i1.mrna1+NODE_158864_length_1174_cov_18.380128_g68479_i0.mrna1	3.9774	6.70371	154.611	1.20701e-15	2.73252e-15		48.321	4.76188	0.305654	15.5793	1.00606e-54	3.01971e-54		DEG	up_MII
ENSBTAG00000056912	6.00733	5.97795	154.326	1.24448e-15	2.81415e-15		29.0059	7.02639	0.496098	14.1633	1.54547e-45	3.59649e-45		DEG	up_MII
ENSBTAG00000062271	-2.15999	8.06294	154.146	1.26867e-15	2.86562e-15		87.9043	-1.38586	0.140954	-9.83203	8.19521e-23	1.26406e-22		DEG	up_BL
ENSBTAG00000048789	5.42114	7.07499	152.932	1.44615e-15	3.26283e-15		65.354	6.27483	0.405033	15.4922	3.91918e-54	1.16238e-53		DEG	up_MII
ENSBTAG00000057773	5.8278	5.67318	152.361	1.53841e-15	3.46706e-15		23.271	6.83609	0.512619	13.3356	1.43644e-40	2.96637e-40		DEG	up_MII
ENSBTAG00000068645	-3.3512	8.27398	152.233	1.55991e-15	3.51155e-15		98.9808	-2.55171	0.245596	-10.3899	2.75728e-25	4.39538e-25		DEG	up_BL
ENSBTAG00000068756	6.12801	5.6084	152.052	1.59077e-15	3.57699e-15		22.0429	7.15336	0.528973	13.5231	1.14249e-41	2.42445e-41		DEG	up_MII
ENSBTAG00000066084	7.40238	9.77281	153.895	1.62095e-15	3.64076e-15		462.555	6.03949	0.96062	6.28707	3.23516e-10	4.06734e-10		DEG	up_MII
NODE_59473_length_3667_cov_12.776880_g19204_i0.mrna1+NODE_242690_length_493_cov_3.608173_g143190_i0.mrna1	-5.15193	7.61143	151.85	1.62616e-15	3.64837e-15		59.7505	-4.37988	0.351836	-12.4486	1.42276e-35	2.65307e-35		DEG	up_BL
ENSBTAG00000057742	3.91775	7.23394	151.215	1.74253e-15	3.90507e-15		72.3229	4.73533	0.266476	17.7702	1.20289e-70	6.103e-70		DEG	up_MII
ENSBTAG00000032603	-2.28719	14.2169	151.175	1.75029e-15	3.91807e-15		6412.32	-1.50928	0.18693	-8.07402	6.80218e-16	9.46905e-16		DEG	up_BL
ENSBTAG00000062071	7.69811	5.02951	437.461	1.76232e-15	3.94057e-15		13.6948	7.40073	0.466953	15.849	1.42855e-56	4.51848e-56		DEG	up_MII
LOC101903925	-8.97998	6.42657	284.293	1.79766e-15	4.01511e-15		24.8808	-8.0429	0.573606	-14.0216	1.14925e-44	2.61955e-44		DEG	up_BL
LOC112448758	6.13786	7.5901	150.866	1.81026e-15	4.03874e-15		94.7773	6.99857	0.486454	14.3869	6.25426e-47	1.49549e-46		DEG	up_MII
ENSBTAG00000048319	6.10805	7.60895	150.69	1.84542e-15	4.11259e-15		97.7963	7.02583	0.500811	14.0289	1.03764e-44	2.37327e-44		DEG	up_MII
ENSBTAG00000057453	5.12679	5.44442	150.631	1.85744e-15	4.13478e-15		19.0359	6.08341	0.450498	13.5037	1.4863e-41	3.13739e-41		DEG	up_MII
ENSBTAG00000069258	5.5342	5.51058	150.46	1.89248e-15	4.20808e-15		20.0665	6.49642	0.468559	13.8647	1.03698e-43	2.31612e-43		DEG	up_MII
ENSBTAG00000030440	4.05212	5.74983	149.892	2.01426e-15	4.47391e-15		24.1629	4.92626	0.277269	17.7671	1.27194e-70	6.437e-70		DEG	up_MII
ENSBTAG00000067494	8.39009	5.62328	431.513	2.02027e-15	4.48225e-15		22.1894	8.10326	0.477091	16.9847	1.06572e-64	4.4016e-64		DEG	up_MII
NODE_91168_length_2514_cov_17.331966_g30895_i0.mrna1+NODE_163893_length_1109_cov_16.116279_g72174_i0.mrna1+NODE_84826_length_2704_cov_11.804720_g28303_i0.mrna1+NODE_239759_length_508_cov_15.582367_g140282_i0.mrna1	3.43816	6.30653	149.376	2.1317e-15	4.72425e-15		36.2017	4.26084	0.199647	21.3419	4.63298e-101	6.34338e-100		DEG	up_MII
ENSBTAG00000069815	5.88673	6.30793	149.315	2.14625e-15	4.751e-15		37.0169	6.81427	0.477339	14.2755	3.10861e-46	7.33662e-46		DEG	up_MII
LOC132344209	-3.85264	7.82974	149.305	2.14853e-15	4.751e-15		70.7373	-3.10929	0.261619	-11.8848	1.41971e-32	2.52941e-32		DEG	up_BL
LOC112442020	-5.68649	6.26081	149.199	2.17372e-15	4.80139e-15		22.0859	-5.02656	0.432646	-11.6182	3.33183e-31	5.78153e-31		DEG	up_BL
ENSBTAG00000063073	-1.47743	8.6767	149.165	2.18185e-15	4.81405e-15		143.791	-0.685553	0.117209	-5.84897	4.94622e-09	6.0734e-09		DEG	up_BL
NODE_105009_length_2150_cov_11.557646_g1069_i96.mrna1+NODE_111557_length_1998_cov_15.467465_g680_i111.mrna1+NODE_168131_length_1059_cov_14.459267_g1069_i116.mrna1	-5.04057	7.15741	149.131	2.19017e-15	4.82706e-15		42.4172	-4.30429	0.352242	-12.2197	2.43961e-34	4.49473e-34		DEG	up_BL
NODE_192347_length_813_cov_15.716033_g95187_i0.mrna1+NODE_126523_length_1689_cov_11.888337_g47986_i0.mrna1+NODE_170009_length_1037_cov_14.847917_g76792_i0.mrna1+NODE_194990_length_791_cov_19.058824_g97528_i0.mrna1	5.09155	5.84895	149.114	2.19427e-15	4.83078e-15		26.2749	6.02549	0.370921	16.2447	2.43552e-59	8.18254e-59		DEG	up_MII
ENSBTAG00000063010	5.0272	8.12539	149.04	2.21229e-15	4.86508e-15		138.42	5.81769	0.357312	16.2818	1.32849e-59	4.52411e-59		DEG	up_MII
ENSBTAG00000069835	4.64398	5.72711	148.419	2.36938e-15	5.20483e-15		23.964	5.57839	0.34317	16.2555	2.04323e-59	6.89934e-59		DEG	up_MII
NODE_192235_length_814_cov_14.043419_g18428_i3.mrna1	2.5921	8.03318	148.183	2.43234e-15	5.33727e-15		123.435	3.37084	0.172695	19.519	7.565e-85	6.22322e-84		DEG	up_MII
ENSBTAG00000069965	1.18923	12.0814	147.684	2.57084e-15	5.635e-15		1925.62	1.99082	0.0874714	22.7597	1.15025e-114	2.09031e-113		DEG	up_MII
ENSBTAG00000069205	4.93173	5.93535	147.583	2.59988e-15	5.69239e-15		27.6223	5.81646	0.402219	14.4609	2.13959e-47	5.16551e-47		DEG	up_MII
ENSBTAG00000058797	7.45851	9.41774	148.876	2.78536e-15	6.09182e-15		356.27	6.01945	1.04664	5.75124	8.85906e-09	1.08181e-08		DEG	up_MII
ENSBTAG00000067603	5.80718	5.55233	146.89	2.80835e-15	6.1354e-15		20.7019	6.79606	0.513522	13.2342	5.56736e-40	1.13679e-39		DEG	up_MII
ENSBTAG00000062392	8.23512	5.48491	415.418	2.95078e-15	6.43952e-15		19.7285	7.9285	0.477728	16.5963	7.41516e-62	2.73991e-61		DEG	up_MII
ENSBTAG00000056619	5.30364	5.97714	146.43	2.95672e-15	6.44547e-15		29.265	6.23721	0.413935	15.0681	2.62492e-51	7.1197e-51		DEG	up_MII
ENSBTAG00000063170	7.15811	5.98503	146.366	2.97799e-15	6.47769e-15		29.7137	7.9826	0.63876	12.497	7.74863e-36	1.45169e-35		DEG	up_MII
ENSBTAG00000005429	7.81533	12.3927	148.265	2.97784e-15	6.47769e-15		2867.26	5.80731	0.802821	7.23364	4.7023e-13	6.27915e-13		DEG	up_MII
LOC112444632	1.62419	9.18802	146.353	2.98227e-15	6.47995e-15		264.834	2.40945	0.131434	18.332	4.59567e-75	2.73415e-74		DEG	up_MII
ENSBTAG00000065955	5.72276	6.07774	146.065	3.08012e-15	6.68529e-15		31.4576	6.71249	0.388519	17.2771	6.99841e-67	3.17951e-66		DEG	up_MII
LOC107131525	2.16044	5.98287	145.757	3.1882e-15	6.91237e-15		26.9331	2.95292	0.176369	16.7428	6.38876e-63	2.47024e-62		DEG	up_MII
ENSBTAG00000061253	3.26801	7.13257	145.737	3.19538e-15	6.92044e-15		66.2976	4.08345	0.253526	16.1066	2.29155e-58	7.47277e-58		DEG	up_MII
NODE_181015_length_919_cov_9.885986_g85562_i0.mrna1+NODE_142315_length_1415_cov_9.218236_g57365_i0.mrna1+NODE_177287_length_958_cov_16.219069_g57365_i1.mrna1	6.05591	5.37386	145.598	3.24556e-15	7.01424e-15		17.6367	6.96588	0.572823	12.1606	5.03854e-34	9.24888e-34		DEG	up_MII
ENSBTAG00000068924	-3.29751	7.75381	145.598	3.24571e-15	7.01424e-15		67.4518	-2.50262	0.234837	-10.6568	1.62058e-26	2.62098e-26		DEG	up_BL
LOC101905883	-3.69948	10.0885	145.405	3.317e-15	7.16056e-15		342.343	-2.95312	0.25691	-11.4948	1.40177e-30	2.41564e-30		DEG	up_BL
ENSBTAG00000063405	5.17591	5.57559	145.338	3.34218e-15	7.20713e-15		21.358	6.15304	0.406071	15.1526	7.27917e-52	2.00428e-51		DEG	up_MII
NODE_118919_length_1837_cov_18.291477_g43960_i0.mrna1+NODE_170716_length_1029_cov_12.918067_g4384_i1.mrna1	4.91721	5.72214	145.243	3.37781e-15	7.27613e-15		23.6672	5.85074	0.395972	14.7757	2.10309e-49	5.39676e-49		DEG	up_MII
ENSBTAG00000062231	6.14396	6.00739	145.123	3.42377e-15	7.36718e-15		29.8617	7.19631	0.527074	13.6533	1.92897e-42	4.17317e-42		DEG	up_MII
ENSBTAG00000064369	5.80086	5.43864	144.65	3.61176e-15	7.76335e-15		19.0224	6.80944	0.539225	12.6282	1.47648e-36	2.79233e-36		DEG	up_MII
NODE_145748_length_1361_cov_19.223520_g59572_i0.mrna1+NODE_190244_length_831_cov_18.234748_g93365_i0.mrna1+NODE_181090_length_918_cov_18.495838_g85629_i0.mrna1+NODE_175080_length_982_cov_16.287293_g80763_i0.mrna1	6.60052	5.45572	144.399	3.71564e-15	7.97805e-15		19.1495	7.34896	0.613846	11.972	4.98089e-33	8.92986e-33		DEG	up_MII
ENSBTAG00000055704	5.14223	7.93731	144.318	3.74997e-15	8.04312e-15		122.943	6.02497	0.365433	16.4872	4.53583e-61	1.61913e-60		DEG	up_MII
NODE_256271_length_421_cov_4.674419_g156743_i0.mrna1	6.36666	6.84019	144.297	3.75888e-15	8.05358e-15		57.0071	6.08542	0.898168	6.77537	1.24088e-11	1.60968e-11		DEG	up_MII
ENSBTAG00000003937	-3.43825	9.89104	144.085	3.84997e-15	8.23992e-15		300.369	-2.67743	0.245282	-10.9157	9.69789e-28	1.60481e-27		DEG	up_BL
ENSBTAG00000060380	2.51774	8.63131	143.796	3.97831e-15	8.5055e-15		189.98	3.33202	0.205797	16.1908	5.85449e-59	1.94404e-58		DEG	up_MII
ENSBTAG00000055521	4.84593	6.69553	143.774	3.98843e-15	8.51803e-15		49.5902	5.7077	0.337233	16.9251	2.93859e-64	1.18432e-63		DEG	up_MII
ENSBTAG00000063939	-2.31291	7.02509	143.598	4.06877e-15	8.68033e-15		42.1536	-1.54833	0.163489	-9.47056	2.78346e-21	4.2442e-21		DEG	up_BL
ENSBTAG00000060864	2.79405	6.35087	143.385	4.1686e-15	8.88383e-15		36.9439	3.64428	0.197004	18.4985	2.12193e-76	1.30918e-75		DEG	up_MII
NODE_75168_length_3033_cov_14.226658_g24636_i0.mrna1	5.36314	5.67557	143.152	4.28053e-15	9.11266e-15		22.7919	6.34114	0.446791	14.1926	1.01746e-45	2.37605e-45		DEG	up_MII
ENSBTAG00000003989	-5.3733	7.86069	142.858	4.42637e-15	9.41309e-15		69.6203	-4.6213	0.367901	-12.5613	3.44828e-36	6.4968e-36		DEG	up_BL
NODE_68159_length_3291_cov_16.289670_g3430_i2.mrna1	-9.22282	6.66176	263.209	4.48235e-15	9.52202e-15		29.0807	-8.26835	0.579939	-14.2573	4.0391e-46	9.51019e-46		DEG	up_BL
ENSBTAG00000055595	5.20714	5.55021	142.734	4.48956e-15	9.5272e-15		20.6945	6.1383	0.442012	13.8872	7.57349e-44	1.69724e-43		DEG	up_MII
NODE_58344_length_3722_cov_16.733608_g11709_i3.mrna1+NODE_35609_length_5096_cov_16.594142_g11709_i0.mrna1+NODE_93091_length_2460_cov_12.697440_g11709_i11.mrna1	5.17214	6.00976	142.698	4.5079e-15	9.55599e-15		29.6854	6.09589	0.370234	16.465	6.54938e-61	2.32131e-60		DEG	up_MII
ENSBTAG00000068892	1.63939	7.98456	142.641	4.53739e-15	9.60831e-15		113.882	2.42674	0.123696	19.6185	1.07436e-85	9.13895e-85		DEG	up_MII
NODE_109550_length_2045_cov_10.085874_g39165_i0.mrna1	7.96482	5.25146	396.667	4.67147e-15	9.87132e-15		16.6935	7.68132	0.484764	15.8455	1.51098e-56	4.77165e-56		DEG	up_MII
NODE_91899_length_2493_cov_21.678394_g31187_i0.mrna1+NODE_98672_length_2309_cov_20.440860_g31187_i2.mrna1+NODE_104644_length_2158_cov_22.232100_g31187_i3.mrna1	5.85996	5.38359	142.395	4.66688e-15	9.87132e-15		18.131	6.87286	0.506262	13.5757	5.57999e-42	1.19426e-41		DEG	up_MII
ENSBTAG00000062877	5.0183	6.61793	142.206	4.76904e-15	1.00669e-14		47.2334	5.91612	0.282304	20.9565	1.63539e-97	1.96936e-96		DEG	up_MII
ENSBTAG00000065810	4.47947	8.2104	142.109	4.82197e-15	1.01678e-14		147.245	5.33032	0.324269	16.4379	1.02336e-60	3.59525e-60		DEG	up_MII
ENSBTAG00000055599	6.83976	6.99052	141.631	5.09409e-15	1.07303e-14		61.5918	7.78894	0.600183	12.9776	1.63931e-38	3.22219e-38		DEG	up_MII
ENSBTAG00000069102	9.10358	6.26013	392.032	5.25e-15	1.10471e-14		36.3206	8.80529	0.498654	17.6581	8.81125e-70	4.31708e-69		DEG	up_MII
LOC112443237	5.47073	6.2208	141.331	5.27231e-15	1.10824e-14		34.7317	6.38689	0.442103	14.4466	2.63362e-47	6.33527e-47		DEG	up_MII
ENSBTAG00000068874	6.81493	7.7073	141.221	5.33946e-15	1.12117e-14		105.879	6.19908	1.02114	6.07072	1.27339e-09	1.58106e-09		DEG	up_MII
ENSBTAG00000069546	3.5213	6.81846	140.912	5.5335e-15	1.1607e-14		53.3911	4.34161	0.206704	21.004	6.03458e-98	7.53945e-97		DEG	up_MII
LOC104973154	5.13039	7.74579	140.87	5.56017e-15	1.16507e-14		107.483	5.95532	0.396101	15.0348	4.3419e-51	1.16659e-50		DEG	up_MII
ENSBTAG00000056324	2.81516	6.21694	140.686	5.67916e-15	1.18876e-14		33.5803	3.64168	0.215639	16.8878	5.53208e-64	2.21172e-63		DEG	up_MII
NODE_265736_length_368_cov_14.821306_g166208_i0.mrna1	5.668	6.32017	140.658	5.69793e-15	1.19144e-14		37.9022	6.62766	0.409444	16.187	6.2331e-59	2.06633e-58		DEG	up_MII
ENSBTAG00000057692	-4.85439	6.97499	140.606	5.73232e-15	1.19738e-14		37.828	-4.16178	0.329188	-12.6426	1.22937e-36	2.3316e-36		DEG	up_BL
ENSBTAG00000065827	-2.60895	8.69138	139.86	6.24914e-15	1.30397e-14		132.326	-1.81983	0.181366	-10.034	1.08004e-23	1.6854e-23		DEG	up_BL
ENSBTAG00000013321	3.41902	8.69719	139.617	6.4278e-15	1.33985e-14		202.691	4.20355	0.269094	15.6211	5.22721e-55	1.58321e-54		DEG	up_MII
ENSBTAG00000057660	-4.26239	6.75524	139.319	6.65422e-15	1.3856e-14		32.2637	-3.52197	0.287782	-12.2383	1.93991e-34	3.58399e-34		DEG	up_BL
ENSBTAG00000063193	-1.3495	11.1865	139.065	6.8541e-15	1.42574e-14		831.054	-0.543641	0.121544	-4.47278	7.72086e-06	8.94206e-06		DEG	up_BL
ENSBTAG00000054034	-8.65784	8.40614	139.598	6.88632e-15	1.43095e-14		100.847	-8.15765	0.656387	-12.4281	1.83912e-35	3.4231e-35		DEG	up_BL
ENSBTAG00000066594	7.46654	9.31568	140.213	7.3415e-15	1.52395e-14		321.022	8.25493	0.609677	13.5398	9.09983e-42	1.93929e-41		DEG	up_MII
NODE_64508_length_3441_cov_16.085910_g14901_i4.mrna1+NODE_73352_length_3096_cov_14.502484_g14901_i10.mrna1+NODE_67141_length_3332_cov_15.828571_g14901_i6.mrna1+NODE_79073_length_2896_cov_15.455126_g14901_i11.mrna1	5.47772	8.55786	137.862	7.88845e-15	1.63532e-14		190.406	6.3196	0.436342	14.4831	1.5484e-47	3.74728e-47		DEG	up_MII
ENSBTAG00000030444	-1.93137	10.1199	137.856	7.89435e-15	1.63532e-14		379.438	-1.11256	0.164463	-6.76481	1.33485e-11	1.72934e-11		DEG	up_BL
ENSBTAG00000067842	6.19205	6.99069	137.699	8.04066e-15	1.6639e-14		63.4972	5.94128	0.877779	6.76853	1.30093e-11	1.68649e-11		DEG	up_MII
ENSBTAG00000050919	2.43499	9.94642	137.482	8.24882e-15	1.70169e-14		473.153	3.24005	0.199364	16.2519	2.16565e-59	7.2881e-59		DEG	up_MII
ENSBTAG00000040602	-1.73467	13.4166	137.494	8.23667e-15	1.70169e-14		3759.5	-0.948314	0.136886	-6.92777	4.27534e-12	5.60419e-12		DEG	up_BL
ENSBTAG00000025929	-1.32102	12.0358	137.482	8.2484e-15	1.70169e-14		1496.72	-0.518927	0.114101	-4.54798	5.41634e-06	6.28761e-06		DEG	up_BL
ENSBTAG00000065655	7.29916	9.18997	138.908	8.53018e-15	1.75792e-14		307.52	5.97463	1.10836	5.39053	7.02489e-08	8.46459e-08		DEG	up_MII
ENSBTAG00000025760	3.195	10.3351	137.12	8.60771e-15	1.77207e-14		647.705	4.03478	0.25855	15.6054	6.69179e-55	2.02068e-54		DEG	up_MII
LOC112443013	-1.8186	8.08133	136.449	9.31655e-15	1.91603e-14		91.5206	-1.05119	0.130763	-8.03894	9.06191e-16	1.25972e-15		DEG	up_BL
NODE_132077_length_1587_cov_7.801325_g51215_i0.mrna1	-4.13573	7.44972	136.016	9.80626e-15	2.01467e-14		52.0874	-3.3072	0.305653	-10.8201	2.76474e-27	4.54341e-27		DEG	up_BL
ENSBTAG00000063704	-3.59168	8.78284	135.974	9.8553e-15	2.02266e-14		138.87	-2.83564	0.264985	-10.7011	1.00565e-26	1.63172e-26		DEG	up_BL
ENSBTAG00000063069	-2.81848	7.67609	135.763	1.01055e-14	2.07189e-14		66.6467	-2.05916	0.21334	-9.65199	4.82114e-22	7.39637e-22		DEG	up_BL
ENSBTAG00000056491	2.10196	8.99561	135.417	1.05294e-14	2.15438e-14		240.178	2.92049	0.176228	16.5722	1.10633e-61	4.05045e-61		DEG	up_MII
ENSBTAG00000051248	5.43364	8.01522	135.425	1.05189e-14	2.15438e-14		130.207	6.20376	0.445196	13.9349	3.88705e-44	8.75024e-44		DEG	up_MII
NODE_121392_length_1788_cov_15.680304_g20216_i5.mrna1+NODE_101669_length_2232_cov_13.542459_g20216_i4.mrna1+NODE_85274_length_2690_cov_17.853042_g20216_i3.mrna1+NODE_66251_length_3369_cov_14.145200_g20216_i1.mrna1	6.84345	9.25522	136.72	1.09968e-14	2.24772e-14		322.222	5.96879	0.869966	6.86095	6.8404e-12	8.92556e-12		DEG	up_MII
NODE_259879_length_401_cov_9.185185_g160351_i0.mrna1	-9.77059	7.19552	243.637	1.11372e-14	2.27409e-14		42.2761	-8.80576	0.592878	-14.8526	6.69575e-50	1.73603e-49		DEG	up_BL
ENSBTAG00000063109	4.71874	6.6772	134.724	1.14357e-14	2.33265e-14		49.3324	5.5881	0.319367	17.4974	1.49883e-68	7.04978e-68		DEG	up_MII
ENSBTAG00000068586	-3.15503	6.94858	134.517	1.17217e-14	2.38855e-14		38.9499	-2.3446	0.229218	-10.2287	1.47496e-24	2.32527e-24		DEG	up_BL
ENSBTAG00000056302	4.0266	8.3282	134.119	1.22932e-14	2.50246e-14		158.891	4.83807	0.305953	15.8131	2.52592e-56	7.91429e-56		DEG	up_MII
ENSBTAG00000055942	-1.60962	9.55803	134.088	1.23392e-14	2.50926e-14		260.558	-0.813867	0.125147	-6.50328	7.85848e-11	1.00058e-10		DEG	up_BL
ENSBTAG00000015251	7.23927	9.79227	135.496	1.26941e-14	2.57881e-14		472.751	6.08718	0.964687	6.31	2.79027e-10	3.51464e-10		DEG	up_MII
ENSBTAG00000064793	-4.83412	8.78113	133.816	1.27487e-14	2.58727e-14		135.511	-4.09089	0.339369	-12.0544	1.83864e-33	3.32921e-33		DEG	up_BL
ENSBTAG00000063797	-8.01612	6.7126	133.8	1.27727e-14	2.58951e-14		30.4574	-7.64883	0.697418	-10.9674	5.48537e-28	9.1301e-28		DEG	up_BL
ENSBTAG00000061980	4.35933	7.26754	133.626	1.30421e-14	2.64145e-14		74.6619	5.16675	0.313127	16.5005	3.63922e-61	1.30607e-60		DEG	up_MII
ENSBTAG00000033759	4.00594	5.82173	133.047	1.39833e-14	2.82922e-14		25.3215	4.85907	0.321033	15.1357	9.41336e-52	2.5848e-51		DEG	up_MII
ENSBTAG00000060173	2.87922	8.08246	132.44	1.5047e-14	3.04135e-14		128.895	3.6895	0.220354	16.7436	6.31056e-63	2.44948e-62		DEG	up_MII
ENSBTAG00000002518	5.73865	6.5786	132.253	1.53921e-14	3.10482e-14		46.8985	6.67872	0.512796	13.0241	8.92204e-39	1.76411e-38		DEG	up_MII
ENSBTAG00000058615	-1.82331	10.2	132.258	1.53821e-14	3.10482e-14		400.915	-1.02502	0.145844	-7.02819	2.09234e-12	2.76261e-12		DEG	up_BL
ENSBTAG00000061962	8.8859	6.06412	351.265	1.55747e-14	3.13848e-14		31.2609	8.59192	0.505136	17.0091	7.02886e-65	2.92114e-64		DEG	up_MII
ENSBTAG00000064085	5.04773	7.38937	131.957	1.59531e-14	3.21151e-14		81.9369	5.90882	0.397839	14.8523	6.72576e-50	1.74016e-49		DEG	up_MII
ENSBTAG00000069827	-1.45198	10.9652	131.746	1.63674e-14	3.2916e-14		708.211	-0.659972	0.132746	-4.97168	6.63766e-07	7.82814e-07		DEG	up_BL
LOC132342650	-7.35064	6.93521	131.483	1.68982e-14	3.39493e-14		36.2645	-6.90936	0.64285	-10.748	6.05518e-27	9.88106e-27		DEG	up_BL
ENSBTAG00000068196	4.93945	6.39193	131.328	1.72217e-14	3.45643e-14		39.5829	5.8162	0.381463	15.2471	1.72111e-52	4.84577e-52		DEG	up_MII
LOC132342352	5.57575	5.69606	131.2	1.74915e-14	3.50708e-14		23.6928	6.59364	0.493991	13.3477	1.22148e-40	2.52768e-40		DEG	up_MII
LOC101905499	-2.68961	7.22472	130.983	1.79604e-14	3.59748e-14		47.3813	-1.90668	0.206205	-9.24654	2.31884e-20	3.45407e-20		DEG	up_BL
NODE_196568_length_778_cov_20.125535_g28407_i5.mrna1	5.4573	7.02132	130.884	1.81794e-14	3.6377e-14		61.9265	6.30578	0.454204	13.8831	8.0148e-44	1.79413e-43		DEG	up_MII
NODE_57090_length_3780_cov_15.709425_g17890_i1.mrna1+NODE_66351_length_3364_cov_17.452692_g17890_i2.mrna1	5.93663	6.86821	130.874	1.82001e-14	3.63821e-14		57.9084	5.91936	0.780534	7.58373	3.35749e-14	4.56262e-14		DEG	up_MII
ENSBTAG00000062778	5.07393	6.47463	130.857	1.82388e-14	3.64229e-14		42.273	5.97712	0.39569	15.1056	1.48855e-51	4.06504e-51		DEG	up_MII
ENSBTAG00000065010	-9.37998	6.81369	232.461	1.93021e-14	3.85078e-14		33.3459	-8.46182	0.602877	-14.0357	9.4224e-45	2.15754e-44		DEG	up_BL
NODE_90482_length_2533_cov_20.419381_g13745_i5.mrna1+NODE_177705_length_954_cov_9.072976_g82860_i0.mrna1+NODE_191893_length_817_cov_8.590541_g7981_i4.mrna1	5.41841	5.63428	130.346	1.94134e-14	3.86913e-14		22.4576	6.42433	0.417837	15.3752	2.40093e-53	6.95573e-53		DEG	up_MII
NODE_251274_length_447_cov_19.905405_g151747_i0.mrna1+NODE_90697_length_2526_cov_20.617395_g30680_i0.mrna1+NODE_115382_length_1912_cov_16.301362_g42101_i0.mrna1	4.89396	6.37217	129.546	2.14184e-14	4.26448e-14		39.0289	5.79093	0.314101	18.4365	6.69245e-76	4.054e-75		DEG	up_MII
ENSBTAG00000057368	5.60728	5.90249	129.442	2.16932e-14	4.3149e-14		27.3591	6.58491	0.463266	14.2141	7.49001e-46	1.75322e-45		DEG	up_MII
ENSBTAG00000057848	4.76823	5.96552	129.39	2.18335e-14	4.33848e-14		28.6479	5.67881	0.327733	17.3275	2.91491e-67	1.33645e-66		DEG	up_MII
ENSBTAG00000067365	-2.4622	7.57945	129.09	2.26543e-14	4.49712e-14		61.3635	-1.66549	0.186085	-8.95017	3.54944e-19	5.18665e-19		DEG	up_BL
ENSBTAG00000067266	6.18616	9.19096	130.575	2.28341e-14	4.52831e-14		305.009	5.79725	0.688822	8.41618	3.88957e-17	5.51437e-17		DEG	up_MII
NODE_250745_length_450_cov_5.884718_g151219_i0.mrna1	-2.84416	7.87164	128.9	2.31916e-14	4.59464e-14		74.3531	-1.99156	0.230275	-8.64858	5.21422e-18	7.49334e-18		DEG	up_BL
NODE_76060_length_2999_cov_20.419918_g15467_i4.mrna1+NODE_71063_length_3181_cov_18.204897_g15467_i3.mrna1+NODE_67767_length_3306_cov_17.822236_g15467_i2.mrna1	4.77379	5.3977	128.483	2.44197e-14	4.83317e-14		18.2807	5.68759	0.399873	14.2235	6.5487e-46	1.53468e-45		DEG	up_MII
ENSBTAG00000057837	4.1623	7.02026	128.461	2.44853e-14	4.84135e-14		62.1102	4.97963	0.320571	15.5336	2.05383e-54	6.11863e-54		DEG	up_MII
ENSBTAG00000062644	-1.38929	9.23201	128.373	2.47552e-14	4.88988e-14		212.656	-0.596054	0.119828	-4.97424	6.55047e-07	7.72986e-07		DEG	up_BL
ENSBTAG00000064395	5.53559	5.83369	128.223	2.52181e-14	4.97641e-14		26.0392	6.51994	0.468249	13.9241	4.52259e-44	1.01695e-43		DEG	up_MII
LOC104975366	-3.79914	6.62666	127.727	2.68211e-14	5.28751e-14		29.6782	-3.06352	0.257653	-11.8901	1.33213e-32	2.37762e-32		DEG	up_BL
ENSBTAG00000060372	-4.17198	7.48855	127.709	2.68796e-14	5.29383e-14		54.8124	-3.43504	0.292689	-11.7361	8.32186e-32	1.45797e-31		DEG	up_BL
NODE_197839_length_768_cov_12.913169_g40865_i2.mrna1+NODE_113039_length_1964_cov_17.106518_g40865_i0.mrna1	4.88785	5.58672	127.685	2.69595e-14	5.30433e-14		21.3875	5.81907	0.424545	13.7066	9.26886e-43	2.01615e-42		DEG	up_MII
NODE_69609_length_3234_cov_14.125119_g15800_i2.mrna1+NODE_72840_length_3115_cov_13.148453_g15800_i3.mrna1+NODE_130811_length_1609_cov_15.787206_g50443_i0.mrna1	4.54011	5.4488	127.662	2.70383e-14	5.3146e-14		19.0965	5.46867	0.372712	14.6726	9.65144e-49	2.42988e-48		DEG	up_MII
ENSBTAG00000060689	2.23469	8.2371	127.395	2.79505e-14	5.48851e-14		142.121	3.05544	0.190159	16.0678	4.28876e-58	1.3895e-57		DEG	up_MII
ENSBTAG00000061837	-1.2594	9.96299	127.35	2.81107e-14	5.51455e-14		357.79	-0.473711	0.114398	-4.14091	3.45933e-05	3.95154e-05		DEG	up_BL
LOC132345481	-1.56807	8.42394	127.286	2.83333e-14	5.55277e-14		117.265	-0.763231	0.105001	-7.26877	3.6278e-13	4.85731e-13		DEG	up_BL
ENSBTAG00000025756	-3.01936	9.88504	127.17	2.87465e-14	5.62823e-14		300.962	-2.25253	0.227495	-9.90144	4.10322e-23	6.34856e-23		DEG	up_BL
NODE_119916_length_1818_cov_13.470994_g44467_i0.mrna1	5.76728	5.28302	126.732	3.03636e-14	5.93902e-14		16.6275	6.74809	0.574432	11.7474	7.28114e-32	1.279e-31		DEG	up_MII
NODE_150233_length_1294_cov_14.025472_g62515_i0.mrna1+NODE_76340_length_2990_cov_17.051493_g25092_i0.mrna1	5.9529	5.73476	126.493	3.12875e-14	6.11375e-14		24.54	7.03495	0.592524	11.8729	1.63782e-32	2.91541e-32		DEG	up_MII
ENSBTAG00000062466	6.35902	8.05509	126.437	3.15074e-14	6.15072e-14		136.532	7.21314	0.682349	10.571	4.05924e-26	6.52285e-26		DEG	up_MII
NODE_101711_length_2231_cov_10.445682_g35409_i0.mrna1+NODE_41672_length_4641_cov_22.210342_g13563_i0.mrna1+NODE_102742_length_2206_cov_29.794270_g35903_i0.mrna1+NODE_202470_length_732_cov_75.687023_g104247_i0.mrna1	-2.06531	7.64298	126.336	3.19072e-14	6.22268e-14		66.4595	-1.26984	0.172225	-7.37317	1.66617e-13	2.23986e-13		DEG	up_BL
ENSBTAG00000055608	3.32208	6.13347	126.262	3.22053e-14	6.27471e-14		32.0466	4.15402	0.23767	17.4781	2.10477e-68	9.87663e-68		DEG	up_MII
LOC100847189	3.68632	6.65622	125.974	3.33892e-14	6.49904e-14		47.7459	4.54209	0.26393	17.2094	2.25585e-66	9.99879e-66		DEG	up_MII
NODE_37646_length_4934_cov_14.228742_g12339_i0.mrna1	5.26783	5.79432	125.213	3.6751e-14	7.14643e-14		25.5626	6.23972	0.456821	13.659	1.78398e-42	3.86368e-42		DEG	up_MII
ENSBTAG00000068086	6.06576	6.14142	124.937	3.80542e-14	7.39264e-14		33.1112	7.03721	0.57751	12.1854	3.71734e-34	6.84252e-34		DEG	up_MII
ENSBTAG00000057760	1.51006	9.22465	124.881	3.83252e-14	7.43086e-14		269.994	2.30661	0.127051	18.155	1.17215e-73	6.54504e-73		DEG	up_MII
ENSBTAG00000063793	-7.57618	10.9585	126.353	3.83114e-14	7.43086e-14		605.762	-6.76003	0.518575	-13.0358	7.65781e-39	1.51865e-38		DEG	up_BL
ENSBTAG00000057247	5.20644	5.49975	124.53	4.00688e-14	7.76139e-14		19.7778	6.15014	0.46704	13.1683	1.33513e-39	2.68774e-39		DEG	up_MII
ENSBTAG00000060794	-2.69894	7.8037	123.837	4.37509e-14	8.46642e-14		71.3444	-1.91636	0.205557	-9.32275	1.13366e-20	1.69879e-20		DEG	up_BL
NODE_221142_length_608_cov_20.751412_g122007_i0.mrna1	-7.64684	6.13312	123.404	4.62388e-14	8.93921e-14		20.2374	-7.22836	0.703096	-10.2808	8.60469e-25	1.35974e-24		DEG	up_BL
ENSBTAG00000066888	3.47671	5.60247	123.033	4.84812e-14	9.36367e-14		21.1729	4.32387	0.242995	17.794	7.86202e-71	4.05056e-70		DEG	up_MII
ENSBTAG00000064759	8.42036	5.64706	312.893	4.86344e-14	9.38419e-14		22.6658	8.12682	0.506349	16.0498	5.73236e-58	1.85421e-57		DEG	up_MII
ENSBTAG00000067193	5.64353	6.79475	122.953	4.89783e-14	9.44142e-14		54.2755	6.56889	0.510231	12.8744	6.27649e-38	1.22407e-37		DEG	up_MII
ENSBTAG00000066737	7.20636	9.2572	124.361	4.91317e-14	9.46188e-14		319.625	5.9928	1.12165	5.34283	9.15082e-08	1.09997e-07		DEG	up_MII
ENSBTAG00000066172	5.4254	5.8076	122.767	5.01592e-14	9.65045e-14		25.411	6.39595	0.457313	13.986	1.89914e-44	4.29941e-44		DEG	up_MII
ENSBTAG00000057246	4.58129	7.72964	122.622	5.10983e-14	9.82169e-14		104.598	5.43428	0.371481	14.6287	1.84283e-48	4.60477e-48		DEG	up_MII
ENSBTAG00000069586	6.96991	14.9572	123.782	5.28423e-14	1.01471e-13		17123.1	6.05941	0.663393	9.13397	6.60311e-20	9.75581e-20		DEG	up_MII
LOC132345163	-2.59664	7.00669	121.986	5.54513e-14	1.06379e-13		41.0226	-1.79318	0.212487	-8.43899	3.20084e-17	4.54761e-17		DEG	up_BL
NODE_181309_length_916_cov_12.914184_g54663_i1.mrna1+NODE_46372_length_4354_cov_19.789105_g15045_i0.mrna1+NODE_244092_length_485_cov_20.022059_g144589_i0.mrna1+NODE_167770_length_1063_cov_19.419878_g75099_i0.mrna1	4.43362	6.07763	121.737	5.72582e-14	1.0974e-13		31.377	5.32032	0.282285	18.8473	3.09141e-79	2.14574e-78		DEG	up_MII
ENSBTAG00000055800	4.9685	6.77264	121.625	5.80976e-14	1.11242e-13		53.0315	5.87551	0.400213	14.681	8.53777e-49	2.16312e-48		DEG	up_MII
ENSBTAG00000012276	-2.61496	9.559	121.235	6.10961e-14	1.16872e-13		244.963	-1.83154	0.209168	-8.75633	2.01713e-18	2.91558e-18		DEG	up_BL
ENSBTAG00000063240	2.27109	6.44793	120.751	6.50462e-14	1.24309e-13		38.4468	3.06022	0.176562	17.3323	2.68511e-67	1.23392e-66		DEG	up_MII
LOC112448481	3.09952	8.27627	120.607	6.62799e-14	1.26546e-13		149.712	3.91947	0.232294	16.8729	7.12587e-64	2.83193e-63		DEG	up_MII
ENSBTAG00000068691	5.7561	6.12664	120.534	6.69096e-14	1.27626e-13		33.0884	6.73409	0.546539	12.3213	6.95331e-35	1.28939e-34		DEG	up_MII
ENSBTAG00000064865	6.69056	8.07479	120.758	6.74968e-14	1.28624e-13		136.84	7.55215	0.755472	9.9966	1.57726e-23	2.45557e-23		DEG	up_MII
ENSBTAG00000037710	7.50831	14.1336	121.844	6.75647e-14	1.2863e-13		9699.38	6.17644	0.711916	8.6758	4.10656e-18	5.90576e-18		DEG	up_MII
LOC132346043	5.25342	6.27631	120.399	6.8094e-14	1.29464e-13		36.7729	6.18378	0.391308	15.8028	2.97468e-56	9.29123e-56		DEG	up_MII
ENSBTAG00000061117	-2.76179	7.58574	120.395	6.81321e-14	1.29464e-13		61.7226	-1.99837	0.229679	-8.70073	3.29747e-18	4.75244e-18		DEG	up_BL
ENSBTAG00000059554	4.9397	5.5381	120.294	6.90301e-14	1.31046e-13		20.4737	5.88704	0.455221	12.9323	2.9591e-38	5.79925e-38		DEG	up_MII
NODE_207298_length_697_cov_5.616129_g108695_i0.mrna1	-3.41028	7.80281	120.277	6.91777e-14	1.31201e-13		68.8516	-2.5739	0.274596	-9.37342	7.02174e-21	1.05776e-20		DEG	up_BL
ENSBTAG00000060747	4.72197	5.6677	120.231	6.95938e-14	1.31865e-13		22.4688	5.63022	0.420012	13.4049	5.65963e-41	1.18219e-40		DEG	up_MII
ENSBTAG00000061671	5.74102	5.74656	120.129	7.05237e-14	1.33501e-13		25.1876	6.80188	0.582531	11.6764	1.68208e-31	2.929e-31		DEG	up_MII
ENSBTAG00000063954	5.36803	5.78139	120.034	7.14098e-14	1.3505e-13		24.8452	6.32925	0.465034	13.6103	3.47727e-42	7.46622e-42		DEG	up_MII
ENSBTAG00000034844	2.4513	5.76735	119.556	7.59988e-14	1.43593e-13		23.5578	3.28192	0.226469	14.4917	1.36679e-47	3.31981e-47		DEG	up_MII
ENSBTAG00000068174	4.52007	5.78469	119.437	7.71918e-14	1.45709e-13		25.046	5.41739	0.371535	14.5811	3.70544e-48	9.14466e-48		DEG	up_MII
ENSBTAG00000067617	-2.17745	8.48871	119.4	7.75739e-14	1.46293e-13		119.181	-1.413	0.174951	-8.0765	6.66503e-16	9.28459e-16		DEG	up_BL
LOC112441593	-5.19862	6.74258	119.36	7.79732e-14	1.46907e-13		31.1634	-4.43525	0.413219	-10.7334	7.09269e-27	1.15458e-26		DEG	up_BL
NODE_167981_length_1061_cov_8.581301_g75253_i0.mrna1+NODE_110153_length_2031_cov_21.896111_g31094_i1.mrna1+NODE_128149_length_1658_cov_15.295383_g31094_i2.mrna1+NODE_210304_length_676_cov_16.929883_g31094_i3.mrna1	5.94257	6.42005	119.285	7.87463e-14	1.48224e-13		41.5342	6.91666	0.587676	11.7695	5.60384e-32	9.86967e-32		DEG	up_MII
ENSBTAG00000062451	7.84169	5.14904	297.508	7.96974e-14	1.49873e-13		15.049	7.53664	0.495058	15.2237	2.4602e-52	6.91692e-52		DEG	up_MII
ENSBTAG00000059706	6.11834	6.19239	118.67	8.53639e-14	1.60378e-13		33.91	7.06427	0.60912	11.5975	4.24268e-31	7.35569e-31		DEG	up_MII
ENSBTAG00000069858	-2.99434	8.50185	118.5	8.72873e-14	1.63838e-13		115.208	-2.23045	0.233997	-9.53195	1.54352e-21	2.36256e-21		DEG	up_BL
ENSBTAG00000064534	-5.56985	7.13981	118.412	8.83099e-14	1.65602e-13		41.8966	-4.85103	0.430352	-11.2722	1.79958e-29	3.0512e-29		DEG	up_BL
NODE_238621_length_514_cov_6.977117_g139154_i0.mrna1+NODE_177599_length_955_cov_9.428246_g2001_i28.mrna1	4.26267	5.57115	118.341	8.91411e-14	1.67004e-13		20.9655	5.15981	0.310945	16.594	7.70581e-62	2.84205e-61		DEG	up_MII
ENSBTAG00000013919	-5.72344	7.48795	118.242	9.03028e-14	1.69022e-13		54.6604	-4.96776	0.453832	-10.9463	6.92557e-28	1.14985e-27		DEG	up_BL
ENSBTAG00000058832	-1.35275	10.4337	117.807	9.56436e-14	1.78851e-13		491.168	-0.557656	0.123936	-4.49953	6.81036e-06	7.89212e-06		DEG	up_BL
ENSBTAG00000059221	3.54042	7.01993	117.681	9.72459e-14	1.81508e-13		62.0853	4.35568	0.28914	15.0643	2.78199e-51	7.53549e-51		DEG	up_MII
NODE_135899_length_1520_cov_12.275121_g274_i3.mrna1+NODE_540_length_17717_cov_17.186338_g274_i0.mrna1	6.58761	8.07858	117.966	9.71917e-14	1.81508e-13		136.246	6.11234	0.985452	6.20258	5.55443e-10	6.9439e-10		DEG	up_MII
ENSBTAG00000064002	-3.9499	8.00677	117.312	1.02115e-13	1.90418e-13		80.0599	-3.19775	0.31388	-10.1878	2.24764e-24	3.52948e-24		DEG	up_BL
ENSBTAG00000060347	-4.07875	5.6917	117.163	1.04159e-13	1.94048e-13		14.4825	-3.34791	0.353719	-9.46489	2.93878e-21	4.4742e-21		DEG	up_BL
ENSBTAG00000060163	4.73383	6.6501	116.61	1.12097e-13	2.08642e-13		48.7372	5.61696	0.37375	15.0287	4.76553e-51	1.2787e-50		DEG	up_MII
ENSBTAG00000056872	4.88572	5.40742	116.555	1.12935e-13	2.10007e-13		18.4692	5.84277	0.396739	14.727	4.32602e-49	1.10162e-48		DEG	up_MII
ENSBTAG00000026383	4.99588	6.47082	116.526	1.13362e-13	2.10605e-13		41.5602	5.8214	0.438823	13.2659	3.64794e-40	7.47155e-40		DEG	up_MII
ENSBTAG00000055781	5.29718	6.27646	116.446	1.14576e-13	2.12662e-13		36.1675	6.19928	0.454431	13.6418	2.25789e-42	4.86371e-42		DEG	up_MII
ENSBTAG00000066067	4.81681	7.39888	116.405	1.15215e-13	2.13651e-13		83.507	5.66408	0.418788	13.5249	1.1145e-41	2.36758e-41		DEG	up_MII
ENSBTAG00000068943	8.24902	5.49142	286.427	1.15475e-13	2.13933e-13		20.0628	7.94424	0.509394	15.5955	7.81649e-55	2.35674e-54		DEG	up_MII
ENSBTAG00000065476	6.26227	9.28582	117.449	1.19288e-13	2.20794e-13		324.917	5.69289	0.801513	7.10268	1.22362e-12	1.61987e-12		DEG	up_MII
ENSBTAG00000065901	3.12786	6.71635	116.034	1.21064e-13	2.23873e-13		49.2085	3.97743	0.223592	17.7888	8.62812e-71	4.43383e-70		DEG	up_MII
ENSBTAG00000037981	-2.43755	7.80344	116.003	1.21569e-13	2.24599e-13		72.6693	-1.63887	0.208325	-7.86691	3.63508e-15	5.00794e-15		DEG	up_BL
LOC132342411	4.84529	5.99004	115.676	1.26998e-13	2.34413e-13		29.6757	5.78744	0.397331	14.5658	4.6362e-48	1.13995e-47		DEG	up_MII
ENSBTAG00000065054	3.79586	5.6536	115.666	1.27175e-13	2.34523e-13		22.0897	4.65731	0.306817	15.1794	4.83858e-52	1.34338e-51		DEG	up_MII
ENSBTAG00000052951	4.59937	6.5573	115.652	1.27401e-13	2.34724e-13		44.9904	5.47776	0.356168	15.3797	2.23937e-53	6.49708e-53		DEG	up_MII
ENSBTAG00000062177	5.41307	6.48092	115.532	1.29478e-13	2.3833e-13		42.0003	6.30523	0.491583	12.8264	1.16699e-37	2.26268e-37		DEG	up_MII
ENSBTAG00000063735	-2.23775	8.12058	115.029	1.38514e-13	2.54729e-13		91.6656	-1.47075	0.183613	-8.01006	1.14654e-15	1.59052e-15		DEG	up_BL
NODE_83685_length_2740_cov_18.984604_g13745_i3.mrna1+NODE_42269_length_4601_cov_16.955349_g13745_i0.mrna1	4.52284	5.83046	114.856	1.4179e-13	2.60513e-13		26.0606	5.43276	0.330008	16.4625	6.82334e-61	2.41413e-60		DEG	up_MII
ENSBTAG00000057236	5.66602	6.72545	114.632	1.46133e-13	2.68246e-13		51.8365	6.57561	0.552268	11.9066	1.09395e-32	1.956e-32		DEG	up_MII
LOC101907661	-5.36529	7.4436	114.278	1.53292e-13	2.81129e-13		52.8018	-4.60663	0.436086	-10.5636	4.39519e-26	7.05702e-26		DEG	up_BL
ENSBTAG00000061064	-2.63272	8.82087	114.196	1.54998e-13	2.83996e-13		146.037	-1.83543	0.219753	-8.35225	6.69726e-17	9.43469e-17		DEG	up_BL
ENSBTAG00000068033	5.01964	6.69133	113.695	1.65871e-13	3.03642e-13		50.1585	5.90776	0.442844	13.3405	1.34544e-40	2.78132e-40		DEG	up_MII
ENSBTAG00000058859	-2.83707	9.39143	113.572	1.68682e-13	3.08505e-13		217.71	-2.07188	0.239682	-8.64427	5.4149e-18	7.77615e-18		DEG	up_BL
ENSBTAG00000062101	-3.01121	7.30456	113.172	1.78102e-13	3.25435e-13		49.0365	-2.23092	0.23636	-9.43866	3.77574e-21	5.73099e-21		DEG	up_BL
NODE_116338_length_1892_cov_12.307438_g22701_i1.mrna1+NODE_69621_length_3234_cov_9.505860_g22701_i0.mrna1	4.08916	5.51897	112.866	1.85684e-13	3.38979e-13		20.0334	4.97597	0.354877	14.0217	1.14834e-44	2.61955e-44		DEG	up_MII
ENSBTAG00000069030	3.78651	7.98947	112.792	1.87574e-13	3.42117e-13		125.966	4.62884	0.317303	14.588	3.34632e-48	8.30969e-48		DEG	up_MII
ENSBTAG00000012984	-1.60399	9.04511	112.622	1.91977e-13	3.49829e-13		182.168	-0.832111	0.13097	-6.35342	2.10574e-10	2.65576e-10		DEG	up_BL
ENSBTAG00000051176	-3.3577	6.45885	112.526	1.94497e-13	3.54099e-13		27.1697	-2.61442	0.281605	-9.284	1.63231e-20	2.44235e-20		DEG	up_BL
ENSBTAG00000056249	3.93361	5.74998	112.199	2.0341e-13	3.69988e-13		24.256	4.81751	0.315689	15.2603	1.40646e-52	3.96545e-52		DEG	up_MII
ENSBTAG00000025146	-1.29225	8.96672	112.181	2.03914e-13	3.70567e-13		177.203	-0.502578	0.106897	-4.70152	2.58232e-06	3.01346e-06		DEG	up_BL
ENSBTAG00000065594	5.15302	5.83059	112.107	2.05998e-13	3.74015e-13		25.8903	6.07638	0.479338	12.6766	7.97108e-37	1.51466e-36		DEG	up_MII
LOC132343398	-1.09443	11.599	111.823	2.14191e-13	3.88537e-13		1125.74	-0.290477	0.10459	-2.7773	0.00548122	0.00598087		DEG	up_BL
ENSBTAG00000010277	5.74947	6.84496	111.327	2.29301e-13	4.15569e-13		56.6982	6.64623	0.582899	11.402	4.08497e-30	6.99132e-30		DEG	up_MII
ENSBTAG00000057659	-5.73352	7.71041	111.123	2.35851e-13	4.27053e-13		64.9206	-4.99295	0.482756	-10.3426	4.52095e-25	7.17253e-25		DEG	up_BL
ENSBTAG00000069767	5.7277	6.88126	110.545	2.55462e-13	4.62143e-13		58.4327	5.9255	0.81205	7.29696	2.94332e-13	3.94614e-13		DEG	up_MII
NODE_222988_length_598_cov_18.844530_g123806_i0.mrna1+NODE_246544_length_472_cov_4.493671_g147029_i0.mrna1	5.46897	5.38633	110.452	2.58795e-13	4.6775e-13		17.9422	6.46571	0.586437	11.0254	2.88159e-28	4.81228e-28		DEG	up_MII
ENSBTAG00000068463	-1.56813	8.94821	110.183	2.68616e-13	4.85061e-13		172.68	-0.787599	0.146158	-5.38868	7.09754e-08	8.54183e-08		DEG	up_BL
ENSBTAG00000017759	-1.88261	12.7226	109.895	2.79608e-13	5.04455e-13		2327.18	-1.11459	0.17836	-6.24908	4.12873e-10	5.18099e-10		DEG	up_BL
ENSBTAG00000062399	4.95798	6.63377	109.743	2.85591e-13	5.14784e-13		47.5134	5.82654	0.427089	13.6425	2.23896e-42	4.82814e-42		DEG	up_MII
ENSBTAG00000062277	3.96508	5.46884	109.733	2.85958e-13	5.14982e-13		19.411	4.85658	0.352635	13.7723	3.743e-43	8.2313e-43		DEG	up_MII
ENSBTAG00000055234	5.82652	5.92408	109.622	2.9044e-13	5.22582e-13		28.5489	6.81393	0.609105	11.1868	4.73227e-29	7.9897e-29		DEG	up_MII
ENSBTAG00000027841	4.87582	7.27196	109.354	3.0148e-13	5.41959e-13		75.2323	5.74063	0.437753	13.1139	2.74295e-39	5.48865e-39		DEG	up_MII
ENSBTAG00000059320	-6.50989	7.94689	109.245	3.06112e-13	5.49792e-13		74.3687	-5.81788	0.519962	-11.1891	4.613e-29	7.79492e-29		DEG	up_BL
ENSBTAG00000033167	-2.18741	8.89147	108.843	3.23806e-13	5.81049e-13		158.779	-1.41943	0.193795	-7.32442	2.39927e-13	3.22104e-13		DEG	up_BL
ENSBTAG00000062947	8.61847	5.82116	256.139	3.42218e-13	6.13536e-13		25.5044	8.29659	0.522339	15.8835	8.23984e-57	2.62284e-56		DEG	up_MII
ENSBTAG00000061387	4.0587	6.08362	108.401	3.44533e-13	6.17133e-13		30.8683	4.91412	0.315503	15.5755	1.06812e-54	3.19637e-54		DEG	up_MII
ENSBTAG00000055346	3.86357	6.28092	108.369	3.46119e-13	6.1942e-13		35.6101	4.70417	0.305215	15.4126	1.34619e-53	3.91707e-53		DEG	up_MII
ENSBTAG00000058007	6.39058	9.12632	109.447	3.50269e-13	6.26286e-13		289.857	5.85218	0.873409	6.70039	2.07865e-11	2.68426e-11		DEG	up_MII
ENSBTAG00000057270	-2.48368	8.42853	108.104	3.59254e-13	6.41778e-13		111.843	-1.72933	0.205184	-8.42817	3.51123e-17	4.98151e-17		DEG	up_BL
ENSBTAG00000066770	4.79704	5.57796	108.023	3.63358e-13	6.48529e-13		20.9982	5.72988	0.419685	13.6528	1.94212e-42	4.19707e-42		DEG	up_MII
ENSBTAG00000061291	4.56597	6.06261	107.405	3.96517e-13	7.07081e-13		30.7924	5.45179	0.355741	15.3252	5.19136e-53	1.48675e-52		DEG	up_MII
NODE_256786_length_418_cov_8.909091_g157258_i0.mrna1+NODE_160474_length_1153_cov_10.683086_g69627_i0.mrna1	8.04357	5.32168	252.076	3.99495e-13	7.11756e-13		17.1642	7.7287	0.514837	15.0119	6.13311e-51	1.63905e-50		DEG	up_MII
ENSBTAG00000068130	1.05501	9.68212	107.313	4.01716e-13	7.15076e-13		361.297	1.86461	0.103375	18.0374	9.91065e-73	5.44269e-72		DEG	up_MII
ENSBTAG00000057604	3.06817	6.50616	107.113	4.13203e-13	7.3487e-13		41.5053	3.89437	0.258751	15.0507	3.41819e-51	9.22127e-51		DEG	up_MII
ENSBTAG00000067535	-2.69884	6.75304	106.934	4.23867e-13	7.53164e-13		33.3844	-1.90234	0.219056	-8.68427	3.81196e-18	5.48603e-18		DEG	up_BL
ENSBTAG00000061191	-1.98253	10.0171	106.853	4.28756e-13	7.61175e-13		350.29	-1.19204	0.180459	-6.60562	3.95848e-11	5.06594e-11		DEG	up_BL
ENSBTAG00000046372	-5.5551	6.85512	106.777	4.33395e-13	7.68729e-13		34.7535	-4.88182	0.474187	-10.2951	7.41206e-25	1.17406e-24		DEG	up_BL
NODE_201086_length_743_cov_10.531532_g102999_i0.mrna1+NODE_157576_length_1191_cov_20.750449_g67560_i0.mrna1+NODE_263919_length_378_cov_28.491694_g164391_i0.mrna1	4.6398	6.65557	106.592	4.44979e-13	7.88575e-13		47.9046	5.5231	0.393704	14.0286	1.04241e-44	2.38146e-44		DEG	up_MII
ENSBTAG00000066667	-6.50159	7.46309	106.456	4.53676e-13	8.03276e-13		53.8085	-5.89907	0.566394	-10.4151	2.11502e-25	3.37694e-25		DEG	up_BL
ENSBTAG00000065087	1.8296	8.17157	106.42	4.55975e-13	8.06631e-13		131.143	2.61625	0.170508	15.3438	3.89434e-53	1.12173e-52		DEG	up_MII
ENSBTAG00000022199	-4.01219	8.57923	106.4	4.57319e-13	8.08295e-13		118.214	-3.22466	0.328773	-9.80816	1.03848e-22	1.59686e-22		DEG	up_BL
ENSBTAG00000058342	-3.62094	8.10085	106.129	4.75306e-13	8.39343e-13		85.2277	-2.88225	0.288619	-9.98636	1.74881e-23	2.72052e-23		DEG	up_BL
ENSBTAG00000047030	-3.82732	7.97238	106.105	4.76911e-13	8.41434e-13		78.1251	-3.06876	0.322378	-9.51915	1.74604e-21	2.66844e-21		DEG	up_BL
NODE_227220_length_574_cov_12.772636_g127943_i0.mrna1+NODE_60584_length_3614_cov_15.345491_g19591_i0.mrna1	5.04126	5.41401	105.95	4.87592e-13	8.59521e-13		18.4061	6.01894	0.509886	11.8045	3.70073e-32	6.52935e-32		DEG	up_MII
ENSBTAG00000055814	3.95166	6.36872	105.493	5.20598e-13	9.16895e-13		38.6658	4.79188	0.296678	16.1518	1.10282e-58	3.63185e-58		DEG	up_MII
ENSBTAG00000056179	-2.3802	6.83521	105.443	5.243e-13	9.22105e-13		36.4301	-1.57949	0.210583	-7.50055	6.35521e-14	8.60127e-14		DEG	up_BL
NODE_60997_length_3596_cov_18.837738_g10518_i4.mrna1	-5.33265	3.68014	105.441	5.24479e-13	9.22105e-13		2.68211	-4.65246	0.640129	-7.268	3.64844e-13	4.88169e-13		DEG	up_BL
ENSBTAG00000056407	4.23703	5.57984	105.414	5.26533e-13	9.2409e-13		21.118	5.14738	0.346552	14.8531	6.63916e-50	1.7236e-49		DEG	up_MII
ENSBTAG00000048842	4.69733	6.93356	105.417	5.26251e-13	9.2409e-13		59.043	5.54153	0.422186	13.1258	2.34314e-39	4.69803e-39		DEG	up_MII
ENSBTAG00000059845	8.28924	5.53076	243.839	5.50665e-13	9.65596e-13		20.6991	7.99441	0.529206	15.1064	1.46862e-51	4.01612e-51		DEG	up_MII
ENSBTAG00000058743	4.16606	6.03242	104.983	5.60121e-13	9.81316e-13		29.9594	5.01017	0.246331	20.3392	5.7923e-92	5.76061e-91		DEG	up_MII
ENSBTAG00000060675	-1.90914	7.07125	104.917	5.65493e-13	9.89861e-13		44.5775	-1.11758	0.169838	-6.58026	4.69618e-11	6.00235e-11		DEG	up_BL
ENSBTAG00000059788	8.34794	5.58371	242.929	5.70885e-13	9.98425e-13		21.3391	8.04034	0.526424	15.2735	1.14858e-52	3.24294e-52		DEG	up_MII
LOC112447028	4.78889	5.69671	104.833	5.72327e-13	1.00007e-12		23.5907	5.72401	0.438224	13.0619	5.43875e-39	1.08072e-38		DEG	up_MII
ENSBTAG00000060534	-3.8992	6.41151	104.716	5.82032e-13	1.01614e-12		25.0456	-3.12405	0.333621	-9.36406	7.67306e-21	1.15413e-20		DEG	up_BL
NODE_116602_length_1886_cov_17.721393_g2942_i15.mrna1+NODE_129997_length_1623_cov_20.999353_g2942_i16.mrna1+NODE_152425_length_1262_cov_21.012658_g2942_i17.mrna1	4.73655	7.13833	104.237	6.23694e-13	1.08793e-12		68.9567	5.61885	0.435262	12.9091	3.99798e-38	7.81993e-38		DEG	up_MII
ENSBTAG00000014417	-1.51198	11.293	104.185	6.28416e-13	1.09521e-12		885.121	-0.740266	0.150195	-4.9287	8.27788e-07	9.73955e-07		DEG	up_BL
LOC100851369	2.03499	6.22229	103.999	6.45549e-13	1.12409e-12		32.2956	2.82629	0.158024	17.8852	1.53691e-71	8.1063e-71		DEG	up_MII
ENSBTAG00000066417	6.10553	6.84938	103.731	6.71165e-13	1.16768e-12		54.6431	6.99474	0.584367	11.9698	5.11732e-33	9.16623e-33		DEG	up_MII
NODE_154434_length_1234_cov_12.465860_g45659_i5.mrna1+NODE_265473_length_370_cov_2.883959_g165945_i0.mrna1+NODE_141853_length_1423_cov_4.125557_g45659_i3.mrna1+NODE_173321_length_1001_cov_9.237013_g45659_i7.mrna1	4.09299	6.46301	103.423	7.01881e-13	1.22005e-12		41.4437	4.96843	0.389468	12.757	2.85097e-37	5.46938e-37		DEG	up_MII
ENSBTAG00000065045	4.78316	5.99716	103.258	7.18957e-13	1.24865e-12		29.103	5.63611	0.458731	12.2863	1.07304e-34	1.98429e-34		DEG	up_MII
ENSBTAG00000037858	5.94004	6.58022	103.206	7.24349e-13	1.25692e-12		45.432	6.8307	0.608878	11.2185	3.30833e-29	5.5998e-29		DEG	up_MII
ENSBTAG00000066535	5.17857	5.05471	103.137	7.31691e-13	1.26856e-12		13.8327	6.2017	0.561172	11.0513	2.16002e-28	3.61328e-28		DEG	up_MII
LOC104972036	6.29659	8.99079	104.102	7.4315e-13	1.28731e-12		262.923	5.85635	0.86345	6.7825	1.18115e-11	1.53319e-11		DEG	up_MII
ENSBTAG00000062799	3.24304	6.53985	102.9	7.57422e-13	1.3109e-12		43.1413	4.0559	0.268554	15.1027	1.55325e-51	4.23594e-51		DEG	up_MII
ENSBTAG00000061346	-2.92375	6.77701	102.415	8.13023e-13	1.40591e-12		34.1455	-2.12914	0.254552	-8.36427	6.0487e-17	8.53909e-17		DEG	up_BL
LOC104973643	4.40402	5.48658	101.987	8.65691e-13	1.49569e-12		19.5982	5.32017	0.393531	13.5191	1.20719e-41	2.55904e-41		DEG	up_MII
ENSBTAG00000021359	4.69983	6.50534	101.869	8.80848e-13	1.51966e-12		43.5606	5.62161	0.440737	12.755	2.92314e-37	5.60244e-37		DEG	up_MII
ENSBTAG00000011511	4.12782	7.56252	101.867	8.81081e-13	1.51966e-12		94.5074	4.93843	0.38932	12.6848	7.18329e-37	1.36756e-36		DEG	up_MII
NODE_187816_length_854_cov_4.722008_g91299_i0.mrna1	2.08584	5.78277	101.666	9.07546e-13	1.56395e-12		23.2761	2.87066	0.18779	15.2865	9.40618e-53	2.67087e-52		DEG	up_MII
ENSBTAG00000058015	1.99542	8.87565	101.6	9.16471e-13	1.57797e-12		215.62	2.77685	0.182472	15.218	2.68562e-52	7.54011e-52		DEG	up_MII
ENSBTAG00000068446	4.60355	6.03293	101.552	9.22959e-13	1.58778e-12		30.2283	5.49617	0.384593	14.2908	2.49557e-46	5.89675e-46		DEG	up_MII
ENSBTAG00000058700	4.80336	6.33046	101.482	9.32465e-13	1.60275e-12		37.7875	5.67691	0.439264	12.9237	3.30891e-38	6.47847e-38		DEG	up_MII
ENSBTAG00000069998	5.31763	5.75017	101.399	9.43998e-13	1.62118e-12		24.264	6.24972	0.531322	11.7626	6.08361e-32	1.07052e-31		DEG	up_MII
ENSBTAG00000059654	7.24513	9.81035	102.404	9.49256e-13	1.62793e-12		457.997	8.0418	0.897661	8.95862	3.28757e-19	4.8075e-19		DEG	up_MII
NODE_31694_length_5418_cov_24.289646_g10518_i0.mrna1	-5.59869	4.65167	101.359	9.49556e-13	1.62793e-12		6.38574	-5.21516	0.636938	-8.18786	2.65918e-16	3.72508e-16		DEG	up_BL
ENSBTAG00000067885	8.00166	5.28414	229.281	9.95908e-13	1.70593e-12		16.7997	7.69488	0.526808	14.6066	2.54858e-48	6.34448e-48		DEG	up_MII
ENSBTAG00000058234	6.48551	8.53158	101.749	1.04399e-12	1.78677e-12		189.092	6.17252	0.980572	6.29482	3.07765e-10	3.87175e-10		DEG	up_MII
ENSBTAG00000049866	-3.23941	8.2115	100.629	1.05785e-12	1.80894e-12		94.7309	-2.50106	0.279651	-8.9435	3.77035e-19	5.50543e-19		DEG	up_BL
ENSBTAG00000047605	-4.83973	7.19734	100.598	1.06277e-12	1.81579e-12		44.2858	-4.09572	0.410496	-9.97749	1.9125e-23	2.97054e-23		DEG	up_BL
LOC101908075	-1.41301	7.46068	100.478	1.08176e-12	1.84667e-12		61.5184	-0.61458	0.133359	-4.60847	4.05647e-06	4.72271e-06		DEG	up_BL
ENSBTAG00000054983	7.67548	5.00917	226.157	1.13606e-12	1.93771e-12		13.503	7.37728	0.521923	14.1348	2.31812e-45	5.37578e-45		DEG	up_MII
ENSBTAG00000064239	4.66794	6.05161	100.141	1.13738e-12	1.9383e-12		30.4973	5.5604	0.359363	15.4729	5.28622e-54	1.56088e-53		DEG	up_MII
ENSBTAG00000057466	3.78188	8.61849	99.8038	1.19595e-12	2.03638e-12		192.987	4.62507	0.334253	13.837	1.52368e-43	3.3918e-43		DEG	up_MII
ENSBTAG00000003529	5.00795	6.12008	99.7723	1.20159e-12	2.04424e-12		32.7582	5.93822	0.49882	11.9045	1.1208e-32	2.00222e-32		DEG	up_MII
ENSBTAG00000060916	3.71687	5.75538	99.6917	1.21614e-12	2.06722e-12		24.1315	4.56091	0.314887	14.4843	1.52278e-47	3.68975e-47		DEG	up_MII
ENSBTAG00000023487	-3.95052	8.78954	99.6606	1.22178e-12	2.07505e-12		137.076	-3.21284	0.327229	-9.81832	9.38942e-23	1.44492e-22		DEG	up_BL
ENSBTAG00000061205	8.85006	6.031	224.296	1.2297e-12	2.08673e-12		31.2023	8.58708	0.55634	15.4349	9.52917e-54	2.79718e-53		DEG	up_MII
ENSBTAG00000058072	-1.91985	9.82153	99.5816	1.23629e-12	2.09614e-12		305.374	-1.14591	0.172239	-6.65303	2.87126e-11	3.69584e-11		DEG	up_BL
ENSBTAG00000060769	-1.85776	9.66405	99.5186	1.24799e-12	2.11418e-12		275.949	-1.08676	0.169457	-6.41316	1.42534e-10	1.80561e-10		DEG	up_BL
ENSBTAG00000061512	5.75671	4.95485	99.3609	1.27777e-12	2.16279e-12		12.5894	6.6092	0.642595	10.2852	8.22034e-25	1.30107e-24		DEG	up_MII
LOC101906393	-2.20155	9.21017	99.2168	1.30564e-12	2.2081e-12		198.199	-1.44435	0.201692	-7.16116	7.99953e-13	1.06324e-12		DEG	up_BL
ENSBTAG00000065578	7.79765	5.11618	222.786	1.31196e-12	2.2169e-12		14.5707	7.49384	0.524123	14.2979	2.25637e-46	5.33786e-46		DEG	up_MII
ENSBTAG00000061307	-2.10718	5.98527	98.9325	1.36248e-12	2.30033e-12		19.9497	-1.3169	0.18329	-7.1848	6.73055e-13	8.95763e-13		DEG	up_BL
ENSBTAG00000067892	4.8218	6.03015	98.3247	1.49292e-12	2.51844e-12		29.8262	5.69783	0.459199	12.4082	2.35923e-35	4.383e-35		DEG	up_MII
LOC112441638	2.86601	7.16505	98.0224	1.56262e-12	2.63379e-12		66.4827	3.65823	0.28108	13.0149	1.00667e-38	1.98847e-38		DEG	up_MII
NODE_157083_length_1198_cov_9.347904_g30952_i3.mrna1	4.98235	5.45049	97.8727	1.59838e-12	2.69179e-12		18.7702	5.91965	0.520412	11.3749	5.57466e-30	9.50021e-30		DEG	up_MII
ENSBTAG00000063764	2.85084	7.39771	97.8289	1.60901e-12	2.70742e-12		79.0812	3.67441	0.251929	14.5851	3.49376e-48	8.66504e-48		DEG	up_MII
LOC112442024	1.49507	7.42972	97.4146	1.71326e-12	2.87557e-12		75.4353	2.28769	0.128891	17.749	1.75442e-70	8.78971e-70		DEG	up_MII
LOC104975998	9.06014	6.2203	216.691	1.71077e-12	2.87557e-12		35.6594	8.77894	0.560052	15.6752	2.23452e-55	6.86144e-55		DEG	up_MII
ENSBTAG00000062447	3.82388	5.55723	97.4186	1.71221e-12	2.87557e-12		20.4058	4.6965	0.342124	13.7275	6.95244e-43	1.51394e-42		DEG	up_MII
ENSBTAG00000064799	3.08965	5.89418	97.3645	1.72634e-12	2.89509e-12		26.2977	3.94032	0.261479	15.0693	2.57729e-51	7.00001e-51		DEG	up_MII
ENSBTAG00000068906	4.81276	7.87185	97.2441	1.75819e-12	2.94604e-12		114.331	5.60195	0.465816	12.0261	2.59121e-33	4.66232e-33		DEG	up_MII
ENSBTAG00000069467	5.29339	5.15336	97.2201	1.76461e-12	2.95432e-12		14.8244	6.31747	0.598305	10.5589	4.61882e-26	7.41012e-26		DEG	up_MII
ENSBTAG00000064564	2.95515	7.41791	97.1273	1.78969e-12	2.9938e-12		81.0062	3.77758	0.259016	14.5844	3.53191e-48	8.74882e-48		DEG	up_MII
ENSBTAG00000069037	5.52283	8.55876	97.4564	1.8997e-12	3.17517e-12		193.38	6.37732	0.537431	11.8663	1.77103e-32	3.14693e-32		DEG	up_MII
ENSBTAG00000066371	4.96967	6.10833	96.6591	1.92198e-12	3.20972e-12		31.7677	5.80519	0.503342	11.5333	8.96669e-31	1.54921e-30		DEG	up_MII
LOC101908174	6.71767	9.40835	97.4833	1.96257e-12	3.27476e-12		356.138	5.96404	1.05909	5.63129	1.78867e-08	2.17491e-08		DEG	up_MII
ENSBTAG00000058105	6.9791	10.4816	97.4151	1.98278e-12	3.30574e-12		753.46	6.11923	1.00825	6.06916	1.28581e-09	1.59549e-09		DEG	up_MII
ENSBTAG00000052938	-10.348	7.7622	154.582	2.04589e-12	3.40811e-12		64.73	-9.41742	0.66449	-14.1724	1.35774e-45	3.16331e-45		DEG	up_BL
NODE_135185_length_1532_cov_20.650172_g46225_i2.mrna1+NODE_190852_length_826_cov_7.329773_g93894_i0.mrna1	1.76998	7.57132	96.0573	2.10725e-12	3.5074e-12		84.7976	2.55007	0.167786	15.1984	3.62445e-52	1.01474e-51		DEG	up_MII
ENSBTAG00000058550	8.22865	5.48125	211.713	2.13587e-12	3.55208e-12		19.6213	7.92052	0.539592	14.6787	8.82536e-49	2.23033e-48		DEG	up_MII
ENSBTAG00000012692	3.54998	5.99922	95.8575	2.17282e-12	3.61053e-12		28.5575	4.37735	0.318851	13.7285	6.85285e-43	1.49388e-42		DEG	up_MII
ENSBTAG00000062192	5.19317	5.36052	95.6954	2.22761e-12	3.69849e-12		17.4321	6.15658	0.568549	10.8286	2.52048e-27	4.15029e-27		DEG	up_MII
ENSBTAG00000060540	4.91199	7.39207	95.6085	2.25756e-12	3.74512e-12		82.4488	5.76643	0.502632	11.4725	1.81398e-30	3.12061e-30		DEG	up_MII
LOC101906292	4.1412	5.81987	95.4864	2.30036e-12	3.81295e-12		25.1963	4.9964	0.335202	14.9056	3.02979e-50	7.90673e-50		DEG	up_MII
ENSBTAG00000057379	3.94971	6.07639	95.4484	2.31386e-12	3.83215e-12		30.5978	4.79785	0.348314	13.7745	3.6289e-43	7.98918e-43		DEG	up_MII
ENSBTAG00000050051	-5.83909	4.99197	94.9983	2.48018e-12	4.1042e-12		8.78061	-5.48883	0.667449	-8.2236	1.9749e-16	2.76846e-16		DEG	up_BL
ENSBTAG00000067163	3.68758	6.66692	94.8764	2.52732e-12	4.17876e-12		47.852	4.52898	0.321635	14.0811	4.96186e-45	1.14271e-44		DEG	up_MII
LOC132343096	4.47111	5.77602	94.713	2.59202e-12	4.28219e-12		24.5398	5.36332	0.442246	12.1275	7.5554e-34	1.37678e-33		DEG	up_MII
LOC132345703	2.28543	7.30773	94.6695	2.60954e-12	4.30757e-12		73.0634	3.10209	0.214709	14.4479	2.58602e-47	6.22827e-47		DEG	up_MII
ENSBTAG00000059544	-6.38125	9.4455	95.5715	2.62093e-12	4.32281e-12		213.01	-5.6007	0.534648	-10.4755	1.11963e-25	1.79338e-25		DEG	up_BL
LOC107131785	2.55302	7.06018	94.4397	2.70415e-12	4.45639e-12		60.7348	3.35035	0.240912	13.907	5.74573e-44	1.28908e-43		DEG	up_MII
NODE_149325_length_1307_cov_17.741463_g28331_i2.mrna1+NODE_154817_length_1228_cov_18.681147_g28331_i3.mrna1	-4.83024	8.21511	94.3892	2.72544e-12	4.48777e-12		87.9715	-4.00878	0.401435	-9.98611	1.75321e-23	2.72525e-23		DEG	up_BL
ENSBTAG00000069212	-3.87878	5.50176	94.3302	2.75049e-12	4.52529e-12		13.3334	-3.13388	0.346928	-9.03323	1.66685e-19	2.44823e-19		DEG	up_BL
ENSBTAG00000067051	5.3966	6.27933	94.2893	2.76802e-12	4.55039e-12		36.7329	6.28684	0.601162	10.4578	1.34919e-25	2.15935e-25		DEG	up_MII
NODE_83422_length_2748_cov_16.168476_g27768_i0.mrna1	7.57957	4.92891	205.889	2.78604e-12	4.57625e-12		12.4819	7.26357	0.525894	13.8119	2.1615e-43	4.7903e-43		DEG	up_MII
ENSBTAG00000031582	1.90312	9.80433	94.0764	2.86112e-12	4.69571e-12		417.615	2.71124	0.195722	13.8525	1.22826e-43	2.74028e-43		DEG	up_MII
ENSBTAG00000001287	4.39339	7.45351	93.8164	2.97933e-12	4.88571e-12		85.4989	5.20085	0.43032	12.086	1.25246e-33	2.27607e-33		DEG	up_MII
ENSBTAG00000064440	-2.07472	6.46147	93.7644	3.00357e-12	4.92142e-12		28.5566	-1.33053	0.191431	-6.95046	3.64099e-12	4.78208e-12		DEG	up_BL
NODE_225014_length_586_cov_17.359528_g125790_i0.mrna1+NODE_254797_length_429_cov_3.218750_g155270_i0.mrna1	-2.70941	7.35853	93.5254	3.11771e-12	5.10426e-12		52.5337	-1.9307	0.253672	-7.611	2.71983e-14	3.70112e-14		DEG	up_BL
NODE_158292_length_1182_cov_7.262443_g68062_i0.mrna1+NODE_160615_length_1151_cov_16.232775_g69733_i0.mrna1+NODE_223650_length_594_cov_11.646035_g124454_i0.mrna1	3.19311	5.82275	93.5066	3.12683e-12	5.11501e-12		24.6856	4.01913	0.262263	15.3248	5.22337e-53	1.49378e-52		DEG	up_MII
ENSBTAG00000057666	5.83417	7.40226	92.9422	3.41563e-12	5.58287e-12		83.9942	6.1364	0.893669	6.86653	6.57822e-12	8.60031e-12		DEG	up_MII
NODE_234207_length_537_cov_5.917391_g134802_i0.mrna1	-6.70006	5.23694	92.9251	3.42483e-12	5.59332e-12		10.1393	-6.23013	0.734074	-8.48707	2.11915e-17	3.01722e-17		DEG	up_BL
ENSBTAG00000061680	4.68381	5.35467	92.6761	3.5614e-12	5.81162e-12		17.8226	5.62108	0.481729	11.6685	1.84546e-31	3.21069e-31		DEG	up_MII
ENSBTAG00000061873	4.31558	6.86908	92.5085	3.65652e-12	5.96198e-12		55.4183	5.14589	0.426956	12.0525	1.88129e-33	3.40335e-33		DEG	up_MII
LOC101909274	3.72322	7.20238	92.3169	3.76852e-12	6.13958e-12		70.6166	4.53456	0.35629	12.7272	4.17723e-37	7.97544e-37		DEG	up_MII
ENSBTAG00000069529	6.58603	8.81421	93.2017	3.77287e-12	6.14167e-12		233.12	6.23293	1.01611	6.1341	8.56421e-10	1.06732e-09		DEG	up_MII
ENSBTAG00000055794	2.99465	6.24901	92.098	3.90089e-12	6.3449e-12		34.1763	3.78355	0.269454	14.0415	8.68075e-45	1.99e-44		DEG	up_MII
ENSBTAG00000059022	4.53658	5.24303	91.8595	4.05069e-12	6.58319e-12		15.9574	5.45424	0.445861	12.2331	2.06998e-34	3.81724e-34		DEG	up_MII
ENSBTAG00000070020	1.89511	7.74753	91.6747	4.17091e-12	6.77307e-12		98.3842	2.69779	0.196319	13.7419	5.699e-43	1.24916e-42		DEG	up_MII
ENSBTAG00000060122	-2.51708	7.02188	91.4209	4.34212e-12	7.04537e-12		41.4327	-1.73938	0.233905	-7.43626	1.0358e-13	1.39619e-13		DEG	up_BL
NODE_244292_length_484_cov_11.756757_g144789_i0.mrna1	-8.08976	5.57365	144.299	4.39063e-12	7.1183e-12		13.6711	-7.17034	0.637052	-11.2555	2.17567e-29	3.68574e-29		DEG	up_BL
ENSBTAG00000068296	3.81295	6.13773	91.3012	4.42545e-12	7.16895e-12		32.3344	4.67941	0.342922	13.6457	2.14156e-42	4.62308e-42		DEG	up_MII
ENSBTAG00000049724	-5.16275	4.42981	91.1914	4.5033e-12	7.28915e-12		5.50235	-4.81138	0.621548	-7.74096	9.86712e-15	1.35191e-14		DEG	up_BL
ENSBTAG00000066374	5.11738	5.86032	90.9015	4.71592e-12	7.62712e-12		27.0111	6.0681	0.569242	10.66	1.56651e-26	2.53559e-26		DEG	up_MII
ENSBTAG00000067773	3.99645	8.2601	90.8945	4.72118e-12	7.62945e-12		150.404	4.76836	0.382818	12.4559	1.2984e-35	2.42343e-35		DEG	up_MII
ENSBTAG00000068216	3.48823	6.39357	90.5706	4.97147e-12	8.02744e-12		38.4238	4.31643	0.326202	13.2324	5.7033e-40	1.16217e-39		DEG	up_MII
ENSBTAG00000057713	4.43223	5.25867	90.501	5.02709e-12	8.1107e-12		16.2368	5.38541	0.394874	13.6383	2.37077e-42	5.10138e-42		DEG	up_MII
ENSBTAG00000040442	-1.5979	7.48748	90.2309	5.24905e-12	8.46197e-12		61.6435	-0.799876	0.157624	-5.07456	3.88384e-07	4.61855e-07		DEG	up_BL
NODE_137285_length_1497_cov_12.935915_g8828_i7.mrna1+NODE_174133_length_992_cov_8.904918_g8828_i8.mrna1+NODE_266949_length_361_cov_5.806338_g167421_i0.mrna1	4.25994	5.75753	90.0968	5.36306e-12	8.63881e-12		23.7296	5.10819	0.431297	11.8438	2.31776e-32	4.11109e-32		DEG	up_MII
ENSBTAG00000067538	1.44354	6.83621	89.8477	5.58169e-12	8.98373e-12		49.7056	2.26606	0.156187	14.5086	1.06803e-47	2.60683e-47		DEG	up_MII
ENSBTAG00000065534	4.45648	5.5209	89.7803	5.64251e-12	9.07432e-12		20.2821	5.37896	0.441469	12.1842	3.77198e-34	6.93669e-34		DEG	up_MII
ENSBTAG00000059043	6.22746	5.90568	89.6303	5.78024e-12	9.28834e-12		27.2978	7.22643	0.72511	9.96597	2.14761e-23	3.33313e-23		DEG	up_MII
ENSBTAG00000058187	-3.1408	5.92388	89.5543	5.85132e-12	9.39502e-12		17.9803	-2.40435	0.284306	-8.45691	2.7455e-17	3.90623e-17		DEG	up_BL
ENSBTAG00000063488	4.49985	8.51685	89.4753	5.92626e-12	9.5077e-12		182.735	5.30921	0.451701	11.7538	6.75048e-32	1.18683e-31		DEG	up_MII
ENSBTAG00000058833	-1.77111	7.65677	89.1412	6.25428e-12	1.00259e-11		68.0435	-0.997882	0.168987	-5.90508	3.52481e-09	4.34407e-09		DEG	up_BL
NODE_202506_length_732_cov_10.201527_g104277_i0.mrna1	2.96875	5.80653	89.0295	6.3682e-12	1.02003e-11		24.5006	3.8256	0.232983	16.4201	1.37435e-60	4.81142e-60		DEG	up_MII
ENSBTAG00000061740	5.19595	7.12737	88.8121	6.59612e-12	1.0557e-11		69.1199	5.64762	0.727263	7.76559	8.1269e-15	1.11501e-14		DEG	up_MII
ENSBTAG00000066384	8.82315	6.0013	187.274	6.8388e-12	1.09366e-11		30.6051	8.55615	0.5762	14.8493	7.0327e-50	1.81398e-49		DEG	up_MII
ENSBTAG00000064364	4.61255	6.71393	88.5629	6.86784e-12	1.09743e-11		49.3803	5.41719	0.470629	11.5105	1.16759e-30	2.01556e-30		DEG	up_MII
ENSBTAG00000054156	3.82021	7.34776	88.4169	7.03253e-12	1.12285e-11		79.3064	4.62738	0.381357	12.134	6.97845e-34	1.27513e-33		DEG	up_MII
NODE_43391_length_4532_cov_17.338945_g14079_i0.mrna1	3.36729	6.60926	87.9355	7.60546e-12	1.21335e-11		44.3804	4.16119	0.342974	12.1327	7.0881e-34	1.2928e-33		DEG	up_MII
ENSBTAG00000062492	3.59323	5.45603	87.6505	7.96758e-12	1.27011e-11		18.7153	4.44814	0.3384	13.1446	1.82694e-39	3.66672e-39		DEG	up_MII
ENSBTAG00000058114	5.47376	7.81323	87.9439	8.00766e-12	1.27548e-11		113.909	5.71664	0.803153	7.11775	1.09703e-12	1.45422e-12		DEG	up_MII
ENSBTAG00000061879	3.46238	6.18151	87.4354	8.25267e-12	1.31346e-11		32.8951	4.29283	0.318269	13.4881	1.83876e-41	3.8773e-41		DEG	up_MII
ENSBTAG00000051578	3.46741	8.08253	87.3949	8.30758e-12	1.32115e-11		130.649	4.2783	0.330749	12.9352	2.84954e-38	5.59001e-38		DEG	up_MII
ENSBTAG00000047383	4.40217	6.85561	87.1649	8.62669e-12	1.37081e-11		55.813	5.23511	0.447403	11.7011	1.25792e-31	2.19423e-31		DEG	up_MII
ENSBTAG00000067330	4.55044	5.74454	87.0327	8.81572e-12	1.39973e-11		23.6396	5.42845	0.463551	11.7106	1.12491e-31	1.96736e-31		DEG	up_MII
ENSBTAG00000061005	8.7096	5.90739	181.171	9.34322e-12	1.48231e-11		27.8514	8.42529	0.574948	14.654	1.27006e-48	3.18153e-48		DEG	up_MII
NODE_152592_length_1260_cov_14.786982_g64091_i0.mrna1+NODE_199369_length_756_cov_16.861561_g101444_i0.mrna1	-7.45917	5.39673	86.6693	9.35847e-12	1.48355e-11		11.2957	-6.73067	0.805373	-8.35721	6.42198e-17	9.05966e-17		DEG	up_BL
LOC132343120	-2.03894	7.30587	86.4929	9.63448e-12	1.5261e-11		52.09	-1.27622	0.191902	-6.6504	2.92301e-11	3.76004e-11		DEG	up_BL
ENSBTAG00000048086	-5.80512	6.46826	86.2994	9.94692e-12	1.57434e-11		26.9622	-5.09568	0.580244	-8.78196	1.60652e-18	2.32881e-18		DEG	up_BL
LOC132343316	1.71195	7.1613	86.268	9.99866e-12	1.58128e-11		64.2117	2.53669	0.186046	13.6348	2.48753e-42	5.34685e-42		DEG	up_MII
ENSBTAG00000062720	3.93941	6.51869	85.7138	1.09591e-11	1.7318e-11		42.9807	4.80328	0.375536	12.7905	1.85315e-37	3.56882e-37		DEG	up_MII
ENSBTAG00000053915	3.84956	6.911	85.5477	1.12655e-11	1.77881e-11		57.9295	4.69048	0.389503	12.0422	2.13134e-33	3.84527e-33		DEG	up_MII
ENSBTAG00000054938	-1.0494	10.2596	85.221	1.18946e-11	1.87666e-11		443.162	-0.267568	0.0996833	-2.68418	0.00727069	0.00789039		DEG	up_BL
LOC112446374	4.45387	5.94801	85.1534	1.20292e-11	1.89641e-11		28.1306	5.33967	0.457996	11.6588	2.07024e-31	3.59549e-31		DEG	up_MII
ENSBTAG00000058541	4.99235	5.11872	84.9501	1.24442e-11	1.95903e-11		14.5326	5.99889	0.566083	10.5972	3.0703e-26	4.94164e-26		DEG	up_MII
ENSBTAG00000061486	5.34866	6.79582	84.9492	1.24461e-11	1.95903e-11		53.474	5.98076	0.767162	7.79596	6.39227e-15	8.78223e-15		DEG	up_MII
NODE_136610_length_1508_cov_18.164221_g53874_i0.mrna1+NODE_140243_length_1448_cov_17.492341_g53874_i1.mrna1	3.82824	5.09083	84.8337	1.26883e-11	1.99559e-11		13.9138	4.69801	0.4085	11.5006	1.30949e-30	2.25856e-30		DEG	up_MII
ENSBTAG00000012330	-1.88199	10.2523	84.8188	1.27199e-11	1.99898e-11		412.838	-1.0734	0.189442	-5.66611	1.46072e-08	1.77939e-08		DEG	up_BL
NODE_88563_length_2592_cov_10.664414_g16165_i1.mrna1+NODE_49936_length_4146_cov_9.708036_g16165_i0.mrna1	4.4511	5.04468	84.6355	1.31158e-11	2.05959e-11		13.5013	5.37434	0.507461	10.5906	3.29327e-26	5.29625e-26		DEG	up_MII
LOC101902960	-8.45768	6.32781	84.5281	1.33537e-11	2.0953e-11		24.2252	-7.82815	0.891578	-8.78011	1.63311e-18	2.36564e-18		DEG	up_BL
ENSBTAG00000039664	-6.41396	7.19041	84.5187	1.33749e-11	2.09697e-11		42.9886	-5.76892	0.611815	-9.42919	4.13254e-21	6.26779e-21		DEG	up_BL
LOC101902937	-2.91241	9.65858	84.4706	1.3483e-11	2.11226e-11		257.537	-2.14734	0.272621	-7.87665	3.36279e-15	4.63601e-15		DEG	up_BL
LOC132345071	5.28662	6.37965	84.0249	1.45302e-11	2.27454e-11		39.6377	6.15752	0.615386	10.0059	1.43511e-23	2.23599e-23		DEG	up_MII
ENSBTAG00000068807	1.23779	7.8653	83.6565	1.54602e-11	2.41823e-11		102.368	2.05408	0.132121	15.5469	1.66919e-54	4.98761e-54		DEG	up_MII
ENSBTAG00000066474	-5.54811	5.23404	83.6209	1.55533e-11	2.43088e-11		6.04809	-4.30444	0.550555	-7.81837	5.35125e-15	7.36718e-15		DEG	up_BL
ENSBTAG00000068743	3.47327	6.27465	83.3858	1.6183e-11	2.52733e-11		35.6291	4.30195	0.342195	12.5716	3.02356e-36	5.70198e-36		DEG	up_MII
ENSBTAG00000064117	8.2685	5.5154	170.395	1.66024e-11	2.59081e-11		19.8656	7.93826	0.56242	14.1145	3.09381e-45	7.15802e-45		DEG	up_MII
ENSBTAG00000058186	3.79244	6.22826	83.1703	1.67839e-11	2.61708e-11		33.9514	4.63738	0.382186	12.1338	6.98962e-34	1.276e-33		DEG	up_MII
ENSBTAG00000056716	4.41883	5.81978	83.1373	1.68779e-11	2.62969e-11		25.9324	5.31408	0.465916	11.4056	3.91876e-30	6.7126e-30		DEG	up_MII
ENSBTAG00000069563	7.77525	5.08988	168.979	1.79485e-11	2.79432e-11		14.2384	7.45374	0.553891	13.4571	2.79802e-41	5.8691e-41		DEG	up_MII
ENSBTAG00000054322	1.00767	11.246	82.4611	1.89319e-11	2.94513e-11		1068.62	1.80426	0.119924	15.045	3.72361e-51	1.00317e-50		DEG	up_MII
LOC101904087	-3.02143	7.33312	82.4328	1.90233e-11	2.95704e-11		51.0815	-2.26907	0.296519	-7.65237	1.97307e-14	2.69227e-14		DEG	up_BL
ENSBTAG00000064341	-5.58999	4.78659	82.1754	1.98769e-11	3.08733e-11		7.3578	-5.23597	0.687676	-7.61401	2.65719e-14	3.61948e-14		DEG	up_BL
ENSBTAG00000065294	-1.38853	9.46167	82.1128	2.00904e-11	3.11807e-11		247.759	-0.594137	0.141172	-4.2086	2.56962e-05	2.95042e-05		DEG	up_BL
ENSBTAG00000059516	4.8762	6.14301	82.0806	2.02011e-11	3.13282e-11		33.5357	5.78112	0.575021	10.0538	8.84265e-24	1.38205e-23		DEG	up_MII
ENSBTAG00000057425	1.82683	7.33506	81.9729	2.05763e-11	3.18853e-11		72.6249	2.60333	0.199057	13.0783	4.38073e-39	8.72219e-39		DEG	up_MII
ENSBTAG00000066241	4.86751	6.57784	81.9517	2.0651e-11	3.19762e-11		45.0662	5.71807	0.562712	10.1616	2.94141e-24	4.61167e-24		DEG	up_MII
ENSBTAG00000068278	5.80191	9.16724	82.568	2.10522e-11	3.25722e-11		299.387	5.69253	0.882259	6.45222	1.10221e-10	1.39893e-10		DEG	up_MII
NODE_149561_length_1304_cov_12.609617_g62071_i0.mrna1+NODE_229045_length_564_cov_10.102669_g129728_i0.mrna1	-5.63513	7.77685	81.9453	2.1224e-11	3.28127e-11		64.3934	-4.87362	0.526131	-9.26315	1.98497e-20	2.96117e-20		DEG	up_BL
NODE_209391_length_682_cov_12.474380_g110684_i0.mrna1+NODE_213614_length_654_cov_6.899480_g114699_i0.mrna1	3.67179	6.01429	81.4272	2.25933e-11	3.49027e-11		29.0925	4.54462	0.377803	12.0291	2.49985e-33	4.50199e-33		DEG	up_MII
ENSBTAG00000056429	-2.20493	11.7257	81.2531	2.32798e-11	3.59353e-11		1159.34	-1.46044	0.240688	-6.06778	1.29693e-09	1.60729e-09		DEG	up_BL
ENSBTAG00000062825	4.69457	5.77787	81.2104	2.3451e-11	3.61717e-11		24.6096	5.61403	0.51501	10.9008	1.14222e-27	1.88858e-27		DEG	up_MII
NODE_117762_length_1862_cov_7.965266_g43328_i0.mrna1	4.07327	6.25891	81.1279	2.37864e-11	3.66608e-11		36.3447	4.96904	0.443208	11.2115	3.57913e-29	6.05303e-29		DEG	up_MII
ENSBTAG00000066142	4.30709	5.51767	81.0639	2.405e-11	3.70385e-11		20.0132	5.20613	0.41024	12.6904	6.68011e-37	1.27419e-36		DEG	up_MII
NODE_20440_length_6674_cov_14.149917_g1131_i3.mrna1	3.10236	5.8801	81.0499	2.41082e-11	3.70996e-11		25.988	3.94628	0.285128	13.8404	1.45487e-43	3.24224e-43		DEG	up_MII
ENSBTAG00000062328	-1.20927	8.84181	80.8765	2.48398e-11	3.81959e-11		163.611	-0.411865	0.12337	-3.33846	0.000842443	0.000937663		DEG	up_BL
ENSBTAG00000064559	6.32317	8.78648	81.3164	2.60271e-11	3.99909e-11		221.18	7.12415	0.852493	8.35684	6.44179e-17	9.08119e-17		DEG	up_MII
ENSBTAG00000058582	4.17588	6.5719	80.595	2.60776e-11	4.00377e-11		44.8802	5.01866	0.438869	11.4354	2.7813e-30	4.77648e-30		DEG	up_MII
ENSBTAG00000068491	3.94757	5.34642	80.2787	2.75454e-11	4.22588e-11		17.0918	4.80266	0.399894	12.0098	3.15472e-33	5.67112e-33		DEG	up_MII
ENSBTAG00000062087	4.28889	5.54712	80.1288	2.82711e-11	4.33389e-11		20.3368	5.16663	0.462708	11.1661	5.976e-29	1.00641e-28		DEG	up_MII
ENSBTAG00000052570	1.68744	10.5431	79.9535	2.91456e-11	4.46452e-11		694.016	2.504	0.194896	12.8478	8.844e-38	1.71642e-37		DEG	up_MII
ENSBTAG00000060590	1.97292	7.38796	79.9476	2.91755e-11	4.46568e-11		76.1347	2.80729	0.196934	14.255	4.17222e-46	9.80055e-46		DEG	up_MII
ENSBTAG00000019689	1.38745	8.1995	79.6459	3.07489e-11	4.70291e-11		129.887	2.18867	0.132286	16.545	1.73856e-61	6.3304e-61		DEG	up_MII
LOC112447844	2.56785	8.02508	79.3779	3.22206e-11	4.92424e-11		122.169	3.3455	0.269573	12.4104	2.29573e-35	4.26899e-35		DEG	up_MII
ENSBTAG00000053626	5.79095	9.5317	80.037	3.24037e-11	4.94844e-11		384.076	5.97974	0.777408	7.69189	1.44972e-14	1.9795e-14		DEG	up_MII
ENSBTAG00000052466	-3.48394	9.90594	79.2981	3.26735e-11	4.98582e-11		300.66	-2.7339	0.328863	-8.31318	9.31676e-17	1.30972e-16		DEG	up_BL
NODE_211421_length_668_cov_18.580372_g101220_i1.mrna1	9.45981	6.59179	158.241	3.3062e-11	5.04127e-11		45.6796	9.13761	0.602519	15.1657	5.96748e-52	1.65222e-51		DEG	up_MII
LOC132345979	-1.51481	6.724	79.0798	3.39452e-11	5.17199e-11		36.0462	-0.697872	0.158029	-4.41611	1.00493e-05	1.15918e-05		DEG	up_BL
ENSBTAG00000009788	-3.90312	10.2013	79.7325	3.41508e-11	5.19935e-11		370.864	-3.12079	0.366198	-8.52212	1.56658e-17	2.23366e-17		DEG	up_BL
LOC132343352	-2.15595	7.36072	78.6713	3.64675e-11	5.54783e-11		53.5681	-1.37008	0.201948	-6.78433	1.16628e-11	1.51586e-11		DEG	up_BL
ENSBTAG00000052040	-2.81398	7.48335	78.3966	3.82728e-11	5.81805e-11		56.949	-2.06347	0.267265	-7.7207	1.15688e-14	1.58181e-14		DEG	up_BL
ENSBTAG00000062583	7.98361	5.2723	155.67	3.84805e-11	5.84518e-11		17.0456	7.71618	0.583423	13.2257	6.23522e-40	1.26798e-39		DEG	up_MII
ENSBTAG00000066156	5.25358	6.86401	78.1162	4.02137e-11	6.1038e-11		57.1118	6.03038	0.783773	7.69404	1.42564e-14	1.94795e-14		DEG	up_MII
LOC132343025	2.26366	6.09619	77.9622	4.13224e-11	6.26733e-11		30.1019	3.09189	0.22404	13.8006	2.52851e-43	5.58506e-43		DEG	up_MII
ENSBTAG00000069725	3.94451	5.26166	77.8206	4.2371e-11	6.4215e-11		15.8957	4.79911	0.447606	10.7217	8.0486e-27	1.30913e-26		DEG	up_MII
NODE_26566_length_5918_cov_15.625578_g8595_i1.mrna1	-6.83009	4.46051	116.812	4.35713e-11	6.59841e-11		5.58035	-5.88395	0.638675	-9.21275	3.17864e-20	4.71723e-20		DEG	up_BL
LOC132342554	1.02875	8.57772	77.6164	4.39318e-11	6.64797e-11		165.716	1.83209	0.109786	16.6879	1.60612e-62	6.13889e-62		DEG	up_MII
LOC786089	3.05241	6.17488	77.3931	4.57079e-11	6.9115e-11		33.5106	3.88927	0.349403	11.1312	8.84398e-29	1.48439e-28		DEG	up_MII
ENSBTAG00000060228	3.3169	6.7808	77.3252	4.62626e-11	6.99009e-11		51.8417	4.16269	0.346757	12.0046	3.35968e-33	6.03414e-33		DEG	up_MII
ENSBTAG00000051647	-3.29894	7.76198	77.241	4.69601e-11	7.09012e-11		67.4818	-2.53794	0.313971	-8.08338	6.29967e-16	8.78176e-16		DEG	up_BL
LOC112448395	-1.31255	7.0694	77.1984	4.73178e-11	7.13874e-11		46.8228	-0.506369	0.139225	-3.63705	0.00027578	0.000310582		DEG	up_BL
ENSBTAG00000069946	-2.10211	7.34059	77.1821	4.74553e-11	7.15408e-11		53.2381	-1.29235	0.21953	-5.88689	3.93532e-09	4.84701e-09		DEG	up_BL
ENSBTAG00000051845	-4.37058	8.55975	77.0688	4.84225e-11	7.29439e-11		121.93	-3.66587	0.427142	-8.58232	9.29778e-18	1.32949e-17		DEG	up_BL
ENSBTAG00000059269	3.76346	5.78277	76.7361	5.13834e-11	7.7346e-11		24.4265	4.6259	0.333324	13.8781	8.60337e-44	1.92373e-43		DEG	up_MII
ENSBTAG00000051259	1.74779	7.6627	76.2644	5.59101e-11	8.40966e-11		92.3042	2.57355	0.201143	12.7946	1.75699e-37	3.39017e-37		DEG	up_MII
ENSBTAG00000067426	2.22673	6.71156	76.1253	5.73238e-11	8.61581e-11		47.1512	3.0618	0.231916	13.2022	8.52351e-40	1.7298e-39		DEG	up_MII
ENSBTAG00000056256	4.58963	5.37563	76.0581	5.80205e-11	8.71398e-11		18.523	5.57864	0.566811	9.84216	7.41011e-23	1.14385e-22		DEG	up_MII
LOC101907744	3.33485	5.67451	76.0327	5.82856e-11	8.74721e-11		22.4501	4.18326	0.296217	14.1223	2.76841e-45	6.41257e-45		DEG	up_MII
NODE_153428_length_1248_cov_29.383433_g64655_i0.mrna1	2.77277	5.37309	75.9728	5.89174e-11	8.8354e-11		17.0377	3.58565	0.331389	10.8201	2.76605e-27	4.54341e-27		DEG	up_MII
ENSBTAG00000052263	-2.22488	7.11758	75.826	6.04941e-11	9.06505e-11		45.2632	-1.45092	0.226275	-6.4122	1.43432e-10	1.81584e-10		DEG	up_BL
ENSBTAG00000064427	3.71187	5.86271	75.6373	6.25868e-11	9.37162e-11		25.8295	4.56227	0.343365	13.2869	2.75687e-40	5.6639e-40		DEG	up_MII
ENSBTAG00000068203	3.85058	6.6869	75.2668	6.69184e-11	1.00052e-10		48.8918	4.62819	0.414048	11.1779	5.23182e-29	8.82566e-29		DEG	up_MII
NODE_43400_length_4532_cov_15.779798_g12878_i2.mrna1	5.90475	8.15154	75.9027	6.68762e-11	1.00052e-10		142.547	6.32066	0.967811	6.53088	6.53834e-11	8.34087e-11		DEG	up_MII
ENSBTAG00000057727	-1.49536	7.83093	75.1538	6.83012e-11	1.02043e-10		79.2847	-0.686439	0.169494	-4.04994	5.12315e-05	5.82216e-05		DEG	up_BL
NODE_130446_length_1615_cov_11.664499_g50222_i0.mrna1+NODE_223157_length_597_cov_14.826923_g123971_i0.mrna1+NODE_125184_length_1714_cov_14.054368_g47227_i0.mrna1	2.87889	5.093	75.072	6.93221e-11	1.03491e-10		13.8461	3.7181	0.334105	11.1285	9.1118e-29	1.52806e-28		DEG	up_MII
NODE_79877_length_2868_cov_13.618416_g2049_i10.mrna1+NODE_95053_length_2406_cov_18.167454_g2049_i11.mrna1	3.58065	6.82838	74.485	7.7124e-11	1.15053e-10		54.0537	4.42466	0.376791	11.743	7.66969e-32	1.34489e-31		DEG	up_MII
ENSBTAG00000061017	2.61803	5.71396	74.3029	7.97277e-11	1.18848e-10		22.3975	3.4351	0.249132	13.7883	2.99942e-43	6.61063e-43		DEG	up_MII
LOC132342077	1.81006	7.30305	74.2439	8.05907e-11	1.20045e-10		71.2689	2.62279	0.198821	13.1917	9.78953e-40	1.9827e-39		DEG	up_MII
ENSBTAG00000056215	-2.46808	7.44282	74.2363	8.07026e-11	1.20122e-10		56.222	-1.68354	0.246014	-6.84325	7.74178e-12	1.00951e-11		DEG	up_BL
ENSBTAG00000056408	3.37958	6.77905	73.5432	9.16247e-11	1.36278e-10		51.6815	4.23853	0.336627	12.5912	2.36104e-36	4.45677e-36		DEG	up_MII
ENSBTAG00000062040	-4.25459	4.64716	73.5007	9.23433e-11	1.37245e-10		6.56782	-3.65661	0.507114	-7.21063	5.5693e-13	7.42697e-13		DEG	up_BL
ENSBTAG00000066158	-0.961916	10.0472	73.4217	9.36933e-11	1.39148e-10		383.71	-0.171425	0.0900395	-1.90389	0.0569242	0.0603029		notDEG	neither
ENSBTAG00000051472	-1.25881	8.46206	73.4064	9.39574e-11	1.39436e-10		124.749	-0.454594	0.136273	-3.33591	0.000850209	0.00094578		DEG	up_BL
LOC132344137	1.58285	6.0817	73.2003	9.7591e-11	1.44721e-10		28.5061	2.42043	0.165153	14.6556	1.23969e-48	3.10933e-48		DEG	up_MII
ENSBTAG00000069996	-1.651	9.48954	73.0856	9.96762e-11	1.47704e-10		247.07	-0.874174	0.165713	-5.27524	1.32584e-07	1.58989e-07		DEG	up_BL
NODE_74280_length_3064_cov_15.718447_g21601_i1.mrna1+NODE_66419_length_3361_cov_17.754263_g21601_i0.mrna1+NODE_114390_length_1934_cov_16.330102_g21601_i8.mrna1	2.288	6.81186	73.0138	1.01005e-10	1.49563e-10		50.7522	3.10483	0.235567	13.1803	1.1396e-39	2.30107e-39		DEG	up_MII
ENSBTAG00000057193	3.32233	6.46522	72.7976	1.05122e-10	1.55543e-10		41.0121	4.15799	0.32542	12.7773	2.19512e-37	4.21523e-37		DEG	up_MII
ENSBTAG00000069031	-1.38603	8.97392	72.6865	1.07305e-10	1.58656e-10		176.337	-0.581661	0.152275	-3.8198	0.000133558	0.000151179		DEG	up_BL
ENSBTAG00000069144	-1.98473	6.87663	72.3051	1.15168e-10	1.70156e-10		38.839	-1.19423	0.221555	-5.39024	7.03623e-08	8.47315e-08		DEG	up_BL
ENSBTAG00000068889	5.72936	9.87542	72.73	1.18718e-10	1.75272e-10		493.49	5.8526	0.783706	7.46786	8.15106e-14	1.10094e-13		DEG	up_MII
LOC112446777	-1.1934	9.05544	71.9852	1.22228e-10	1.80321e-10		189.498	-0.384755	0.130096	-2.95746	0.00310187	0.00340508		DEG	up_BL
ENSBTAG00000067568	1.60553	7.8527	71.9018	1.24142e-10	1.83008e-10		103.19	2.41395	0.180281	13.3899	6.92529e-41	1.43905e-40		DEG	up_MII
LOC100848538	-2.55919	7.79028	70.819	1.52052e-10	2.23989e-10		71.5451	-1.82089	0.26719	-6.81497	9.42834e-12	1.22783e-11		DEG	up_BL
ENSBTAG00000004925	-1.69573	7.55236	70.564	1.59538e-10	2.34843e-10		64.1087	-0.912099	0.193319	-4.7181	2.3806e-06	2.78131e-06		DEG	up_BL
ENSBTAG00000062864	3.91012	5.50988	70.3965	1.64666e-10	2.42213e-10		19.5261	4.80887	0.433287	11.0986	1.27443e-28	2.13544e-28		DEG	up_MII
ENSBTAG00000069341	5.87642	5.39259	70.3392	1.66456e-10	2.44666e-10		18.052	6.86182	0.784935	8.74189	2.29241e-18	3.31108e-18		DEG	up_MII
NODE_123851_length_1739_cov_13.856197_g2678_i46.mrna1+NODE_140059_length_1451_cov_15.653566_g2678_i48.mrna1	4.03269	6.21886	70.1273	1.73267e-10	2.5449e-10		34.4813	4.94203	0.456393	10.8285	2.52353e-27	4.15188e-27		DEG	up_MII
ENSBTAG00000017651	-1.19681	10.8559	70.0687	1.75203e-10	2.57145e-10		668.514	-0.386228	0.149	-2.59214	0.00953819	0.0103231		notDEG	neither
ENSBTAG00000057797	1.49456	7.38683	69.7894	1.84736e-10	2.70937e-10		73.2826	2.29065	0.148452	15.4302	1.02551e-53	3.00586e-53		DEG	up_MII
ENSBTAG00000060264	4.92446	5.87754	69.6594	1.89359e-10	2.77513e-10		26.949	5.79866	0.78091	7.42552	1.12335e-13	1.51217e-13		DEG	up_MII
ENSBTAG00000063821	4.17768	6.60325	69.4184	1.98253e-10	2.90336e-10		45.9774	5.00389	0.489436	10.2238	1.55146e-24	2.44202e-24		DEG	up_MII
ENSBTAG00000060246	-2.24647	8.24773	69.2009	2.06653e-10	3.02416e-10		99.6077	-1.47273	0.237601	-6.19836	5.70529e-10	7.12805e-10		DEG	up_BL
ENSBTAG00000063300	-0.870715	11.9629	69.1956	2.06863e-10	3.02501e-10		1478.21	-0.0848942	0.107918	-0.786652	0.431485	0.441875		notDEG	neither
ENSBTAG00000066477	4.90446	7.35354	69.2259	2.12837e-10	3.1101e-10		80.8596	5.74684	0.665657	8.63334	5.95855e-18	8.54458e-18		DEG	up_MII
ENSBTAG00000058197	-1.79386	7.82362	68.7079	2.27111e-10	3.31626e-10		75.3537	-0.994652	0.187851	-5.29489	1.19085e-07	1.42888e-07		DEG	up_BL
ENSBTAG00000053362	4.24228	5.87104	68.4432	2.38959e-10	3.48671e-10		26.548	5.12343	0.51691	9.91165	3.70465e-23	5.74078e-23		DEG	up_MII
NODE_194395_length_796_cov_8.842837_g96987_i0.mrna1	-6.07478	3.87769	98.8327	2.52485e-10	3.68139e-10		3.30302	-5.12917	0.646469	-7.93412	2.11989e-15	2.93061e-15		DEG	up_BL
ENSBTAG00000061044	-2.44712	7.31359	68.0433	2.58103e-10	3.76056e-10		50.2053	-1.60763	0.266364	-6.03548	1.58493e-09	1.96178e-09		DEG	up_BL
ENSBTAG00000067191	5.48927	9.04017	68.5638	2.58683e-10	3.76627e-10		270.957	5.74657	0.791092	7.26409	3.75545e-13	5.0215e-13		DEG	up_MII
NODE_186554_length_865_cov_10.567259_g90207_i0.mrna1	-1.89122	8.04032	67.8816	2.66295e-10	3.87426e-10		88.0648	-1.10409	0.193035	-5.71963	1.06754e-08	1.30282e-08		DEG	up_BL
ENSBTAG00000063386	-3.05515	7.20849	67.8448	2.68195e-10	3.89906e-10		46.5736	-2.33144	0.317258	-7.34872	2.00117e-13	2.6884e-13		DEG	up_BL
ENSBTAG00000040116	-2.57305	8.89735	67.625	2.79858e-10	4.06568e-10		155.548	-1.81438	0.280173	-6.47592	9.42355e-11	1.19909e-10		DEG	up_BL
ENSBTAG00000062549	1.32669	8.16137	67.3703	2.94039e-10	4.26858e-10		124.957	2.10746	0.140889	14.9583	1.37516e-50	3.6218e-50		DEG	up_MII
ENSBTAG00000067523	1.33172	7.39754	67.2834	2.99045e-10	4.33811e-10		72.6427	2.12856	0.138007	15.4236	1.13611e-53	3.32029e-53		DEG	up_MII
LOC132342559	4.52434	5.88999	67.2179	3.02876e-10	4.3905e-10		27.2425	5.43505	0.61362	8.85734	8.19448e-19	1.19046e-18		DEG	up_MII
ENSBTAG00000058191	3.66988	8.18338	67.0534	3.12737e-10	4.53016e-10		142.053	4.51669	0.419821	10.7586	5.39761e-27	8.82965e-27		DEG	up_MII
ENSBTAG00000058985	-2.02154	7.7963	66.7469	3.32011e-10	4.80587e-10		72.6046	-1.22249	0.21665	-5.64271	1.67398e-08	2.03793e-08		DEG	up_BL
ENSBTAG00000034024	3.8412	5.29052	66.4897	3.4915e-10	5.05029e-10		16.4207	4.70906	0.443814	10.6104	2.66504e-26	4.2963e-26		DEG	up_MII
ENSBTAG00000067771	2.53916	5.72505	66.4525	3.51706e-10	5.08359e-10		22.5151	3.36423	0.269243	12.4952	7.93443e-36	1.48511e-35		DEG	up_MII
ENSBTAG00000066851	-3.48149	6.48927	66.4087	3.54738e-10	5.12371e-10		27.1368	-2.70151	0.375994	-7.18498	6.72161e-13	8.95169e-13		DEG	up_BL
ENSBTAG00000055327	-2.15814	10.554	66.2732	3.64293e-10	5.25792e-10		500.792	-1.38709	0.24036	-5.77089	7.88522e-09	9.64071e-09		DEG	up_BL
ENSBTAG00000066494	-1.48245	7.80918	66.2321	3.67244e-10	5.29669e-10		76.7232	-0.705744	0.151818	-4.64862	3.34161e-06	3.89498e-06		DEG	up_BL
NODE_260411_length_398_cov_7.676012_g160883_i0.mrna1+NODE_186803_length_863_cov_7.810433_g90419_i0.mrna1	4.28381	5.65949	65.8269	3.97725e-10	5.73217e-10		22.4697	4.99525	0.538812	9.27085	1.84669e-20	2.759e-20		DEG	up_MII
ENSBTAG00000062174	3.66896	5.38877	65.6565	4.11322e-10	5.92387e-10		18.0891	4.56972	0.437445	10.4464	1.52191e-25	2.43384e-25		DEG	up_MII
NODE_126292_length_1693_cov_17.067450_g47858_i0.mrna1	-5.73329	4.7827	65.4801	4.25913e-10	6.12959e-10		7.06743	-5.35658	0.756639	-7.07944	1.44741e-12	1.91234e-12		DEG	up_BL
ENSBTAG00000062940	-1.33729	7.75786	65.391	4.33486e-10	6.23409e-10		74.9743	-0.553472	0.136284	-4.06116	4.88297e-05	5.55236e-05		DEG	up_BL
LOC104974569	3.91811	4.89817	65.3142	4.40126e-10	6.32504e-10		11.7597	4.82978	0.465649	10.3721	3.31989e-25	5.28381e-25		DEG	up_MII
ENSBTAG00000003892	4.41135	6.2307	65.1307	4.56439e-10	6.55475e-10		35.1035	5.41986	0.5779	9.37854	6.68908e-21	1.00917e-20		DEG	up_MII
ENSBTAG00000069521	3.81855	5.3352	64.8482	4.82793e-10	6.92824e-10		17.0078	4.69893	0.420536	11.1737	5.48612e-29	9.24685e-29		DEG	up_MII
ENSBTAG00000064121	2.82603	5.62213	64.4965	5.1785e-10	7.42598e-10		21.0232	3.63662	0.268249	13.5569	7.21306e-42	1.53884e-41		DEG	up_MII
NODE_131756_length_1592_cov_13.508251_g51021_i0.mrna1	3.27326	6.73994	64.3244	5.35972e-10	7.68035e-10		50.2026	4.09022	0.380526	10.7489	5.99965e-27	9.79845e-27		DEG	up_MII
ENSBTAG00000064649	8.39762	5.62583	115.992	5.5808e-10	7.99142e-10		21.8065	8.07046	0.625909	12.894	4.86656e-38	9.50953e-38		DEG	up_MII
ENSBTAG00000049347	-1.44393	8.71243	63.834	5.91339e-10	8.46161e-10		145.534	-0.668264	0.151337	-4.41572	1.00673e-05	1.16058e-05		DEG	up_BL
LOC101907729	1.88495	6.04782	63.7799	5.97801e-10	8.54796e-10		28.4714	2.72319	0.229457	11.868	1.73565e-32	3.0868e-32		DEG	up_MII
NODE_87946_length_2610_cov_15.449270_g17830_i1.mrna1+NODE_55048_length_3880_cov_17.732842_g17830_i0.mrna1	2.35154	5.41594	62.8208	7.25578e-10	1.03676e-09		17.3627	3.1645	0.277579	11.4003	4.16525e-30	7.12262e-30		DEG	up_MII
ENSBTAG00000065497	7.83707	5.14658	112.356	7.40767e-10	1.05771e-09		14.9504	7.52683	0.619407	12.1517	5.62024e-34	1.02978e-33		DEG	up_MII
ENSBTAG00000061016	-1.93225	7.66473	62.4249	7.86401e-10	1.12207e-09		68.3417	-1.14559	0.232417	-4.92902	8.26429e-07	9.72928e-07		DEG	up_BL
ENSBTAG00000062422	-1.59461	10.1235	62.4184	7.8745e-10	1.12276e-09		388.158	-0.789921	0.197324	-4.00317	6.24994e-05	7.09866e-05		DEG	up_BL
NODE_158876_length_1174_cov_13.970830_g68486_i0.mrna1+NODE_79780_length_2871_cov_19.192555_g26388_i0.mrna1+NODE_139513_length_1460_cov_18.259581_g55609_i0.mrna1+NODE_138569_length_1475_cov_13.922747_g55033_i0.mrna1	2.92559	6.54683	62.131	8.35006e-10	1.18972e-09		42.6156	3.7619	0.343325	10.9573	6.13186e-28	1.01977e-27		DEG	up_MII
ENSBTAG00000055804	3.86091	6.13996	61.8473	8.84907e-10	1.25992e-09		32.0912	4.69285	0.477483	9.82833	8.5021e-23	1.31038e-22		DEG	up_MII
ENSBTAG00000021433	1.0371	10.693	61.5003	9.50213e-10	1.35194e-09		727.205	1.83048	0.136657	13.3946	6.4988e-41	1.35324e-40		DEG	up_MII
ENSBTAG00000063671	2.77243	7.99577	61.3794	9.74149e-10	1.38501e-09		122.536	3.62284	0.333095	10.8763	1.49507e-27	2.46587e-27		DEG	up_MII
ENSBTAG00000065588	5.72431	9.12787	61.794	9.80335e-10	1.39281e-09		286.586	6.04853	0.973565	6.21276	5.20613e-10	6.51663e-10		DEG	up_MII
ENSBTAG00000068641	4.70475	6.98315	61.1197	1.02771e-09	1.45908e-09		61.7259	5.5439	0.823195	6.73461	1.64374e-11	2.12538e-11		DEG	up_MII
ENSBTAG00000061080	2.77361	6.41023	61.106	1.03062e-09	1.46217e-09		38.5792	3.603	0.311936	11.5505	7.34206e-31	1.26962e-30		DEG	up_MII
LOC132345310	4.19984	5.26787	61.0411	1.0445e-09	1.48083e-09		16.0036	5.09723	0.550814	9.25399	2.16269e-20	3.22388e-20		DEG	up_MII
NODE_79607_length_2877_cov_19.181071_g24555_i1.mrna1	4.12661	5.72665	60.9832	1.05708e-09	1.49759e-09		23.5549	5.0041	0.534151	9.36832	7.36985e-21	1.10936e-20		DEG	up_MII
ENSBTAG00000056183	1.20297	8.97631	60.946	1.06525e-09	1.50809e-09		221.968	1.99855	0.13354	14.966	1.22548e-50	3.2404e-50		DEG	up_MII
ENSBTAG00000054532	2.74681	6.60953	60.7728	1.1041e-09	1.56199e-09		44.2847	3.56224	0.312471	11.4002	4.17001e-30	7.12466e-30		DEG	up_MII
LOC104975849	2.99089	6.19	60.7514	1.10901e-09	1.56783e-09		32.5612	3.82086	0.325328	11.7446	7.5246e-32	1.3206e-31		DEG	up_MII
NODE_151608_length_1274_cov_15.191312_g63441_i0.mrna1	-8.06089	7.0919	61.1765	1.11193e-09	1.57085e-09		39.7968	-7.69333	1.0674	-7.20754	5.69706e-13	7.59228e-13		DEG	up_BL
ENSBTAG00000068269	-2.61302	7.35916	60.6541	1.13159e-09	1.59749e-09		51.6762	-1.81314	0.295676	-6.13218	8.66817e-10	1.07961e-09		DEG	up_BL
LOC112448102	2.89951	6.07869	60.6483	1.13296e-09	1.5983e-09		30.0317	3.73831	0.287955	12.9822	1.5431e-38	3.03608e-38		DEG	up_MII
LOC100300095	0.885982	11.5355	60.5377	1.15926e-09	1.63424e-09		1294.96	1.67536	0.127452	13.145	1.81782e-39	3.65207e-39		notDEG	neither
NODE_102289_length_2217_cov_4.693458_g35695_i0.mrna1+NODE_256788_length_418_cov_8.363636_g157260_i0.mrna1	-4.36155	4.75782	60.4473	1.18121e-09	1.66402e-09		7.18709	-3.72519	0.570264	-6.5324	6.47248e-11	8.26213e-11		DEG	up_BL
ENSBTAG00000017939	1.17443	11.5328	60.3576	1.20346e-09	1.69416e-09		1329.58	1.98437	0.163446	12.1409	6.41471e-34	1.17319e-33		DEG	up_MII
ENSBTAG00000046425	4.57108	7.56351	60.5272	1.27044e-09	1.78719e-09		95.1525	5.41905	0.723639	7.48862	6.96021e-14	9.40734e-14		DEG	up_MII
ENSBTAG00000055988	3.46605	6.75211	60.023	1.29032e-09	1.81389e-09		50.7797	4.28005	0.429983	9.95399	2.4228e-23	3.75732e-23		DEG	up_MII
ENSBTAG00000065607	-1.93143	9.79997	60.0099	1.29385e-09	1.81757e-09		300.016	-1.17465	0.223355	-5.2591	1.4476e-07	1.73175e-07		DEG	up_BL
NODE_210587_length_674_cov_12.008375_g111806_i0.mrna1+NODE_69110_length_3254_cov_15.895184_g22526_i0.mrna1	3.55374	6.16018	59.9868	1.3001e-09	1.82507e-09		32.4972	4.44061	0.429081	10.3491	4.22354e-25	6.706e-25		DEG	up_MII
ENSBTAG00000053706	-9.77565	7.20067	85.8549	1.30148e-09	1.82573e-09		19.6312	-7.69405	0.587903	-13.0873	3.89307e-39	7.76672e-39		DEG	up_BL
ENSBTAG00000015427	-1.09476	8.41929	59.9734	1.30374e-09	1.82761e-09		122.317	-0.298869	0.108714	-2.74912	0.00597551	0.00650248		DEG	up_BL
ENSBTAG00000057805	2.68156	5.8528	59.911	1.32084e-09	1.85029e-09		24.8362	3.50858	0.309734	11.3277	9.56648e-30	1.62614e-29		DEG	up_MII
ENSBTAG00000020373	1.32496	7.44334	59.6228	1.40291e-09	1.96388e-09		76.0646	2.13424	0.16664	12.8075	1.488e-37	2.8767e-37		DEG	up_MII
ENSBTAG00000066402	5.05418	7.45843	59.8644	1.45692e-09	2.03805e-09		87.2691	5.86107	0.95185	6.15756	7.3876e-10	9.21837e-10		DEG	up_MII
ENSBTAG00000060955	-1.33754	10.0217	59.3787	1.4766e-09	2.06414e-09		369.573	-0.531914	0.174422	-3.04957	0.00229166	0.00252398		DEG	up_BL
LOC112448569	8.7158	5.91073	103.326	1.55026e-09	2.16559e-09		27.1339	8.38641	0.656317	12.778	2.17626e-37	4.18303e-37		DEG	up_MII
ENSBTAG00000064522	1.73691	8.48221	59.1401	1.55258e-09	2.16733e-09		161.511	2.51326	0.221471	11.348	7.58801e-30	1.29093e-29		DEG	up_MII
ENSBTAG00000038680	-6.08422	8.27127	59.2584	1.65258e-09	2.30531e-09		91.4493	-5.29622	0.648351	-8.16874	3.11624e-16	4.35925e-16		DEG	up_BL
NODE_40823_length_4699_cov_16.053440_g711_i5.mrna1+NODE_161515_length_1140_cov_12.446849_g70377_i0.mrna1	-4.42658	5.69326	58.812	1.66378e-09	2.31931e-09		14.7518	-3.6938	0.540139	-6.8386	7.99683e-12	1.04209e-11		DEG	up_BL
ENSBTAG00000066000	1.81733	6.10027	58.3293	1.84282e-09	2.56711e-09		29.1434	2.63213	0.188479	13.9651	2.54419e-44	5.74021e-44		DEG	up_MII
ENSBTAG00000053759	1.31429	7.46094	58.0711	1.94678e-09	2.71004e-09		75.9204	2.102	0.159273	13.1975	9.07365e-40	1.83958e-39		DEG	up_MII
LOC132342844	2.90703	6.39109	58.0172	1.96926e-09	2.73942e-09		38.1694	3.74642	0.320609	11.6853	1.51485e-31	2.64009e-31		DEG	up_MII
ENSBTAG00000066746	-1.20453	7.7901	57.5385	2.18112e-09	3.03203e-09		77.2933	-0.409079	0.134369	-3.04445	0.0023311	0.00256459		DEG	up_BL
ENSBTAG00000065966	1.34032	8.85136	57.3277	2.28187e-09	3.16989e-09		205.838	2.1484	0.172403	12.4615	1.21056e-35	2.26372e-35		DEG	up_MII
ENSBTAG00000046720	-8.71553	6.17191	79.4076	2.30818e-09	3.2042e-09		20.7533	-7.7779	0.750299	-10.3664	3.52524e-25	5.60617e-25		DEG	up_BL
ENSBTAG00000062515	3.7472	6.13891	56.9951	2.45088e-09	3.39994e-09		31.8573	4.62918	0.481061	9.62286	6.40241e-22	9.81474e-22		DEG	up_MII
LOC101908237	3.8652	5.29694	56.7228	2.59898e-09	3.60289e-09		16.4237	4.68145	0.498582	9.38953	6.02699e-21	9.10654e-21		DEG	up_MII
ENSBTAG00000065453	4.74725	7.12291	56.9136	2.61674e-09	3.62499e-09		67.4608	5.84693	0.767922	7.61397	2.65803e-14	3.61948e-14		DEG	up_MII
ENSBTAG00000062256	1.76614	7.34093	56.0792	2.98761e-09	4.13589e-09		71.4828	2.57637	0.20381	12.641	1.25408e-36	2.37622e-36		DEG	up_MII
ENSBTAG00000066104	-6.92555	8.01417	56.4039	3.02411e-09	4.18352e-09		77.1024	-6.26995	0.793915	-7.8975	2.84545e-15	3.92551e-15		DEG	up_BL
ENSBTAG00000018731	1.27996	7.46779	55.8355	3.15028e-09	4.35277e-09		76.6192	2.06942	0.144036	14.3674	8.2917e-47	1.97794e-46		DEG	up_MII
ENSBTAG00000007333	2.99587	6.2447	55.8348	3.1508e-09	4.35277e-09		34.3863	3.81225	0.379287	10.0511	9.08518e-24	1.41885e-23		DEG	up_MII
ENSBTAG00000057630	-1.73858	8.00651	55.6927	3.24992e-09	4.4866e-09		87.843	-0.96997	0.212907	-4.55584	5.21766e-06	6.06402e-06		DEG	up_BL
ENSBTAG00000056691	-1.00651	8.49848	55.6393	3.28796e-09	4.53597e-09		130.474	-0.202678	0.118336	-1.71273	0.0867625	0.0914276		notDEG	neither
ENSBTAG00000056356	3.08878	5.53945	55.6092	3.30964e-09	4.56274e-09		19.8126	3.92854	0.396882	9.89851	4.22505e-23	6.532e-23		DEG	up_MII
LOC112448013	-1.11722	7.52814	55.1968	3.62224e-09	4.99025e-09		65.1676	-0.318667	0.134117	-2.37604	0.0174996	0.0187973		notDEG	neither
ENSBTAG00000054305	-2.79831	7.13566	54.9446	3.82845e-09	5.27071e-09		44.6719	-2.04603	0.333147	-6.14152	8.1737e-10	1.01929e-09		DEG	up_BL
ENSBTAG00000066669	3.11601	5.26589	54.5639	4.16346e-09	5.72798e-09		15.7918	3.98254	0.373007	10.6769	1.30625e-26	2.11604e-26		DEG	up_MII
ENSBTAG00000051011	3.59193	5.91757	54.556	4.17073e-09	5.73404e-09		27.2965	4.37419	0.474161	9.22513	2.83225e-20	4.20629e-20		DEG	up_MII
ENSBTAG00000068020	1.81513	7.67789	54.5212	4.20284e-09	5.77422e-09		92.8133	2.60894	0.217796	11.9788	4.58907e-33	8.23479e-33		DEG	up_MII
NODE_45786_length_4389_cov_14.474722_g141_i5.mrna1	-4.32447	6.12938	54.3433	4.37144e-09	6.00173e-09		13.4569	-2.94023	0.444018	-6.62188	3.54664e-11	4.5447e-11		DEG	up_BL
LOC104975557	2.26486	6.27593	54.3213	4.39281e-09	6.02692e-09		34.1997	3.08546	0.286867	10.7557	5.5702e-27	9.10452e-27		DEG	up_MII
ENSBTAG00000068601	-6.47114	8.06803	54.5812	4.49079e-09	6.15712e-09		80.6748	-5.8041	0.831732	-6.97833	2.9871e-12	3.93101e-12		DEG	up_BL
NODE_33588_length_5257_cov_18.089575_g11071_i1.mrna1+NODE_33476_length_5267_cov_17.838150_g11071_i0.mrna1+NODE_111174_length_2007_cov_18.919171_g11071_i2.mrna1	5.18593	8.28398	54.1639	4.92167e-09	6.74326e-09		155.453	5.96993	0.890875	6.7012	2.0672e-11	2.67119e-11		DEG	up_MII
ENSBTAG00000054342	-5.4468	5.67785	53.3168	5.49329e-09	7.52129e-09		16.1638	-4.99277	0.756182	-6.60261	4.03975e-11	5.16664e-11		DEG	up_BL
LOC107132071	-1.5343	7.26287	52.9409	5.97621e-09	8.17689e-09		51.6998	-0.763345	0.181993	-4.19436	2.73648e-05	3.1366e-05		DEG	up_BL
ENSBTAG00000058309	-1.75343	7.40248	52.7119	6.29225e-09	8.60343e-09		57.0276	-0.95731	0.228922	-4.18182	2.89186e-05	3.3109e-05		DEG	up_BL
NODE_164575_length_1101_cov_17.643555_g34518_i5.mrna1+NODE_174203_length_991_cov_24.236324_g34518_i6.mrna1	3.72404	5.5219	52.4965	6.60535e-09	9.02536e-09		19.3713	4.5906	0.502822	9.12967	6.87116e-20	1.01443e-19		DEG	up_MII
ENSBTAG00000012835	-5.67123	6.85603	52.7209	6.77774e-09	9.25458e-09		34.0361	-4.96517	0.746903	-6.64768	2.97747e-11	3.82517e-11		DEG	up_BL
ENSBTAG00000064145	4.40386	5.5353	52.222	7.02835e-09	9.59022e-09		20.2406	5.28866	0.653444	8.09352	5.79626e-16	8.08564e-16		DEG	up_MII
ENSBTAG00000063209	2.20333	7.97483	51.9558	7.46554e-09	1.01798e-08		115.763	2.99459	0.293922	10.1884	2.23501e-24	3.5124e-24		DEG	up_MII
ENSBTAG00000050638	2.53447	6.26489	51.7077	7.89893e-09	1.07634e-08		33.9072	3.34591	0.299879	11.1575	6.57862e-29	1.10603e-28		DEG	up_MII
ENSBTAG00000060348	1.54887	5.9678	51.6576	7.98954e-09	1.08795e-08		25.9213	2.34776	0.171004	13.7292	6.78669e-43	1.48107e-42		DEG	up_MII
ENSBTAG00000056174	-1.38102	6.67405	51.5513	8.18559e-09	1.11389e-08		34.5096	-0.617206	0.162666	-3.79432	0.000148048	0.000167392		DEG	up_BL
ENSBTAG00000012026	-2.06327	8.28902	51.2251	8.81896e-09	1.19926e-08		104.063	-1.28878	0.257249	-5.00988	5.44633e-07	6.43832e-07		DEG	up_BL
ENSBTAG00000065489	-2.46359	7.58679	51.1985	8.87282e-09	1.20576e-08		60.7742	-1.67152	0.297251	-5.62325	1.87393e-08	2.27581e-08		DEG	up_BL
ENSBTAG00000019479	1.07034	9.33771	51.1322	9.00861e-09	1.22338e-08		282.271	1.87502	0.140925	13.3051	2.16196e-40	4.45084e-40		DEG	up_MII
NODE_32086_length_5384_cov_17.006218_g10659_i0.mrna1+NODE_140338_length_1447_cov_6.150365_g56123_i0.mrna1	2.41328	7.46041	50.8796	9.54634e-09	1.29553e-08		81.2897	3.24073	0.312384	10.3742	3.24936e-25	5.17568e-25		DEG	up_MII
NODE_74937_length_3040_cov_16.737091_g24555_i0.mrna1	4.02359	5.80524	50.8341	9.64684e-09	1.30828e-08		24.9845	4.88651	0.589321	8.29176	1.11586e-16	1.56754e-16		DEG	up_MII
ENSBTAG00000050219	-1.76318	12.3137	50.7316	9.87688e-09	1.33857e-08		1736.36	-0.998091	0.225579	-4.42458	9.66302e-06	1.11655e-05		DEG	up_BL
ENSBTAG00000066617	-2.19146	7.80034	50.5959	1.01906e-08	1.38015e-08		72.6811	-1.39257	0.275943	-5.04659	4.49759e-07	5.3294e-07		DEG	up_BL
NODE_126852_length_1683_cov_12.935243_g2998_i2.mrna1+NODE_8065_length_9266_cov_17.063010_g2998_i1.mrna1+NODE_256039_length_422_cov_15.695652_g156511_i0.mrna1	2.47242	6.53712	50.5103	1.03937e-08	1.4067e-08		41.4813	3.27106	0.336435	9.7227	2.41286e-22	3.70453e-22		DEG	up_MII
ENSBTAG00000069653	1.45495	6.79863	50.4654	1.05021e-08	1.41945e-08		47.6838	2.24682	0.190667	11.784	4.72038e-32	8.32102e-32		DEG	up_MII
NODE_163118_length_1119_cov_56.232246_g71585_i0.mrna1	-4.36483	6.01418	50.4675	1.0497e-08	1.41945e-08		18.3833	-3.62478	0.546334	-6.63473	3.25099e-11	4.17388e-11		DEG	up_BL
ENSBTAG00000058345	-1.54478	8.39981	50.2623	1.10068e-08	1.48666e-08		115.879	-0.752414	0.199934	-3.76332	0.000167674	0.00018926		DEG	up_BL
ENSBTAG00000069046	-3.28763	4.94272	50.236	1.1074e-08	1.49473e-08		8.77921	-2.57157	0.43077	-5.96969	2.37701e-09	2.93674e-09		DEG	up_BL
ENSBTAG00000065829	-1.13443	7.95811	49.8823	1.20208e-08	1.62143e-08		88.1804	-0.327501	0.144311	-2.2694	0.0232438	0.0248606		notDEG	neither
LOC132342796	-2.06734	7.17325	49.447	1.33037e-08	1.79327e-08		47.0964	-1.30029	0.268474	-4.84327	1.2772e-06	1.49655e-06		DEG	up_BL
ENSBTAG00000067632	5.02886	6.39965	49.4437	1.36295e-08	1.83595e-08		39.0052	5.83064	0.910559	6.40336	1.51991e-10	1.92175e-10		DEG	up_MII
ENSBTAG00000059116	-5.3598	7.50166	49.6094	1.37526e-08	1.85128e-08		54.9318	-4.55995	0.744381	-6.12582	9.02157e-10	1.12222e-09		DEG	up_BL
ENSBTAG00000058671	2.83546	6.46868	49.1875	1.4136e-08	1.9016e-08		39.1988	3.59461	0.382126	9.40687	5.11144e-21	7.73487e-21		DEG	up_MII
ENSBTAG00000058078	3.35444	5.63643	48.9938	1.47929e-08	1.98864e-08		21.6394	4.22835	0.455872	9.27529	1.77135e-20	2.64841e-20		DEG	up_MII
ENSBTAG00000067444	1.96919	6.15845	48.9415	1.49759e-08	2.01188e-08		30.8758	2.8066	0.245373	11.4381	2.6974e-30	4.63638e-30		DEG	up_MII
ENSBTAG00000057045	-1.09109	7.2989	48.5404	1.64588e-08	2.20961e-08		55.7689	-0.286499	0.149244	-1.91966	0.0549007	0.058221		notDEG	neither
ENSBTAG00000047637	-1.1812	8.65718	48.4816	1.66887e-08	2.23898e-08		144.785	-0.415789	0.165605	-2.51073	0.0120483	0.0130046		notDEG	neither
ENSBTAG00000051677	1.55417	9.04688	48.3205	1.73364e-08	2.3243e-08		235.78	2.33437	0.200182	11.6613	2.01036e-31	3.49453e-31		DEG	up_MII
ENSBTAG00000031834	-2.38579	8.998	48.3096	1.7381e-08	2.32872e-08		168.674	-1.64109	0.30972	-5.29863	1.16676e-07	1.40081e-07		DEG	up_BL
LOC112447372	1.56598	6.11936	48.161	1.80035e-08	2.4089e-08		29.0639	2.33629	0.189235	12.346	5.12022e-35	9.50354e-35		DEG	up_MII
ENSBTAG00000062921	2.04623	6.73262	48.1612	1.80029e-08	2.4089e-08		47.4531	2.8726	0.271054	10.5979	3.04806e-26	4.90981e-26		DEG	up_MII
NODE_155526_length_1219_cov_12.248687_g66089_i0.mrna1	3.30053	5.6069	48.0143	1.8641e-08	2.49253e-08		20.3501	4.09075	0.458736	8.91745	4.77158e-19	6.94711e-19		DEG	up_MII
ENSBTAG00000021503	1.79778	8.35304	47.8386	1.94359e-08	2.59708e-08		148.45	2.57312	0.253439	10.1528	3.21958e-24	5.0399e-24		DEG	up_MII
NODE_32252_length_5370_cov_15.506140_g6840_i3.mrna1+NODE_50910_length_4092_cov_13.160897_g6840_i7.mrna1	-2.35534	7.29127	47.8134	1.95528e-08	2.61096e-08		50.2544	-1.54645	0.306782	-5.04088	4.63391e-07	5.48767e-07		DEG	up_BL
ENSBTAG00000060345	-0.968779	8.39356	47.6069	2.05386e-08	2.74077e-08		122.538	-0.165814	0.138345	-1.19856	0.230699	0.239195		notDEG	neither
LOC782892	-2.75254	6.84981	47.4904	2.11177e-08	2.81617e-08		36.7587	-1.99543	0.361266	-5.52345	3.32413e-08	4.0248e-08		DEG	up_BL
ENSBTAG00000065840	3.11821	5.73205	47.4015	2.15711e-08	2.8747e-08		23.0769	3.94094	0.441845	8.91929	4.69288e-19	6.83752e-19		DEG	up_MII
ENSBTAG00000070013	1.32496	7.18089	47.2518	2.23576e-08	2.97754e-08		62.0912	2.09145	0.139773	14.9632	1.27785e-50	3.37439e-50		DEG	up_MII
ENSBTAG00000058939	-7.70469	5.23044	62.6178	2.24809e-08	2.99196e-08		10.0701	-6.73823	0.804463	-8.37606	5.47289e-17	7.74261e-17		DEG	up_BL
NODE_53078_length_3978_cov_16.712125_g17165_i0.mrna1+NODE_89227_length_2571_cov_16.521652_g17165_i2.mrna1	2.91574	5.60801	47.0227	2.36203e-08	3.14151e-08		21.0985	3.72526	0.381688	9.75998	1.67193e-22	2.56894e-22		DEG	up_MII
ENSBTAG00000061953	-4.34774	3.94434	46.9234	2.41905e-08	3.21521e-08		3.43646	-3.93911	0.732128	-5.38036	7.43373e-08	8.94105e-08		DEG	up_BL
ENSBTAG00000057493	2.21681	5.97662	46.8941	2.43619e-08	3.23584e-08		26.5613	2.99173	0.291477	10.264	1.0234e-24	1.61594e-24		DEG	up_MII
LOC100847319	-3.79665	4.87699	46.8515	2.46125e-08	3.26696e-08		7.99526	-3.11903	0.533321	-5.84831	4.96593e-09	6.09386e-09		DEG	up_BL
ENSBTAG00000023106	-1.16979	10.1656	46.8294	2.47438e-08	3.28221e-08		409.161	-0.386037	0.157309	-2.45399	0.0141279	0.0152329		notDEG	neither
ENSBTAG00000001753	3.64795	6.08696	46.8173	2.48158e-08	3.28958e-08		30.862	4.54193	0.557379	8.14873	3.67769e-16	5.14105e-16		DEG	up_MII
ENSBTAG00000061585	-1.10949	10.0184	46.6033	2.61292e-08	3.46138e-08		371.446	-0.294993	0.150413	-1.96123	0.0498527	0.0529238		notDEG	neither
NODE_203858_length_722_cov_6.772093_g105511_i0.mrna1+NODE_210585_length_674_cov_13.358459_g111804_i0.mrna1+NODE_273290_length_323_cov_12.349593_g173762_i0.mrna1	2.42979	5.46649	46.3545	2.77485e-08	3.67346e-08		18.1015	3.25352	0.328289	9.91051	3.74714e-23	5.80212e-23		DEG	up_MII
ENSBTAG00000010131	1.01706	11.9224	46.3242	2.79527e-08	3.69804e-08		1712.88	1.81597	0.159602	11.3782	5.37121e-30	9.16131e-30		DEG	up_MII
ENSBTAG00000062348	-1.91706	6.66187	46.0003	3.02373e-08	3.99764e-08		33.4892	-1.12033	0.265761	-4.21553	2.49188e-05	2.8628e-05		DEG	up_BL
ENSBTAG00000066476	-1.36529	7.01115	45.9874	3.0332e-08	4.00752e-08		43.9145	-0.560315	0.179831	-3.11578	0.00183461	0.0020273		DEG	up_BL
ENSBTAG00000066908	-10.9781	8.38687	61.4403	3.12173e-08	4.12176e-08		98.3243	-10.0213	0.915609	-10.945	7.02257e-28	1.16499e-27		DEG	up_BL
LOC132345103	-5.24116	7.16253	46.1228	3.13266e-08	4.13345e-08		42.8291	-4.5345	0.748548	-6.05774	1.38051e-09	1.70981e-09		DEG	up_BL
LOC132343843	2.89449	6.44378	45.7169	3.2397e-08	4.27187e-08		39.0806	3.70251	0.394813	9.37787	6.73212e-21	1.01489e-20		DEG	up_MII
ENSBTAG00000069369	1.51716	6.37123	45.6498	3.29316e-08	4.3395e-08		35.534	2.32262	0.21682	10.7122	8.92389e-27	1.45031e-26		DEG	up_MII
ENSBTAG00000066435	-0.833324	10.633	45.5883	3.34295e-08	4.40221e-08		586.485	-0.0266655	0.118594	-0.224847	0.822099	0.828732		notDEG	neither
ENSBTAG00000051512	-1.5696	8.06795	45.5739	3.35475e-08	4.41484e-08		93.4757	-0.786669	0.22901	-3.43509	0.000592354	0.000661517		DEG	up_BL
ENSBTAG00000023007	-1.92423	8.81881	45.0962	3.7712e-08	4.95962e-08		152.415	-1.167	0.264235	-4.41651	1.00307e-05	1.15771e-05		DEG	up_BL
NODE_226702_length_577_cov_4.388000_g127438_i0.mrna1	-4.42612	3.75702	44.8531	4.00352e-08	5.2617e-08		2.89697	-4.02736	0.770782	-5.22504	1.74119e-07	2.07676e-07		DEG	up_BL
ENSBTAG00000064010	1.84505	6.99058	44.8391	4.01737e-08	5.27642e-08		56.7387	2.65923	0.256777	10.3562	3.92315e-25	6.234e-25		DEG	up_MII
ENSBTAG00000066464	-1.55733	6.81484	44.7649	4.09155e-08	5.37033e-08		38.0967	-0.763336	0.218785	-3.48898	0.000484876	0.000543616		DEG	up_BL
ENSBTAG00000062635	1.73062	6.10884	44.7278	4.12919e-08	5.41617e-08		29.3638	2.56122	0.218522	11.7207	9.98649e-32	1.74807e-31		DEG	up_MII
ENSBTAG00000067585	5.77447	14.2326	44.9599	4.15378e-08	5.44486e-08		10045.4	5.77788	0.74072	7.80035	6.17346e-15	8.48745e-15		DEG	up_MII
ENSBTAG00000062064	1.95854	6.84269	44.6431	4.21645e-08	5.52338e-08		49.9658	2.75282	0.269252	10.224	1.54874e-24	2.43966e-24		DEG	up_MII
ENSBTAG00000061570	1.93589	8.08671	44.618	4.24263e-08	5.55403e-08		128.47	2.78538	0.296691	9.38814	6.10709e-21	9.22061e-21		DEG	up_MII
ENSBTAG00000056528	2.8945	5.75904	44.4527	4.41966e-08	5.782e-08		23.4917	3.73797	0.413418	9.04161	1.54377e-19	2.27079e-19		DEG	up_MII
ENSBTAG00000069397	3.99601	8.32779	44.681	4.44728e-08	5.81433e-08		160.718	4.85838	0.614805	7.90231	2.73779e-15	3.77959e-15		DEG	up_MII
ENSBTAG00000060714	4.4719	5.62529	44.3626	4.51936e-08	5.90471e-08		21.3116	5.20639	0.77897	6.68369	2.33005e-11	3.00502e-11		DEG	up_MII
ENSBTAG00000067491	-6.29474	4.04341	57.7493	4.726e-08	6.17065e-08		3.71144	-5.30649	0.78779	-6.73593	1.62887e-11	2.10751e-11		DEG	up_BL
ENSBTAG00000061771	-1.3985	8.50717	43.2284	5.99773e-08	7.82602e-08		126.077	-0.628813	0.188273	-3.3399	0.000838097	0.000933346		DEG	up_BL
ENSBTAG00000068221	4.44244	8.70469	43.1974	6.41898e-08	8.37022e-08		210.441	5.55024	0.739836	7.50199	6.28578e-14	8.51305e-14		DEG	up_MII
NODE_151257_length_1279_cov_13.860233_g21513_i3.mrna1+NODE_135730_length_1523_cov_11.738589_g21513_i2.mrna1+NODE_153985_length_1240_cov_14.452279_g61677_i1.mrna1+NODE_148970_length_1312_cov_12.705263_g61677_i0.mrna1	2.20895	6.08042	42.9484	6.43561e-08	8.38643e-08		28.8113	2.98821	0.331589	9.01179	2.02726e-19	2.97539e-19		DEG	up_MII
NODE_33707_length_5248_cov_15.539934_g11146_i0.mrna1	-3.95335	3.8196	42.8733	6.55855e-08	8.54106e-08		3.15713	-3.59573	0.687377	-5.23109	1.68511e-07	2.01107e-07		DEG	up_BL
NODE_30646_length_5517_cov_12.921324_g1870_i6.mrna1	-4.85325	3.38611	42.7372	6.78791e-08	8.834e-08		1.84272	-4.09486	0.9841	-4.16102	3.16836e-05	3.62331e-05		DEG	up_BL
NODE_1788_length_13884_cov_15.738176_g243_i4.mrna1+NODE_19369_length_6830_cov_12.859026_g6843_i0.mrna1	-6.14545	3.9261	55.425	6.845e-08	8.90251e-08		3.36747	-5.16343	0.806733	-6.40043	1.54945e-10	1.95787e-10		DEG	up_BL
ENSBTAG00000068190	-1.39984	10.4427	42.6337	6.96798e-08	9.05656e-08		485.384	-0.639794	0.194569	-3.28826	0.00100808	0.00111891		DEG	up_BL
LOC132342164	3.16415	5.70343	42.5884	7.0483e-08	9.15501e-08		22.6812	4.01439	0.475585	8.44095	3.14761e-17	4.47515e-17		DEG	up_MII
ENSBTAG00000065637	2.32438	6.25883	42.5566	7.10537e-08	9.22314e-08		33.5393	3.15161	0.292906	10.7598	5.32827e-27	8.72335e-27		DEG	up_MII
ENSBTAG00000068301	2.53006	6.45422	42.4995	7.20896e-08	9.35153e-08		39.8736	3.33735	0.368702	9.05164	1.40842e-19	2.07321e-19		DEG	up_MII
ENSBTAG00000055749	-1.67903	6.94099	42.2738	7.63393e-08	9.89638e-08		40.7683	-0.899965	0.230544	-3.90366	9.47473e-05	0.000107491		DEG	up_BL
ENSBTAG00000067817	1.41058	6.4175	42.2427	7.69455e-08	9.9685e-08		36.1504	2.22586	0.192128	11.5853	4.8947e-31	8.47144e-31		DEG	up_MII
ENSBTAG00000060035	-1.31104	6.97005	42.1907	7.79703e-08	1.00947e-07		43.0544	-0.537087	0.176399	-3.04473	0.00232893	0.00256362		DEG	up_BL
ENSBTAG00000065604	2.3247	6.7911	41.916	8.36259e-08	1.08199e-07		50.6094	3.13679	0.333423	9.40783	5.06481e-21	7.67012e-21		DEG	up_MII
ENSBTAG00000065693	-1.3248	8.13597	41.8413	8.52361e-08	1.10211e-07		97.5413	-0.550433	0.177605	-3.09919	0.00194048	0.00214192		DEG	up_BL
LOC101906526	-1.17555	8.73899	41.6458	8.96084e-08	1.1579e-07		153.402	-0.397327	0.178338	-2.22794	0.0258845	0.0276111		notDEG	neither
ENSBTAG00000053861	-2.00142	8.47565	41.4472	9.42923e-08	1.21764e-07		118.402	-1.22745	0.282841	-4.33971	1.42671e-05	1.6438e-05		DEG	up_BL
LOC523431	1.75906	7.08163	41.1589	1.01554e-07	1.31056e-07		59.2915	2.56044	0.25553	10.0201	1.24318e-23	1.93847e-23		DEG	up_MII
ENSBTAG00000033449	-1.05874	6.91586	41.1205	1.02562e-07	1.32272e-07		42.4802	-0.262494	0.150436	-1.74489	0.0810046	0.0855857		notDEG	neither
ENSBTAG00000055561	2.14424	5.18636	40.8844	1.09013e-07	1.405e-07		14.5435	2.98087	0.293427	10.1588	3.02774e-24	4.7433e-24		DEG	up_MII
ENSBTAG00000055703	-1.34775	8.07005	40.873	1.09335e-07	1.40825e-07		93.9231	-0.552951	0.199821	-2.76724	0.00565335	0.0061586		DEG	up_BL
NODE_187878_length_853_cov_9.972938_g91346_i0.mrna1	-4.29269	3.06123	40.8442	1.10152e-07	1.41787e-07		1.23019	-3.52422	0.979826	-3.59678	0.000322176	0.000362425		DEG	up_BL
ENSBTAG00000054665	1.69931	9.01071	40.7379	1.13225e-07	1.45648e-07		235.073	2.49399	0.26229	9.50852	1.93399e-21	2.95344e-21		DEG	up_MII
ENSBTAG00000031913	-2.43973	6.83086	40.6702	1.15231e-07	1.48133e-07		36.786	-1.61473	0.361321	-4.46895	7.86033e-06	9.09832e-06		DEG	up_BL
NODE_210211_length_677_cov_4.981667_g111453_i0.mrna1	2.46086	7.70976	40.4598	1.21701e-07	1.5635e-07		97.8225	3.25994	0.36594	8.9084	5.17758e-19	7.53274e-19		DEG	up_MII
NODE_179138_length_938_cov_18.364692_g6647_i6.mrna1	-6.08792	3.88618	51.6621	1.27671e-07	1.63914e-07		3.24323	-5.1077	0.82285	-6.20733	5.38932e-10	6.74171e-10		DEG	up_BL
LOC132344291	-4.31762	7.65324	40.3246	1.33208e-07	1.70913e-07		60.7017	-3.56853	0.680756	-5.24201	1.58837e-07	1.89788e-07		DEG	up_BL
ENSBTAG00000056934	7.43456	4.81516	60.5121	1.34231e-07	1.72115e-07		11.1622	7.10473	0.748151	9.49639	2.17303e-21	3.31594e-21		DEG	up_MII
ENSBTAG00000068842	-1.01551	8.28949	39.9344	1.39582e-07	1.78862e-07		113.181	-0.221585	0.155032	-1.42929	0.152921	0.159628		notDEG	neither
LOC132342561	2.57267	7.01314	39.6679	1.49684e-07	1.91683e-07		59.7174	3.38476	0.38966	8.68644	3.7396e-18	5.38577e-18		DEG	up_MII
LOC616695	-6.64912	8.41818	39.8638	1.5013e-07	1.92132e-07		105.223	-5.98724	0.962256	-6.22209	4.90581e-10	6.14841e-10		DEG	up_BL
LOC101905734	2.92856	6.22572	39.4962	1.566e-07	2.00283e-07		33.2142	3.68852	0.447123	8.24945	1.59119e-16	2.23213e-16		DEG	up_MII
ENSBTAG00000067999	-2.9441	6.1314	39.3376	1.63281e-07	2.08695e-07		21.3625	-2.15495	0.420214	-5.12821	2.92509e-07	3.48466e-07		DEG	up_BL
ENSBTAG00000063058	8.84606	6.03133	60.1907	1.68224e-07	2.14875e-07		30.2705	8.54368	0.943554	9.05479	1.36834e-19	2.01571e-19		DEG	up_MII
ENSBTAG00000058519	-2.02711	6.31314	39.2119	1.68791e-07	2.15461e-07		25.1012	-1.20828	0.294648	-4.10077	4.11785e-05	4.69304e-05		DEG	up_BL
ENSBTAG00000050359	0.851579	11.2295	39.032	1.7702e-07	2.25822e-07		1042.06	1.66154	0.140646	11.8137	3.31756e-32	5.86285e-32		notDEG	neither
ENSBTAG00000051436	2.28555	6.14885	39.0159	1.77774e-07	2.26639e-07		31.1313	3.11579	0.334972	9.30163	1.38306e-20	2.07096e-20		DEG	up_MII
ENSBTAG00000062849	-2.82784	7.68363	38.9093	1.82873e-07	2.32991e-07		65.5056	-2.019	0.399525	-5.0535	4.33785e-07	5.14316e-07		DEG	up_BL
ENSBTAG00000056109	2.59479	5.69248	38.6776	1.94479e-07	2.4762e-07		21.9311	3.40299	0.363859	9.3525	8.56037e-21	1.28663e-20		DEG	up_MII
LOC112442700	1.21392	8.22746	38.5156	2.03054e-07	2.58374e-07		131.306	2.04419	0.185679	11.0093	3.44804e-28	5.74865e-28		DEG	up_MII
NODE_219313_length_619_cov_2.464945_g120228_i0.mrna1	4.42864	8.3748	38.6611	2.05823e-07	2.6173e-07		161.987	5.903	0.739013	7.98767	1.37509e-15	1.9036e-15		DEG	up_MII
LOC132344069	0.880498	6.62128	38.0074	2.32626e-07	2.95626e-07		40.4366	1.67418	0.119438	14.0172	1.22405e-44	2.78688e-44		notDEG	neither
LOC132344239	-4.93972	3.41379	37.9347	2.37209e-07	3.01259e-07		1.99458	-4.21745	1.2212	-3.45354	0.000553279	0.000618226		DEG	up_BL
LOC132343646	-1.58046	7.01761	37.7587	2.48711e-07	3.15665e-07		43.1796	-0.787778	0.227656	-3.46038	0.000539414	0.000603745		DEG	up_BL
LOC112443178	-1.53703	6.95942	37.7098	2.52006e-07	3.19645e-07		41.6699	-0.767462	0.217804	-3.52363	0.000425672	0.000477776		DEG	up_BL
ENSBTAG00000020100	0.799634	11.0286	37.4545	2.69983e-07	3.42229e-07		897.82	1.59516	0.131117	12.1659	4.7241e-34	8.67967e-34		notDEG	neither
ENSBTAG00000050953	-1.44793	8.6716	37.3313	2.79134e-07	3.53605e-07		141.184	-0.663645	0.219469	-3.02387	0.00249564	0.00274411		DEG	up_BL
ENSBTAG00000039540	1.88875	8.68354	36.9185	3.12242e-07	3.95296e-07		191.115	2.71828	0.304358	8.93121	4.21366e-19	6.14825e-19		DEG	up_MII
NODE_6370_length_9978_cov_19.557822_g196_i8.mrna1+NODE_3086_length_12211_cov_17.781193_g196_i6.mrna1	-4.65482	4.44255	36.7922	3.23179e-07	4.08882e-07		5.39318	-4.14082	0.839682	-4.93142	8.16357e-07	9.61637e-07		DEG	up_BL
ENSBTAG00000061464	1.84805	6.09263	36.745	3.27361e-07	4.13912e-07		28.8989	2.65882	0.258619	10.2808	8.59935e-25	1.35974e-24		DEG	up_MII
NODE_162154_length_1132_cov_5.556398_g70860_i0.mrna1+NODE_186197_length_868_cov_16.876106_g89912_i0.mrna1	-1.68442	6.00599	36.7264	3.29031e-07	4.1576e-07		20.6734	-0.921502	0.250702	-3.67569	0.000237207	0.000267293		DEG	up_BL
LOC100848180	-4.92178	3.78923	36.6271	3.38077e-07	4.26921e-07		2.95781	-4.43237	1.03541	-4.28079	1.86229e-05	2.14318e-05		DEG	up_BL
ENSBTAG00000060295	4.57402	8.39275	36.6486	3.52917e-07	4.45379e-07		166.17	6.15908	0.87881	7.00843	2.41006e-12	3.17791e-12		DEG	up_MII
NODE_44925_length_4439_cov_15.413113_g14576_i0.mrna1+NODE_137755_length_1489_cov_12.443343_g14576_i2.mrna1	-3.82371	3.47246	36.4105	3.58734e-07	4.52435e-07		2.37437	-3.4981	0.769033	-4.5487	5.39787e-06	6.26981e-06		DEG	up_BL
NODE_25158_length_6080_cov_15.678328_g8595_i0.mrna1+NODE_184167_length_887_cov_6.658025_g88208_i0.mrna1	-2.4261	4.77808	36.3659	3.63148e-07	4.57713e-07		7.68621	-1.65121	0.393149	-4.19997	2.66955e-05	3.06164e-05		DEG	up_BL
ENSBTAG00000066058	1.66053	6.0108	36.3046	3.69302e-07	4.6516e-07		27.0347	2.44328	0.248778	9.82115	9.12993e-23	1.40606e-22		DEG	up_MII
ENSBTAG00000062025	3.25477	6.2542	36.3025	3.69522e-07	4.6516e-07		34.6114	4.06116	0.525619	7.72643	1.10609e-14	1.51339e-14		DEG	up_MII
ENSBTAG00000056226	2.39619	5.58645	36.2514	3.74737e-07	4.71428e-07		20.031	3.21192	0.385963	8.32184	8.66064e-17	1.21834e-16		DEG	up_MII
NODE_120411_length_1808_cov_21.224148_g7689_i11.mrna1+NODE_146809_length_1344_cov_25.734807_g7689_i16.mrna1+NODE_139078_length_1467_cov_23.856835_g7689_i14.mrna1	1.58637	8.85459	36.0484	3.96258e-07	4.98188e-07		211.266	2.39169	0.263665	9.07093	1.18007e-19	1.74094e-19		DEG	up_MII
ENSBTAG00000065345	1.12041	6.77215	35.9687	4.05068e-07	5.08945e-07		45.8766	1.92165	0.167222	11.4916	1.4537e-30	2.50298e-30		DEG	up_MII
ENSBTAG00000039028	-5.91899	3.75648	45.1284	4.07229e-07	5.11339e-07		3.05783	-5.00875	0.913633	-5.48224	4.19977e-08	5.07578e-08		DEG	up_BL
ENSBTAG00000004415	-1.87105	8.26154	35.9284	4.09594e-07	5.13985e-07		104.724	-1.08064	0.298143	-3.62459	0.000289421	0.000325762		DEG	up_BL
ENSBTAG00000057996	-0.793952	8.3827	35.9116	4.11497e-07	5.1605e-07		123.576	0.00811953	0.128939	0.0629717	0.949789	0.952648		notDEG	neither
ENSBTAG00000061034	-1.05132	7.47096	35.4363	4.69368e-07	5.88255e-07		62.6532	-0.263016	0.159505	-1.64895	0.099157	0.104159		notDEG	neither
ENSBTAG00000052446	-4.06913	7.73578	35.5978	4.70413e-07	5.89195e-07		63.5628	-3.92623	0.681818	-5.75847	8.48783e-09	1.03711e-08		DEG	up_BL
NODE_259339_length_405_cov_1.393293_g159811_i0.mrna1+NODE_273629_length_321_cov_7.991803_g174101_i0.mrna1+NODE_131330_length_1600_cov_6.959947_g41635_i1.mrna1	2.05345	5.93778	35.4162	4.71999e-07	5.90812e-07		26.1759	2.88089	0.311799	9.23956	2.47519e-20	3.68147e-20		DEG	up_MII
ENSBTAG00000050920	-1.19422	7.60152	35.3806	4.76693e-07	5.96314e-07		68.8722	-0.43673	0.194185	-2.24904	0.0245097	0.0261725		notDEG	neither
ENSBTAG00000057845	-1.2055	7.46764	35.3346	4.82824e-07	6.03606e-07		62.6567	-0.407959	0.196247	-2.0788	0.0376357	0.0400606		notDEG	neither
ENSBTAG00000059251	2.05193	6.43575	35.3071	4.86541e-07	6.07872e-07		38.2841	2.83032	0.324836	8.71307	2.95749e-18	4.26552e-18		DEG	up_MII
ENSBTAG00000058720	0.794904	11.5113	35.0417	5.23897e-07	6.54136e-07		1259.06	1.60637	0.135892	11.8209	3.04318e-32	5.39302e-32		notDEG	neither
ENSBTAG00000062817	2.10425	6.17756	34.8666	5.50187e-07	6.86531e-07		31.5394	2.92997	0.316194	9.26637	1.92584e-20	2.8751e-20		DEG	up_MII
ENSBTAG00000066772	1.92596	5.77114	34.5025	6.09387e-07	7.59927e-07		22.4279	2.72602	0.308878	8.82558	1.08898e-18	1.57973e-18		DEG	up_MII
ENSBTAG00000016603	1.4378	7.3746	34.3782	6.31079e-07	7.86488e-07		71.7219	2.19923	0.240115	9.15907	5.23441e-20	7.74507e-20		DEG	up_MII
ENSBTAG00000052796	1.89917	6.33392	34.1856	6.66343e-07	8.29918e-07		34.3496	2.65098	0.316594	8.37343	5.59632e-17	7.91162e-17		DEG	up_MII
ENSBTAG00000055459	2.2436	6.05776	34.0663	6.89211e-07	8.57866e-07		28.9378	3.04699	0.356573	8.54521	1.28303e-17	1.83199e-17		DEG	up_MII
ENSBTAG00000048896	2.51186	6.69979	33.9288	7.1659e-07	8.91389e-07		46.3416	3.30566	0.412794	8.00802	1.16572e-15	1.616e-15		DEG	up_MII
ENSBTAG00000069280	-1.61366	6.46801	33.7366	7.56789e-07	9.40809e-07		29.8543	-0.846506	0.26451	-3.20028	0.00137295	0.00151967		DEG	up_BL
NODE_196699_length_777_cov_21.695714_g99047_i0.mrna1	-3.41223	3.26448	33.7278	7.58681e-07	9.42575e-07		1.6493	-3.00322	0.728599	-4.12191	3.7574e-05	4.28712e-05		DEG	up_BL
LOC101905019	1.66579	7.95759	33.2405	8.71864e-07	1.08252e-06		110.249	2.48462	0.262907	9.45058	3.36944e-21	5.12206e-21		DEG	up_MII
ENSBTAG00000069223	-1.86166	7.0732	33.2159	8.78037e-07	1.08951e-06		44.8517	-1.00343	0.310182	-3.23498	0.0012165	0.00134874		DEG	up_BL
ENSBTAG00000069771	1.14929	6.63812	33.1801	8.87088e-07	1.10006e-06		42.0227	1.97534	0.193787	10.1934	2.12289e-24	3.33884e-24		DEG	up_MII
LOC101904012	0.761138	9.50037	33.084	9.11857e-07	1.13007e-06		306.942	1.55409	0.117875	13.1842	1.08174e-39	2.18646e-39		notDEG	neither
LOC101902172	1.0916	9.99404	33.0246	9.27559e-07	1.14882e-06		440.4	1.84902	0.182983	10.1049	5.25404e-24	8.21818e-24		DEG	up_MII
LOC100848507	0.954075	8.70441	32.9531	9.46802e-07	1.17192e-06		178.94	1.74638	0.15878	10.9987	3.87598e-28	6.45674e-28		notDEG	neither
NODE_47776_length_4271_cov_19.758226_g10021_i2.mrna1+NODE_231844_length_549_cov_8.349576_g132474_i0.mrna1	1.99101	6.62902	32.946	9.48753e-07	1.17361e-06		43.4007	2.82792	0.319465	8.85205	8.59242e-19	1.24737e-18		DEG	up_MII
ENSBTAG00000040063	0.893391	8.93543	32.9387	9.50731e-07	1.17533e-06		210.53	1.70648	0.149446	11.4187	3.37141e-30	5.78268e-30		notDEG	neither
NODE_175079_length_982_cov_16.404420_g277_i111.mrna1	-5.56094	4.26007	32.9284	9.53561e-07	1.1781e-06		1.28592	-3.19859	1.0998	-2.90835	0.00363347	0.00398208		DEG	up_BL
ENSBTAG00000062895	-0.691901	10.6077	32.7942	9.9112e-07	1.22375e-06		588.957	0.102342	0.132189	0.774208	0.438808	0.449138		notDEG	neither
NODE_63618_length_3479_cov_16.236332_g18677_i1.mrna1+NODE_70831_length_3189_cov_17.827442_g18677_i2.mrna1+NODE_57774_length_3748_cov_16.151185_g18677_i0.mrna1	2.69078	4.82826	31.9721	1.25781e-06	1.55207e-06		10.8781	3.55608	0.438323	8.11292	4.94191e-16	6.89865e-16		DEG	up_MII
ENSBTAG00000056413	0.827816	7.55344	31.5119	1.43906e-06	1.77463e-06		79.0336	1.63144	0.137213	11.8899	1.33628e-32	2.38289e-32		notDEG	neither
ENSBTAG00000057481	-1.48982	7.00182	31.2895	1.53629e-06	1.89337e-06		43.5914	-0.712876	0.250167	-2.8496	0.00437739	0.00478949		DEG	up_BL
ENSBTAG00000065334	-1.30057	6.2021	31.2045	1.57522e-06	1.94015e-06		24.64	-0.504135	0.217802	-2.31465	0.0206321	0.0221264		notDEG	neither
NODE_268330_length_353_cov_6.278986_g168802_i0.mrna1	-2.73323	6.39114	31.1536	1.59906e-06	1.96831e-06		25.7513	-1.87672	0.449346	-4.17655	2.95961e-05	3.38653e-05		DEG	up_BL
ENSBTAG00000047000	-0.866064	9.57371	30.3869	2.00747e-06	2.46949e-06		283.957	-0.0922721	0.169112	-0.545626	0.585323	0.594543		notDEG	neither
LOC112444339	-1.05295	7.99867	30.3718	2.01657e-06	2.47917e-06		91.5397	-0.255438	0.17759	-1.43835	0.150333	0.15701		notDEG	neither
ENSBTAG00000069070	-1.25181	7.24714	30.3085	2.05502e-06	2.52488e-06		52.8011	-0.468525	0.207938	-2.2532	0.0242466	0.0259054		notDEG	neither
LOC112442619	1.78581	5.75228	30.1885	2.13008e-06	2.61549e-06		21.8681	2.59247	0.291684	8.88794	6.225e-19	9.05002e-19		DEG	up_MII
ENSBTAG00000064366	1.40349	6.58694	30.1457	2.15752e-06	2.64756e-06		40.1937	2.20327	0.20681	10.6536	1.67787e-26	2.71145e-26		DEG	up_MII
ENSBTAG00000048445	2.4812	6.78079	29.9941	2.25786e-06	2.76899e-06		49.8783	3.33443	0.441474	7.55297	4.25458e-14	5.77779e-14		DEG	up_MII
LOC101904071	0.868794	8.01013	29.8801	2.33651e-06	2.8637e-06		108.755	1.65192	0.141176	11.7011	1.25753e-31	2.19423e-31		notDEG	neither
ENSBTAG00000066581	-4.522	7.1555	29.9575	2.36978e-06	2.90269e-06		43.8389	-3.77759	0.875196	-4.31627	1.58685e-05	1.82726e-05		DEG	up_BL
LOC132345586	2.73366	7.74437	29.8143	2.42227e-06	2.96517e-06		101.065	3.53875	0.515313	6.86718	6.54841e-12	8.56693e-12		DEG	up_MII
ENSBTAG00000069300	-1.48688	8.9473	29.7125	2.45737e-06	3.00629e-06		171.67	-0.674131	0.259125	-2.60157	0.00927992	0.0100545		notDEG	neither
ENSBTAG00000067600	-1.63542	9.64104	29.4362	2.67126e-06	3.26596e-06		272.881	-0.886639	0.275408	-3.21936	0.00128475	0.00142363		DEG	up_BL
ENSBTAG00000050628	-1.74947	6.60372	29.0937	2.96374e-06	3.62134e-06		31.7402	-0.986506	0.291436	-3.38498	0.000711826	0.000793609		DEG	up_BL
ENSBTAG00000053238	1.24854	10.4057	28.9545	3.09204e-06	3.7758e-06		609.476	2.04666	0.239695	8.53863	1.35819e-17	1.93792e-17		DEG	up_MII
ENSBTAG00000063192	1.27987	6.23836	28.1275	3.98489e-06	4.86313e-06		31.0454	2.09275	0.222249	9.41624	4.6755e-21	7.08591e-21		DEG	up_MII
ENSBTAG00000038368	-1.00229	9.03442	28.1192	3.99512e-06	4.87263e-06		189.138	-0.214231	0.166803	-1.28433	0.199026	0.206892		notDEG	neither
ENSBTAG00000001627	1.84323	6.15102	28.065	4.06254e-06	4.95184e-06		30.2704	2.65143	0.334001	7.93838	2.04832e-15	2.83362e-15		DEG	up_MII
ENSBTAG00000006043	1.18883	7.13676	28.0083	4.13434e-06	5.03629e-06		60.0929	1.95191	0.227011	8.5983	8.09046e-18	1.15851e-17		DEG	up_MII
ENSBTAG00000063858	1.35567	6.8379	28.0036	4.14027e-06	5.04044e-06		48.9334	2.15877	0.240807	8.96473	3.11053e-19	4.55194e-19		DEG	up_MII
ENSBTAG00000064491	2.54349	5.29986	27.973	4.17976e-06	5.08542e-06		16.3344	3.28554	0.47102	6.97538	3.05042e-12	4.01171e-12		DEG	up_MII
NODE_218970_length_621_cov_1.669118_g119896_i0.mrna1	-4.65753	3.78332	27.6261	4.65455e-06	5.65964e-06		1.82152	-3.51618	1.1959	-2.9402	0.00327997	0.00359861		DEG	up_BL
ENSBTAG00000062136	0.766831	8.05719	27.5197	4.81132e-06	5.84671e-06		112.953	1.5717	0.147703	10.6409	1.92249e-26	3.10425e-26		notDEG	neither
ENSBTAG00000060662	1.19899	6.75321	27.2044	5.30927e-06	6.44789e-06		45.8743	2.00426	0.223248	8.97772	2.7643e-19	4.05417e-19		DEG	up_MII
ENSBTAG00000062474	-4.77124	3.3154	27.1436	5.41138e-06	6.56791e-06		0.454945	-2.06241	1.7446	-1.18217	0.237138	0.245743		notDEG	neither
LOC101906271	-1.09329	7.44723	27.1311	5.43266e-06	6.58973e-06		61.8312	-0.299424	0.201176	-1.48837	0.136654	0.142947		notDEG	neither
ENSBTAG00000065419	1.99035	6.4873	27.1272	5.43933e-06	6.59383e-06		39.638	2.83349	0.362525	7.81599	5.45344e-15	7.50271e-15		DEG	up_MII
ENSBTAG00000064996	-1.48837	7.46758	26.9189	5.80687e-06	7.03511e-06		61.4626	-0.71019	0.273906	-2.59283	0.00951912	0.0103081		notDEG	neither
ENSBTAG00000068170	1.68687	6.25884	26.8914	5.85741e-06	7.09204e-06		32.0419	2.49356	0.295754	8.43121	3.42114e-17	4.85715e-17		DEG	up_MII
ENSBTAG00000053766	2.31698	5.97699	26.7357	6.1519e-06	7.44409e-06		27.4209	3.18513	0.427358	7.45308	9.11832e-14	1.23076e-13		DEG	up_MII
ENSBTAG00000067923	-0.814028	9.38308	26.7242	6.17429e-06	7.46667e-06		244.998	-0.00166212	0.14519	-0.0114479	0.990866	0.991362		notDEG	neither
ENSBTAG00000051671	2.15931	5.62781	26.4151	6.80833e-06	8.22844e-06		20.5244	2.95525	0.393599	7.50826	5.99173e-14	8.12032e-14		DEG	up_MII
ENSBTAG00000058110	-1.81874	6.35521	26.3361	6.98095e-06	8.43198e-06		27.4727	-1.07102	0.334032	-3.20633	0.00134441	0.00148891		DEG	up_BL
ENSBTAG00000066960	1.33621	6.32587	26.0664	7.60624e-06	9.18169e-06		33.9883	2.15116	0.256914	8.37309	5.61287e-17	7.92943e-17		DEG	up_MII
ENSBTAG00000063710	-1.27318	6.77671	25.8412	8.17343e-06	9.8604e-06		37.3316	-0.491449	0.216255	-2.27255	0.0230533	0.02467		notDEG	neither
ENSBTAG00000065282	2.35043	6.26055	25.7318	8.46493e-06	1.02059e-05		34.1401	3.22577	0.449791	7.17171	7.40688e-13	9.8512e-13		DEG	up_MII
ENSBTAG00000056022	1.17042	6.84261	25.6428	8.71005e-06	1.04951e-05		48.8671	1.96681	0.225572	8.7192	2.80162e-18	4.04364e-18		DEG	up_MII
ENSBTAG00000012084	2.78961	5.36624	25.6363	8.72824e-06	1.05107e-05		17.2943	3.68169	0.590451	6.23539	4.50655e-10	5.65156e-10		DEG	up_MII
NODE_188456_length_848_cov_3.352789_g91848_i0.mrna1	-3.46216	4.2649	25.6048	8.81675e-06	1.06109e-05		2.26879	-1.55629	0.562076	-2.76883	0.00562585	0.00613199		DEG	up_BL
LOC132344846	1.04367	7.77561	25.2634	9.84134e-06	1.18314e-05		95.6644	1.86133	0.217021	8.57676	9.75825e-18	1.39433e-17		DEG	up_MII
NODE_170110_length_1036_cov_14.026069_g61641_i1.mrna1+NODE_190963_length_825_cov_8.116310_g93991_i0.mrna1+NODE_105138_length_2147_cov_8.564734_g37032_i0.mrna1	2.0924	5.56962	25.263	9.84275e-06	1.18314e-05		19.3956	2.8461	0.392982	7.24231	4.41102e-13	5.89414e-13		DEG	up_MII
ENSBTAG00000006878	-0.831552	10.7388	25.2261	9.96066e-06	1.1966e-05		637.703	-0.0550536	0.174449	-0.315585	0.752317	0.760305		notDEG	neither
ENSBTAG00000052345	1.94189	5.89179	24.8818	1.11364e-05	1.33704e-05		24.9353	2.70741	0.379742	7.12961	1.00652e-12	1.33513e-12		DEG	up_MII
ENSBTAG00000026758	-1.49124	7.24763	24.3783	1.31245e-05	1.57479e-05		51.5524	-0.723137	0.279716	-2.58525	0.00973079	0.0105259		notDEG	neither
LOC101903890	0.715126	9.83048	24.3558	1.32216e-05	1.58548e-05		386.082	1.51539	0.138549	10.9375	7.62457e-28	1.26381e-27		notDEG	neither
LOC104972390	-1.31394	9.21147	24.0216	1.47564e-05	1.76847e-05		208.101	-0.561711	0.250438	-2.24292	0.0249022	0.0265774		notDEG	neither
ENSBTAG00000058258	1.01281	8.42718	23.8678	1.55245e-05	1.8594e-05		151.018	1.81633	0.219474	8.27583	1.27559e-16	1.79067e-16		DEG	up_MII
ENSBTAG00000027786	1.7927	6.73287	23.7862	1.59491e-05	1.90911e-05		46.5465	2.59455	0.350893	7.39413	1.42341e-13	1.91481e-13		DEG	up_MII
ENSBTAG00000065801	-1.68605	7.75417	23.7649	1.60621e-05	1.92149e-05		72.4473	-0.935632	0.315301	-2.96742	0.0030031	0.00330027		DEG	up_BL
ENSBTAG00000063393	-1.47543	7.00596	23.6299	1.67968e-05	2.00819e-05		43.4313	-0.713902	0.263354	-2.7108	0.00671201	0.00728806		DEG	up_BL
NODE_154546_length_1232_cov_16.566234_g65439_i0.mrna1+NODE_193266_length_805_cov_22.811813_g95997_i0.mrna1+NODE_116102_length_1897_cov_18.502747_g42460_i0.mrna1+NODE_167778_length_1063_cov_15.032454_g75102_i0.mrna1	2.31519	6.01965	23.33	1.8558e-05	2.21742e-05		27.3628	3.10568	0.465238	6.67547	2.46436e-11	3.17618e-11		DEG	up_MII
LOC112446676	-0.695423	7.64594	23.3175	1.86356e-05	2.22536e-05		73.3074	0.0860553	0.127541	0.674727	0.499849	0.509795		notDEG	neither
NODE_169221_length_1047_cov_4.259794_g76192_i0.mrna1	-4.30002	2.87152	27.2173	1.9249e-05	2.29724e-05		0.927454	-3.29663	1.21432	-2.7148	0.00663163	0.00720469		DEG	up_BL
ENSBTAG00000068760	-0.812715	7.7613	23.1446	1.97431e-05	2.3548e-05		79.2201	-0.0121664	0.164155	-0.074115	0.940919	0.944225		notDEG	neither
NODE_65633_length_3394_cov_13.640941_g21314_i0.mrna1	1.09616	7.05976	22.8021	2.21466e-05	2.6399e-05		56.5656	1.9019	0.199623	9.52748	1.61149e-21	2.4647e-21		DEG	up_MII
ENSBTAG00000063696	-1.36968	8.38004	22.5636	2.40004e-05	2.85916e-05		114.621	-0.566599	0.263441	-2.15076	0.0314949	0.0335778		notDEG	neither
ENSBTAG00000055226	0.861843	7.86905	22.5573	2.40512e-05	2.8618e-05		98.4531	1.65258	0.172494	9.58051	9.65653e-22	1.47919e-21		notDEG	neither
ENSBTAG00000066970	-4.95545	3.62839	22.5582	2.40437e-05	2.8618e-05		0.827418	-2.70657	2.66639	-1.01507	0.310074	0.319669		notDEG	neither
ENSBTAG00000066732	-0.854285	7.99665	22.5223	2.43375e-05	2.89415e-05		92.6257	-0.0745854	0.170629	-0.43712	0.662024	0.671429		notDEG	neither
ENSBTAG00000065654	2.06271	6.2679	22.4485	2.4952e-05	2.96546e-05		33.0344	2.89755	0.413886	7.00084	2.54426e-12	3.35044e-12		DEG	up_MII
LOC100848766	0.94911	7.39415	22.2769	2.64463e-05	3.14119e-05		70.5766	1.73999	0.185024	9.40413	5.2463e-21	7.93295e-21		notDEG	neither
ENSBTAG00000070094	-1.02128	7.0392	22.2453	2.67318e-05	3.17321e-05		46.1326	-0.239239	0.190635	-1.25496	0.209494	0.217547		notDEG	neither
NODE_170704_length_1029_cov_18.851891_g20163_i1.mrna1+NODE_62242_length_3542_cov_16.621068_g20163_i0.mrna1	1.95361	5.83794	21.9652	2.94061e-05	3.48859e-05		22.4227	3.51814	0.206278	17.0554	3.18767e-65	1.35578e-64		DEG	up_MII
ENSBTAG00000023026	-5.08376	3.24652	25.369	3.09107e-05	3.66492e-05		1.54676	-4.03812	1.51506	-2.66532	0.00769156	0.00834261		DEG	up_BL
ENSBTAG00000055854	-0.677751	10.5101	21.7279	3.18919e-05	3.77901e-05		543.847	0.125866	0.134693	0.934465	0.350064	0.360339		notDEG	neither
ENSBTAG00000065414	1.56634	5.82362	21.5379	3.40409e-05	4.03126e-05		23.3994	2.34863	0.303787	7.73119	1.06547e-14	1.45882e-14		DEG	up_MII
ENSBTAG00000059278	1.15348	9.36842	21.4797	3.47285e-05	4.11026e-05		286.412	1.91816	0.23905	8.0241	1.02275e-15	1.42077e-15		DEG	up_MII
ENSBTAG00000069750	3.65181	8.21539	21.3927	3.66289e-05	4.33261e-05		139.373	4.42489	0.752849	5.87753	4.16438e-09	5.12599e-09		DEG	up_MII
ENSBTAG00000047181	2.15283	7.44808	21.2989	3.69613e-05	4.36934e-05		82.5411	3.01771	0.459081	6.57336	4.91911e-11	6.28325e-11		DEG	up_MII
NODE_12197_length_8118_cov_15.479667_g4665_i0.mrna1+NODE_210448_length_675_cov_9.483278_g111675_i0.mrna1+NODE_267208_length_360_cov_2.558304_g167680_i0.mrna1	1.93005	5.60583	21.2063	3.81632e-05	4.5061e-05		19.7969	2.76713	0.39008	7.09376	1.30518e-12	1.72671e-12		DEG	up_MII
ENSBTAG00000065617	-3.61095	3.60786	21.2071	3.81522e-05	4.5061e-05		2.52747	-3.10131	1.00853	-3.07508	0.00210444	0.00231906		DEG	up_BL
ENSBTAG00000004620	-0.816568	9.20394	21.1677	3.86768e-05	4.56404e-05		216.546	-0.0444383	0.168354	-0.263958	0.791812	0.79941		notDEG	neither
LOC112442656	-0.726371	8.00865	21.0942	3.96725e-05	4.67878e-05		94.9228	0.0588041	0.150265	0.391335	0.695549	0.704358		notDEG	neither
ENSBTAG00000063604	-3.12086	8.53329	21.0967	4.05546e-05	4.78e-05		118.958	-2.23701	0.646587	-3.45972	0.000540735	0.000604884		DEG	up_BL
ENSBTAG00000058243	-3.87732	2.72365	23.7934	4.69685e-05	5.53271e-05		0.64653	-2.79684	1.3623	-2.05303	0.04007	0.0425837		notDEG	neither
ENSBTAG00000068297	2.95452	5.50684	20.563	4.77313e-05	5.61926e-05		18.0748	5.40379	0.571031	9.46322	2.98598e-21	4.54259e-21		DEG	up_MII
ENSBTAG00000063515	-1.03731	8.57994	20.3946	5.06317e-05	5.9572e-05		134.853	-0.234094	0.202824	-1.15417	0.248429	0.257044		notDEG	neither
ENSBTAG00000067342	-0.99397	7.13463	20.3895	5.07222e-05	5.96433e-05		49.6702	-0.206537	0.207061	-0.997467	0.318538	0.328225		notDEG	neither
LOC112442546	1.52525	6.24853	20.2957	5.24203e-05	6.16038e-05		31.7921	2.3409	0.301193	7.77209	7.72007e-15	1.05992e-14		DEG	up_MII
ENSBTAG00000050317	-1.41277	9.87382	20.1913	5.43814e-05	6.38709e-05		326.188	-0.659829	0.291184	-2.26602	0.02345	0.0250677		notDEG	neither
ENSBTAG00000054731	0.781686	9.36137	20.072	5.67163e-05	6.65742e-05		282.557	1.59583	0.178909	8.91979	4.67177e-19	6.81171e-19		notDEG	neither
NODE_69263_length_3248_cov_14.975402_g12475_i1.mrna1	-3.13969	2.83861	20.0514	5.71301e-05	6.70206e-05		0.91756	-2.63803	1.14144	-2.31114	0.0208249	0.0223092		notDEG	neither
ENSBTAG00000012389	-6.8042	4.43242	22.8292	6.43311e-05	7.5424e-05		1.23696	-3.70736	2.14991	-1.72442	0.0846315	0.0892291		notDEG	neither
ENSBTAG00000059148	1.93024	6.29968	19.6324	6.62742e-05	7.76566e-05		34.3023	2.73675	0.432045	6.33441	2.3825e-10	3.00291e-10		DEG	up_MII
ENSBTAG00000060940	-0.601165	8.59398	19.6105	6.67942e-05	7.82201e-05		144.085	0.183036	0.119205	1.53547	0.124669	0.130547		notDEG	neither
ENSBTAG00000038497	-3.15224	7.09377	19.5575	6.94706e-05	8.13066e-05		43.3754	-2.36616	0.678852	-3.48553	0.000491161	0.000550046		DEG	up_BL
ENSBTAG00000067794	1.01682	6.69868	19.4352	7.11004e-05	8.31654e-05		43.3046	1.79194	0.223464	8.01892	1.0668e-15	1.48092e-15		DEG	up_MII
ENSBTAG00000068098	1.72103	5.70536	19.196	7.74507e-05	9.05403e-05		21.3732	2.55726	0.364832	7.00942	2.39308e-12	3.1576e-12		DEG	up_MII
ENSBTAG00000056120	-0.928981	8.13294	19.1227	7.95169e-05	9.29014e-05		100.145	-0.120355	0.187646	-0.641397	0.521265	0.530824		notDEG	neither
ENSBTAG00000060438	-0.782874	10.8666	19.0476	8.16899e-05	9.53844e-05		693.398	0.023884	0.176889	0.135023	0.892594	0.897533		notDEG	neither
ENSBTAG00000046336	-3.05485	5.50409	18.8877	8.65315e-05	0.000100979		11.6746	-5.20544	0.558011	-9.32857	1.07308e-20	1.60922e-20		DEG	up_BL
ENSBTAG00000065271	0.544608	7.31398	18.7936	8.95225e-05	0.000104408		64.4653	1.33149	0.10529	12.6459	1.1792e-36	2.23858e-36		notDEG	neither
ENSBTAG00000030499	0.490957	12.0365	18.6164	9.54492e-05	0.000111255		1760.77	1.28203	0.117227	10.9363	7.72758e-28	1.27982e-27		notDEG	neither
ENSBTAG00000038422	-1.25251	8.42755	18.5794	9.67384e-05	0.000112692		120.508	-0.492377	0.269095	-1.82975	0.0672871	0.0712053		notDEG	neither
ENSBTAG00000015899	-0.588011	10.187	18.5239	9.87067e-05	0.000114918		439.233	0.220434	0.129385	1.7037	0.0884365	0.0930935		notDEG	neither
ENSBTAG00000066627	-0.673528	7.87365	18.5205	9.88284e-05	0.000114993		86.8516	0.127912	0.152155	0.840669	0.400533	0.410809		notDEG	neither
ENSBTAG00000066905	0.661246	9.44278	18.3683	0.000104451	0.000121465		296.053	1.47088	0.159123	9.24363	2.38267e-20	3.54651e-20		notDEG	neither
ENSBTAG00000059115	-0.700962	7.56979	18.3049	0.000106893	0.000124232		68.7183	0.0953723	0.137189	0.695187	0.486938	0.497897		notDEG	neither
ENSBTAG00000063730	-0.621214	8.29961	18.2674	0.000108367	0.000125872		116.624	0.178052	0.125418	1.41966	0.155706	0.162282		notDEG	neither
NODE_207619_length_695_cov_4.349515_g108997_i0.mrna1	1.66574	7.46713	18.2042	0.000110894	0.000128732		78.286	2.4735	0.379374	6.51995	7.03302e-11	8.96049e-11		DEG	up_MII
ENSBTAG00000056384	2.32243	6.1307	18.1287	0.000113997	0.000132257		30.6574	3.18949	0.549369	5.80573	6.40865e-09	7.8402e-09		DEG	up_MII
ENSBTAG00000066734	1.66277	5.50563	17.9546	0.000121508	0.00014089		18.2172	2.47017	0.366531	6.73932	1.59131e-11	2.06025e-11		DEG	up_MII
ENSBTAG00000000269	0.429594	10.4508	17.9304	0.000122592	0.000142064		579.203	1.21603	0.0908839	13.38	7.91366e-41	1.64102e-40		notDEG	neither
ENSBTAG00000068997	-0.788689	8.3913	17.8405	0.000126712	0.000146754		122.846	0.00891452	0.175063	0.0509217	0.959388	0.961794		notDEG	neither
ENSBTAG00000052071	1.58957	9.1211	17.4442	0.000146676	0.000169777		251.661	2.37549	0.37144	6.39536	1.60171e-10	2.02262e-10		DEG	up_MII
ENSBTAG00000065947	1.93792	6.02481	16.9375	0.000177147	0.000204929		27.2852	2.73845	0.462332	5.92312	3.15881e-09	3.89541e-09		DEG	up_MII
ENSBTAG00000056878	-0.579575	7.7045	16.9135	0.000178745	0.000206658		77.7067	0.238207	0.134952	1.76512	0.0775429	0.0819716		notDEG	neither
ENSBTAG00000066696	1.16203	5.91509	16.8289	0.000184503	0.000213192		24.031	1.94216	0.273983	7.08862	1.35455e-12	1.79084e-12		DEG	up_MII
ENSBTAG00000065926	-1.02461	5.92929	16.4927	0.000209392	0.00024181		20.7302	-0.217762	0.243478	-0.894379	0.371119	0.381422		notDEG	neither
ENSBTAG00000057526	-0.691388	7.7669	16.3284	0.000222818	0.000257167		80.046	0.0932962	0.161734	0.57685	0.564041	0.5738		notDEG	neither
ENSBTAG00000002545	-5.57054	3.51629	17.9403	0.000254512	0.000293578		1.14456	-3.59867	2.95946	-1.21599	0.22399	0.232359		notDEG	neither
ENSBTAG00000069430	1.03688	7.39857	15.9658	0.00025576	0.000294846		71.3609	1.8505	0.243909	7.58684	3.27793e-14	4.45755e-14		DEG	up_MII
ENSBTAG00000057582	-0.811531	7.96522	15.7657	0.000276098	0.00031811		90.2556	-0.0392732	0.186687	-0.210369	0.833379	0.839257		notDEG	neither
NODE_113378_length_1956_cov_15.132517_g41032_i0.mrna1+NODE_205014_length_713_cov_14.933962_g106570_i0.mrna1	1.39091	6.58985	15.7378	0.000279073	0.000321352		40.6336	2.18887	0.340064	6.43664	1.22148e-10	1.54834e-10		DEG	up_MII
ENSBTAG00000063558	-6.33844	4.07796	17.7094	0.000283726	0.000326522		0.176124	-1.07104	2.98298	-0.359049	0.719558	0.728302		notDEG	neither
ENSBTAG00000057371	-0.940002	7.11021	15.5891	0.000295475	0.000339847		49.2139	-0.118914	0.230321	-0.516296	0.605647	0.614875		notDEG	neither
ENSBTAG00000048049	2.654	11.1749	15.6253	0.000295684	0.000339892		1121.32	3.38492	0.745922	4.5379	5.68184e-06	6.59199e-06		DEG	up_MII
NODE_135152_length_1533_cov_11.805632_g53015_i0.mrna1+NODE_275269_length_311_cov_6.910256_g175741_i0.mrna1	-3.13465	4.90747	15.133	0.000352424	0.000404883		2.59399	-0.135209	0.575717	-0.234854	0.814322	0.821722		notDEG	neither
ENSBTAG00000060003	0.999107	6.54121	15.1203	0.000354164	0.000406648		37.7624	1.78288	0.247071	7.21605	5.35203e-13	7.14199e-13		notDEG	neither
LOC100847831	-1.06796	6.73461	15.1035	0.000356487	0.000409081		36.8758	-0.291354	0.252158	-1.15544	0.247909	0.256639		notDEG	neither
LOC104974661	1.63507	5.55368	15.0695	0.000361225	0.000414279		18.9046	2.39203	0.407822	5.86537	4.48131e-09	5.50931e-09		DEG	up_MII
NODE_213158_length_657_cov_11.596552_g114259_i0.mrna1	1.12572	6.09697	15.0557	0.000363173	0.000416275		27.9451	1.90756	0.277864	6.86507	6.64572e-12	8.68287e-12		DEG	up_MII
LOC112444193	0.707522	7.39337	14.9385	0.00038013	0.000435461		69.4263	1.49622	0.173937	8.60208	7.8283e-18	1.12178e-17		notDEG	neither
ENSBTAG00000063048	-0.69509	6.87415	14.8611	0.000391779	0.000448549		42.307	0.115095	0.168911	0.681392	0.495624	0.505744		notDEG	neither
ENSBTAG00000061112	0.753985	7.739	14.7721	0.000405646	0.000464033		89.2695	1.55072	0.186139	8.33097	8.01852e-17	1.1288e-16		notDEG	neither
ENSBTAG00000002550	-0.654747	6.83899	14.7713	0.000405768	0.000464033		41.2569	0.115663	0.149468	0.773836	0.439028	0.449138		notDEG	neither
LOC104970809	0.530745	7.74953	14.6662	0.000422821	0.000483259		88.4635	1.34442	0.124685	10.7825	4.16245e-27	6.82588e-27		notDEG	neither
NODE_30183_length_5555_cov_16.944323_g8238_i3.mrna1+NODE_42026_length_4616_cov_18.278255_g8238_i5.mrna1	1.65527	5.43424	14.5487	0.000442774	0.000505774		17.1635	2.47107	0.40373	6.12061	9.32198e-10	1.15887e-09		DEG	up_MII
LOC132346194	1.19085	5.66666	14.4098	0.000467659	0.000533895		19.9187	1.9795	0.298371	6.63436	3.25913e-11	4.18164e-11		DEG	up_MII
ENSBTAG00000067762	1.5408	5.79035	14.3615	0.000476658	0.000543858		22.6418	2.36436	0.371028	6.37246	1.86018e-10	2.34754e-10		DEG	up_MII
NODE_131094_length_1604_cov_10.457105_g10117_i7.mrna1+NODE_155720_length_1216_cov_16.905180_g10117_i8.mrna1+NODE_126958_length_1681_cov_15.408978_g10117_i6.mrna1	1.37615	6.23144	14.3455	0.000479681	0.000546996		31.0236	2.2376	0.328795	6.80547	1.00722e-11	1.31083e-11		DEG	up_MII
LOC132343454	-0.807496	8.94469	14.2704	0.000494127	0.000563147		180.541	-0.00833748	0.187357	-0.0445006	0.964505	0.966439		notDEG	neither
LOC112443159	1.03801	6.70018	14.202	0.000507685	0.000578269		42.4654	1.81116	0.261211	6.93372	4.09921e-12	5.37685e-12		DEG	up_MII
LOC132345541	-0.661599	7.94064	13.7592	0.000605493	0.000689283		90.3667	0.107592	0.164434	0.654318	0.512907	0.522579		notDEG	neither
ENSBTAG00000066238	1.15075	7.21565	13.7084	0.000617913	0.000703021		65.0453	1.97109	0.318241	6.19368	5.87764e-10	7.33879e-10		DEG	up_MII
ENSBTAG00000013305	0.60582	9.18423	13.6832	0.000624188	0.000709757		241.877	1.38676	0.154604	8.96974	2.97227e-19	4.35599e-19		notDEG	neither
LOC101905851	-0.394648	8.56613	13.6208	0.000639996	0.000727317		144.781	0.396581	0.0973407	4.07416	4.61812e-05	5.25419e-05		notDEG	neither
ENSBTAG00000053789	-0.942346	8.57296	13.582	0.000650028	0.000738299		136.366	-0.161255	0.235504	-0.684724	0.493518	0.503852		notDEG	neither
ENSBTAG00000054466	-0.552503	8.55658	13.5203	0.000666351	0.000756409		140.833	0.223218	0.132728	1.68177	0.0926136	0.097388		notDEG	neither
ENSBTAG00000066451	1.24449	6.4229	13.4489	0.000685757	0.000777996		35.4213	2.02747	0.326182	6.21576	5.10777e-10	6.39752e-10		DEG	up_MII
NODE_90394_length_2536_cov_12.606344_g30549_i0.mrna1+NODE_228843_length_565_cov_40.149590_g129532_i0.mrna1+NODE_253268_length_437_cov_2.858333_g153741_i0.mrna1+NODE_262177_length_388_cov_20.511254_g162649_i0.mrna1	0.919912	8.07193	13.2976	0.00072888	0.000826449		113.536	1.74801	0.235236	7.43086	1.07897e-13	1.45341e-13		notDEG	neither
ENSBTAG00000012150	1.20576	6.20371	13.1328	0.00077914	0.000882937		30.8337	2.03491	0.31515	6.45697	1.06819e-10	1.35661e-10		DEG	up_MII
ENSBTAG00000056627	1.38157	8.82167	13.0701	0.00079923	0.00090519		198.829	2.14918	0.36777	5.84381	5.10217e-09	6.25337e-09		DEG	up_MII
ENSBTAG00000058034	-0.638815	9.47824	13.0609	0.000802198	0.000908037		267.608	0.153753	0.17606	0.8733	0.3825	0.392917		notDEG	neither
ENSBTAG00000065530	-0.93764	6.16794	12.9939	0.000824359	0.000932594		24.6582	-0.136042	0.242082	-0.561968	0.574138	0.583478		notDEG	neither
NODE_110701_length_2018_cov_15.617723_g39713_i0.mrna1+NODE_273475_length_322_cov_8.926531_g173947_i0.mrna1	0.787906	8.09723	12.9312	0.000845664	0.000956155		114.509	1.56782	0.173428	9.04022	1.56356e-19	2.29821e-19		notDEG	neither
LOC107133160	-0.696338	10.156	12.8122	0.000887711	0.00100313		424.691	0.0580404	0.189329	0.306559	0.759179	0.766852		notDEG	neither
ENSBTAG00000069645	0.655494	9.31704	12.6315	0.000955812	0.00107947		268.145	1.41906	0.185644	7.64401	2.10562e-14	2.87116e-14		notDEG	neither
ENSBTAG00000059088	0.699945	7.61137	12.3908	0.00105525	0.00119111		80.7402	1.46266	0.194049	7.53755	4.78865e-14	6.49865e-14		notDEG	neither
LOC100848568	0.67012	6.36847	12.3331	0.00108066	0.00121909		32.7882	1.4668	0.167309	8.76705	1.83413e-18	2.65298e-18		notDEG	neither
ENSBTAG00000061579	1.4578	6.13351	12.2756	0.00110667	0.00124774		29.4214	2.2567	0.401169	5.62531	1.85173e-08	2.25022e-08		DEG	up_MII
ENSBTAG00000064911	0.791022	6.33365	12.2409	0.00112266	0.00126505		32.6636	1.61348	0.214693	7.51529	5.67867e-14	7.70127e-14		notDEG	neither
ENSBTAG00000065361	0.552466	7.95257	12.1554	0.00116313	0.00130991		102.21	1.35601	0.151238	8.96602	3.0741e-19	4.50193e-19		notDEG	neither
ENSBTAG00000064101	0.774	7.26379	12.1324	0.00117426	0.0013217		62.8634	1.54505	0.20775	7.43707	1.02943e-13	1.38854e-13		notDEG	neither
LOC112445062	1.93259	8.35874	12.0076	0.00124885	0.00140487		151.261	2.75243	0.544563	5.05439	4.31768e-07	5.12228e-07		DEG	up_MII
ENSBTAG00000067495	0.531866	10.3476	11.9275	0.00127866	0.00143759		547.414	1.33704	0.157125	8.50936	1.74899e-17	2.49197e-17		notDEG	neither
ENSBTAG00000011677	-0.446798	12.1412	11.8881	0.00129986	0.00146061		1741.39	0.351692	0.138007	2.54836	0.010823	0.0116947		notDEG	neither
ENSBTAG00000067220	0.602106	7.27756	11.8092	0.00134339	0.00150868		63.5759	1.4262	0.164994	8.64392	5.43171e-18	7.79468e-18		notDEG	neither
ENSBTAG00000062183	0.685418	7.86104	11.7412	0.00138216	0.00155134		97.0202	1.48359	0.197894	7.49688	6.53534e-14	8.83907e-14		notDEG	neither
ENSBTAG00000061473	-0.823805	9.82782	11.7333	0.0013867	0.00155556		336.196	-0.0186761	0.238492	-0.078309	0.937582	0.94135		notDEG	neither
ENSBTAG00000056309	-0.668524	6.92355	11.6893	0.00141251	0.00158363		43.8018	0.107233	0.182406	0.587883	0.556611	0.56653		notDEG	neither
ENSBTAG00000068380	-1.35348	4.43016	11.6553	0.00143277	0.00160544		6.20173	-0.602067	0.35776	-1.68288	0.0923991	0.0972136		notDEG	neither
ENSBTAG00000070105	0.878743	6.84691	11.346	0.00163207	0.00182774		47.7358	1.70468	0.251328	6.7827	1.17947e-11	1.53201e-11		notDEG	neither
LOC101905293	1.98026	7.98196	11.3565	0.00163943	0.00183495		116.317	2.78283	0.630035	4.41695	1.00101e-05	1.15599e-05		DEG	up_MII
ENSBTAG00000023846	-0.466121	9.07913	11.33	0.00164316	0.00183809		206.972	0.322638	0.141507	2.28002	0.0226066	0.024205		notDEG	neither
ENSBTAG00000066517	-1.06495	6.81952	11.3067	0.00165942	0.00185524		39.2755	-0.273592	0.293059	-0.933574	0.350524	0.360626		notDEG	neither
ENSBTAG00000068353	2.31535	5.03403	11.2672	0.00168743	0.0018855		12.7275	3.10713	0.754919	4.11585	3.85763e-05	4.39898e-05		DEG	up_MII
NODE_208710_length_687_cov_12.059016_g110034_i0.mrna1	-2.3471	2.38831	12.1694	0.00175545	0.00196041		0.193673	-1.20814	2.98285	-0.405028	0.685457	0.694489		notDEG	neither
NODE_49635_length_4162_cov_19.513097_g16071_i0.mrna1+NODE_136961_length_1502_cov_10.385965_g16071_i1.mrna1	1.32379	6.06184	11.1617	0.00176456	0.00196949		27.7116	2.14574	0.391529	5.48041	4.24337e-08	5.125e-08		DEG	up_MII
ENSBTAG00000065007	1.07229	7.71953	11.1294	0.00178897	0.00199562		89.6202	1.8552	0.312018	5.94582	2.75075e-09	3.39639e-09		DEG	up_MII
ENSBTAG00000067450	0.785215	7.31741	11.0828	0.00182472	0.00203436		65.6611	1.56548	0.224817	6.96333	3.3232e-12	4.36758e-12		notDEG	neither
ENSBTAG00000069424	-0.534636	9.21877	11.064	0.00183941	0.0020496		227.119	0.251922	0.168787	1.49254	0.135557	0.141873		notDEG	neither
ENSBTAG00000015666	-0.467103	9.17542	10.8586	0.00200785	0.00223604		219.419	0.338712	0.133437	2.53837	0.011137	0.0120275		notDEG	neither
ENSBTAG00000005972	0.754591	6.19187	10.6162	0.0022279	0.00247972		28.7272	1.54185	0.210956	7.30885	2.69431e-13	3.61472e-13		notDEG	neither
ENSBTAG00000055586	0.740644	7.72356	10.5377	0.00230449	0.00256353		88.9347	1.54451	0.223997	6.89523	5.37768e-12	7.04455e-12		notDEG	neither
ENSBTAG00000066837	-0.517154	7.58958	10.4412	0.0024025	0.00267108		71.8035	0.308588	0.149872	2.05901	0.0394934	0.0420156		notDEG	neither
ENSBTAG00000067412	0.846521	5.97024	10.4199	0.00242472	0.00269429		24.6212	1.61714	0.250389	6.4585	1.05749e-10	1.34387e-10		notDEG	neither
ENSBTAG00000054839	-0.550183	8.07241	10.3485	0.00250083	0.00277731		100.3	0.247357	0.157874	1.5668	0.117161	0.122878		notDEG	neither
LOC101906632	-0.541251	9.01474	10.1386	0.00273965	0.00304085		193.335	0.226917	0.155271	1.46143	0.143898	0.150367		notDEG	neither
ENSBTAG00000069988	-0.786077	7.64553	10.1151	0.0027678	0.00307038		71.7864	-0.0258176	0.226136	-0.114168	0.909104	0.913216		notDEG	neither
ENSBTAG00000059018	-2.13378	2.64935	10.0792	0.00281141	0.00311703		0.582407	-1.68015	1.2861	-1.3064	0.191418	0.199294		notDEG	neither
ENSBTAG00000061500	1.11369	7.05948	9.86258	0.00309093	0.00342503		55.5583	1.88151	0.340736	5.5219	3.35348e-08	4.05787e-08		DEG	up_MII
ENSBTAG00000052472	0.93712	6.45643	9.84191	0.00311909	0.00345433		36.0981	1.75979	0.279032	6.30674	2.84966e-10	3.5872e-10		notDEG	neither
ENSBTAG00000059287	0.442487	10.3607	9.81526	0.00315581	0.00349306		548.379	1.24855	0.145343	8.59037	8.66922e-18	1.2405e-17		notDEG	neither
ENSBTAG00000059079	1.52394	5.99818	9.77859	0.00320707	0.00354783		26.9686	2.40209	0.490622	4.896	9.78067e-07	1.14874e-06		DEG	up_MII
LOC112446458	0.988299	5.75149	9.71127	0.00330351	0.00365249		21.0353	1.75479	0.299245	5.86406	4.51683e-09	5.54957e-09		notDEG	neither
LOC101902691	1.17972	6.88231	9.53312	0.00357385	0.00394921		49.6516	1.99788	0.368545	5.42099	5.92688e-08	7.14586e-08		DEG	up_MII
ENSBTAG00000015730	-1.15993	6.66754	9.50687	0.00361562	0.00399317		34.853	-0.417449	0.354459	-1.17771	0.238914	0.247456		notDEG	neither
ENSBTAG00000069828	-0.281468	10.6995	9.3447	0.00388549	0.00428885		650.556	0.508996	0.101694	5.00518	5.58106e-07	6.5937e-07		notDEG	neither
ENSBTAG00000069376	0.45372	7.42989	9.33254	0.00390656	0.00430972		69.7488	1.26365	0.133861	9.44001	3.7274e-21	5.6619e-21		notDEG	neither
LOC101902030	0.332494	12.1625	9.32373	0.00392192	0.00432428		1886.41	1.11214	0.106814	10.4119	2.18835e-25	3.49123e-25		notDEG	neither
LOC112441830	0.422381	9.60513	9.17875	0.00418388	0.00461057		322.576	1.22271	0.139386	8.7721	1.75371e-18	2.5385e-18		notDEG	neither
LOC132346591	0.555236	7.22386	9.05623	0.00441974	0.0048678		60.6782	1.34136	0.169343	7.92095	2.35701e-15	3.25616e-15		notDEG	neither
NODE_271590_length_334_cov_8.700389_g172062_i0.mrna1+NODE_175772_length_974_cov_24.028986_g81321_i0.mrna1+NODE_184976_length_879_cov_16.586035_g88885_i0.mrna1+NODE_227015_length_575_cov_12.526104_g127745_i0.mrna1	0.968765	6.1648	9.02714	0.00447778	0.00492901		28.4623	1.78755	0.300976	5.93917	2.86465e-09	3.53484e-09		notDEG	neither
ENSBTAG00000068261	-1.49533	9.06814	9.01839	0.0045234	0.00497649		185.061	-0.699361	0.4511	-1.55035	0.121059	0.126832		notDEG	neither
ENSBTAG00000058038	-0.436806	11.1392	8.97548	0.00458289	0.00503916		868.604	0.366285	0.151338	2.42031	0.0155071	0.0166929		notDEG	neither
LOC100335751	-0.422989	8.77094	8.69964	0.00519018	0.00570378		167.142	0.389768	0.142788	2.72969	0.00633934	0.00689088		notDEG	neither
ENSBTAG00000058986	-0.760961	6.91352	8.66228	0.00527878	0.00579795		43.9392	-0.00131792	0.255577	-0.00515665	0.995886	0.995886		notDEG	neither
ENSBTAG00000070003	0.379778	8.73472	8.63392	0.00534712	0.00586979		175.44	1.17887	0.127607	9.23828	2.50494e-20	3.72295e-20		notDEG	neither
ENSBTAG00000039129	-1.45239	6.11198	8.614	0.0053957	0.00591987		22.6803	-0.697337	0.469171	-1.48632	0.137195	0.143438		notDEG	neither
ENSBTAG00000045892	-0.802144	7.01511	8.57833	0.00548382	0.00601325		45.5652	0.00668861	0.247666	0.0270065	0.978455	0.979925		notDEG	neither
LOC112449280	-0.55525	7.26779	8.5538	0.00554533	0.00607737		56.9252	0.255888	0.179955	1.42196	0.155039	0.161755		notDEG	neither
ENSBTAG00000059477	-0.430902	6.77853	8.52396	0.00562112	0.00615705		40.4858	0.361794	0.130468	2.77305	0.00555339	0.00605631		notDEG	neither
ENSBTAG00000066713	1.3158	5.92437	8.50869	0.00566034	0.00619661		24.3718	2.13004	0.440084	4.84007	1.29795e-06	1.51997e-06		DEG	up_MII
ENSBTAG00000040169	0.385008	9.85994	8.10826	0.00679986	0.00744002		382.056	1.17762	0.126233	9.32888	1.06995e-20	1.60574e-20		notDEG	neither
NODE_134417_length_1546_cov_9.974813_g52581_i0.mrna1+NODE_122247_length_1771_cov_12.038371_g45675_i0.mrna1+NODE_162252_length_1130_cov_49.618234_g70939_i0.mrna1	0.752828	8.65824	8.07381	0.00690871	0.00755498		170.997	1.56787	0.261508	5.99551	2.02848e-09	2.50924e-09		notDEG	neither
NODE_104998_length_2150_cov_16.383985_g13951_i4.mrna1	-1.60079	2.30719	9.98776	0.00692812	0.00757207		0.0979504	-0.675067	2.98304	-0.226302	0.820967	0.828008		notDEG	neither
ENSBTAG00000058043	0.984224	5.87709	8.01909	0.00708543	0.00773976		22.9699	1.80347	0.316634	5.69576	1.22825e-08	1.49712e-08		notDEG	neither
ENSBTAG00000069271	-0.372176	8.61668	7.95072	0.00731302	0.00798402		150.731	0.433275	0.130145	3.32916	0.000871087	0.000968466		notDEG	neither
LOC132342442	-1.57929	4.19632	7.92315	0.00740701	0.00808221		3.62124	-0.0612512	0.485897	-0.126058	0.899686	0.904209		notDEG	neither
ENSBTAG00000049752	-2.6849	6.66854	7.77626	0.00796888	0.00869056		12.2162	-2.80457	0.804074	-3.48795	0.000486738	0.000545397		DEG	up_BL
NODE_90977_length_2519_cov_20.646601_g30812_i0.mrna1	2.88367	4.26187	7.50892	0.00901641	0.00982759		0.212704	-0.597917	2.98304	-0.200439	0.841137	0.846643		notDEG	neither
NODE_125382_length_1710_cov_65.290876_g47352_i0.mrna1	-0.786489	7.29328	7.41741	0.00937999	0.0102183		56.8962	0.0493762	0.283471	0.174185	0.86172	0.866925		notDEG	neither
ENSBTAG00000051564	-1.77145	3.48675	7.344	0.00971011	0.0105722		2.41715	-1.10754	0.780032	-1.41987	0.155647	0.162282		notDEG	neither
ENSBTAG00000060839	1.08796	6.3428	7.06008	0.0111086	0.0120882		32.7049	1.85861	0.3954	4.70057	2.59433e-06	3.02571e-06		notDEG	neither
ENSBTAG00000020185	1.18709	6.22239	6.87608	0.0121288	0.0131912		30.9096	1.97919	0.446823	4.42948	9.44616e-06	1.09213e-05		notDEG	neither
ENSBTAG00000005448	0.832901	6.9291	6.84599	0.012305	0.0133756		50.0566	1.59423	0.313303	5.08844	3.61024e-07	4.29576e-07		notDEG	neither
ENSBTAG00000065989	-1.33135	4.80152	6.83829	0.0123505	0.0134177		8.21799	-0.526358	0.490231	-1.07369	0.28296	0.292017		notDEG	neither
LOC112442271	-0.314449	8.30957	6.81172	0.012509	0.0135825		121.609	0.490898	0.107686	4.55861	5.14943e-06	5.98819e-06		notDEG	neither
ENSBTAG00000056280	0.843593	6.21877	6.77076	0.0127575	0.0138449		29.6821	1.68861	0.295604	5.71241	1.11387e-08	1.35853e-08		notDEG	neither
ENSBTAG00000038240	-0.465389	10.0874	6.71086	0.0131306	0.014242		413.51	0.303849	0.176174	1.72471	0.0845802	0.0892221		notDEG	neither
NODE_23980_length_6211_cov_19.101076_g8254_i0.mrna1	0.904949	6.42906	6.62303	0.0136988	0.0148503		35.1218	1.70858	0.339827	5.02779	4.96163e-07	5.86881e-07		notDEG	neither
ENSBTAG00000051883	-0.306393	10.2301	6.48011	0.0146807	0.0159061		464.499	0.501622	0.112891	4.44343	8.85363e-06	1.02421e-05		notDEG	neither
ENSBTAG00000059444	-1.88602	2.59401	6.38959	0.0153413	0.0166128		0.48518	-1.36766	1.98322	-0.689617	0.490435	0.50096		notDEG	neither
NODE_182854_length_900_cov_17.742406_g82705_i1.mrna1	-1.57575	2.86084	6.37041	0.0154854	0.0167598		0.932514	-0.945907	0.865775	-1.09256	0.274589	0.283671		notDEG	neither
ENSBTAG00000013836	0.482465	6.81733	6.32583	0.0158258	0.0171189		44.9258	1.27505	0.182028	7.00467	2.47575e-12	3.26237e-12		notDEG	neither
ENSBTAG00000065787	0.46294	6.91226	6.25238	0.0164043	0.0177351		48.5534	1.28656	0.17983	7.15431	8.40937e-13	1.11697e-12		notDEG	neither
LOC101905672	0.398182	7.05705	5.83091	0.0201951	0.0218216		52.937	1.18031	0.152219	7.75407	8.89905e-15	1.22011e-14		notDEG	neither
ENSBTAG00000065215	0.546786	7.19113	5.81125	0.0203935	0.0220241		58.785	1.30941	0.218838	5.98345	2.18464e-09	2.70073e-09		notDEG	neither
ENSBTAG00000056715	-0.920454	8.13142	5.73219	0.0212128	0.0228965		100.698	-0.18491	0.362593	-0.509966	0.610076	0.619056		notDEG	neither
ENSBTAG00000063445	0.544621	6.01635	5.71184	0.0214294	0.0231179		25.0361	1.33328	0.217633	6.12626	8.99674e-10	1.11983e-09		notDEG	neither
ENSBTAG00000048553	-0.362422	8.48902	5.51908	0.0236034	0.0254494		136.981	0.44964	0.14329	3.13797	0.00170121	0.00188093		notDEG	neither
ENSBTAG00000058002	-0.368172	7.92181	5.46992	0.0241952	0.0260734		92.096	0.424273	0.150986	2.81002	0.00495384	0.00540837		notDEG	neither
NODE_264284_length_376_cov_19.113712_g164756_i0.mrna1+NODE_151693_length_1273_cov_10.511706_g28472_i1.mrna1	-0.577429	6.96497	5.42834	0.0247082	0.0266119		44.8537	0.23726	0.222662	1.06556	0.286622	0.295644		notDEG	neither
ENSBTAG00000057331	0.448288	7.73501	5.4165	0.0248565	0.0267572		86.2571	1.2351	0.182	6.78626	1.15074e-11	1.49664e-11		notDEG	neither
ENSBTAG00000060098	0.526797	6.59802	5.13605	0.0286638	0.0308391		38.5201	1.36799	0.218072	6.27312	3.53884e-10	4.44356e-10		notDEG	neither
ENSBTAG00000056649	0.44325	6.09035	5.07829	0.0295237	0.0317471		26.0302	1.21288	0.183401	6.61324	3.75997e-11	4.81498e-11		notDEG	neither
NODE_54097_length_3926_cov_18.123149_g13951_i1.mrna1	-1.41703	2.34174	7.10621	0.029541	0.0317486		0.150778	-0.636492	2.98304	-0.213371	0.831038	0.837321		notDEG	neither
ENSBTAG00000060668	-0.2733	11.2597	5.06704	0.0296945	0.0318964		949.512	0.509294	0.110791	4.59688	4.2887e-06	4.99017e-06		notDEG	neither
LOC100848049	0.945612	6.12365	5.01416	0.0305114	0.0327564		27.7004	1.74309	0.4113	4.238	2.25521e-05	2.59388e-05		notDEG	neither
ENSBTAG00000038322	0.609696	6.48948	4.98935	0.0309029	0.0331589		36.2602	1.41916	0.267723	5.30084	1.15269e-07	1.38475e-07		notDEG	neither
LOC101905265	-0.301774	7.90891	4.93233	0.0318239	0.0341287		91.7744	0.491218	0.118856	4.13288	3.58247e-05	4.08986e-05		notDEG	neither
ENSBTAG00000052626	0.38555	8.96085	4.86416	0.0329642	0.0353327		206.468	1.19753	0.180723	6.62631	3.44181e-11	4.4132e-11		notDEG	neither
ENSBTAG00000058768	0.72856	6.94768	4.85316	0.0331524	0.0355153		50.2083	1.56874	0.309605	5.0669	4.04354e-07	4.80561e-07		notDEG	neither
LOC132346868	0.461716	8.90837	4.82039	0.0337197	0.0361037		197.793	1.25404	0.182703	6.8638	6.70522e-12	8.75489e-12		notDEG	neither
ENSBTAG00000056618	0.393627	7.49321	4.80503	0.0339892	0.0363728		72.7991	1.19418	0.173632	6.87767	6.0839e-12	7.96444e-12		notDEG	neither
ENSBTAG00000058509	-0.602816	8.19598	4.67101	0.036443	0.0389778		108.964	0.179259	0.269504	0.665143	0.505959	0.515763		notDEG	neither
ENSBTAG00000065011	-0.623184	8.28832	4.53988	0.0390316	0.0417242		114.38	0.216362	0.273873	0.790009	0.429523	0.44009		notDEG	neither
ENSBTAG00000059034	-0.586679	7.20963	4.51029	0.0396429	0.0423549		53.4001	0.148029	0.257221	0.575493	0.564958	0.574441		notDEG	neither
ENSBTAG00000067438	-0.256714	9.66698	4.49119	0.0400432	0.0427369		315.127	0.542962	0.11178	4.85739	1.1894e-06	1.3945e-06		notDEG	neither
ENSBTAG00000062098	1.39781	8.9317	4.49569	0.0400306	0.0427369		219.113	2.21555	0.717144	3.08941	0.00200554	0.0022113		notDEG	neither
LOC132342076	-0.4811	8.97021	4.36527	0.0427944	0.0456489		189.265	0.275287	0.222598	1.2367	0.216198	0.224393		notDEG	neither
LOC112445101	-1.6822	7.12086	4.36331	0.0429229	0.0457615		46.9208	-0.840085	0.894097	-0.93959	0.347428	0.35781		notDEG	neither
ENSBTAG00000060963	0.539156	7.81803	4.31901	0.0438563	0.0467317		91.2079	1.31384	0.225724	5.82057	5.86458e-09	7.17899e-09		notDEG	neither
ENSBTAG00000067803	-0.497635	6.9903	4.30758	0.044123	0.0469909		46.0373	0.280967	0.216524	1.29763	0.194416	0.20231		notDEG	neither
LOC107132255	0.456872	6.78816	4.26125	0.0452231	0.0481368		44.4025	1.28251	0.21049	6.09297	1.10837e-09	1.37703e-09		notDEG	neither
ENSBTAG00000065961	0.509827	7.23329	4.21782	0.0462813	0.049237		60.5865	1.30462	0.240467	5.42536	5.78364e-08	6.97737e-08		notDEG	neither
ENSBTAG00000068821	0.242557	10.0543	4.17292	0.0474039	0.0504045		433.087	1.03499	0.114194	9.06342	1.2642e-19	1.86367e-19		notDEG	neither
ENSBTAG00000059763	-1.01374	6.0286	4.04132	0.05087	0.0540612		22.1279	-0.154983	0.474961	-0.326308	0.744191	0.752473		notDEG	neither
ENSBTAG00000038088	-0.387189	6.6465	4.02949	0.0511949	0.0543776		36.6007	0.41055	0.177121	2.3179	0.0204545	0.0219477		notDEG	neither
LOC132346092	-0.5587	6.66783	3.78144	0.0585618	0.0621694		36.7938	0.254905	0.277679	0.917983	0.358628	0.368774		notDEG	neither
LOC104970180	0.476438	6.92253	3.51921	0.0676445	0.0717735		47.8382	1.25022	0.243337	5.13782	2.77943e-07	3.31311e-07		notDEG	neither
ENSBTAG00000038755	-0.17967	11.257	3.51405	0.067838	0.0719407		964.858	0.612071	0.100869	6.06799	1.29521e-09	1.60615e-09		notDEG	neither
ENSBTAG00000061820	-0.485885	8.61739	3.46115	0.0698599	0.0740455		149.7	0.357798	0.261434	1.3686	0.171125	0.178259		notDEG	neither
ENSBTAG00000040518	-0.33754	11.549	3.29707	0.0765693	0.0811139		1148.74	0.433451	0.177346	2.44409	0.0145219	0.0156492		notDEG	neither
NODE_118567_length_1844_cov_9.278438_g43762_i0.mrna1+NODE_199649_length_754_cov_9.971935_g43762_i1.mrna1	-0.412802	9.82098	3.25895	0.0782288	0.082828		344.448	0.382011	0.190678	2.00343	0.045131	0.0479367		notDEG	neither
ENSBTAG00000067147	-0.424322	8.13096	3.19747	0.0809904	0.0857066		105.745	0.39056	0.229153	1.70437	0.0883127	0.0930122		notDEG	neither
ENSBTAG00000064298	-0.253501	9.0313	3.16289	0.0825916	0.0873548		201.915	0.546786	0.130068	4.20384	2.62425e-05	3.01142e-05		notDEG	neither
ENSBTAG00000038112	-0.482445	8.02559	3.15146	0.0831286	0.0878763		98.4696	0.300406	0.26754	1.12284	0.261504	0.270433		notDEG	neither
ENSBTAG00000063834	-0.367086	8.24658	2.94875	0.0933338	0.0986122		114.033	0.400262	0.194769	2.05506	0.0398735	0.0423974		notDEG	neither
ENSBTAG00000066977	-0.254084	8.6552	2.9451	0.0935297	0.0987669		156.322	0.55671	0.146378	3.80323	0.000142824	0.000161577		notDEG	neither
ENSBTAG00000058123	0.295008	7.72017	2.91026	0.0954262	0.100716		84.0877	1.07988	0.148103	7.2914	3.06756e-13	4.10995e-13		notDEG	neither
NODE_165968_length_1085_cov_7.300595_g73732_i0.mrna1+NODE_166579_length_1078_cov_6.145854_g74191_i0.mrna1+NODE_222990_length_598_cov_16.990403_g123808_i0.mrna1+NODE_165317_length_1092_cov_18.073892_g73247_i0.mrna1	-0.920941	3.10557	2.85769	0.0983705	0.103769		1.50063	-0.206567	0.624831	-0.330597	0.740949	0.749573		notDEG	neither
ENSBTAG00000055574	-0.207726	7.47774	2.67951	0.109143	0.115072		68.0003	0.580151	0.110203	5.26439	1.40659e-07	1.6847e-07		notDEG	neither
ENSBTAG00000060087	-0.39259	7.51552	2.59259	0.11488	0.121056		68.5397	0.412623	0.233571	1.76659	0.0772977	0.0817556		notDEG	neither
LOC104969719	-0.272967	7.62596	2.57769	0.115897	0.122064		75.2619	0.53449	0.163653	3.266	0.00109076	0.00121001		notDEG	neither
LOC104970450	0.274318	10.5346	2.54132	0.118424	0.12466		600.592	1.03997	0.165615	6.27945	3.39779e-10	4.26913e-10		notDEG	neither
ENSBTAG00000064739	0.36403	6.85996	2.49642	0.121631	0.127969		45.5585	1.12836	0.221621	5.09139	3.55456e-07	4.23202e-07		notDEG	neither
ENSBTAG00000049688	1.24507	5.56846	2.47208	0.123513	0.12988		10.4571	2.98237	0.728517	4.09375	4.24456e-05	4.83468e-05		notDEG	neither
ENSBTAG00000055530	-0.510157	7.97307	2.36752	0.131407	0.138109		92.4716	0.263245	0.312959	0.841148	0.400265	0.410809		notDEG	neither
ENSBTAG00000069120	-0.256395	6.61192	2.30568	0.136417	0.143299		36.358	0.558109	0.156777	3.55989	0.000371016	0.000416898		notDEG	neither
ENSBTAG00000056171	-0.173542	9.30643	2.26786	0.13959	0.146555		247.408	0.621251	0.106272	5.84588	5.03884e-09	6.17954e-09		notDEG	neither
ENSBTAG00000056598	0.330415	9.14437	2.14339	0.150654	0.158087		229.82	1.11177	0.220566	5.04054	4.64221e-07	5.49425e-07		notDEG	neither
ENSBTAG00000067998	0.991058	2.66376	2.09902	0.154842	0.162397		0.678241	1.80802	1.40584	1.28608	0.198416	0.206365		notDEG	neither
ENSBTAG00000065164	-0.377711	7.6786	2.08186	0.156499	0.164049		77.6192	0.445086	0.255971	1.73881	0.0820678	0.0866175		notDEG	neither
ENSBTAG00000068457	0.341902	6.96978	1.96811	0.168021	0.176035		49.5698	1.13659	0.231121	4.91774	8.75471e-07	1.02945e-06		notDEG	neither
LOC132343672	0.190292	6.97473	1.95411	0.169507	0.177499		49.1966	0.988183	0.117911	8.38078	5.25792e-17	7.44903e-17		notDEG	neither
LOC101904351	-0.385779	6.29049	1.85239	0.180786	0.18921		27.9195	0.409215	0.262239	1.56047	0.118649	0.124373		notDEG	neither
NODE_231266_length_552_cov_11.726316_g131908_i0.mrna1+NODE_204344_length_718_cov_20.374415_g105953_i0.mrna1	-0.642711	4.33901	1.81858	0.184731	0.193238		5.9408	0.18993	0.465751	0.407793	0.683426	0.692783		notDEG	neither
ENSBTAG00000064690	0.219196	7.7439	1.8111	0.185619	0.194065		85.3565	1.02192	0.147156	6.94445	3.79941e-12	4.98688e-12		notDEG	neither
ENSBTAG00000064712	-0.400704	7.30181	1.77165	0.190381	0.198939		58.6352	0.36088	0.287317	1.25603	0.209103	0.217255		notDEG	neither
ENSBTAG00000011094	0.272046	8.45029	1.76198	0.191571	0.200078		141	1.05993	0.187973	5.63875	1.7129e-08	2.08405e-08		notDEG	neither
ENSBTAG00000059077	0.578164	7.18253	1.75395	0.192565	0.201012		44.535	0.700197	0.365308	1.91673	0.0552725	0.0585841		notDEG	neither
ENSBTAG00000061518	0.562919	6.84757	1.71082	0.198015	0.206593		46.2246	1.4225	0.41989	3.3878	0.000704557	0.000785943		notDEG	neither
ENSBTAG00000045912	0.14389	9.55444	1.62617	0.209264	0.218215		302.513	0.940768	0.102325	9.19395	3.7868e-20	5.61143e-20		notDEG	neither
ENSBTAG00000067699	-0.464298	6.87954	1.60502	0.212195	0.221156		42.6624	0.293731	0.349368	0.840749	0.400489	0.410809		notDEG	neither
ENSBTAG00000059729	0.280223	9.50307	1.56676	0.217626	0.226698		301.952	1.12993	0.235954	4.78875	1.67823e-06	1.96416e-06		notDEG	neither
ENSBTAG00000068985	0.165458	7.49497	1.50456	0.226825	0.236157		71.3258	0.971984	0.118718	8.18736	2.67028e-16	3.73802e-16		notDEG	neither
LOC132344823	-0.404954	6.80369	1.40722	0.242206	0.252041		40.4932	0.352139	0.32356	1.08833	0.276451	0.285447		notDEG	neither
ENSBTAG00000055626	-0.303813	6.09583	1.39378	0.244432	0.254224		24.7882	0.479276	0.227011	2.11125	0.034751	0.0370097		notDEG	neither
ENSBTAG00000006819	-0.139995	11.1445	1.36883	0.24863	0.258456		895.315	0.654237	0.124318	5.26263	1.42011e-07	1.69988e-07		notDEG	neither
ENSBTAG00000067882	-0.329167	7.33084	1.29921	0.260837	0.271005		60.0076	0.471082	0.270304	1.74279	0.081371	0.0859274		notDEG	neither
ENSBTAG00000069422	-0.424187	6.68354	1.25736	0.268541	0.278864		38.6148	0.294348	0.371695	0.791907	0.428415	0.43918		notDEG	neither
ENSBTAG00000061831	0.321728	6.58942	1.22317	0.275054	0.285479		37.4926	1.12774	0.275912	4.08734	4.36353e-05	4.96737e-05		notDEG	neither
ENSBTAG00000061545	-0.225644	8.15957	1.19232	0.281105	0.291608		109.076	0.565788	0.190938	2.96319	0.00304465	0.00334409		notDEG	neither
NODE_130362_length_1616_cov_18.803769_g11638_i13.mrna1	0.409555	6.5156	1.17413	0.284755	0.295241		35.5474	1.21217	0.358903	3.37743	0.000731656	0.000815262		notDEG	neither
ENSBTAG00000053782	0.362689	6.5139	1.16472	0.286667	0.29707		35.6144	1.16242	0.326955	3.55528	0.000377573	0.000424027		notDEG	neither
ENSBTAG00000067257	-0.198464	8.74247	1.16126	0.287374	0.297648		164.921	0.587288	0.169866	3.45737	0.000545477	0.000609848		notDEG	neither
ENSBTAG00000067212	0.69022	5.52605	1.15858	0.287962	0.298102		17.5589	1.57646	0.669785	2.35368	0.0185888	0.0199565		notDEG	neither
ENSBTAG00000049127	0.169734	9.97935	1.01618	0.319216	0.330286		411.577	0.969735	0.176949	5.48032	4.24562e-08	5.125e-08		notDEG	neither
ENSBTAG00000021397	0.553859	4.06033	1.00388	0.322129	0.333128		4.91663	1.37976	0.578985	2.38307	0.017169	0.0184521		notDEG	neither
ENSBTAG00000068057	-0.198206	6.55851	0.991493	0.325098	0.336024		34.7322	0.587354	0.177663	3.306	0.000946392	0.00105161		notDEG	neither
ENSBTAG00000038770	-0.286802	7.51167	0.989284	0.325631	0.336401		68.9796	0.470133	0.281928	1.66756	0.0954028	0.100268		notDEG	neither
LOC132343653	-0.294291	6.33253	0.967184	0.331033	0.341805		29.1794	0.525792	0.280986	1.87124	0.0613123	0.064917		notDEG	neither
ENSBTAG00000033377	0.183583	6.43549	0.95228	0.334744	0.345459		32.9128	0.98382	0.152494	6.45152	1.10737e-10	1.40459e-10		notDEG	neither
ENSBTAG00000056547	-0.142927	7.20914	0.914416	0.344435	0.355276		56.5516	0.664464	0.131356	5.05851	4.22548e-07	5.01588e-07		notDEG	neither
ENSBTAG00000063524	-0.153388	6.91815	0.911482	0.345201	0.355883		45.5628	0.65273	0.133062	4.90548	9.32004e-07	1.09528e-06		notDEG	neither
ENSBTAG00000005997	-0.116491	12.6033	0.88749	0.351562	0.362254		2458.92	0.682896	0.121904	5.60194	2.11971e-08	2.57118e-08		notDEG	neither
ENSBTAG00000054222	0.221837	9.49846	0.87618	0.354618	0.365214		296.429	1.03272	0.244151	4.22983	2.33866e-05	2.68831e-05		notDEG	neither
LOC112449307	-0.154322	6.60913	0.867739	0.356923	0.367399		36.7838	0.649668	0.156689	4.14623	3.37997e-05	3.86309e-05		notDEG	neither
ENSBTAG00000065035	0.435443	6.58129	0.837328	0.365402	0.375933		37.7411	1.28847	0.46638	2.7627	0.00573253	0.00624147		notDEG	neither
NODE_161670_length_1138_cov_10.537229_g6553_i13.mrna1+NODE_222578_length_601_cov_3.578244_g123402_i0.mrna1	-0.309447	4.88681	0.836211	0.365719	0.376066		9.53317	0.500434	0.306423	1.63315	0.102437	0.107549		notDEG	neither
ENSBTAG00000038635	0.0977156	9.83853	0.80684	0.374193	0.384582		369.149	0.903862	0.107898	8.377	5.42939e-17	7.6865e-17		notDEG	neither
ENSBTAG00000064991	0.152528	6.99763	0.791243	0.378807	0.389124		49.7066	0.963575	0.144681	6.65999	2.73849e-11	3.52722e-11		notDEG	neither
ENSBTAG00000001219	-0.696513	11.9344	0.751014	0.391161	0.401608		1490.07	0.0159968	0.88043	0.0181693	0.985504	0.986491		notDEG	neither
ENSBTAG00000067889	0.205765	6.22127	0.734795	0.396213	0.406586		28.3756	0.978093	0.210551	4.64539	3.39429e-06	3.95407e-06		notDEG	neither
ENSBTAG00000069011	0.261359	7.39517	0.734046	0.396452	0.406623		66.1143	1.09749	0.290114	3.78297	0.000154969	0.000175019		notDEG	neither
ENSBTAG00000047206	0.171121	12.1916	0.721611	0.400447	0.41051		1918.18	0.991531	0.210569	4.70882	2.4915e-06	2.90918e-06		notDEG	neither
ENSBTAG00000058264	-0.130155	7.36533	0.695479	0.40904	0.419103		63.4079	0.68502	0.144662	4.73532	2.18707e-06	2.55819e-06		notDEG	neither
LOC132342822	-0.100013	10.7004	0.686803	0.411954	0.421873		659.771	0.708994	0.120858	5.86636	4.45461e-09	5.47986e-09		notDEG	neither
ENSBTAG00000034090	0.143559	9.03883	0.637074	0.429276	0.439387		214.83	0.962704	0.194071	4.96058	7.02831e-07	8.28396e-07		notDEG	neither
LOC132346115	-0.192315	5.89011	0.61371	0.437804	0.447886		21.244	0.589402	0.203599	2.89492	0.00379255	0.00415414		notDEG	neither
LOC100848307	0.208793	6.83777	0.598492	0.4435	0.453482		44.5302	0.977616	0.262183	3.72875	0.00019243	0.00021708		notDEG	neither
ENSBTAG00000067860	0.11328	10.4828	0.56705	0.455647	0.465664		576.333	0.889095	0.152532	5.8289	5.57925e-09	6.83389e-09		notDEG	neither
ENSBTAG00000067311	0.636013	4.90992	0.533084	0.469434	0.479508		10.4812	1.47481	1.3254	1.11273	0.265826	0.274761		notDEG	neither
ENSBTAG00000033749	0.122133	9.66179	0.520777	0.474521	0.484458		325.031	0.911394	0.165966	5.49145	3.9865e-08	4.82095e-08		notDEG	neither
ENSBTAG00000064408	-0.144432	6.5035	0.512768	0.477918	0.487676		33.9754	0.684266	0.194944	3.51007	0.000447991	0.000502544		notDEG	neither
ENSBTAG00000067735	-0.17747	6.60481	0.512177	0.47817	0.487685		36.7495	0.607955	0.250484	2.42713	0.015219	0.0163916		notDEG	neither
ENSBTAG00000063971	0.143061	6.88869	0.414469	0.523221	0.53336		45.5522	0.933943	0.197596	4.72653	2.28385e-06	2.66983e-06		notDEG	neither
NODE_159499_length_1166_cov_12.725436_g42292_i2.mrna1+NODE_118309_length_1849_cov_19.139955_g42292_i1.mrna1+NODE_68792_length_3268_cov_8.640238_g21534_i1.mrna1	0.279007	4.88704	0.371071	0.545713	0.556004		10.0626	1.12025	0.449801	2.49054	0.0127548	0.0137598		notDEG	neither
ENSBTAG00000064356	0.150486	6.48121	0.362672	0.550274	0.560325		34.8837	0.912473	0.247382	3.68852	0.000225562	0.000254314		notDEG	neither
ENSBTAG00000063677	-0.148342	6.46566	0.362232	0.550515	0.560325		32.9307	0.648458	0.230634	2.81163	0.00492916	0.00538437		notDEG	neither
ENSBTAG00000069658	-0.13737	9.37139	0.341277	0.562228	0.571956		256.737	0.689206	0.221899	3.10594	0.00189676	0.00209482		notDEG	neither
ENSBTAG00000068112	0.0968873	10.4778	0.269044	0.606704	0.616888		569.385	0.886968	0.175222	5.06197	4.14936e-07	4.92844e-07		notDEG	neither
ENSBTAG00000067014	0.162055	7.40603	0.257219	0.614698	0.624698		65.4249	0.936448	0.302919	3.09142	0.00199203	0.00219761		notDEG	neither
ENSBTAG00000023845	-0.0717782	8.58914	0.230206	0.633868	0.643853		150.901	0.717575	0.136677	5.25016	1.51964e-07	1.81684e-07		notDEG	neither
ENSBTAG00000064409	-0.0624846	9.32745	0.227556	0.635823	0.64551		255.251	0.747695	0.134514	5.55851	2.72089e-08	3.2984e-08		notDEG	neither
ENSBTAG00000061949	-0.121661	7.36716	0.220731	0.640921	0.650356		63.5577	0.697625	0.254993	2.73586	0.00622183	0.00676684		notDEG	neither
ENSBTAG00000068640	-0.106332	6.59663	0.216351	0.644245	0.653397		36.0942	0.715763	0.20871	3.42947	0.000604758	0.000674993		notDEG	neither
ENSBTAG00000069942	0.0732144	7.03953	0.188329	0.666539	0.675665		51.1342	0.885479	0.159332	5.55745	2.7374e-08	3.31641e-08		notDEG	neither
ENSBTAG00000069891	-0.0810519	8.13121	0.186549	0.668021	0.676824		109.344	0.70056	0.182304	3.8428	0.000121637	0.000137763		notDEG	neither
ENSBTAG00000067554	-0.149057	7.21069	0.182386	0.671519	0.680023		55.8951	0.650188	0.335078	1.94041	0.0523301	0.0555244		notDEG	neither
NODE_106045_length_2126_cov_9.988775_g37452_i0.mrna1+NODE_124047_length_1736_cov_5.443038_g37452_i1.mrna1	-0.0871166	7.51365	0.168802	0.683274	0.691577		69.7659	0.677083	0.178543	3.79227	0.000149276	0.000168685		notDEG	neither
ENSBTAG00000068230	-0.0698436	8.94222	0.167094	0.684791	0.692762		193.765	0.709874	0.169309	4.19276	2.75577e-05	3.1569e-05		notDEG	neither
ENSBTAG00000067605	0.0965275	8.14207	0.164735	0.686901	0.694545		111.244	0.900266	0.226248	3.97911	6.91726e-05	7.85213e-05		notDEG	neither
NODE_243637_length_488_cov_3.401460_g144134_i0.mrna1+NODE_146763_length_1345_cov_11.630126_g60221_i0.mrna1	0.12853	7.3177	0.132349	0.71784	0.725461		61.4244	0.94916	0.328892	2.88593	0.00390257	0.00427231		notDEG	neither
LOC132344272	-0.240384	5.809	0.118067	0.732883	0.74029		20.5502	0.541547	0.781677	0.692802	0.488434	0.499171		notDEG	neither
LOC132346013	0.118423	6.12884	0.104614	0.747972	0.755149		25.8477	0.965565	0.342824	2.81651	0.0048549	0.00530615		notDEG	neither
ENSBTAG00000056974	0.0887301	6.66936	0.10144	0.751692	0.758522		38.5627	0.860976	0.261473	3.29279	0.000992002	0.00110167		notDEG	neither
ENSBTAG00000062207	0.0408878	7.28127	0.0869893	0.769498	0.776098		60.7232	0.849003	0.131313	6.46548	1.00975e-10	1.28403e-10		notDEG	neither
ENSBTAG00000064808	-0.0471081	7.40751	0.0814195	0.77679	0.783057		65.9423	0.755855	0.151481	4.98977	6.04515e-07	7.13778e-07		notDEG	neither
ENSBTAG00000062446	-0.0884652	7.99587	0.0694824	0.793385	0.799383		97.5472	0.676277	0.319453	2.11698	0.0342612	0.0365075		notDEG	neither
ENSBTAG00000059943	0.046437	7.4601	0.0673274	0.79654	0.802158		69.236	0.864273	0.177287	4.87498	1.08821e-06	1.27735e-06		notDEG	neither
ENSBTAG00000061738	0.168767	7.21094	0.0550872	0.815596	0.820935		39.3341	3.19481	0.489525	6.52634	6.73945e-11	8.59194e-11		notDEG	neither
LOC112445944	-0.047174	6.24058	0.0510064	0.82242	0.827387		28.0641	0.708856	0.198151	3.57736	0.000347085	0.000390227		notDEG	neither
LOC132342185	-0.0558659	8.87909	0.0389831	0.844438	0.84911		183.229	0.707036	0.273985	2.58056	0.00986391	0.0106641		notDEG	neither
ENSBTAG00000031355	-0.0482026	6.60893	0.0338686	0.854875	0.859173		37.4211	0.746337	0.256572	2.90888	0.00362732	0.00397751		notDEG	neither
ENSBTAG00000015557	0.059669	5.76182	0.0307801	0.861578	0.865474		19.8843	0.79854	0.331166	2.4113	0.0158959	0.0171022		notDEG	neither
LOC101910153	0.0378778	7.30728	0.0268378	0.870659	0.874158		60.7911	0.802763	0.205852	3.89972	9.63056e-05	0.000109197		notDEG	neither
ENSBTAG00000069806	0.0422714	8.10885	0.0265117	0.87144	0.874502		108.164	0.802635	0.251919	3.18608	0.00144213	0.00159537		notDEG	neither
ENSBTAG00000066121	0.0573234	7.03868	0.0262217	0.872139	0.874765		49.9665	0.886799	0.334561	2.65063	0.00803407	0.00870938		notDEG	neither
ENSBTAG00000064711	-0.0630331	6.2827	0.00838777	0.927471	0.929796		22.9967	1.80203	0.632687	2.84822	0.00439649	0.00480776		notDEG	neither
ENSBTAG00000058812	0.0246494	7.34393	0.0054317	0.9416	0.943255		64.4665	0.776546	0.335855	2.31214	0.0207698	0.0222621		notDEG	neither
ENSBTAG00000011985	0.0401275	7.19962	0.00538806	0.941839	0.943255		55.9206	0.844429	0.518322	1.62916	0.103279	0.108376		notDEG	neither
ENSBTAG00000064756	0.00808635	7.24189	0.00143747	0.969936	0.970908		58.8616	0.804426	0.206362	3.89813	9.69373e-05	0.000109851		notDEG	neither
[truncated: 2 more rows]
