# Supplementary material for: Identification of novel cattle (Bos taurus) genes and biological insights of their function in pre-implantation embryo development
Source: BMC Genomics. 2024 Aug 9;25:775. doi: 10.1186/s12864-024-10685-5 (PMC11313146; doi:10.1186/s12864-024-10685-5)
Supplement: Supplementary file 9 — Addditional file 9: Table S9. Summary of differentially expressed genes (Eight-cell vs. Blastocyst). Summary of DESeq2 and EdgeR output tables for differentially expressed potential gene loci and reference novel gene loci. [file 12864_2024_10685_MOESM9_ESM.xlsx]

## Sheet: Sheet1
Summary of differentially expressed genes ( Eight-cell vs. Blastocyst ). Summary of DESeq2 and EdgeR output tables for differentially expressed potential gene loci and reference novel gene loci.
			edger						DESeq2
Gene IDs	logFC	logCPM	F	PValue	FDR		baseMean	log2FoldChange	lfcSE	stat	pvalue	padj		result	direction
ENSBTAG00000063848	-6.53857	5.96697	63.9392	1.31949e-10	1.31883e-07		36.9946	-7.31456	0.916699	-7.97923	1.47244e-15	1.47097e-12		DEG	up_8c
ENSBTAG00000058665	-6.85644	4.86824	64.1447	1.25936e-10	1.31883e-07		15.0551	-7.39099	1.28311	-5.76023	8.40018e-09	6.77584e-07		DEG	up_8c
ENSBTAG00000062339	-2.55297	8.14933	41.8661	3.50065e-08	1.1663e-05		152.027	-2.90689	0.427678	-6.79692	1.06878e-11	3.55904e-09		DEG	up_8c
ENSBTAG00000064865	-6.01243	7.32889	42.5237	3.0006e-08	1.1663e-05		43.0304	-5.40007	1.04557	-5.16473	2.40786e-07	7.33989e-06		DEG	up_8c
ENSBTAG00000067494	-5.24004	3.80674	41.9326	3.43548e-08	1.1663e-05		5.77754	-5.64713	1.42313	-3.9681	7.24482e-05	0.000540117		DEG	up_8c
ENSBTAG00000063058	-4.42754	2.79138	42.4651	2.95701e-08	1.1663e-05		1.77062	-4.46225	1.70701	-2.61407	0.00894715	0.0229185		notDEG	neither
NODE_49244_length_4185_cov_11.885589_g9463_i5.mrna1	-5.10152	5.48321	39.5638	6.76877e-08	1.64217e-05		23.9851	-5.56453	0.929412	-5.98715	2.1355e-09	2.84448e-07		DEG	up_8c
ENSBTAG00000064995	-3.38627	8.51783	39.2601	7.39345e-08	1.64217e-05		92.52	-2.30071	0.485669	-4.73721	2.16686e-06	3.73223e-05		DEG	up_8c
ENSBTAG00000059127	-4.25665	2.66179	39.3492	7.20431e-08	1.64217e-05		0.463932	-2.55073	2.54796	-1.00109	0.316784	0.391184		notDEG	neither
ENSBTAG00000066850	-4.96731	3.93957	38.4125	9.47474e-08	1.894e-05		2.47221	-4.03871	1.05654	-3.82257	0.000132066	0.000882504		DEG	up_8c
ENSBTAG00000064803	-5.29454	4.59161	37.3993	1.2786e-07	1.97599e-05		11.9681	-5.80902	1.22296	-4.74997	2.0345e-06	3.56573e-05		DEG	up_8c
NODE_135094_length_1534_cov_13.030199_g52976_i0.mrna1	-4.17122	3.50631	37.1338	1.38389e-07	1.97599e-05		1.93949	-3.44967	0.803101	-4.29544	1.74346e-05	0.000176824		DEG	up_8c
ENSBTAG00000064348	-5.12804	3.96225	37.9124	1.09806e-07	1.97599e-05		6.13987	-5.54231	1.33625	-4.14766	3.35884e-05	0.000296945		DEG	up_8c
ENSBTAG00000058575	-4.88172	3.35432	37.1403	1.38119e-07	1.97599e-05		0.973367	-3.21279	1.52896	-2.10129	0.0356153	0.0662564		notDEG	neither
NODE_44886_length_4442_cov_14.238717_g14570_i0.mrna1	-4.30552	2.67219	36.2198	1.82075e-07	2.42645e-05		0.0511014	0.383308	3.00252	0.127662	0.898416	0.916302		notDEG	neither
ENSBTAG00000069634	-2.02781	6.91956	35.7168	2.12015e-07	2.51423e-05		56.1622	-2.2927	0.345919	-6.62785	3.4062e-11	8.50698e-09		DEG	up_8c
ENSBTAG00000055788	-4.96098	3.2396	35.689	2.13816e-07	2.51423e-05		0.255048	-1.00134	1.70989	-0.585613	0.558135	0.623688		notDEG	neither
NODE_75115_length_3034_cov_24.903619_g680_i69.mrna1	-5.10986	4.07593	34.7516	2.84709e-07	3.16185e-05		7.73066	-5.73414	1.40095	-4.09302	4.25785e-05	0.000358953		DEG	up_8c
ENSBTAG00000056491	-1.45216	8.41148	34.5586	3.02122e-07	3.17864e-05		167.22	-1.77025	0.287108	-6.16579	7.01339e-10	1.16773e-07		DEG	up_8c
ENSBTAG00000009760	-2.00562	10.0085	33.744	3.88752e-07	3.88558e-05		535.201	-2.29273	0.385576	-5.94625	2.74363e-09	3.42611e-07		DEG	up_8c
ENSBTAG00000062065	-5.29272	4.32206	33.4614	4.24537e-07	4.04119e-05		4.2883	-4.48237	1.68451	-2.66093	0.00779251	0.0205673		notDEG	neither
NODE_67166_length_3331_cov_16.843270_g227_i17.mrna1+NODE_58039_length_3735_cov_17.559595_g227_i14.mrna1	-4.51999	4.29689	32.6978	5.39439e-07	4.90154e-05		9.27313	-5.06759	0.972113	-5.21296	1.85847e-07	6.18335e-06		DEG	up_8c
ENSBTAG00000067220	-1.5156	8.28787	31.8164	7.13291e-07	6.19943e-05		144.501	-1.72006	0.282853	-6.08111	1.19351e-09	1.7033e-07		DEG	up_8c
LOC132343229	-1.88951	10.99	31.37	8.22677e-07	6.85222e-05		1082.61	-2.21902	0.385335	-5.75866	8.47828e-09	6.77584e-07		DEG	up_8c
ENSBTAG00000061005	-4.90665	3.19218	31.1942	8.70428e-07	6.95994e-05		0.0703321	0.823149	3.1057	0.265045	0.790975	0.831773		notDEG	neither
NODE_172255_length_1012_cov_20.893048_g50000_i3.mrna1+NODE_130088_length_1621_cov_21.036269_g50000_i0.mrna1+NODE_166100_length_1083_cov_17.144135_g50000_i2.mrna1	-4.0913	3.52403	30.7019	1.0201e-06	7.84297e-05		4.29245	-4.57013	0.971978	-4.70189	2.57769e-06	4.22149e-05		DEG	up_8c
ENSBTAG00000060689	-1.62528	7.74203	30.2817	1.16897e-06	8.05782e-05		102.007	-1.88909	0.319064	-5.92072	3.20543e-09	3.72306e-07		DEG	up_8c
NODE_104426_length_2164_cov_12.858170_g11302_i6.mrna1	-4.33063	4.25423	30.2952	1.16387e-06	8.05782e-05		8.12211	-4.717	0.961919	-4.90374	9.40282e-07	2.11088e-05		DEG	up_8c
ENSBTAG00000062351	-4.41153	3.73427	30.4273	1.11499e-06	8.05782e-05		1.87884	-3.38154	1.0245	-3.30069	0.000964471	0.00410003		DEG	up_8c
NODE_35046_length_5139_cov_17.553734_g11541_i0.mrna1	-4.49253	3.77325	29.9282	1.3117e-06	8.74027e-05		5.68747	-5.1222	1.18214	-4.333	1.47091e-05	0.000156323		DEG	up_8c
ENSBTAG00000050665	-4.66051	4.96643	29.6835	1.42103e-06	9.16338e-05		15.3282	-5.2145	1.07484	-4.8514	1.22592e-06	2.51973e-05		DEG	up_8c
ENSBTAG00000054030	-2.96614	7.69505	29.1056	1.71857e-06	0.000104338		112.206	-3.29417	0.558998	-5.893	3.79258e-09	3.98819e-07		DEG	up_8c
LOC112444632	-0.997255	8.9556	29.0084	1.77464e-06	0.000104338		234.796	-1.19858	0.228342	-5.24906	1.5288e-07	5.35886e-06		notDEG	neither
ENSBTAG00000061142	-4.6189	6.7789	29.0205	1.76755e-06	0.000104338		60.8327	-4.96747	1.0209	-4.86577	1.14009e-06	2.42331e-05		DEG	up_8c
ENSBTAG00000067392	-4.88816	3.82007	28.6926	1.97037e-06	0.000112536		2.28068	-4.09878	1.80779	-2.26729	0.0233727	0.0481925		notDEG	neither
LOC132343316	-1.59272	7.81913	28.3895	2.1795e-06	0.000121023		106.085	-1.75587	0.324438	-5.41205	6.23058e-08	2.70624e-06		DEG	up_8c
NODE_132265_length_1583_cov_18.701195_g227_i33.mrna1+NODE_120206_length_1812_cov_20.053026_g227_i29.mrna1+NODE_63762_length_3473_cov_16.396938_g227_i16.mrna1+NODE_108996_length_2057_cov_16.491919_g227_i27.mrna1	-4.21768	4.34607	28.2436	2.28825e-06	0.000123627		9.73939	-4.67676	0.959721	-4.87305	1.09891e-06	2.36088e-05		DEG	up_8c
ENSBTAG00000058902	-4.86672	4.60843	27.9105	2.55819e-06	0.00012932		11.449	-5.43964	1.3078	-4.15938	3.19113e-05	0.000284637		DEG	up_8c
ENSBTAG00000068690	-3.97805	3.15415	27.8194	2.63763e-06	0.00012932		2.45921	-4.32091	1.15133	-3.75297	0.000174752	0.00110492		DEG	up_8c
ENSBTAG00000058785	-4.69634	5.25462	27.8028	2.65239e-06	0.00012932		2.29305	-3.24705	0.869564	-3.73411	0.000188377	0.00116526		DEG	up_8c
ENSBTAG00000059887	-4.57929	3.73588	27.9362	2.53627e-06	0.00012932		2.43329	-4.16509	1.29278	-3.22181	0.00127383	0.00498252		DEG	up_8c
ENSBTAG00000066569	-4.37422	3.75005	27.3612	3.07817e-06	0.000140478		5.85114	-5.00779	1.28158	-3.90752	9.32501e-05	0.000670193		DEG	up_8c
ENSBTAG00000069479	-4.24458	4.87974	27.3245	3.1166e-06	0.000140478		4.6309	-2.80889	0.845605	-3.32175	0.00089454	0.00388542		DEG	up_8c
NODE_126558_length_1688_cov_18.186840_g30057_i1.mrna1+NODE_167011_length_1072_cov_16.192965_g30057_i3.mrna1	-4.29767	3.63387	27.2165	3.2326e-06	0.000140478		1.62163	-3.29013	1.11103	-2.96134	0.00306307	0.00996745		DEG	up_8c
LOC132343532	-3.95267	3.00658	27.2453	3.20128e-06	0.000140478		0.992589	-3.01711	1.43442	-2.10337	0.0354334	0.066041		notDEG	neither
ENSBTAG00000062947	-3.79429	2.70196	27.4215	3.016e-06	0.000140478		0.541639	-2.44648	2.02449	-1.20844	0.226877	0.296695		notDEG	neither
ENSBTAG00000025760	-2.49493	9.47012	26.9862	3.49533e-06	0.000147495		371.805	-2.82614	0.487399	-5.79841	6.69451e-09	6.07983e-07		DEG	up_8c
NODE_66425_length_3361_cov_15.720463_g11995_i4.mrna1+NODE_60400_length_3622_cov_16.954302_g11995_i3.mrna1	-3.85931	4.98194	26.6788	3.88115e-06	0.000147495		15.3719	-4.25712	0.789246	-5.3939	6.89431e-08	2.93081e-06		DEG	up_8c
ENSBTAG00000059654	-4.82236	8.38509	26.9431	3.60581e-06	0.000147495		173.559	-4.97397	1.11709	-4.45261	8.48314e-06	9.85426e-05		DEG	up_8c
ENSBTAG00000055234	-4.73508	4.82139	26.7559	3.78035e-06	0.000147495		12.3708	-5.18538	1.28267	-4.04266	5.28474e-05	0.000416771		DEG	up_8c
LOC101904715	-4.1987	4.33804	26.6587	3.90783e-06	0.000147495		3.21886	-2.98172	0.929752	-3.20701	0.00134121	0.00520339		DEG	up_8c
ENSBTAG00000066568	-4.4403	3.6357	26.8404	3.67304e-06	0.000147495		2.25035	-3.68988	1.58066	-2.3344	0.019575	0.0418746		notDEG	neither
ENSBTAG00000062583	-4.43369	3.17834	26.6567	3.91058e-06	0.000147495		0.819129	-2.73486	2.66952	-1.02448	0.30561	0.37926		notDEG	neither
ENSBTAG00000066944	-4.39201	5.51639	26.5849	4.00763e-06	0.000148356		24.7275	-4.85635	1.05259	-4.61373	3.95497e-06	5.67477e-05		DEG	up_8c
ENSBTAG00000059804	-4.19485	3.84729	26.5002	4.12536e-06	0.000149938		5.65148	-4.87057	1.05592	-4.61262	3.97631e-06	5.67477e-05		DEG	up_8c
NODE_219313_length_619_cov_2.464945_g120228_i0.mrna1	-4.22921	8.44931	26.4175	4.31234e-06	0.000152668		192.18	-4.5828	0.842713	-5.43814	5.38386e-08	2.39043e-06		DEG	up_8c
ENSBTAG00000002518	-4.25897	5.73067	26.3433	4.3532e-06	0.000152668		26.6689	-4.50031	0.937186	-4.80194	1.57137e-06	2.92257e-05		DEG	up_8c
ENSBTAG00000056716	-3.35574	5.43598	26.2768	4.45366e-06	0.000153498		20.2297	-3.60144	0.644251	-5.59013	2.26905e-08	1.29531e-06		DEG	up_8c
ENSBTAG00000061866	-2.40097	8.63728	26.1383	4.67058e-06	0.000158246		222.177	-2.73938	0.498919	-5.49063	4.00491e-08	2.0935e-06		DEG	up_8c
ENSBTAG00000005429	-3.80263	9.98937	25.8989	5.15163e-06	0.000161502		581.83	-4.06388	0.707722	-5.7422	9.34551e-09	6.91567e-07		DEG	up_8c
ENSBTAG00000017939	-1.1162	12.0082	25.9624	4.96235e-06	0.000161502		1931.46	-1.28669	0.250305	-5.14047	2.7405e-07	8.05224e-06		DEG	up_8c
NODE_121392_length_1788_cov_15.680304_g20216_i5.mrna1+NODE_101669_length_2232_cov_13.542459_g20216_i4.mrna1+NODE_85274_length_2690_cov_17.853042_g20216_i3.mrna1+NODE_66251_length_3369_cov_14.145200_g20216_i1.mrna1	-4.03223	7.71993	25.9738	5.02057e-06	0.000161502		108.42	-4.20919	0.833908	-5.04754	4.47528e-07	1.13185e-05		DEG	up_8c
ENSBTAG00000067906	-4.19665	5.44882	25.9435	4.99471e-06	0.000161502		7.56133	-2.87599	0.844599	-3.40516	0.00066126	0.0031234		DEG	up_8c
LOC104975693	-4.54241	4.24395	25.7957	5.25609e-06	0.000161502		7.94126	-4.85328	1.4644	-3.31417	0.000919166	0.0039751		DEG	up_8c
ENSBTAG00000062397	-4.43788	4.41908	25.7541	5.33223e-06	0.000161502		3.60973	-3.31066	1.16508	-2.84158	0.00448901	0.013327		notDEG	neither
ENSBTAG00000056095	-4.91551	5.04835	25.7686	5.30558e-06	0.000161502		4.44969	-3.32185	1.62228	-2.04765	0.0405943	0.0739119		notDEG	neither
ENSBTAG00000064454	-4.44369	4.05237	25.2817	6.28183e-06	0.000187424		1.44494	-3.82621	1.15585	-3.31028	0.000932016	0.00399607		DEG	up_8c
LOC112447418	-1.76775	7.07161	25.1709	6.52909e-06	0.000191936		65.2501	-1.94602	0.386559	-5.03421	4.79828e-07	1.19757e-05		DEG	up_8c
ENSBTAG00000021814	-1.81256	7.73809	24.932	7.09705e-06	0.000205609		100.163	-2.01968	0.375067	-5.38486	7.25008e-08	2.95626e-06		DEG	up_8c
ENSBTAG00000056619	-4.20926	4.62291	24.8556	7.28947e-06	0.000208167		10.769	-4.64484	1.00943	-4.60147	4.19522e-06	5.90285e-05		DEG	up_8c
ENSBTAG00000063894	-2.62478	8.95371	24.4604	8.37489e-06	0.000232519		248.687	-3.89904	0.443801	-8.78555	1.55597e-18	3.10882e-15		DEG	up_8c
ENSBTAG00000068136	-3.14842	6.58896	24.4806	8.31533e-06	0.000232519		56.2057	-3.58857	0.659665	-5.43999	5.32824e-08	2.39043e-06		DEG	up_8c
ENSBTAG00000063632	-3.89326	3.91518	24.2292	9.08669e-06	0.000248826		5.87791	-4.44099	0.930056	-4.77497	1.79734e-06	3.20633e-05		DEG	up_8c
ENSBTAG00000064397	-4.46524	5.85981	24.0999	9.51187e-06	0.000253523		8.62185	-4.03352	1.02744	-3.92581	8.64384e-05	0.000630307		DEG	up_8c
ENSBTAG00000069471	-4.41777	3.95472	24.1073	9.48708e-06	0.000253523		3.46753	-5.34561	1.49542	-3.57467	0.000350675	0.00190913		DEG	up_8c
ENSBTAG00000010131	-1.03825	12.3389	23.8749	1.03019e-05	0.000260719		2410.19	-1.21979	0.2387	-5.11011	3.21964e-07	8.9905e-06		DEG	up_8c
ENSBTAG00000066615	-4.16418	5.02092	23.9613	9.99084e-06	0.000260719		16.0985	-4.45589	1.07277	-4.15362	3.2725e-05	0.000290598		DEG	up_8c
NODE_197839_length_768_cov_12.913169_g40865_i2.mrna1+NODE_113039_length_1964_cov_17.106518_g40865_i0.mrna1	-3.43013	4.20507	23.8745	1.03033e-05	0.000260719		2.88416	-2.13009	0.622779	-3.4203	0.000625521	0.00298917		DEG	up_8c
NODE_142499_length_1412_cov_8.919101_g57474_i0.mrna1+NODE_50761_length_4099_cov_17.086275_g16428_i0.mrna1	-4.10263	3.22311	23.8745	1.03036e-05	0.000260719		0.388541	-0.958034	1.38207	-0.693188	0.488191	0.559614		notDEG	neither
NODE_264726_length_374_cov_3.101010_g165198_i0.mrna1	-4.10278	4.42529	23.7238	1.08705e-05	0.000269324		5.10543	-4.75621	1.02587	-4.63627	3.54747e-06	5.32921e-05		DEG	up_8c
ENSBTAG00000057273	-4.29591	3.40053	23.7129	1.09131e-05	0.000269324		0.804444	-2.02005	1.95401	-1.0338	0.301232	0.374829		notDEG	neither
ENSBTAG00000052803	-0.94334	10.3661	23.6263	1.12548e-05	0.000274371		615.888	-1.16023	0.222691	-5.21006	1.88781e-07	6.18335e-06		notDEG	neither
NODE_167700_length_1064_cov_15.744681_g6169_i12.mrna1+NODE_163588_length_1113_cov_17.139961_g6169_i11.mrna1	1.68872	9.54681	23.5355	1.16253e-05	0.000279987		313.619	1.57762	0.296075	5.32845	9.90539e-08	3.73415e-06		DEG	up_BL
NODE_227220_length_574_cov_12.772636_g127943_i0.mrna1+NODE_60584_length_3614_cov_15.345491_g19591_i0.mrna1	-3.97036	4.13529	23.3941	1.22281e-05	0.000287695		7.63093	-4.62874	1.02689	-4.50753	6.55868e-06	7.9904e-05		DEG	up_8c
ENSBTAG00000065133	-4.18821	7.64568	23.4304	1.22332e-05	0.000287695		115.013	-4.45927	1.03423	-4.31168	1.62021e-05	0.00016773		DEG	up_8c
NODE_106382_length_2118_cov_20.888290_g8840_i15.mrna1	-3.58455	5.18803	23.1978	1.31188e-05	0.000301431		18.6904	-3.92859	0.796496	-4.93234	8.12513e-07	1.87001e-05		DEG	up_8c
ENSBTAG00000058598	-3.27839	2.48323	23.2185	1.30221e-05	0.000301431		0.426308	-2.12161	2.25621	-0.940339	0.347044	0.421772		notDEG	neither
ENSBTAG00000056313	-3.15757	7.57405	23.1383	1.34024e-05	0.000304447		53.2493	-2.20792	0.622349	-3.54772	0.000388584	0.00207591		DEG	up_8c
ENSBTAG00000062533	1.45337	11.0275	23.0697	1.37368e-05	0.000308537		883.17	1.40132	0.256232	5.46894	4.52734e-08	2.20625e-06		DEG	up_BL
ENSBTAG00000068500	-3.63284	3.92297	23.0358	1.39052e-05	0.00030885		6.1924	-3.90309	0.922478	-4.2311	2.32552e-05	0.000221257		DEG	up_8c
ENSBTAG00000047953	-3.80686	7.94061	23.0317	1.41087e-05	0.000309926		50.0858	-2.4647	0.768209	-3.20837	0.00133489	0.00519905		DEG	up_8c
ENSBTAG00000069721	0.706109	9.17427	22.9559	1.43107e-05	0.000310946		249.186	0.602596	0.11497	5.24132	1.5943e-07	5.49209e-06		notDEG	neither
ENSBTAG00000062071	-3.62513	2.59838	22.7015	1.5686e-05	0.000337165		0.0687633	0.733075	3.10573	0.23604	0.813402	0.846779		notDEG	neither
ENSBTAG00000066384	-6.77816	3.75953	31.9725	1.60689e-05	0.000341721		1.50989	-4.44046	2.57797	-1.72246	0.0849861	0.135408		notDEG	neither
ENSBTAG00000047383	-3.01837	6.72323	22.5077	1.68263e-05	0.00035406		52.0758	-3.14807	0.651018	-4.83561	1.32735e-06	2.62172e-05		DEG	up_8c
ENSBTAG00000037625	-2.43228	5.65849	22.3905	1.75568e-05	0.000365585		25.0191	-2.636	0.543878	-4.84669	1.25541e-06	2.51973e-05		DEG	up_8c
ENSBTAG00000063555	-4.29107	6.13161	22.3425	1.78662e-05	0.00036819		40.8542	-4.83862	1.08526	-4.45848	8.25434e-06	9.64455e-05		DEG	up_8c
LOC132343241	1.33348	10.1021	22.2858	1.82381e-05	0.000372021		471.604	1.25077	0.250601	4.99107	6.00452e-07	1.44543e-05		DEG	up_BL
NODE_128299_length_1655_cov_20.733840_g25128_i2.mrna1+NODE_151104_length_1281_cov_17.750831_g25128_i4.mrna1+NODE_76428_length_2987_cov_16.534364_g25128_i0.mrna1	-3.08186	4.41495	22.1567	1.91158e-05	0.000385985		3.78766	-1.80248	0.566943	-3.1793	0.00147633	0.00567253		DEG	up_8c
NODE_133611_length_1560_cov_9.250843_g5752_i15.mrna1+NODE_75878_length_3007_cov_13.195222_g5752_i7.mrna1+NODE_232673_length_545_cov_5.844017_g133288_i0.mrna1	-3.31613	5.47353	22.088	1.96007e-05	0.000391819		23.2249	-3.67362	0.734509	-5.00146	5.68976e-07	1.38636e-05		DEG	up_8c
ENSBTAG00000015251	-4.01535	8.02384	22.0707	1.9968e-05	0.000395208		146.976	-4.29835	0.925881	-4.64245	3.44303e-06	5.29167e-05		DEG	up_8c
NODE_256786_length_418_cov_8.909091_g157258_i0.mrna1+NODE_160474_length_1153_cov_10.683086_g69627_i0.mrna1	-3.76893	3.11484	21.9943	2.02825e-05	0.000397498		1.0174	-2.45548	1.61889	-1.51677	0.129326	0.187241		notDEG	neither
ENSBTAG00000069262	-3.57057	3.81089	21.9674	2.04834e-05	0.000397537		5.51783	-4.14081	0.873973	-4.73791	2.1593e-06	3.73223e-05		DEG	up_8c
ENSBTAG00000066365	-3.67645	2.92294	21.9401	2.06883e-05	0.000397654		0.922297	-2.81884	1.74332	-1.61694	0.105892	0.159918		notDEG	neither
LOC112448033	-4.20955	5.31903	21.9001	2.09936e-05	0.000399677		20.9639	-4.5914	1.19632	-3.83794	0.000124072	0.000840325		DEG	up_8c
NODE_211421_length_668_cov_18.580372_g101220_i1.mrna1	-3.32296	2.66693	21.823	2.15947e-05	0.000407243		1.24909	-3.40591	1.57767	-2.15883	0.0308636	0.0592937		notDEG	neither
ENSBTAG00000067505	-3.62999	2.70472	21.7453	2.22186e-05	0.000415093		0.624155	-2.5131	3.04244	-0.826013	0.408797	0.483299		notDEG	neither
ENSBTAG00000062193	-3.95294	4.91143	21.6006	2.34302e-05	0.000433675		5.20797	-2.72295	0.928414	-2.9329	0.00335811	0.0106515		notDEG	neither
LOC112442700	-1.37418	8.03553	21.5588	2.37931e-05	0.000436353		123.039	-1.66642	0.310577	-5.36555	8.07034e-08	3.11081e-06		DEG	up_8c
ENSBTAG00000066067	-2.85873	6.43965	21.3789	2.54231e-05	0.000445796		46.8214	-3.20616	0.634761	-5.05097	4.39581e-07	1.126e-05		DEG	up_8c
ENSBTAG00000067871	-1.32378	8.19433	21.4682	2.46002e-05	0.000445796		140.668	-1.59417	0.315488	-5.05303	4.34846e-07	1.126e-05		DEG	up_8c
ENSBTAG00000063671	-2.11124	8.30495	21.4014	2.52132e-05	0.000445796		159.257	-2.34804	0.47284	-4.96582	6.84116e-07	1.62722e-05		DEG	up_8c
ENSBTAG00000060934	-4.21621	4.01831	21.3964	2.52594e-05	0.000445796		7.24086	-4.75083	1.56853	-3.02884	0.00245492	0.00829936		DEG	up_8c
ENSBTAG00000064844	-3.61857	3.00361	21.4423	2.48363e-05	0.000445796		2.29812	-4.14357	1.5877	-2.6098	0.00905953	0.0231766		notDEG	neither
ENSBTAG00000056461	-4.13031	4.78134	21.2774	2.63931e-05	0.000458568		5.50653	-3.29187	1.0983	-2.99726	0.00272422	0.00908658		DEG	up_8c
ENSBTAG00000066912	-3.96862	3.16354	21.2553	2.66103e-05	0.000458568		0.737013	-2.41428	1.87401	-1.2883	0.197642	0.264493		notDEG	neither
ENSBTAG00000058326	-1.5831	6.49489	21.0969	2.82161e-05	0.000482086		42.9757	-1.86231	0.359141	-5.18546	2.15478e-07	6.93761e-06		DEG	up_8c
ENSBTAG00000056302	-2.20152	6.88737	21.0541	2.86672e-05	0.000485641		60.1531	-2.52244	0.49322	-5.11422	3.15035e-07	8.9905e-06		DEG	up_8c
ENSBTAG00000065592	-1.45244	7.40631	21.0043	2.9201e-05	0.000490527		82.1889	-1.79607	0.34179	-5.25491	1.48097e-07	5.28388e-06		DEG	up_8c
ENSBTAG00000067796	-2.74338	6.29891	20.7478	3.21221e-05	0.000526328		40.9287	-3.08274	0.610068	-5.05312	4.34657e-07	1.126e-05		DEG	up_8c
ENSBTAG00000057849	-3.96218	3.96791	20.7565	3.20179e-05	0.000526328		3.48732	-3.44007	1.24782	-2.75686	0.00583587	0.0166335		notDEG	neither
ENSBTAG00000057528	-2.95428	2.4032	20.7582	3.1998e-05	0.000526328		0.175595	-0.437434	1.85646	-0.235628	0.813721	0.846779		notDEG	neither
ENSBTAG00000039886	1.91218	10.3552	20.6024	3.39119e-05	0.000539713		553.674	1.89552	0.352747	5.37359	7.71825e-08	3.08421e-06		DEG	up_BL
LOC112449254	0.893524	11.6461	20.6078	3.38428e-05	0.000539713		1365.85	0.817198	0.156315	5.22789	1.71456e-07	5.80624e-06		notDEG	neither
LOC132346328	-1.53831	7.3344	20.5939	3.4019e-05	0.000539713		81.2126	-1.93116	0.37262	-5.18265	2.18754e-07	6.93761e-06		DEG	up_8c
ENSBTAG00000065041	-4.34344	3.90343	20.6356	3.34942e-05	0.000539713		2.15636	-3.30047	2.09944	-1.57208	0.115933	0.17225		notDEG	neither
NODE_90812_length_2523_cov_21.466067_g13242_i2.mrna1	-4.21249	3.73827	20.5336	3.47937e-05	0.000547658		0.900622	-1.48903	1.71684	-0.867312	0.385771	0.460712		notDEG	neither
ENSBTAG00000069587	-3.37251	2.91569	20.2728	3.8363e-05	0.000599123		1.93007	-3.83375	1.23943	-3.09317	0.00198032	0.0070529		DEG	up_8c
LOC132342076	1.26091	8.68913	20.0169	4.22381e-05	0.000650902		174.019	1.18611	0.233864	5.0718	3.94061e-07	1.06396e-05		DEG	up_BL
ENSBTAG00000066172	-3.9765	4.82064	20.0111	4.23298e-05	0.000650902		13.6385	-4.45926	1.17949	-3.78066	0.000156411	0.0010081		DEG	up_8c
ENSBTAG00000069765	-3.2954	3.50248	19.9242	4.37404e-05	0.000667458		4.18604	-3.98686	0.87504	-4.5562	5.20868e-06	6.93796e-05		DEG	up_8c
ENSBTAG00000066762	-3.70846	5.81322	19.8431	4.51006e-05	0.000673821		29.7079	-4.03056	0.945128	-4.26457	2.00291e-05	0.000197925		DEG	up_8c
NODE_186416_length_866_cov_17.944233_g44128_i1.mrna1	-3.39848	2.8341	19.8301	4.53219e-05	0.000673821		1.63598	-3.88236	1.46121	-2.65696	0.00788497	0.0207565		notDEG	neither
ENSBTAG00000066202	-3.5581	3.0968	19.8269	4.53772e-05	0.000673821		0.743196	-2.00253	1.27484	-1.57081	0.116227	0.172399		notDEG	neither
ENSBTAG00000058513	-4.17622	3.74567	19.8194	4.55057e-05	0.000673821		0.698191	-0.998639	1.55104	-0.643853	0.519671	0.58894		notDEG	neither
ENSBTAG00000067391	-3.65189	4.41333	19.7752	4.62732e-05	0.000680147		9.4243	-4.07727	0.971901	-4.19515	2.72694e-05	0.000253415		DEG	up_8c
ENSBTAG00000065520	-3.8624	4.98407	19.7061	4.74989e-05	0.000693068		16.1199	-4.18758	1.09261	-3.83263	0.000126781	0.000850027		DEG	up_8c
ENSBTAG00000033344	-1.13157	10.2948	19.6253	4.89746e-05	0.000705192		623.049	-1.41269	0.30467	-4.63678	3.53871e-06	5.32921e-05		DEG	up_8c
ENSBTAG00000067503	-3.78664	3.45877	19.6221	4.90354e-05	0.000705192		3.6399	-4.449	1.32589	-3.3555	0.000792225	0.00353318		DEG	up_8c
ENSBTAG00000060098	-1.35713	6.74992	19.5942	4.9556e-05	0.000707589		47.9618	-1.63069	0.299824	-5.43881	5.36381e-08	2.39043e-06		DEG	up_8c
ENSBTAG00000059902	-4.00721	3.99955	19.5264	5.08477e-05	0.000720883		1.92544	-2.39395	1.51066	-1.5847	0.113034	0.168538		notDEG	neither
ENSBTAG00000068278	-3.6166	8.19694	19.4593	5.26895e-05	0.000741735		156.367	-3.7837	0.890553	-4.2487	2.15012e-05	0.000209558		DEG	up_8c
ENSBTAG00000059514	-3.80406	4.72857	19.4083	5.31814e-05	0.000743424		12.6673	-4.15297	1.12838	-3.68048	0.000232795	0.00138843		DEG	up_8c
LOC132344846	-1.25646	7.76494	19.372	5.39227e-05	0.000748552		104.261	-1.54456	0.314462	-4.91177	9.02557e-07	2.04921e-05		DEG	up_8c
NODE_154098_length_1238_cov_19.968992_g28711_i5.mrna1+NODE_145401_length_1366_cov_18.750194_g28711_i4.mrna1	-3.18077	4.16156	19.3363	5.46588e-05	0.000753537		7.51721	-3.63694	0.762478	-4.76989	1.84325e-06	3.25912e-05		DEG	up_8c
ENSBTAG00000069125	-3.62161	3.52829	19.2935	5.55581e-05	0.000760689		4.33984	-4.18046	1.22971	-3.39954	0.000674993	0.0031584		DEG	up_8c
ENSBTAG00000058415	-3.54359	4.60651	19.2354	5.68039e-05	0.000767236		11.0707	-3.93198	0.930024	-4.22783	2.35958e-05	0.000223434		DEG	up_8c
NODE_225691_length_582_cov_24.267327_g126452_i0.mrna1+NODE_145716_length_1362_cov_8.514397_g59543_i0.mrna1+NODE_188473_length_847_cov_21.454545_g91864_i0.mrna1+NODE_230350_length_557_cov_23.550000_g131014_i0.mrna1	-1.78561	7.25081	19.2501	5.64863e-05	0.000767236		41.8835	-0.74653	0.310674	-2.40294	0.016264	0.0363485		notDEG	neither
ENSBTAG00000069341	-3.81966	3.30951	19.1384	5.89458e-05	0.000790823		1.7045	-3.57274	1.65944	-2.15299	0.0313198	0.0599422		notDEG	neither
ENSBTAG00000053191	-2.45128	7.10878	19.0945	5.99436e-05	0.000793557		71.3525	-2.75434	0.57289	-4.8078	1.52598e-06	2.87633e-05		DEG	up_8c
ENSBTAG00000067203	-3.32158	6.74925	19.1035	5.97368e-05	0.000793557		59.5431	-3.62584	0.836441	-4.33484	1.45865e-05	0.000155849		DEG	up_8c
LOC104972036	-3.52318	7.16649	19.0574	6.12428e-05	0.000805423		74.6924	-3.75153	0.886232	-4.23312	2.30469e-05	0.000220324		DEG	up_8c
ENSBTAG00000055722	-3.30066	5.25899	18.9785	6.26637e-05	0.000806888		19.3483	-3.76281	0.811061	-4.63937	3.49475e-06	5.32921e-05		DEG	up_8c
ENSBTAG00000065787	-1.0822	7.61344	18.9659	6.29687e-05	0.000806888		90.8228	-1.22635	0.278593	-4.40193	1.07292e-05	0.000117786		DEG	up_8c
ENSBTAG00000058517	-3.75724	4.1646	18.966	6.29652e-05	0.000806888		8.02429	-4.2646	1.15921	-3.67888	0.000234259	0.00138887		DEG	up_8c
ENSBTAG00000066607	-3.75164	4.63812	18.9687	6.29008e-05	0.000806888		11.8429	-4.12116	1.12578	-3.6607	0.000251523	0.00146943		DEG	up_8c
ENSBTAG00000069037	-3.33368	7.72772	18.9642	6.36231e-05	0.00081008		115.026	-3.52663	0.780736	-4.51705	6.27062e-06	7.77218e-05		DEG	up_8c
ENSBTAG00000065326	-3.86263	6.89648	18.9071	6.49297e-05	0.000817182		66.1001	-4.08364	1.1896	-3.43279	0.000597414	0.00290159		DEG	up_8c
NODE_164240_length_1105_cov_12.270428_g72426_i0.mrna1+NODE_242222_length_495_cov_41.653110_g142726_i0.mrna1+NODE_101086_length_2247_cov_14.230876_g35117_i0.mrna1	-3.4232	3.74025	18.8831	6.49985e-05	0.000817182		2.90678	-2.8373	0.962182	-2.94882	0.00318989	0.0102148		notDEG	neither
ENSBTAG00000063665	-3.54683	4.08426	18.8319	6.62902e-05	0.000828214		7.67162	-3.95935	1.05731	-3.74474	0.000180581	0.00113084		DEG	up_8c
ENSBTAG00000061205	-6.08966	3.31796	25.1681	6.77385e-05	0.000841051		0	0	0	0	1	NA		notDEG	neither
ENSBTAG00000005639	-1.4446	8.5919	18.7508	6.83887e-05	0.000843883		191.229	-1.69	0.369254	-4.57679	4.72159e-06	6.47173e-05		DEG	up_8c
ENSBTAG00000060122	1.60795	7.23724	18.6361	7.14732e-05	0.000876533		64.7104	1.55628	0.333944	4.66029	3.15768e-06	4.96775e-05		DEG	up_BL
ENSBTAG00000051259	-1.24762	7.80839	18.5971	7.25571e-05	0.0008844		108.288	-1.4809	0.326873	-4.53049	5.88462e-06	7.53683e-05		DEG	up_8c
NODE_271088_length_338_cov_0.804598_g171560_i0.mrna1+NODE_147172_length_1339_cov_9.722662_g60492_i0.mrna1+NODE_167886_length_1062_cov_8.797970_g75182_i0.mrna1	-2.95701	3.72556	18.5797	7.30453e-05	0.000884955		4.92242	-3.41076	0.723102	-4.71685	2.3953e-06	4.05295e-05		DEG	up_8c
ENSBTAG00000066062	-3.73131	10.1169	18.5713	7.39747e-05	0.000885481		675.922	-4.0528	0.895138	-4.52757	5.96646e-06	7.59299e-05		DEG	up_8c
ENSBTAG00000068626	-3.77909	4.30353	18.5528	7.38082e-05	0.000885481		9.58253	-4.29699	1.21948	-3.52363	0.000425677	0.00224407		DEG	up_8c
NODE_135469_length_1527_cov_18.316552_g28696_i2.mrna1	-3.24851	3.63313	18.4661	7.63183e-05	0.000908097		1.71191	-1.8699	0.868519	-2.15297	0.0313211	0.0599422		notDEG	neither
NODE_177874_length_952_cov_13.909714_g83005_i0.mrna1+NODE_112333_length_1980_cov_20.530215_g40514_i0.mrna1+NODE_87029_length_2637_cov_16.265234_g25097_i1.mrna1	-3.80705	4.00578	18.3124	8.0993e-05	0.000958017		2.0666	-4.1863	1.13709	-3.6816	0.000231776	0.00138649		DEG	up_8c
ENSBTAG00000027962	1.65219	10.9187	18.2945	8.15561e-05	0.000959004		809.352	1.64047	0.321634	5.10042	3.38895e-07	9.27551e-06		DEG	up_BL
ENSBTAG00000062002	-3.58284	3.36704	18.2591	8.26837e-05	0.000966578		3.67907	-4.13401	1.44663	-2.85768	0.00426754	0.0129237		notDEG	neither
ENSBTAG00000070020	-1.39428	8.25674	18.2339	8.34976e-05	0.000970417		142.521	-1.55038	0.345262	-4.49045	7.10735e-06	8.60635e-05		DEG	up_8c
ENSBTAG00000064426	-3.47397	3.69997	18.1712	8.55535e-05	0.000977265		4.78915	-4.06475	1.02388	-3.96993	7.1895e-05	0.000538906		DEG	up_8c
ENSBTAG00000069936	-3.60966	3.19606	18.1718	8.55331e-05	0.000977265		1.28388	-2.5147	1.87871	-1.33853	0.180724	0.245637		notDEG	neither
NODE_32061_length_5386_cov_17.242230_g10538_i1.mrna1	-4.39629	4.82629	18.1944	8.4785e-05	0.000977265		0.534648	-1.32504	1.45666	-0.909648	0.363008	0.437713		notDEG	neither
NODE_122328_length_1769_cov_17.836288_g45711_i0.mrna1	-3.69652	4.47505	18.1529	8.61613e-05	0.000978616		10.9433	-4.21622	1.13949	-3.70011	0.000215509	0.00130086		DEG	up_8c
NODE_204343_length_718_cov_20.380655_g28711_i9.mrna1+NODE_134799_length_1539_cov_20.074555_g28711_i3.mrna1	-3.35905	4.09551	17.9591	9.29079e-05	0.00104339		7.03687	-3.67131	0.94426	-3.88802	0.000101065	0.000718602		DEG	up_8c
ENSBTAG00000064085	-3.22764	5.63663	17.9608	9.28486e-05	0.00104339		11.963	-2.31586	0.742779	-3.11783	0.0018219	0.00671928		DEG	up_8c
ENSBTAG00000056995	-3.79024	4.83846	17.874	9.60442e-05	0.00107258		13.7043	-4.15559	1.21427	-3.42228	0.000620972	0.00298246		DEG	up_8c
ENSBTAG00000023169	1.2733	9.87321	17.734	0.000101443	0.00112658		392.269	1.20617	0.251886	4.78856	1.67984e-06	3.0512e-05		DEG	up_BL
ENSBTAG00000032902	1.55157	9.60787	17.6629	0.000104305	0.00115197		326.806	1.46786	0.314571	4.66624	3.06754e-06	4.86424e-05		DEG	up_BL
NODE_88589_length_2591_cov_13.475338_g25669_i1.mrna1+NODE_162439_length_1128_cov_13.187441_g71075_i0.mrna1	-3.25111	3.96789	17.5014	0.000111122	0.00122051		2.61658	-2.0307	0.834868	-2.43237	0.0150005	0.0340193		notDEG	neither
ENSBTAG00000023007	2.20177	8.45155	17.4777	0.000112159	0.00122517		146.564	2.08858	0.430184	4.85508	1.20338e-06	2.51973e-05		DEG	up_BL
LOC101908174	-3.72406	7.59621	17.4388	0.000114862	0.00124787		103.517	-3.91622	1.08575	-3.60694	0.000309832	0.00171957		DEG	up_8c
ENSBTAG00000066605	1.25689	10.6803	17.3796	0.000116572	0.00125961		691.405	1.20029	0.255677	4.69455	2.67197e-06	4.31274e-05		DEG	up_BL
ENSBTAG00000054322	-0.709198	11.35	17.3263	0.000119042	0.00127938		1171.94	-0.82339	0.17932	-4.59173	4.39584e-06	6.09922e-05		notDEG	neither
ENSBTAG00000057358	-1.56469	6.78966	17.3055	0.000120021	0.00128301		53.8841	-1.79711	0.408062	-4.404	1.06272e-05	0.000117535		DEG	up_8c
ENSBTAG00000069815	-3.82213	4.4538	17.2797	0.000121246	0.00128921		2.50195	-1.72543	1.27737	-1.35077	0.17677	0.241615		notDEG	neither
ENSBTAG00000026637	-2.93633	6.15346	17.2064	0.000124805	0.00132002		17.2806	-1.72823	0.679856	-2.54205	0.0110205	0.0264968		notDEG	neither
NODE_109550_length_2045_cov_10.085874_g39165_i0.mrna1	-3.2866	3.09254	17.1925	0.000125488	0.00132026		2.56238	-3.63925	1.42129	-2.56053	0.0104513	0.0254737		notDEG	neither
ENSBTAG00000061657	1.7051	9.29579	17.0821	0.000131083	0.00137191		264.38	1.65673	0.350088	4.73233	2.21955e-06	3.79031e-05		DEG	up_BL
ENSBTAG00000023309	-1.98948	7.03496	17.0658	0.000131932	0.0013736		69.178	-2.29801	0.509688	-4.50866	6.5239e-06	7.9904e-05		DEG	up_8c
ENSBTAG00000065810	-2.49166	6.63466	16.9087	0.000140403	0.00144673		50.3549	-2.72721	0.611049	-4.46315	8.07617e-06	9.60488e-05		DEG	up_8c
ENSBTAG00000059873	-1.62969	8.41823	16.9091	0.00014038	0.00144673		165.748	-1.80543	0.417632	-4.32302	1.53908e-05	0.000161846		DEG	up_8c
ENSBTAG00000065822	-1.13262	7.53606	16.7969	0.000146772	0.00147538		88.5593	-1.46312	0.303155	-4.82629	1.39097e-06	2.67227e-05		DEG	up_8c
ENSBTAG00000065008	-3.36989	10.9055	16.8215	0.000146525	0.00147538		1111.25	-3.62593	0.78272	-4.63247	3.61329e-06	5.38758e-05		DEG	up_8c
NODE_241672_length_498_cov_8.631829_g142179_i0.mrna1+NODE_102490_length_2212_cov_21.211241_g8840_i13.mrna1	-3.63288	4.98892	16.7839	0.000147531	0.00147538		16.0223	-3.9256	1.19569	-3.28311	0.00102667	0.00428243		DEG	up_8c
ENSBTAG00000058796	-3.40679	3.4118	16.8017	0.000146495	0.00147538		3.71526	-3.96286	1.2742	-3.11009	0.00187033	0.00683166		DEG	up_8c
LOC104972872	-3.61125	3.56556	16.7826	0.000147612	0.00147538		2.44479	-4.51922	1.51772	-2.97765	0.00290472	0.00956117		DEG	up_8c
ENSBTAG00000065396	-3.14697	2.97988	16.8331	0.000144679	0.00147538		2.19859	-3.59861	1.30113	-2.76575	0.00567922	0.0163033		notDEG	neither
ENSBTAG00000066594	-3.27977	6.46243	16.7501	0.00014953	0.00148481		16.702	-3.69908	0.666741	-5.548	2.88955e-08	1.6037e-06		DEG	up_8c
NODE_167981_length_1061_cov_8.581301_g75253_i0.mrna1+NODE_110153_length_2031_cov_21.896111_g31094_i1.mrna1+NODE_128149_length_1658_cov_15.295383_g31094_i2.mrna1+NODE_210304_length_676_cov_16.929883_g31094_i3.mrna1	-3.53646	4.25612	16.7291	0.000150784	0.00148481		8.37527	-4.01291	1.12373	-3.57106	0.000355546	0.00193038		DEG	up_8c
ENSBTAG00000065915	-3.50136	3.57403	16.7302	0.000150721	0.00148481		1.45869	-2.28209	1.2973	-1.75911	0.0785596	0.12638		notDEG	neither
ENSBTAG00000065453	-3.78134	6.31816	16.6682	0.000154486	0.00151218		39.5501	-4.03772	1.14382	-3.53002	0.000415527	0.00219636		DEG	up_8c
ENSBTAG00000056063	-3.12896	2.82776	16.6586	0.000155076	0.00151218		1.11344	-2.61121	1.55474	-1.67951	0.0930526	0.145023		notDEG	neither
ENSBTAG00000062392	-3.00954	2.59969	16.6215	0.000157388	0.00152727		0.459168	-1.68446	2.02666	-0.831152	0.405888	0.480145		notDEG	neither
ENSBTAG00000068221	-3.23812	8.03661	16.6208	0.000158681	0.00153238		138.478	-3.50398	0.825074	-4.24686	2.16783e-05	0.000210258		DEG	up_8c
ENSBTAG00000062635	-1.68454	7.05657	16.5793	0.000160055	0.00153822		63.4762	-1.80113	0.432649	-4.16302	3.14059e-05	0.000282498		DEG	up_8c
ENSBTAG00000060206	-3.61456	4.45716	16.5346	0.000162938	0.00155843		10.6292	-4.08896	1.18032	-3.46427	0.000531664	0.00264245		DEG	up_8c
ENSBTAG00000068250	-3.31105	3.08539	16.417	0.000170775	0.00162561		1.04289	-2.33116	1.45313	-1.60423	0.108663	0.162995		notDEG	neither
ENSBTAG00000045715	-2.97208	5.11436	16.3926	0.000172448	0.00162789		16.9537	-3.26561	0.760189	-4.29578	1.74079e-05	0.000176824		DEG	up_8c
LOC132342072	1.25481	11.5697	16.3898	0.000172642	0.00162789		1312.12	1.15698	0.280874	4.11924	3.80131e-05	0.000327372		DEG	up_BL
ENSBTAG00000058392	-3.38478	4.22427	16.3222	0.000177384	0.00166475		7.89949	-3.74317	1.09456	-3.4198	0.000626669	0.00298917		DEG	up_8c
ENSBTAG00000057475	1.71488	7.69987	16.2809	0.000180343	0.00168461		85.2884	1.68957	0.341442	4.94832	7.48552e-07	1.75954e-05		DEG	up_BL
ENSBTAG00000029796	-3.50867	5.45094	16.229	0.000184136	0.00171204		21.7399	-3.66803	1.12657	-3.25593	0.00113021	0.00457978		DEG	up_8c
NODE_72704_length_3120_cov_17.803812_g23759_i0.mrna1	-3.28425	3.42583	16.1929	0.000186822	0.00172897		3.97758	-3.91642	1.1828	-3.31114	0.000929154	0.00399237		DEG	up_8c
ENSBTAG00000064072	-3.40475	3.31385	16.1319	0.000191461	0.00176373		1.48171	-2.41099	1.49387	-1.61392	0.106544	0.16066		notDEG	neither
NODE_122500_length_1766_cov_15.081705_g45800_i0.mrna1+NODE_270757_length_339_cov_27.564885_g171229_i0.mrna1	-2.31732	3.6664	16.0289	0.000199566	0.00182997		4.59883	-2.66684	0.576936	-4.62242	3.79297e-06	5.52725e-05		DEG	up_8c
ENSBTAG00000037710	-2.95657	11.5271	16.0061	0.000202915	0.00185218		1619.03	-3.14554	0.696373	-4.51703	6.27123e-06	7.77218e-05		DEG	up_8c
NODE_16075_length_7358_cov_17.120450_g5861_i0.mrna1	-3.58891	5.53034	15.9335	0.000207387	0.00188439		23.8289	-3.8245	1.17351	-3.25902	0.00111798	0.00454933		DEG	up_8c
ENSBTAG00000067426	-1.34751	6.53757	15.8819	0.000211747	0.00190707		42.7702	-1.56679	0.353739	-4.42923	9.45703e-06	0.000107972		DEG	up_8c
ENSBTAG00000053626	-3.49584	7.41493	15.8956	0.00021214	0.00190707		98.9768	-3.95796	0.959604	-4.12458	3.71413e-05	0.000321248		DEG	up_8c
ENSBTAG00000057773	-3.64155	3.26202	15.8703	0.000212744	0.00190707		0.93961	-2.36781	2.71323	-0.872691	0.382831	0.458297		notDEG	neither
ENSBTAG00000057080	-3.47254	4.00179	15.805	0.000218437	0.00194936		7.21721	-4.01551	1.23349	-3.2554	0.00113234	0.00457978		DEG	up_8c
ENSBTAG00000057466	-2.05986	7.57153	15.7585	0.000222579	0.00196874		94.0966	-2.25246	0.526833	-4.27547	1.90735e-05	0.000190544		DEG	up_8c
ENSBTAG00000054983	-3.22246	2.92003	15.7609	0.000222362	0.00196874		1.99175	-3.68927	1.80095	-2.04851	0.04051	0.0738495		notDEG	neither
LOC101907877	-3.4549	4.99944	15.7139	0.000226635	0.00199578		14.1598	-5.40395	0.934513	-5.78264	7.35381e-09	6.38822e-07		DEG	up_8c
LOC112448796	2.12622	7.64443	15.6791	0.000229858	0.00199777		81.4257	2.13232	0.435578	4.89538	9.81142e-07	2.1542e-05		DEG	up_BL
ENSBTAG00000061343	-2.38957	5.41483	15.6836	0.000229439	0.00199777		21.3538	-2.79793	0.594422	-4.70698	2.51418e-06	4.15151e-05		DEG	up_8c
ENSBTAG00000066107	-3.49541	4.64856	15.691	0.000228749	0.00199777		2.54831	-2.42599	0.934996	-2.59465	0.00946862	0.0238201		notDEG	neither
NODE_48791_length_4211_cov_18.479439_g15797_i0.mrna1	-3.59667	5.21967	15.6447	0.000233087	0.00200837		6.80699	-3.86072	1.02982	-3.74892	0.000177598	0.00111937		DEG	up_8c
NODE_88402_length_2596_cov_24.458118_g18268_i8.mrna1	-3.3963	4.13841	15.6514	0.000232453	0.00200837		7.67555	-3.81455	1.13001	-3.37569	0.000736298	0.00335873		DEG	up_8c
ENSBTAG00000068017	-3.43919	4.22603	15.6195	0.00023548	0.00201654		8.78192	-3.94598	1.18433	-3.33181	0.000862828	0.00381401		DEG	up_8c
NODE_62705_length_3521_cov_16.588269_g20314_i0.mrna1	-3.01775	2.87433	15.6135	0.000236054	0.00201654		0.776636	-2.02313	1.21331	-1.66745	0.0954242	0.147342		notDEG	neither
NODE_181015_length_919_cov_9.885986_g85562_i0.mrna1+NODE_142315_length_1415_cov_9.218236_g57365_i0.mrna1+NODE_177287_length_958_cov_16.219069_g57365_i1.mrna1	-2.88332	2.80543	15.5174	0.00024545	0.00208789		0.517413	-1.34785	0.941471	-1.43165	0.152245	0.214065		notDEG	neither
ENSBTAG00000052810	-3.12615	2.92704	15.473	0.000249917	0.00211688		2.00516	-3.75984	1.53444	-2.4503	0.0142735	0.0326299		notDEG	neither
LOC100847870	1.65396	12.7863	15.4355	0.000253766	0.00214041		2977.86	1.61578	0.35779	4.516	6.30177e-06	7.77218e-05		DEG	up_BL
ENSBTAG00000068807	-0.80624	7.53227	15.411	0.0002563	0.00215271		84.6879	-1.03605	0.227149	-4.5611	5.08866e-06	6.8697e-05		notDEG	neither
ENSBTAG00000068068	1.90105	9.72687	15.3833	0.000259217	0.0021681		353.898	1.8612	0.402764	4.62107	3.81762e-06	5.52725e-05		DEG	up_BL
ENSBTAG00000067327	1.75666	9.4946	15.3259	0.000265351	0.00221015		299.987	1.74779	0.37233	4.6942	2.67658e-06	4.31274e-05		DEG	up_BL
NODE_164220_length_1105_cov_30.607004_g18268_i16.mrna1+NODE_88238_length_2601_cov_24.757132_g18268_i7.mrna1	-3.34041	4.10569	15.253	0.000273364	0.00226744		7.36705	-3.69051	1.13193	-3.26036	0.0011127	0.00453709		DEG	up_8c
ENSBTAG00000024561	0.719526	13.5428	15.2401	0.000274805	0.00226998		5119.48	0.662097	0.146007	4.53468	5.76903e-06	7.43647e-05		notDEG	neither
ENSBTAG00000064726	-3.57545	3.96547	15.2117	0.000278011	0.00228701		6.48064	-3.94809	1.54131	-2.56151	0.0104219	0.0254737		notDEG	neither
ENSBTAG00000047441	1.53552	11.5487	15.1811	0.00028151	0.00230631		1258.51	1.5352	0.332106	4.62261	3.78933e-06	5.52725e-05		DEG	up_BL
ENSBTAG00000048977	-3.38694	3.92489	15.1623	0.000283683	0.00231462		5.46166	-3.61585	1.22134	-2.96055	0.00307089	0.00997664		DEG	up_8c
ENSBTAG00000055599	-3.26815	6.09489	15.1469	0.000285479	0.0023198		35.5357	-3.46493	1.00204	-3.45786	0.00054448	0.0026861		DEG	up_8c
ENSBTAG00000012984	0.898589	9.18515	15.102	0.000290782	0.00235333		250.316	0.783218	0.208026	3.765	0.000166547	0.00106314		notDEG	neither
ENSBTAG00000064032	-2.77585	5.12676	15.0861	0.000292679	0.00235913		15.6263	-3.01708	0.715061	-4.21933	2.45029e-05	0.000230928		DEG	up_8c
ENSBTAG00000068130	-0.533624	9.55747	15.0608	0.000295721	0.00236236		345.251	-0.732407	0.165966	-4.41301	1.01945e-05	0.000115077		notDEG	neither
ENSBTAG00000069529	-3.52123	7.62912	15.0741	0.000296121	0.00236236		105.14	-3.6427	1.17662	-3.0959	0.00196219	0.00701332		DEG	up_8c
ENSBTAG00000067115	-3.51358	4.32079	15.0534	0.000296624	0.00236236		8.55003	-3.78396	1.30705	-2.89504	0.00379108	0.0117984		notDEG	neither
ENSBTAG00000046336	-2.52531	8.91262	15.0526	0.000298739	0.00236976		127.967	-2.74695	0.519031	-5.29246	1.20682e-07	4.38406e-06		DEG	up_8c
NODE_248046_length_464_cov_5.320413_g148527_i0.mrna1	-3.32405	5.34211	14.97	0.000306947	0.00242524		20.856	-3.57683	1.03438	-3.45794	0.000544325	0.0026861		DEG	up_8c
ENSBTAG00000065780	1.88216	11.0348	14.9096	0.000314654	0.00247635		872.678	1.87574	0.400949	4.67825	2.89336e-06	4.62474e-05		DEG	up_BL
ENSBTAG00000055808	-3.32617	4.32317	14.8937	0.000316726	0.00248288		4.40457	-2.44409	1.09352	-2.23507	0.0254125	0.0512871		notDEG	neither
LOC132343025	-1.72096	5.73287	14.8772	0.000318873	0.00248995		24.0966	-1.9131	0.442929	-4.31922	1.56584e-05	0.000163798		DEG	up_8c
NODE_67727_length_3307_cov_19.967183_g13945_i2.mrna1	-3.38948	3.61937	14.8325	0.00032479	0.00252628		0.897192	-2.80305	1.17264	-2.39038	0.0168311	0.0374066		notDEG	neither
NODE_83422_length_2748_cov_16.168476_g27768_i0.mrna1	-2.23152	2.20084	14.8075	0.000328154	0.00254256		0.0259294	0.812733	3.10577	0.261685	0.793564	0.833399		notDEG	neither
ENSBTAG00000067617	0.948539	8.70442	14.7953	0.000329807	0.0025455		176.479	0.884228	0.204137	4.33153	1.48076e-05	0.000156537		notDEG	neither
ENSBTAG00000060745	-2.61245	2.38496	14.7807	0.000331794	0.00255099		0.176051	0.0539223	2.0639	0.0261265	0.979156	0.984082		notDEG	neither
LOC112443450	-2.5465	7.65438	14.7723	0.00033323	0.00255211		96.8216	-3.87452	0.575419	-6.73339	1.65757e-11	4.73117e-09		DEG	up_8c
ENSBTAG00000059894	-3.37464	6.33018	14.761	0.000334494	0.00255211		43.4293	-3.59295	1.05803	-3.39589	0.000684054	0.00317109		DEG	up_8c
ENSBTAG00000062957	-3.09612	3.06992	14.7495	0.000336084	0.0025545		2.34998	-3.43084	1.512	-2.26908	0.0232635	0.0480665		notDEG	neither
ENSBTAG00000058487	-3.61716	9.37256	14.6807	0.000348016	0.00262956		112.567	-3.60847	0.839286	-4.29945	1.71219e-05	0.000175434		DEG	up_8c
LOC505773	1.46962	12.9468	14.661	0.000348591	0.00262956		3334.28	1.39569	0.331719	4.20745	2.58272e-05	0.000242266		DEG	up_BL
ENSBTAG00000066737	-3.46049	6.72033	14.6549	0.000350881	0.00263688		57.1067	-3.75498	1.14032	-3.29292	0.000991539	0.00417952		DEG	up_8c
ENSBTAG00000069424	2.1099	8.5633	14.6022	0.000357156	0.00267399		159.214	2.08612	0.453663	4.5984	4.25758e-06	5.9487e-05		DEG	up_BL
ENSBTAG00000066949	-3.39936	3.12446	14.5788	0.000360627	0.0026899		0.381106	0.659549	1.83502	0.359424	0.719278	0.77016		notDEG	neither
ENSBTAG00000064618	0.944647	8.17508	14.5682	0.000362205	0.00269163		121.713	0.888309	0.202799	4.38025	1.18543e-05	0.000128722		notDEG	neither
ENSBTAG00000069359	-3.56891	4.18425	14.5472	0.000365368	0.00270507		7.51482	-5.92034	1.32741	-4.46005	8.19399e-06	9.63035e-05		DEG	up_8c
ENSBTAG00000033523	2.01248	9.61253	14.5239	0.000368917	0.00272127		328.751	1.98199	0.436147	4.54432	5.51131e-06	7.24447e-05		DEG	up_BL
ENSBTAG00000019479	-0.789302	9.2103	14.4861	0.000374727	0.00275397		273.347	-0.991814	0.231548	-4.2834	1.84055e-05	0.000184795		notDEG	neither
ENSBTAG00000056454	-3.04268	3.93445	14.4284	0.000383806	0.00281036		6.42765	-3.37713	0.966635	-3.49369	0.000476387	0.00242811		DEG	up_8c
ENSBTAG00000031774	1.03125	11.2847	14.4189	0.000385312	0.00281109		1063.71	0.923777	0.239544	3.8564	0.000115069	0.000795531		DEG	up_BL
ENSBTAG00000058264	-0.670336	7.74345	14.3667	0.000393747	0.00285825		94.8111	-0.842843	0.172089	-4.8977	9.69633e-07	2.15258e-05		notDEG	neither
LOC132342411	-3.235	5.89615	14.3613	0.000394636	0.00285825		27.9098	-3.23364	0.976562	-3.31125	0.000928815	0.00399237		DEG	up_8c
ENSBTAG00000068446	-3.15586	4.55749	14.3443	0.000397429	0.00286809		11.1827	-3.74876	0.947169	-3.95786	7.56255e-05	0.000559629		DEG	up_8c
ENSBTAG00000020100	-0.743778	10.9694	14.3292	0.000399935	0.00287027		918.512	-0.955778	0.214141	-4.46332	8.07003e-06	9.60488e-05		notDEG	neither
ENSBTAG00000052586	0.872487	8.65129	14.3252	0.000400603	0.00287027		169.899	0.793324	0.189925	4.17703	2.95344e-05	0.000268226		notDEG	neither
ENSBTAG00000067495	-1.00968	10.9086	14.3061	0.000403781	0.00288271		881.967	-1.1316	0.285072	-3.96953	7.20159e-05	0.000538906		DEG	up_8c
ENSBTAG00000064350	1.7399	8.93806	14.253	0.0004128	0.0029181		202.869	1.72501	0.37298	4.62494	3.7471e-06	5.52725e-05		DEG	up_BL
LOC101907670	0.709591	10.9471	14.2382	0.000415345	0.0029181		842.514	0.636429	0.148003	4.30012	1.70707e-05	0.000175434		notDEG	neither
NODE_57090_length_3780_cov_15.709425_g17890_i1.mrna1+NODE_66351_length_3364_cov_17.452692_g17890_i2.mrna1	-3.13328	4.86785	14.2342	0.000416038	0.0029181		14.4713	-3.53884	0.94823	-3.73205	0.000189931	0.00117124		DEG	up_8c
NODE_129389_length_1634_cov_17.222864_g49610_i0.mrna1+NODE_187186_length_859_cov_20.329923_g49610_i1.mrna1	-2.54205	3.14387	14.2636	0.000410986	0.0029181		1.16969	-1.34599	0.696898	-1.93141	0.0534328	0.0928337		notDEG	neither
ENSBTAG00000057157	-3.36959	3.74687	14.2436	0.000414429	0.0029181		1.31015	-1.12339	1.17929	-0.952592	0.340797	0.415951		notDEG	neither
ENSBTAG00000057500	-3.64093	4.36872	14.2065	0.000420873	0.00294169		8.02705	-6.66316	1.37465	-4.84716	1.2524e-06	2.51973e-05		DEG	up_8c
ENSBTAG00000065476	-2.96741	7.91099	14.2026	0.000424166	0.00295439		128.847	-3.08519	0.829705	-3.71841	0.00020048	0.00122495		DEG	up_8c
LOC132343182	-3.03604	3.4571	14.1443	0.000431912	0.00299789		3.40915	-3.54694	1.10152	-3.22003	0.00128179	0.005002		DEG	up_8c
ENSBTAG00000069827	0.694038	11.0729	14.0911	0.000441604	0.00305456		938.642	0.560039	0.172534	3.24596	0.00117056	0.00468691		notDEG	neither
ENSBTAG00000057172	-2.89366	5.12646	14.0773	0.000444156	0.00306161		17.2029	-3.1197	0.842583	-3.70255	0.000213447	0.00129232		DEG	up_8c
ENSBTAG00000063000	-3.01119	2.93383	14.0571	0.000447923	0.00307697		1.03468	-2.54254	1.42048	-1.78992	0.0734671	0.12012		notDEG	neither
ENSBTAG00000062846	1.62411	10.1171	14.0368	0.000451741	0.00309257		462.778	1.58504	0.355333	4.46072	8.16834e-06	9.63035e-05		DEG	up_BL
ENSBTAG00000063891	-2.98965	5.56026	14.0159	0.000455698	0.00310901		23.4318	-3.24367	0.900042	-3.60391	0.00031347	0.00173345		DEG	up_8c
NODE_240355_length_505_cov_7.609813_g140872_i0.mrna1+NODE_29448_length_5624_cov_16.624121_g9882_i0.mrna1+NODE_40277_length_4738_cov_19.105557_g9882_i1.mrna1	-3.29466	3.82604	14.0026	0.000458237	0.00311549		5.45115	-5.63216	1.17146	-4.80783	1.52578e-06	2.87633e-05		DEG	up_8c
ENSBTAG00000068343	-3.53497	4.163	13.9946	0.000459764	0.00311549		7.88481	-3.77754	1.6102	-2.346	0.018976	0.0408556		notDEG	neither
ENSBTAG00000065075	-2.8335	5.35532	13.985	0.000461622	0.00311751		20.3829	-3.22613	0.79484	-4.05884	4.93173e-05	0.000392574		DEG	up_8c
ENSBTAG00000063115	-3.71231	3.65677	13.9746	0.000463623	0.00312048		0.479485	-2.65712	2.98625	-0.889786	0.373581	0.448028		notDEG	neither
ENSBTAG00000066519	-3.40173	3.9155	13.9512	0.000468202	0.00314072		6.30719	-3.84932	1.4668	-2.62429	0.00868289	0.022472		notDEG	neither
ENSBTAG00000060163	-2.78732	5.83102	13.9416	0.000470072	0.00314272		26.8888	-2.96564	0.802566	-3.6952	0.00021971	0.00132223		DEG	up_8c
LOC107131779	1.40751	9.05386	13.8658	0.000485245	0.00323335		222.528	1.36982	0.322698	4.24491	2.18683e-05	0.000211077		DEG	up_BL
ENSBTAG00000057896	1.52169	7.463	13.8518	0.000488087	0.00324148		72.1612	1.48563	0.328363	4.52435	6.0581e-06	7.66081e-05		DEG	up_BL
ENSBTAG00000061601	0.765731	7.40654	13.8365	0.000491241	0.00325162		72.151	0.641473	0.17397	3.68726	0.000226681	0.00136009		notDEG	neither
ENSBTAG00000064104	-3.08895	3.67818	13.8105	0.000496614	0.00327634		4.88449	-3.688	1.08439	-3.40099	0.000671413	0.00314902		DEG	up_8c
ENSBTAG00000068086	-3.29814	4.24599	13.701	0.000519999	0.00341933		8.53304	-3.71109	1.27966	-2.90006	0.00373092	0.0116293		notDEG	neither
NODE_116602_length_1886_cov_17.721393_g2942_i15.mrna1+NODE_129997_length_1623_cov_20.999353_g2942_i16.mrna1+NODE_152425_length_1262_cov_21.012658_g2942_i17.mrna1	-2.82997	5.74715	13.6918	0.000522012	0.00342132		27.2491	-3.1318	0.808583	-3.87319	0.000107418	0.000755709		DEG	up_8c
NODE_21632_length_6509_cov_16.637904_g7526_i0.mrna1	-3.2749	4.57737	13.6746	0.000525803	0.0034349		11.0739	-3.49702	1.16596	-2.99926	0.00270632	0.00904219		DEG	up_8c
ENSBTAG00000058066	-3.51397	4.81549	13.6612	0.000528771	0.00344304		13.0359	-3.66291	1.44312	-2.53818	0.0111431	0.0266953		notDEG	neither
NODE_49138_length_4191_cov_16.561740_g15910_i0.mrna1	-3.36432	4.1484	13.623	0.000537348	0.00348753		4.35815	-4.94706	1.20639	-4.10072	4.11871e-05	0.000348694		DEG	up_8c
ENSBTAG00000058367	1.01734	11.8543	13.569	0.000549711	0.00354475		1576.05	0.963828	0.238652	4.03864	5.37626e-05	0.000421246		DEG	up_BL
LOC132343508	-3.42562	3.93994	13.5708	0.000549275	0.00354475		5.62924	-3.46362	1.64499	-2.10556	0.0352429	0.0658087		notDEG	neither
NODE_134915_length_1537_cov_19.470548_g16463_i7.mrna1+NODE_131125_length_1603_cov_21.583224_g16463_i5.mrna1+NODE_160290_length_1156_cov_4.189064_g470_i29.mrna1	-3.03379	3.94388	13.5467	0.000554886	0.00356661		6.47631	-3.5639	1.0258	-3.47426	0.000512265	0.00255876		DEG	up_8c
ENSBTAG00000067266	-2.91121	7.93394	13.5197	0.000564463	0.00358222		122.469	-4.73714	0.686254	-6.90289	5.09548e-12	2.54519e-09		DEG	up_8c
ENSBTAG00000066782	-3.29096	8.44281	13.5224	0.000563823	0.00358222		177.142	-5.57285	0.819296	-6.802	1.03175e-11	3.55904e-09		DEG	up_8c
ENSBTAG00000056497	1.86798	11.3924	13.5078	0.000564482	0.00358222		1115.63	1.85669	0.417485	4.44731	8.69511e-06	0.000100421		DEG	up_BL
NODE_256271_length_421_cov_4.674419_g156743_i0.mrna1	-3.27879	5.05326	13.5137	0.00056267	0.00358222		15.7811	-3.49174	1.14595	-3.04703	0.00231116	0.00794783		DEG	up_8c
ENSBTAG00000062231	-3.39578	4.61861	13.4542	0.000576984	0.00364997		10.4059	-3.5152	1.3385	-2.62623	0.00863375	0.0223739		notDEG	neither
ENSBTAG00000068889	-3.12603	8.87952	13.4255	0.000587327	0.00369203		258.214	-3.29053	0.861989	-3.81737	0.000134881	0.000895321		DEG	up_8c
ENSBTAG00000056325	-3.21389	6.06056	13.4185	0.000585739	0.00369203		35.626	-3.35943	1.07207	-3.13361	0.0017267	0.00646057		DEG	up_8c
ENSBTAG00000066929	-3.06814	4.08261	13.3955	0.000591473	0.00370644		4.41575	-2.59973	0.999031	-2.60226	0.00926129	0.0234823		notDEG	neither
ENSBTAG00000056675	-3.0758	6.06419	13.364	0.000599401	0.00374439		34.8868	-3.26063	0.976162	-3.34025	0.000837015	0.00370811		DEG	up_8c
NODE_93335_length_2453_cov_15.966330_g26825_i1.mrna1+NODE_119040_length_1835_cov_13.375427_g26825_i2.mrna1	-3.41756	4.7005	13.3254	0.000609291	0.00379431		11.4219	-3.57195	1.40363	-2.5448	0.010934	0.0263207		notDEG	neither
ENSBTAG00000057777	1.92455	7.16954	13.3172	0.000611395	0.00379558		59.2617	1.90535	0.43005	4.43052	9.40042e-06	0.000107943		DEG	up_BL
LOC101902937	1.09735	9.80057	13.2898	0.000618553	0.00382813		371.761	1.02231	0.250663	4.07842	4.53433e-05	0.000371294		DEG	up_BL
ENSBTAG00000014417	0.896296	11.1671	13.2476	0.000629694	0.00388506		987.106	0.825735	0.217926	3.78907	0.000151215	0.000987344		notDEG	neither
ENSBTAG00000058040	-3.42735	5.2135	13.2294	0.000634594	0.00390324		6.32713	-3.7273	1.12854	-3.30276	0.000957378	0.00408727		DEG	up_8c
ENSBTAG00000038635	-0.727998	10.2393	13.2059	0.000640936	0.00392785		547.189	-0.924649	0.2089	-4.42628	9.58737e-06	0.000108838		notDEG	neither
LOC112441638	-1.33815	6.73504	13.1929	0.000644489	0.00392785		50.0512	-1.45841	0.396417	-3.67899	0.000234161	0.00138887		DEG	up_8c
ENSBTAG00000064114	-3.06941	5.7334	13.1998	0.000642608	0.00392785		26.8375	-3.30791	1.0245	-3.2288	0.00124311	0.0048989		DEG	up_8c
ENSBTAG00000021433	-0.667731	10.6389	13.1582	0.000654067	0.00397253		716.808	-0.794013	0.194476	-4.08283	4.44911e-05	0.000367328		notDEG	neither
ENSBTAG00000065995	-2.70164	8.06361	13.1577	0.000657783	0.00397253		140.455	-2.77877	0.75861	-3.66298	0.0002493	0.00146071		DEG	up_8c
NODE_248194_length_463_cov_86.233161_g148675_i0.mrna1	-2.67878	2.59244	13.1492	0.000656562	0.00397253		0.288593	-0.152973	1.59408	-0.0959631	0.92355	0.937152		notDEG	neither
ENSBTAG00000069504	1.41489	10.3999	13.056	0.000683115	0.00411309		565.924	1.40512	0.318974	4.40514	1.05718e-05	0.000117535		DEG	up_BL
ENSBTAG00000058191	-2.34071	7.04903	12.9854	0.000703967	0.0042108		68.227	-2.75913	0.65896	-4.1871	2.82547e-05	0.000260152		DEG	up_8c
ENSBTAG00000057910	-2.25462	6.04365	12.9798	0.000705662	0.0042108		33.4163	-2.51482	0.634465	-3.96369	7.3799e-05	0.000548143		DEG	up_8c
ENSBTAG00000067051	-3.25291	5.02803	12.991	0.000702295	0.0042108		15.5752	-3.52198	1.18311	-2.97688	0.00291201	0.0095694		DEG	up_8c
ENSBTAG00000061713	-3.26973	6.03806	12.965	0.000710136	0.00422489		32.0744	-5.66063	0.957279	-5.91326	3.3541e-09	3.72306e-07		DEG	up_8c
ENSBTAG00000040518	0.672303	11.2918	12.9551	0.00071314	0.00423017		1098.74	0.517122	0.181764	2.84501	0.00444094	0.0132778		notDEG	neither
ENSBTAG00000069586	-2.5007	12.0884	12.9332	0.000723659	0.00426724		2414.48	-2.72943	0.667664	-4.08803	4.35054e-05	0.000363698		DEG	up_8c
ENSBTAG00000068033	-2.76566	6.7762	12.9245	0.000722498	0.00426724		53.4164	-2.78509	0.842031	-3.30759	0.000941024	0.00402605		DEG	up_8c
ENSBTAG00000057020	-3.11187	3.11174	12.8639	0.00074145	0.00435929		1.2519	-2.40616	1.90731	-1.26155	0.207112	0.274946		notDEG	neither
ENSBTAG00000065309	-2.43012	2.53503	12.7982	0.00076257	0.00445724		1.00285	-2.88272	1.19803	-2.40622	0.0161183	0.0361036		notDEG	neither
ENSBTAG00000065236	-2.79163	2.79158	12.7992	0.000762247	0.00445724		1.5885	-3.07588	1.60793	-1.91294	0.0557556	0.0949156		notDEG	neither
ENSBTAG00000067207	-3.11585	4.89213	12.7887	0.000765674	0.00446234		14.9369	-3.52046	1.0711	-3.28676	0.00101349	0.00424517		DEG	up_8c
ENSBTAG00000069416	-1.41475	7.50171	12.7648	0.000773551	0.00449514		90.4909	-1.65185	0.428479	-3.85515	0.000115657	0.000796839		DEG	up_8c
ENSBTAG00000053679	-1.17522	9.05342	12.7485	0.00077898	0.00451357		252.54	-1.33187	0.355426	-3.74725	0.000178781	0.00112328		DEG	up_8c
ENSBTAG00000068522	-3.03921	4.13586	12.7095	0.00079209	0.00457627		7.06372	-5.04909	0.977855	-5.16344	2.42459e-07	7.33989e-06		DEG	up_8c
ENSBTAG00000062725	1.7613	8.48759	12.6531	0.000811495	0.00466143		150.834	1.72833	0.412322	4.19171	2.76865e-05	0.0002561		DEG	up_BL
ENSBTAG00000066156	-3.08478	5.86188	12.6568	0.000810195	0.00466143		29.48	-3.35582	1.02305	-3.28022	0.00103727	0.00431765		DEG	up_8c
LOC132342210	-2.00503	6.0927	12.6368	0.000817185	0.00468067		33.7483	-2.23098	0.570867	-3.90806	9.30417e-05	0.000670193		DEG	up_8c
ENSBTAG00000069984	1.89316	10.2563	12.6218	0.000823385	0.00470271		506.776	1.89283	0.432774	4.37372	1.22149e-05	0.00013192		DEG	up_BL
ENSBTAG00000011052	-0.720336	12.2733	12.6005	0.000830005	0.00472701		2295.5	-0.988548	0.224375	-4.40578	1.05403e-05	0.000117535		notDEG	neither
ENSBTAG00000051647	1.34321	7.87432	12.5762	0.000838734	0.00476315		97.3789	1.30802	0.306777	4.26374	2.01036e-05	0.000197925		DEG	up_BL
NODE_45544_length_4403_cov_15.411697_g8327_i2.mrna1+NODE_24272_length_6177_cov_15.218197_g8327_i0.mrna1+NODE_27748_length_5793_cov_17.451889_g8327_i1.mrna1	-2.23256	4.75912	12.5052	0.000864743	0.00489695		12.2312	-2.59976	0.623024	-4.1728	3.00874e-05	0.000272012		DEG	up_8c
ENSBTAG00000067744	1.25337	7.88917	12.4912	0.000869957	0.00491256		97.8211	1.20095	0.299232	4.01343	5.98426e-05	0.000463432		DEG	up_BL
ENSBTAG00000068645	1.50821	8.21798	12.476	0.000875671	0.00493089		124.468	1.48114	0.355862	4.16212	3.15301e-05	0.000282498		DEG	up_BL
ENSBTAG00000006648	-2.68676	3.40932	12.4675	0.000878892	0.00493512		3.57085	-3.1394	0.932408	-3.36698	0.000759956	0.00342752		DEG	up_8c
ENSBTAG00000064019	-2.92398	4.27221	12.4429	0.000888268	0.00495991		7.98682	-3.11943	1.00488	-3.10427	0.00190751	0.00689965		DEG	up_8c
ENSBTAG00000069467	-2.97187	2.99276	12.4482	0.000886235	0.00495991		0.974761	-2.42858	1.51322	-1.60491	0.108514	0.162995		notDEG	neither
LOC132342554	-0.505327	8.40076	12.4304	0.000893058	0.00497277		154.154	-0.725176	0.168052	-4.31519	1.59469e-05	0.000165948		notDEG	neither
ENSBTAG00000065901	-2.00753	5.74739	12.379	0.000913072	0.00507009		25.925	-2.31575	0.564102	-4.1052	4.03972e-05	0.000344591		DEG	up_8c
ENSBTAG00000059788	-3.3463	3.60593	12.3678	0.0009175	0.00508056		1.46795	-3.88791	2.11881	-1.83495	0.0665134	0.109739		notDEG	neither
ENSBTAG00000011441	0.975158	8.92212	12.342	0.000927751	0.00509498		204.196	0.913208	0.233485	3.91121	9.18365e-05	0.000664817		notDEG	neither
ENSBTAG00000068463	1.09282	8.77621	12.3513	0.000924058	0.00509498		187.147	0.95245	0.280837	3.39147	0.000695182	0.00320779		DEG	up_BL
NODE_157883_length_1187_cov_16.927027_g19140_i2.mrna1+NODE_165690_length_1088_cov_12.401583_g73527_i0.mrna1	-2.98815	3.3215	12.344	0.000926987	0.00509498		1.18075	-3.74418	1.26973	-2.94879	0.00319022	0.0102148		notDEG	neither
ENSBTAG00000057837	-2.49116	5.81377	12.2901	0.000948825	0.00518224		28.3776	-2.78052	0.732542	-3.79572	0.000147217	0.000964393		DEG	up_8c
ENSBTAG00000061740	-2.93142	5.3081	12.295	0.0009468	0.00518224		18.9358	-3.33661	0.943848	-3.53511	0.000407602	0.00216593		DEG	up_8c
ENSBTAG00000057996	-0.63999	8.81112	12.2681	0.000957863	0.00521735		205.833	-0.880561	0.202283	-4.35312	1.34214e-05	0.000144172		notDEG	neither
ENSBTAG00000047030	3.32436	7.64027	12.2693	0.000962075	0.00522605		82.2686	3.2372	0.792508	4.08476	4.41232e-05	0.000366337		DEG	up_BL
NODE_142610_length_1410_cov_18.066017_g46642_i1.mrna1+NODE_152275_length_1264_cov_19.946083_g63893_i0.mrna1	-2.50508	6.02388	12.245	0.00096748	0.00524117		34.1351	-2.73345	0.760715	-3.59326	0.000326563	0.00179744		DEG	up_8c
ENSBTAG00000054988	-1.22312	9.48651	12.2142	0.000980465	0.00525456		347.751	-1.52676	0.369933	-4.12711	3.67348e-05	0.000320508		DEG	up_8c
LOC112443147	0.875402	7.30308	12.2181	0.000978807	0.00525456		65.4605	0.778719	0.201169	3.87097	0.000108402	0.000757301		notDEG	neither
ENSBTAG00000065955	-3.05149	5.04058	12.2231	0.00097673	0.00525456		15.7434	-3.30509	1.08142	-3.05625	0.00224122	0.0077522		DEG	up_8c
NODE_99567_length_2286_cov_18.479402_g34475_i0.mrna1	-3.0241	3.04977	12.2296	0.000973968	0.00525456		0.606094	-1.00231	1.48508	-0.674917	0.499729	0.570547		notDEG	neither
ENSBTAG00000051436	-2.35866	6.29236	12.1878	0.000991772	0.00530094		36.2617	-2.53951	0.681811	-3.72465	0.000195584	0.0011987		DEG	up_8c
LOC100847666	-3.24048	5.1464	12.1667	0.00100085	0.00533521		17.5117	-5.09181	1.12121	-4.54136	5.58922e-06	7.29887e-05		DEG	up_8c
ENSBTAG00000062420	-2.99767	2.97695	12.1345	0.00101493	0.00539584		0.316778	0.98351	1.69806	0.579195	0.562457	0.628166		notDEG	neither
ENSBTAG00000038422	0.952524	8.32211	12.0941	0.00103287	0.00547668		136.293	0.845974	0.241821	3.49835	0.000468146	0.00240417		notDEG	neither
ENSBTAG00000060977	-2.56706	2.56264	12.0491	0.00105324	0.00556989		0.299921	-0.172175	1.58829	-0.108403	0.913676	0.928548		notDEG	neither
ENSBTAG00000057227	-3.22529	4.60859	12.0389	0.00105796	0.00558009		11.1867	-3.49934	1.39666	-2.50552	0.0122273	0.0284734		notDEG	neither
NODE_59473_length_3667_cov_12.776880_g19204_i0.mrna1+NODE_242690_length_493_cov_3.608173_g143190_i0.mrna1	3.71152	7.29221	12.0399	0.00106252	0.00558942		64.2651	3.80879	0.96711	3.93832	8.20539e-05	0.000602735		DEG	up_BL
NODE_201357_length_741_cov_8.381024_g103242_i0.mrna1+NODE_176647_length_965_cov_14.706081_g68479_i1.mrna1+NODE_158864_length_1174_cov_18.380128_g68479_i0.mrna1	-1.55344	5.50462	12.0196	0.00106683	0.00559735		19.548	-1.75952	0.437047	-4.02593	5.675e-05	0.000442916		DEG	up_8c
ENSBTAG00000066247	-2.89769	4.89523	12.0013	0.00107539	0.00561279		14.9899	-3.20738	0.966257	-3.31939	0.000902145	0.00390995		DEG	up_8c
ENSBTAG00000060657	-3.13885	4.65233	12.0058	0.00107325	0.00561279		12.057	-3.37009	1.22921	-2.74167	0.00611276	0.0171535		notDEG	neither
NODE_42082_length_4612_cov_19.463727_g11662_i1.mrna1	-1.88063	6.70113	11.9781	0.00108627	0.00564012		55.3994	-2.26919	0.55889	-4.06018	4.90348e-05	0.000391886		DEG	up_8c
NODE_159984_length_1159_cov_16.224584_g69274_i0.mrna1	-2.7099	3.07547	11.9806	0.00108508	0.00564012		1.35853	-2.17569	1.14015	-1.90825	0.056359	0.0957527		notDEG	neither
ENSBTAG00000059988	-3.07998	4.58628	11.9299	0.00110932	0.00574491		11.2104	-3.31489	1.20556	-2.74967	0.00596546	0.0169064		notDEG	neither
ENSBTAG00000057955	-3.2139	3.78617	11.9077	0.00112009	0.0057857		1.73141	-3.63933	1.42997	-2.54505	0.0109262	0.0263207		notDEG	neither
ENSBTAG00000000886	-2.88195	6.19281	11.8496	0.00114881	0.00584344		34.0197	-5.0088	0.78017	-6.42014	1.36151e-10	3.02256e-08		DEG	up_8c
ENSBTAG00000058258	-0.634887	8.25316	11.8561	0.00114555	0.00584344		138.629	-0.822547	0.201387	-4.08442	4.41878e-05	0.000366337		notDEG	neither
ENSBTAG00000060246	1.01944	8.28418	11.8725	0.00113738	0.00584344		129.598	0.945352	0.246455	3.8358	0.000125154	0.000841948		DEG	up_BL
ENSBTAG00000013866	0.979673	13.7161	11.8497	0.00114876	0.00584344		5712.88	0.94012	0.246014	3.82141	0.000132693	0.000883733		notDEG	neither
ENSBTAG00000058832	1.03464	10.2264	11.8539	0.00114665	0.00584344		512.249	0.883684	0.272221	3.2462	0.00116958	0.00468691		DEG	up_BL
ENSBTAG00000058683	-2.80709	2.95239	11.8685	0.00113938	0.00584344		2.02156	-3.09409	1.63063	-1.89748	0.0577651	0.0976436		notDEG	neither
LOC101904375	1.03424	9.52841	11.8425	0.00115239	0.00584679		310.337	1.01634	0.253206	4.01389	5.97255e-05	0.000463432		DEG	up_BL
NODE_225014_length_586_cov_17.359528_g125790_i0.mrna1+NODE_254797_length_429_cov_3.218750_g155270_i0.mrna1	2.21631	7.03659	11.8202	0.00116364	0.0058889		54.1022	2.07811	0.534416	3.88857	0.000100838	0.000718602		DEG	up_BL
ENSBTAG00000003937	0.761935	10.2131	11.8133	0.00116715	0.00589176		504.966	0.690209	0.184417	3.74265	0.000182091	0.00113339		notDEG	neither
NODE_196481_length_779_cov_9.180912_g98845_i0.mrna1	1.31257	7.60374	11.7736	0.00118759	0.00597985		80.0263	1.30036	0.317792	4.09185	4.27938e-05	0.000359252		DEG	up_BL
ENSBTAG00000062758	-2.81241	3.41695	11.742	0.00120411	0.00604777		3.87519	-3.28941	1.20638	-2.72668	0.00639747	0.0178024		notDEG	neither
NODE_98977_length_2301_cov_17.228417_g27546_i1.mrna1+NODE_83059_length_2760_cov_8.797615_g27621_i0.mrna1	-2.85783	3.45133	11.7193	0.00121611	0.00609276		1.12577	-1.07958	1.00759	-1.07145	0.283966	0.356608		notDEG	neither
NODE_207298_length_697_cov_5.616129_g108695_i0.mrna1	1.3649	7.76293	11.6879	0.00123291	0.00616146		89.0624	1.23978	0.342049	3.62455	0.00028946	0.0016477		DEG	up_BL
LOC101906526	1.83256	8.28472	11.67	0.00124265	0.00619464		132.862	1.71546	0.456564	3.75732	0.000171746	0.00108936		DEG	up_BL
ENSBTAG00000064409	-0.51215	9.65825	11.6426	0.00125764	0.0062497		371.746	-0.719491	0.181215	-3.97037	7.17613e-05	0.000538906		notDEG	neither
ENSBTAG00000050219	0.820793	12.3687	11.6384	0.00125994	0.0062497		2252.67	0.751251	0.204495	3.67369	0.000239068	0.00141319		notDEG	neither
ENSBTAG00000059208	-0.948665	6.6432	11.6324	0.00126328	0.00625071		45.1898	-1.15506	0.289315	-3.99237	6.54149e-05	0.000502689		notDEG	neither
NODE_36742_length_5009_cov_18.018451_g12060_i0.mrna1	-2.39021	3.84374	11.5907	0.00128655	0.00635015		5.75461	-2.66428	0.75962	-3.50738	0.000452535	0.0023546		DEG	up_8c
NODE_238384_length_516_cov_2.359909_g138925_i0.mrna1+NODE_135448_length_1528_cov_6.693315_g53190_i0.mrna1	2.99165	8.19241	11.5387	0.00132207	0.00650942		116.695	2.98036	0.699012	4.26367	2.01095e-05	0.000197925		DEG	up_BL
ENSBTAG00000055626	-0.893224	6.94786	11.3984	0.00140001	0.0068762		54.9504	-1.02666	0.249707	-4.11145	3.93186e-05	0.000337161		notDEG	neither
LOC104975998	-3.2387	3.51599	11.3706	0.00141726	0.00694388		3.19204	-5.5216	2.27738	-2.42454	0.0153279	0.0346046		notDEG	neither
ENSBTAG00000034676	0.725767	8.30172	11.3542	0.00142754	0.00697714		136.852	0.65814	0.198728	3.31176	0.000927121	0.00399237		notDEG	neither
ENSBTAG00000069806	-0.768546	8.29934	11.2934	0.00146634	0.00714931		142.9	-0.975236	0.239832	-4.06633	4.77588e-05	0.000387608		notDEG	neither
ENSBTAG00000059254	3.01643	10.71	11.2973	0.0014701	0.00715019		693.327	3.07199	0.677326	4.53546	5.74773e-06	7.43647e-05		DEG	up_BL
LOC132344875	1.37294	7.47797	11.2323	0.00150647	0.00730932		72.7374	1.30703	0.347435	3.76195	0.000168597	0.00107279		DEG	up_BL
NODE_234911_length_533_cov_69.611842_g135497_i0.mrna1	-2.67926	4.04806	11.2233	0.00151247	0.00732067		2.94745	-2.59221	0.797011	-3.25241	0.0011443	0.00460951		DEG	up_8c
ENSBTAG00000056457	-2.97565	5.1233	11.2061	0.00152404	0.00735883		3.5304	-1.25154	0.838178	-1.49317	0.135393	0.194196		notDEG	neither
LOC112449357	1.34904	7.28364	11.1993	0.00152859	0.00736299		63.1289	1.34529	0.332822	4.04206	5.29828e-05	0.000416771		DEG	up_BL
ENSBTAG00000063073	0.813604	8.59952	11.1674	0.0015503	0.00744961		166.306	0.673445	0.220327	3.05658	0.0022388	0.0077522		notDEG	neither
NODE_142817_length_1407_cov_16.381955_g57682_i0.mrna1+NODE_193718_length_801_cov_12.907459_g96385_i0.mrna1	-2.46468	3.90551	11.1452	0.00156566	0.00750541		2.41962	-1.06543	0.689381	-1.54548	0.12223	0.179438		notDEG	neither
ENSBTAG00000057766	-2.56211	4.40925	11.122	0.00158179	0.0075646		9.30282	-2.88895	0.842798	-3.42781	0.000608466	0.00293651		DEG	up_8c
ENSBTAG00000058858	1.40685	9.12617	11.1001	0.00159719	0.00761694		236.508	1.33963	0.365086	3.66936	0.000243158	0.00143313		DEG	up_BL
ENSBTAG00000058833	1.30503	7.46059	11.0909	0.00160379	0.00761694		72.7048	1.21753	0.337194	3.61077	0.000305293	0.00170069		DEG	up_BL
ENSBTAG00000066025	-2.84423	3.48896	11.0903	0.00160417	0.00761694		3.93817	-3.24373	1.28378	-2.5267	0.0115141	0.0272791		notDEG	neither
ENSBTAG00000068993	-2.81025	3.88049	11.0729	0.00161657	0.00765764		6.08162	-3.38408	1.10369	-3.06616	0.00216829	0.00757387		DEG	up_8c
ENSBTAG00000055521	-2.91786	5.96684	11.0672	0.00162066	0.00765887		28.3289	-4.89557	0.859376	-5.69666	1.2218e-08	7.73318e-07		DEG	up_8c
ENSBTAG00000065534	-2.49861	5.89543	11.0383	0.00164162	0.00772267		27.5274	-2.68128	0.79584	-3.36912	0.000754081	0.00341645		DEG	up_8c
ENSBTAG00000061064	0.893893	9.14653	11.0379	0.00164189	0.00772267		245.607	0.728547	0.253757	2.87105	0.00409117	0.012561		notDEG	neither
NODE_33588_length_5257_cov_18.089575_g11071_i1.mrna1+NODE_33476_length_5267_cov_17.838150_g11071_i0.mrna1+NODE_111174_length_2007_cov_18.919171_g11071_i2.mrna1	-3.07452	7.21445	11.024	0.00165889	0.00776609		70.9425	-4.91994	0.97774	-5.03196	4.85503e-07	1.19757e-05		DEG	up_8c
ENSBTAG00000058234	-2.71397	6.64965	11.0173	0.00165698	0.00776609		49.6437	-2.76462	0.932689	-2.96413	0.00303536	0.00989339		DEG	up_8c
NODE_24614_length_6138_cov_16.523181_g8122_i1.mrna1+NODE_100030_length_2274_cov_15.731907_g8122_i2.mrna1	-2.99978	4.52036	10.9621	0.00169815	0.0079217		10.5813	-3.19957	1.26156	-2.5362	0.0112061	0.0267821		notDEG	neither
ENSBTAG00000057291	-3.00597	3.26587	10.9595	0.00170005	0.0079217		0.824743	-3.31553	2.02075	-1.64074	0.100851	0.153816		notDEG	neither
ENSBTAG00000066837	-0.577655	8.10047	10.948	0.00170882	0.00794401		120.488	-0.737908	0.16124	-4.57646	4.72909e-06	6.47173e-05		notDEG	neither
LOC112446676	0.837498	7.42136	10.9357	0.00171815	0.00796885		72.9593	0.65822	0.23114	2.8477	0.00440359	0.0132108		notDEG	neither
ENSBTAG00000067191	-2.92786	7.74572	10.9374	0.00172384	0.00797674		115.522	-3.10552	1.02594	-3.02699	0.00247003	0.00832229		DEG	up_8c
ENSBTAG00000063010	-2.11021	5.65468	10.8884	0.00175475	0.00807284		23.4062	-2.37215	0.626646	-3.78548	0.000153415	0.000991986		DEG	up_8c
NODE_164230_length_1105_cov_16.666342_g23683_i7.mrna1	-3.03274	5.41495	10.8877	0.00175526	0.00807284		21.6358	-3.13076	1.21364	-2.57966	0.00988989	0.0246919		notDEG	neither
ENSBTAG00000062778	-2.56205	5.1913	10.8858	0.00175672	0.00807284		9.80666	-1.8456	0.774377	-2.38334	0.0171566	0.037919		notDEG	neither
LOC101907661	2.86831	7.23424	10.8732	0.00176753	0.00810389		61.4469	2.91952	0.7409	3.9405	8.13105e-05	0.000599477		DEG	up_BL
ENSBTAG00000067817	-0.995616	6.602	10.8287	0.001802	0.00811152		43.2833	-1.23605	0.303239	-4.07616	4.57861e-05	0.00037339		notDEG	neither
LOC112446777	-0.540495	9.84886	10.8526	0.00178296	0.00811152		409.749	-0.66514	0.163604	-4.06556	4.79175e-05	0.000387608		notDEG	neither
ENSBTAG00000061771	0.649888	8.58995	10.852	0.00178342	0.00811152		162.885	0.559137	0.149342	3.744	0.000181116	0.00113084		notDEG	neither
ENSBTAG00000068190	0.611931	10.5388	10.8241	0.00180572	0.00811152		633.112	0.517307	0.144314	3.5846	0.000337599	0.00184801		notDEG	neither
ENSBTAG00000058700	-2.81564	5.23459	10.8382	0.00179444	0.00811152		19.4382	-3.15497	0.962842	-3.27673	0.00105016	0.00433174		DEG	up_8c
ENSBTAG00000013352	-2.60049	7.93541	10.8509	0.00179146	0.00811152		122.531	-2.63424	0.844513	-3.11925	0.00181313	0.00671928		DEG	up_8c
ENSBTAG00000039671	0.704345	9.26721	10.8452	0.00178882	0.00811152		267.701	0.600793	0.198822	3.02176	0.00251312	0.00843901		notDEG	neither
ENSBTAG00000056429	0.751828	11.7949	10.833	0.0017986	0.00811152		1563.53	0.651317	0.222098	2.93256	0.00336182	0.0106515		notDEG	neither
ENSBTAG00000061680	-2.85254	3.95031	10.8436	0.00179008	0.00811152		6.05598	-3.23923	1.16186	-2.78796	0.00530414	0.0154036		notDEG	neither
ENSBTAG00000012276	0.783377	9.82811	10.7635	0.00185517	0.00829641		385.034	0.719029	0.197098	3.64808	0.000264211	0.00153013		notDEG	neither
ENSBTAG00000061892	-2.79573	4.33268	10.7647	0.00185417	0.00829641		9.22361	-3.11468	1.07262	-2.9038	0.00368662	0.0115092		notDEG	neither
ENSBTAG00000062997	-2.91395	3.81465	10.758	0.00185973	0.00829823		5.22015	-5.60957	1.0899	-5.14687	2.64867e-07	7.89858e-06		DEG	up_8c
ENSBTAG00000058105	-3.04445	8.33542	10.7312	0.00188957	0.0084126		189.528	-3.35128	1.11165	-3.01468	0.0025725	0.00860948		DEG	up_8c
ENSBTAG00000060140	-2.90364	3.15762	10.7039	0.00190525	0.00846355		0.538721	0.715184	1.61221	0.443603	0.657329	0.715329		notDEG	neither
ENSBTAG00000032603	1.6809	13.9532	10.6718	0.00193278	0.00855132		6708.55	1.60015	0.439652	3.63959	0.00027307	0.00157235		DEG	up_BL
LOC112446689	0.853259	8.1643	10.6709	0.00193356	0.00855132		120.867	0.74681	0.224539	3.32597	0.000881104	0.00384629		notDEG	neither
ENSBTAG00000061026	-2.85672	3.34556	10.65	0.00195179	0.00861285		0.880861	-2.20848	1.63898	-1.34747	0.177829	0.242527		notDEG	neither
ENSBTAG00000062422	0.876665	10.0228	10.6395	0.00196097	0.00863432		450.738	0.682921	0.254033	2.68832	0.00718132	0.0193634		notDEG	neither
ENSBTAG00000065637	-1.9615	6.36382	10.6307	0.00196871	0.00864934		40.0521	-2.1975	0.60396	-3.63848	0.000274247	0.00157456		DEG	up_8c
ENSBTAG00000057666	-2.75388	5.18259	10.6257	0.00197308	0.00864955		17.3088	-3.05753	0.981215	-3.11606	0.00183285	0.0067317		DEG	up_8c
ENSBTAG00000068284	-2.71075	3.38354	10.5906	0.00200441	0.00876763		1.15697	-2.8585	1.04058	-2.74702	0.00601393	0.0169715		notDEG	neither
ENSBTAG00000056854	-2.71577	2.89176	10.5771	0.00201654	0.00880146		0.813852	-1.4931	2.00595	-0.744339	0.456671	0.531152		notDEG	neither
LOC112447490	-2.83724	4.66165	10.5653	0.00202723	0.00880372		10.6383	-4.75472	0.940043	-5.05798	4.23721e-07	1.126e-05		DEG	up_8c
ENSBTAG00000058007	-2.48707	7.60913	10.5705	0.00203027	0.00880372		100.844	-2.82262	0.831089	-3.3963	0.000683044	0.00317109		DEG	up_8c
ENSBTAG00000068808	-2.77954	3.45633	10.5678	0.00202495	0.00880372		3.76384	-3.14893	1.33434	-2.35991	0.0182793	0.0398277		notDEG	neither
ENSBTAG00000056249	-2.22464	4.76091	10.5428	0.00204781	0.00884143		12.4919	-2.47811	0.695158	-3.56482	0.000364107	0.00197151		DEG	up_8c
ENSBTAG00000057952	-2.79944	3.20123	10.546	0.00204486	0.00884143		1.46782	-2.04454	1.63614	-1.24961	0.211441	0.279775		notDEG	neither
LOC101903540	-0.83813	7.30703	10.5078	0.0020802	0.00896189		74.9838	-1.08491	0.296663	-3.65706	0.000255126	0.00148613		notDEG	neither
ENSBTAG00000059257	-2.85636	4.33657	10.4793	0.002107	0.00905783		7.80042	-5.16916	0.976227	-5.29504	1.18989e-07	4.38406e-06		DEG	up_8c
ENSBTAG00000065397	-2.75968	5.77592	10.4342	0.00215014	0.00922346		28.1653	-3.01591	1.04332	-2.89068	0.00384409	0.0119078		notDEG	neither
ENSBTAG00000065539	1.13239	9.378	10.4038	0.00217977	0.00927098		281.932	1.05611	0.292291	3.61322	0.000302421	0.00169254		DEG	up_BL
ENSBTAG00000048319	-2.82141	5.49684	10.4053	0.00217829	0.00927098		23.4087	-3.21551	1.05217	-3.05606	0.00224263	0.0077522		DEG	up_8c
ENSBTAG00000068983	-2.80706	5.22568	10.4044	0.00217918	0.00927098		18.4897	-3.04857	1.03507	-2.94529	0.00322653	0.0103146		notDEG	neither
NODE_126293_length_1693_cov_16.021040_g21793_i3.mrna1+NODE_150447_length_1291_cov_12.507414_g21793_i4.mrna1	-2.54207	3.39638	10.4154	0.00216847	0.00927098		3.65848	-2.92107	1.02334	-2.85446	0.00431105	0.0130113		notDEG	neither
ENSBTAG00000058342	1.0114	8.2656	10.3698	0.00221339	0.00939397		128.181	0.953592	0.263432	3.61989	0.000294734	0.00166821		DEG	up_BL
ENSBTAG00000065454	-2.66106	5.10373	10.3592	0.00222403	0.00941914		16.741	-2.79763	0.979829	-2.85523	0.00430062	0.0129994		notDEG	neither
NODE_107367_length_2094_cov_22.189886_g12310_i2.mrna1+NODE_120410_length_1808_cov_21.325823_g12310_i4.mrna1+NODE_115425_length_1911_cov_18.440022_g12310_i3.mrna1	-2.97969	3.49634	10.34	0.00224336	0.00948094		0.875621	-1.95833	1.62714	-1.20354	0.228766	0.298937		notDEG	neither
ENSBTAG00000061486	-3.06303	5.6567	10.3304	0.0022531	0.00950202		26.1601	-3.35302	1.31411	-2.55155	0.0107246	0.0259416		notDEG	neither
LOC101906292	-2.2767	5.20123	10.3122	0.00227159	0.00955979		17.3383	-2.44057	0.733777	-3.32604	0.000880888	0.00384629		DEG	up_8c
ENSBTAG00000061940	1.09234	9.30344	10.2998	0.00228435	0.00959331		264.186	1.07252	0.288758	3.71427	0.000203792	0.00124139		DEG	up_BL
NODE_156606_length_1204_cov_16.472050_g66868_i0.mrna1+NODE_154435_length_1234_cov_10.840968_g29701_i2.mrna1	-2.39969	3.72962	10.2694	0.00231596	0.00970566		4.37569	-4.1218	0.716704	-5.75105	8.86922e-09	6.81566e-07		DEG	up_8c
ENSBTAG00000063033	-2.71094	4.21284	10.2624	0.00232324	0.00971581		8.37593	-3.20575	1.02985	-3.11283	0.001853	0.00678076		DEG	up_8c
ENSBTAG00000063994	2.10792	12.9685	10.2643	0.00232979	0.00972286		3341.51	2.13816	0.527519	4.05324	5.05135e-05	0.0004005		DEG	up_BL
ENSBTAG00000066842	-2.22883	4.76584	10.233	0.00235433	0.0097844		11.7352	-2.54065	0.692617	-3.66819	0.00024427	0.00143544		DEG	up_8c
NODE_265736_length_368_cov_14.821306_g166208_i0.mrna1	-2.83764	5.16847	10.2334	0.00235383	0.0097844		17.8347	-3.05686	1.07513	-2.84325	0.00446566	0.0132971		notDEG	neither
ENSBTAG00000067193	-3.09716	5.85268	10.1862	0.00240459	0.00997256		29.7753	-3.23818	1.39134	-2.32739	0.0199448	0.0424384		notDEG	neither
NODE_34392_length_5190_cov_17.664776_g11207_i1.mrna1	-2.30654	5.54571	10.1793	0.0024122	0.00998339		23.1461	-2.46265	0.761328	-3.23468	0.00121779	0.00482767		DEG	up_8c
ENSBTAG00000066760	-2.83263	3.97389	10.1731	0.00241897	0.00999074		6.60464	-3.1309	1.23828	-2.52843	0.0114574	0.0272198		notDEG	neither
ENSBTAG00000066108	-3.08595	4.77845	10.1458	0.00244901	0.010094		12.9167	-3.30546	1.47534	-2.24047	0.0250604	0.0507817		notDEG	neither
ENSBTAG00000064501	-1.97566	5.72997	10.1244	0.00247283	0.0101711		25.553	-2.14795	0.626805	-3.42682	0.000610684	0.00294011		notDEG	neither
LOC101902862	-1.3484	7.90327	10.1078	0.00249155	0.0102062		118.111	-1.51367	0.450278	-3.36162	0.00077486	0.00347123		notDEG	neither
ENSBTAG00000065588	-2.92829	7.2048	10.1198	0.00248695	0.0102062		79.8794	-3.18766	1.17191	-2.72006	0.00652708	0.0180625		notDEG	neither
ENSBTAG00000056033	-2.80176	3.50066	10.0966	0.00250423	0.0102371		3.85668	-3.16743	1.50566	-2.10368	0.0354063	0.066041		notDEG	neither
ENSBTAG00000069996	0.629576	9.65238	10.0882	0.00251377	0.0102552		345.048	0.51936	0.157502	3.29747	0.000975596	0.0041218		notDEG	neither
ENSBTAG00000060852	2.29299	10.6242	10.0628	0.00255192	0.0103474		649.11	2.31789	0.570438	4.06335	4.8374e-05	0.000388158		notDEG	neither
ENSBTAG00000057774	-3.18887	4.32168	10.0627	0.00254296	0.0103474		8.17192	-6.5945	1.71158	-3.85288	0.000116736	0.000801504		notDEG	neither
ENSBTAG00000068301	-1.70542	6.683	10.0576	0.00254891	0.0103474		47.4735	-1.90924	0.527812	-3.61726	0.000297734	0.00167216		notDEG	neither
ENSBTAG00000065087	-1.02203	7.47641	10.0468	0.00256134	0.0103478		83.7084	-1.29579	0.342271	-3.78586	0.000153179	0.000991986		notDEG	neither
ENSBTAG00000068782	-2.74508	4.58525	10.046	0.00256236	0.0103478		10.9521	-3.00008	1.06467	-2.81785	0.00483459	0.0142681		notDEG	neither
ENSBTAG00000057481	-1.37345	7.86648	10.038	0.00257168	0.0103645		75.0345	-0.635806	0.361302	-1.75976	0.0784482	0.12638		notDEG	neither
ENSBTAG00000065655	-2.79716	5.65262	10.0262	0.0025854	0.0103988		24.7804	-3.03961	1.08443	-2.80295	0.00506372	0.0147914		notDEG	neither
ENSBTAG00000052465	1.59117	10.4731	9.99402	0.00262428	0.010534		594.666	1.578	0.423115	3.72948	0.000191877	0.0011796		notDEG	neither
ENSBTAG00000069275	-2.43202	9.02636	9.98186	0.00264729	0.0106051		258.597	-4.62833	0.607898	-7.61365	2.66457e-14	1.7746e-11		notDEG	neither
ENSBTAG00000067842	-2.92187	5.63247	9.93677	0.00269267	0.0107653		26.0007	-3.1582	1.22595	-2.57612	0.0099917	0.0247072		notDEG	neither
ENSBTAG00000060590	-1.04513	7.00158	9.91135	0.00272399	0.0108041		56.8001	-1.25481	0.328961	-3.81448	0.000136472	0.000902884		notDEG	neither
ENSBTAG00000055228	-2.56414	3.54697	9.91285	0.00272213	0.0108041		4.35344	-2.90724	1.07583	-2.70233	0.00688557	0.0188457		notDEG	neither
ENSBTAG00000064510	-2.77871	4.09615	9.9114	0.00272393	0.0108041		7.38636	-3.02273	1.2027	-2.5133	0.0119609	0.0279508		notDEG	neither
ENSBTAG00000058541	-2.87923	3.72486	9.91507	0.00271938	0.0108041		1.54801	-0.87913	1.31688	-0.667584	0.504399	0.574894		notDEG	neither
ENSBTAG00000061311	-2.94723	3.15703	9.89882	0.00273957	0.0108443		0.471748	0.544138	2.34699	0.231845	0.816659	0.848951		notDEG	neither
ENSBTAG00000066388	-2.45236	5.65739	9.87771	0.00276603	0.0109275		24.6666	-2.62591	0.847537	-3.09829	0.00194641	0.00699449		notDEG	neither
ENSBTAG00000062328	0.838335	8.72943	9.87193	0.00277332	0.0109347		184.623	0.646626	0.255912	2.52675	0.0115122	0.0272791		notDEG	neither
ENSBTAG00000052265	0.619662	9.16318	9.85477	0.0027951	0.0109988		246.665	0.478493	0.173517	2.75761	0.00582251	0.0166212		notDEG	neither
NODE_125382_length_1710_cov_65.290876_g47352_i0.mrna1	1.23048	6.96632	9.85023	0.00280089	0.011		50.9877	1.2006	0.333184	3.60341	0.000314068	0.00173345		notDEG	neither
ENSBTAG00000056184	-3.05108	5.01609	9.83014	0.00282665	0.011076		4.80869	-4.6515	1.08413	-4.29054	1.78242e-05	0.000179862		notDEG	neither
ENSBTAG00000051011	-2.4558	5.02789	9.82652	0.00283132	0.011076		14.2095	-2.73143	0.828355	-3.29742	0.000975781	0.0041218		notDEG	neither
ENSBTAG00000057270	0.98146	8.55247	9.80462	0.00285974	0.0111653		156.886	0.930818	0.266073	3.49836	0.000468136	0.00240417		notDEG	neither
ENSBTAG00000034323	1.50187	13.2013	9.79307	0.00287486	0.0111807		3954.12	1.5139	0.401829	3.76753	0.000164874	0.00105583		notDEG	neither
ENSBTAG00000068200	-2.90187	4.36462	9.79376	0.00287395	0.0111807		8.92149	-3.03191	1.33366	-2.27337	0.0230039	0.0477771		notDEG	neither
ENSBTAG00000063170	-2.70854	3.01926	9.77717	0.0028958	0.0112402		1.05957	-1.6939	1.70882	-0.991274	0.321552	0.395604		notDEG	neither
NODE_175271_length_980_cov_8.295681_g80910_i0.mrna1+NODE_160986_length_1147_cov_6.020561_g69995_i0.mrna1	-2.13411	5.55927	9.75794	0.00292135	0.0113174		21.6716	-3.50973	0.613075	-5.7248	1.03555e-08	7.13457e-07		notDEG	neither
ENSBTAG00000066000	-1.19464	6.51845	9.74147	0.0029434	0.0113808		41.3214	-1.34668	0.382603	-3.5198	0.000431871	0.00226477		notDEG	neither
ENSBTAG00000060034	-2.31396	7.6511	9.74124	0.00295364	0.0113983		112.219	-2.57572	0.774447	-3.32589	0.000881381	0.00384629		notDEG	neither
LOC132346372	-0.688825	9.06582	9.71969	0.00297285	0.0114503		252.687	-0.889099	0.259992	-3.41972	0.000626858	0.00298917		notDEG	neither
ENSBTAG00000065961	1.20202	6.43917	9.71017	0.00298582	0.0114782		35.4138	1.00245	0.319601	3.13657	0.0017094	0.00641987		notDEG	neither
ENSBTAG00000015899	0.527542	10.1283	9.69896	0.00300116	0.011515		480.013	0.405196	0.134152	3.02042	0.00252424	0.00846213		notDEG	neither
LOC132345775	-2.71023	3.93529	9.69385	0.00300819	0.0115199		2.62484	-1.47307	1.09302	-1.3477	0.177753	0.242527		notDEG	neither
LOC100851369	-0.952317	5.54516	9.67367	0.00303609	0.0116045		20.3164	-1.21718	0.306125	-3.97609	7.00579e-05	0.000532227		notDEG	neither
LOC100300095	-0.48895	11.4977	9.64339	0.00307848	0.0116551		1280.84	-0.600656	0.152649	-3.93488	8.32393e-05	0.000609202		notDEG	neither
ENSBTAG00000056765	-2.21946	4.5526	9.64739	0.00307284	0.0116551		10.8429	-2.78213	0.716273	-3.88417	0.000102678	0.000727486		notDEG	neither
NODE_183740_length_891_cov_18.309582_g87853_i0.mrna1	-0.89749	6.42514	9.65369	0.00306399	0.0116551		38.7946	-1.11083	0.305562	-3.63536	0.000277594	0.00158921		notDEG	neither
NODE_30646_length_5517_cov_12.921324_g1870_i6.mrna1	-2.07769	7.11831	9.65145	0.00306714	0.0116551		60.8463	-2.18365	0.671341	-3.25267	0.00114327	0.00460951		notDEG	neither
ENSBTAG00000068947	-2.49208	5.25866	9.64463	0.00307672	0.0116551		18.4002	-2.63749	0.865284	-3.04813	0.00230273	0.0079325		notDEG	neither
ENSBTAG00000056885	-2.60829	4.82218	9.63378	0.00309206	0.0116844		12.2723	-4.17742	0.871511	-4.79331	1.6405e-06	3.00708e-05		notDEG	neither
ENSBTAG00000059534	-1.08913	7.49763	9.62761	0.0031008	0.0116953		81.3573	-1.33095	0.35018	-3.80077	0.000144249	0.000948056		notDEG	neither
ENSBTAG00000069858	1.76302	8.3361	9.61393	0.00312031	0.0117417		133.69	1.70602	0.471446	3.61869	0.000296099	0.0016712		notDEG	neither
ENSBTAG00000061757	-2.21732	5.65842	9.61076	0.00312485	0.0117417		25.6737	-2.50277	0.732017	-3.41901	0.0006285	0.00298986		notDEG	neither
ENSBTAG00000054744	1.74788	8.70534	9.59698	0.00314465	0.0117521		174.445	1.77821	0.461095	3.8565	0.000115021	0.000795531		notDEG	neither
ENSBTAG00000063185	0.720101	12.487	9.59656	0.00314525	0.0117521		2438.29	0.654278	0.194023	3.37216	0.000745812	0.00338666		notDEG	neither
ENSBTAG00000063048	-0.723572	7.97653	9.59903	0.0031417	0.0117521		110.899	-0.790463	0.234672	-3.36837	0.000756142	0.00341803		notDEG	neither
ENSBTAG00000030444	0.85549	10.2738	9.56182	0.00319577	0.0118303		521.025	0.814378	0.23296	3.49578	0.000472675	0.00241536		notDEG	neither
ENSBTAG00000059706	-2.38208	4.70042	9.5681	0.00318657	0.0118303		11.0357	-2.62651	0.840064	-3.12656	0.00176864	0.00659004		notDEG	neither
ENSBTAG00000023106	1.32959	9.75241	9.57312	0.00317925	0.0118303		366.424	1.17292	0.379874	3.08765	0.00201745	0.00713354		notDEG	neither
ENSBTAG00000015427	0.721762	8.33316	9.57247	0.0031802	0.0118303		137.972	0.576901	0.208312	2.7694	0.00561593	0.0162055		notDEG	neither
ENSBTAG00000059244	-2.74841	6.81567	9.57007	0.00319246	0.0118303		60.026	-2.81029	1.06878	-2.62943	0.00855271	0.0222504		notDEG	neither
ENSBTAG00000058859	2.21336	9.11535	9.56369	0.00320349	0.0118369		231.038	2.19097	0.578436	3.78774	0.000152025	0.000989401		notDEG	neither
ENSBTAG00000056520	0.941713	10.807	9.54491	0.00322067	0.0118616		750.737	0.888456	0.258846	3.43237	0.000598325	0.00290159		notDEG	neither
ENSBTAG00000066039	-2.72858	3.21006	9.54399	0.00322203	0.0118616		0.852515	-0.78319	1.46833	-0.53339	0.593764	0.657981		notDEG	neither
NODE_43400_length_4532_cov_15.779798_g12878_i2.mrna1	-2.87007	6.40683	9.52667	0.00324909	0.0119392		46.2293	-3.15948	1.18246	-2.67195	0.00754123	0.0200898		notDEG	neither
ENSBTAG00000068861	-2.41742	4.17523	9.51394	0.00326681	0.0119603		7.39523	-2.68213	0.871168	-3.07877	0.00207856	0.0072987		notDEG	neither
ENSBTAG00000064395	-2.7784	4.01636	9.51493	0.00326532	0.0119603		5.77749	-3.05943	1.26913	-2.41064	0.0159246	0.0357901		notDEG	neither
ENSBTAG00000066371	-2.93206	5.6323	9.50758	0.00327636	0.0119734		25.2396	-3.11725	1.25874	-2.47648	0.0132686	0.0305423		notDEG	neither
ENSBTAG00000061566	1.02752	7.30617	9.48233	0.00331461	0.0120691		64.8723	0.989445	0.271026	3.65073	0.000261493	0.00151879		notDEG	neither
NODE_186554_length_865_cov_10.567259_g90207_i0.mrna1	0.959929	7.92231	9.4859	0.00330918	0.0120691		100.974	0.834632	0.265838	3.13962	0.00169167	0.00636528		notDEG	neither
ENSBTAG00000067585	-2.55602	13.0117	9.47733	0.00333295	0.0121138		4400.94	-2.69358	0.769773	-3.4992	0.000466665	0.00240417		notDEG	neither
ENSBTAG00000061291	-2.4311	4.58201	9.45302	0.00335958	0.0121663		10.5025	-2.70364	0.856288	-3.1574	0.00159185	0.00605813		notDEG	neither
ENSBTAG00000055642	-2.80847	4.42718	9.45646	0.00335428	0.0121663		9.42079	-3.03317	1.20512	-2.5169	0.0118391	0.0278288		notDEG	neither
LOC101904512	-2.7896	5.39731	9.44021	0.00337945	0.0122161		21.8141	-3.08575	1.16718	-2.64375	0.0081992	0.0214597		notDEG	neither
ENSBTAG00000057855	-2.93982	3.934	9.41165	0.00342417	0.0123554		5.61561	-4.81333	1.64493	-2.92615	0.00343182	0.0108322		notDEG	neither
ENSBTAG00000017759	0.694654	12.7394	9.40753	0.00343067	0.0123566		3005.54	0.529573	0.222453	2.38061	0.017284	0.0381585		notDEG	neither
NODE_29315_length_5636_cov_17.613420_g9845_i0.mrna1	-2.43574	3.55335	9.40014	0.00344238	0.0123765		3.85131	-2.84368	0.953685	-2.98178	0.00286573	0.00946403		notDEG	neither
ENSBTAG00000069303	-0.692685	10.0099	9.39384	0.00345239	0.0123902		462.053	-0.804394	0.234028	-3.43717	0.000587828	0.00287863		notDEG	neither
ENSBTAG00000057811	1.97686	7.38943	9.36376	0.00350057	0.0125406		68.9074	1.93827	0.533382	3.63393	0.000279136	0.00159347		notDEG	neither
ENSBTAG00000010277	-2.81074	5.38086	9.32787	0.003559	0.0127271		19.9892	-2.9334	1.23067	-2.38358	0.0171452	0.037919		notDEG	neither
ENSBTAG00000023752	-2.73497	7.12709	9.31087	0.00359828	0.0128446		67.4395	-5.13222	0.878928	-5.83919	5.2456e-09	5.24036e-07		notDEG	neither
ENSBTAG00000060769	0.527791	10.0941	9.23325	0.00371802	0.0132483		478.865	0.420542	0.165976	2.53375	0.011285	0.0269062		notDEG	neither
ENSBTAG00000056823	0.436416	11.2582	9.21418	0.00375096	0.0133419		1057.01	0.331122	0.107427	3.0823	0.00205409	0.00723821		notDEG	neither
ENSBTAG00000057727	-0.484563	8.51733	9.19396	0.00378623	0.0134303		162.632	-0.612038	0.159017	-3.84889	0.000118653	0.000806365		notDEG	neither
ENSBTAG00000062271	0.986461	8.03538	9.18079	0.00380939	0.0134303		109.616	0.86537	0.283358	3.05397	0.00225831	0.00779292		notDEG	neither
ENSBTAG00000069282	-2.49529	3.94754	9.19173	0.00379015	0.0134303		6.17877	-2.82052	1.01484	-2.77927	0.00544812	0.0157988		notDEG	neither
ENSBTAG00000069821	-2.68984	4.65857	9.18292	0.00380565	0.0134303		11.8678	-2.9171	1.12393	-2.59545	0.00944683	0.0238201		notDEG	neither
ENSBTAG00000058061	-2.68087	3.33547	9.18331	0.00380496	0.0134303		3.4844	-3.10148	1.61463	-1.92087	0.0547484	0.0942822		notDEG	neither
ENSBTAG00000064634	2.26183	8.29597	9.1813	0.0038185	0.0134387		128.478	2.30452	0.605714	3.80464	0.000142009	0.000936415		notDEG	neither
ENSBTAG00000069650	-2.51018	3.5747	9.12751	0.00390463	0.0137177		1.89022	-1.32548	0.998373	-1.32764	0.184296	0.249137		notDEG	neither
ENSBTAG00000058343	-1.62211	6.32151	9.11531	0.00392678	0.0137472		38.468	-1.83048	0.54198	-3.3774	0.000731744	0.0033456		notDEG	neither
ENSBTAG00000058309	2.06885	7.02005	9.11773	0.00392236	0.0137472		53.5302	1.90294	0.576428	3.30126	0.000962532	0.00410003		notDEG	neither
ENSBTAG00000061722	2.10523	11.5476	9.11366	0.00394166	0.0137624		1238.36	2.1639	0.55295	3.91337	9.1018e-05	0.000661287		notDEG	neither
ENSBTAG00000062665	1.37108	8.65905	9.10538	0.00394491	0.0137624		167.614	1.3449	0.371424	3.62092	0.00029356	0.00166629		notDEG	neither
ENSBTAG00000058596	-2.55613	3.67319	9.0917	0.00397003	0.0138259		4.60123	-2.73166	1.16371	-2.34736	0.0189069	0.0407507		notDEG	neither
NODE_67507_length_3317_cov_17.470062_g15799_i1.mrna1	-2.43301	3.36077	9.08553	0.0039814	0.0138414		3.29593	-2.93262	1.09277	-2.68365	0.00728228	0.0195564		notDEG	neither
ENSBTAG00000063488	-2.17544	6.7665	9.07763	0.00399603	0.0138682		55.6444	-2.39611	0.748816	-3.19987	0.00137491	0.00531348		notDEG	neither
ENSBTAG00000063676	-2.68409	4.57696	9.06316	0.00402298	0.0139375		10.5779	-4.37519	1.04289	-4.19527	2.72552e-05	0.000253415		notDEG	neither
ENSBTAG00000011654	-1.84705	6.4828	9.05167	0.0040445	0.0139878		42.8968	-1.97342	0.622104	-3.17218	0.00151299	0.00578004		notDEG	neither
NODE_105883_length_2129_cov_19.784600_g20684_i7.mrna1+NODE_82428_length_2779_cov_19.398594_g20684_i3.mrna1+NODE_80716_length_2837_cov_17.873188_g20684_i2.mrna1+NODE_96378_length_2369_cov_16.465969_g20684_i5.mrna1	-2.00353	4.51666	9.02691	0.00409131	0.0140291		9.26307	-3.27882	0.608562	-5.38781	7.13203e-08	2.95626e-06		notDEG	neither
NODE_191305_length_822_cov_5.750336_g94278_i0.mrna1	-1.57436	5.30209	9.02278	0.00409916	0.0140291		19.3178	-1.91987	0.541133	-3.54786	0.000388369	0.00207591		notDEG	neither
ENSBTAG00000068038	1.46035	7.07388	9.01851	0.00410732	0.0140291		55.7222	1.41515	0.403564	3.50663	0.000453818	0.00235514		notDEG	neither
ENSBTAG00000048847	1.5044	7.35061	9.02968	0.00408604	0.0140291		66.0636	1.36082	0.420343	3.2374	0.00120624	0.00480093		notDEG	neither
ENSBTAG00000057848	-2.64051	3.80033	9.02578	0.00409345	0.0140291		5.73253	-3.39472	1.14728	-2.95892	0.00308723	0.0100012		notDEG	neither
ENSBTAG00000040202	-2.47217	5.43293	9.01209	0.00411959	0.0140291		20.7041	-2.57835	0.906284	-2.84497	0.00444161	0.0132778		notDEG	neither
ENSBTAG00000069124	-2.5973	5.11062	9.02482	0.00409529	0.0140291		16.7359	-2.73985	1.04634	-2.6185	0.00883164	0.0227099		notDEG	neither
ENSBTAG00000064317	-2.69621	4.59285	9.01314	0.00411758	0.0140291		11.6135	-3.05815	1.21251	-2.52216	0.0116636	0.0275134		notDEG	neither
ENSBTAG00000051277	-2.71871	3.87061	9.0222	0.00410026	0.0140291		5.73811	-3.18635	1.34957	-2.36102	0.0182249	0.0397526		notDEG	neither
ENSBTAG00000058797	-2.73695	7.35637	9.01366	0.00412883	0.0140366		77.1209	-5.15953	0.913173	-5.6501	1.60351e-08	9.42296e-07		notDEG	neither
ENSBTAG00000069645	0.878648	8.60432	9.00257	0.00413787	0.0140435		164.829	0.799531	0.257384	3.10637	0.001894	0.00689291		notDEG	neither
NODE_58344_length_3722_cov_16.733608_g11709_i3.mrna1+NODE_35609_length_5096_cov_16.594142_g11709_i0.mrna1+NODE_93091_length_2460_cov_12.697440_g11709_i11.mrna1	-2.22558	4.4309	8.98622	0.00416946	0.0141267		9.50232	-2.40586	0.79169	-3.0389	0.00237447	0.0081154		notDEG	neither
ENSBTAG00000027867	-1.99926	6.13734	8.98217	0.00417732	0.0141294		34.6018	-2.34706	0.67542	-3.47496	0.000510927	0.00255848		notDEG	neither
ENSBTAG00000068892	-0.877474	8.47157	8.94967	0.00424101	0.0142964		163.928	-0.981271	0.315978	-3.10551	0.00189953	0.00689965		notDEG	neither
NODE_222988_length_598_cov_18.844530_g123806_i0.mrna1+NODE_246544_length_472_cov_4.493671_g147029_i0.mrna1	-2.23885	4.00829	8.95025	0.00423987	0.0142964		5.40809	-2.38238	0.770851	-3.09058	0.00199768	0.00708946		notDEG	neither
ENSBTAG00000056105	-2.50521	3.7967	8.94238	0.00425544	0.0143209		1.94891	-0.744369	0.929978	-0.800416	0.42347	0.498288		notDEG	neither
ENSBTAG00000065489	1.33803	7.61214	8.93571	0.00426869	0.0143414		79.3783	1.2203	0.372161	3.27896	0.00104191	0.00431893		notDEG	neither
ENSBTAG00000069397	-2.07106	7.10048	8.92762	0.0042848	0.0143713		69.3295	-2.27246	0.697988	-3.25573	0.001131	0.00457978		notDEG	neither
ENSBTAG00000057604	-1.3066	5.94502	8.91978	0.00430048	0.0143998		27.2029	-1.47383	0.429547	-3.43113	0.000601075	0.00290786		notDEG	neither
ENSBTAG00000004586	1.12924	9.10252	8.89952	0.0043413	0.0145121		231.756	1.02473	0.330168	3.10365	0.00191146	0.00689965		notDEG	neither
ENSBTAG00000066305	1.22374	7.85163	8.89422	0.00435205	0.0145238		97.8605	1.20162	0.351922	3.41446	0.000639079	0.00302578		notDEG	neither
NODE_154884_length_1227_cov_87.200870_g62467_i1.mrna1+NODE_150138_length_1295_cov_88.855501_g62467_i0.mrna1	1.77457	6.90638	8.8738	0.0043937	0.0146383		48.5004	1.7629	0.492789	3.57739	0.000347042	0.00189451		notDEG	neither
ENSBTAG00000066419	0.664546	9.19507	8.86654	0.0044086	0.0146553		249.582	0.612111	0.18108	3.38034	0.000723956	0.0033314		notDEG	neither
ENSBTAG00000058675	-2.90037	3.70455	8.86418	0.00441345	0.0146553		1.60921	-3.36277	1.97972	-1.69861	0.089392	0.140856		notDEG	neither
ENSBTAG00000064799	-1.82552	5.18061	8.85566	0.00443105	0.0146675		16.8525	-2.07723	0.610686	-3.40147	0.000670246	0.00314902		notDEG	neither
ENSBTAG00000057073	-2.45085	5.48223	8.8553	0.00443179	0.0146675		20.5305	-2.64505	0.971056	-2.72389	0.00645186	0.0179039		notDEG	neither
ENSBTAG00000061738	-2.53833	9.1668	8.85207	0.00445129	0.0146835		319.95	-2.8634	0.833629	-3.43486	0.00059285	0.0028959		notDEG	neither
ENSBTAG00000048789	-2.34966	4.71914	8.84588	0.00445133	0.0146835		10.8407	-2.42472	0.845634	-2.86733	0.00413947	0.0126851		notDEG	neither
ENSBTAG00000054731	-0.74288	9.23641	8.8414	0.00446065	0.01469		276.95	-1.01588	0.262561	-3.86911	0.000109234	0.00076045		notDEG	neither
ENSBTAG00000057322	-2.48835	3.94866	8.80904	0.00452858	0.0148892		6.53243	-3.01983	1.03417	-2.92005	0.00349976	0.0109945		notDEG	neither
ENSBTAG00000058114	-2.77948	7.11813	8.78744	0.0045876	0.0150585		75.5381	-2.90405	1.20376	-2.4125	0.0158437	0.0356483		notDEG	neither
ENSBTAG00000057659	3.18652	7.43261	8.78062	0.00460224	0.0150818		71.7193	3.30494	1.01748	3.24816	0.00116154	0.00466951		notDEG	neither
ENSBTAG00000059992	2.00218	12.4334	8.76278	0.00464075	0.0151261		2292.31	2.07582	0.539165	3.85007	0.000118086	0.000806365		notDEG	neither
ENSBTAG00000060347	-1.16306	7.70896	8.75429	0.00464604	0.0151261		90.4576	-1.29187	0.370457	-3.48725	0.000488018	0.00246851		notDEG	neither
NODE_78415_length_2919_cov_17.607671_g10692_i4.mrna1	-2.50715	3.43852	8.75654	0.00464116	0.0151261		1.39017	-2.56107	1.14284	-2.24096	0.0250286	0.0507817		notDEG	neither
ENSBTAG00000057233	-2.86689	3.63923	8.75464	0.00464528	0.0151261		1.68898	-2.92476	2.10352	-1.39041	0.164405	0.227953		notDEG	neither
NODE_131094_length_1604_cov_10.457105_g10117_i7.mrna1+NODE_155720_length_1216_cov_16.905180_g10117_i8.mrna1+NODE_126958_length_1681_cov_15.408978_g10117_i6.mrna1	-1.49117	5.99851	8.73828	0.00468099	0.0152151		28.8349	-1.92922	0.467609	-4.12571	3.6959e-05	0.000321061		notDEG	neither
LOC132342844	-1.64939	5.68052	8.72037	0.00472042	0.0153184		22.8086	-1.91871	0.527179	-3.63959	0.000273076	0.00157235		notDEG	neither
LOC104975557	-1.20707	5.59726	8.71066	0.00474193	0.0153384		21.6253	-1.4114	0.405779	-3.47826	0.000504689	0.00253997		notDEG	neither
ENSBTAG00000067731	-2.49605	4.69203	8.71167	0.0047397	0.0153384		12.3465	-2.95597	1.00805	-2.93237	0.0033639	0.0106515		notDEG	neither
ENSBTAG00000001812	-2.89521	9.73725	8.68339	0.00481638	0.015554		423.188	-5.67027	0.906539	-6.25485	3.97887e-10	7.22707e-08		notDEG	neither
ENSBTAG00000060372	2.51954	7.26193	8.66842	0.00483847	0.0156001		62.3514	2.5305	0.732607	3.4541	0.000552133	0.00271047		notDEG	neither
NODE_25158_length_6080_cov_15.678328_g8595_i0.mrna1+NODE_184167_length_887_cov_6.658025_g88208_i0.mrna1	-1.23428	6.94592	8.65721	0.00486227	0.0156313		53.1404	-1.29108	0.409383	-3.15373	0.00161198	0.00612306		notDEG	neither
ENSBTAG00000063237	0.629362	10.8224	8.65656	0.00486375	0.0156313		768.88	0.54624	0.175207	3.11769	0.00182275	0.00671928		notDEG	neither
ENSBTAG00000055420	-2.75091	4.10683	8.64772	0.00488396	0.015671		7.42973	-3.18958	1.46489	-2.17735	0.0294541	0.057358		notDEG	neither
ENSBTAG00000069030	-1.42139	6.20745	8.63263	0.00491868	0.0157319		33.7567	-1.66767	0.468397	-3.56038	0.000370313	0.00199969		notDEG	neither
NODE_251274_length_447_cov_19.905405_g151747_i0.mrna1+NODE_90697_length_2526_cov_20.617395_g30680_i0.mrna1+NODE_115382_length_1912_cov_16.301362_g42101_i0.mrna1	-2.4336	4.68526	8.63375	0.00491609	0.0157319		12.3194	-2.78462	0.929213	-2.99675	0.0027287	0.00908658		notDEG	neither
ENSBTAG00000033749	0.86219	8.99266	8.62396	0.00493873	0.0157708		217.691	0.692534	0.268656	2.57777	0.00994395	0.0247072		notDEG	neither
ENSBTAG00000067538	-0.712828	6.27031	8.59332	0.00501034	0.0159485		33.4147	-0.979639	0.23035	-4.25283	2.11084e-05	0.000206738		notDEG	neither
ENSBTAG00000059292	-1.91317	4.89755	8.59545	0.00500531	0.0159485		13.6339	-2.14855	0.65837	-3.26344	0.00110069	0.00449728		notDEG	neither
ENSBTAG00000062849	1.41849	7.70095	8.57236	0.00505995	0.0160808		87.1908	1.31458	0.421866	3.1161	0.00183262	0.0067317		notDEG	neither
ENSBTAG00000012868	-0.895591	8.84842	8.55225	0.00510802	0.0161821		211.735	-1.15975	0.298206	-3.88909	0.000100621	0.000718602		notDEG	neither
NODE_106310_length_2120_cov_18.559471_g36856_i1.mrna1+NODE_117599_length_1865_cov_20.275727_g36856_i2.mrna1	-2.33854	3.30652	8.55557	0.00510005	0.0161821		1.39366	-1.11049	0.96162	-1.15481	0.248168	0.319734		notDEG	neither
ENSBTAG00000063954	-2.51406	3.88761	8.52465	0.00517479	0.0163677		5.48967	-2.91704	1.11976	-2.60506	0.00918573	0.02335		notDEG	neither
LOC107133160	1.1958	9.66621	8.51675	0.00519407	0.0163769		352.74	1.0141	0.37462	2.707	0.00678939	0.0186079		notDEG	neither
ENSBTAG00000040602	1.17626	13.1674	8.51853	0.00518972	0.0163769		3971.5	0.950393	0.369222	2.57405	0.0100517	0.0247354		notDEG	neither
ENSBTAG00000059485	0.967917	9.30223	8.51122	0.00520761	0.0163937		263.498	0.914551	0.282079	3.24218	0.00118618	0.0047305		notDEG	neither
ENSBTAG00000064002	2.82567	7.70233	8.47838	0.00530303	0.0166679		85.3324	2.92131	0.835209	3.4977	0.000469282	0.00240417		notDEG	neither
LOC112442271	-0.42211	8.76219	8.45727	0.0053417	0.016763		192.336	-0.54394	0.141324	-3.84889	0.000118654	0.000806365		notDEG	neither
ENSBTAG00000063353	1.30338	8.33459	8.43925	0.0053873	0.0168796		133.176	1.2343	0.382569	3.22634	0.00125386	0.0049315		notDEG	neither
LOC101907070	-2.50353	6.33993	8.42021	0.00543591	0.0169787		38.7075	-4.51671	0.872387	-5.17741	2.24983e-07	7.02367e-06		notDEG	neither
NODE_173485_length_999_cov_18.216920_g79504_i0.mrna1+NODE_112344_length_1980_cov_15.529690_g40517_i0.mrna1	-2.35274	3.02181	8.4232	0.00542825	0.0169787		1.3218	-1.94356	1.32233	-1.4698	0.141616	0.200958		notDEG	neither
ENSBTAG00000047473	-2.68108	11.273	8.41008	0.00547647	0.0170787		1388.86	-2.84698	0.924175	-3.08056	0.00206611	0.00726776		notDEG	neither
LOC132342586	-2.63079	3.78921	8.37566	0.0055515	0.0172857		1.84554	-0.662206	1.14638	-0.57765	0.563501	0.62898		notDEG	neither
ENSBTAG00000049688	-2.81007	10.0924	8.33999	0.00566069	0.0175983		287.839	-2.6772	0.950785	-2.81578	0.00486587	0.0143181		notDEG	neither
ENSBTAG00000021522	2.58604	6.86326	8.31375	0.00571643	0.017744		46.9954	2.57863	0.787037	3.27637	0.0010515	0.00433174		notDEG	neither
ENSBTAG00000058996	1.84998	9.47006	8.31553	0.00572652	0.0177478		299.089	1.85076	0.528789	3.5	0.000465258	0.00240417		notDEG	neither
LOC132343672	-0.552668	7.19477	8.30317	0.00574513	0.0177617		63.0149	-0.690688	0.167343	-4.12738	3.66916e-05	0.000320508		notDEG	neither
ENSBTAG00000064793	1.10196	8.95123	8.29627	0.00576394	0.0177617		207.099	1.02774	0.331856	3.09694	0.00195528	0.00700878		notDEG	neither
LOC132345541	1.03254	7.48052	8.29206	0.00577544	0.0177617		74.0648	0.94933	0.312125	3.0415	0.00235399	0.00808123		notDEG	neither
LOC100335751	0.869904	8.55245	8.29292	0.00577308	0.0177617		158.931	0.807279	0.266099	3.03376	0.00241529	0.00820707		notDEG	neither
ENSBTAG00000068963	-2.42087	3.5911	8.30147	0.00574975	0.0177617		4.04578	-2.8512	1.15059	-2.47804	0.0132105	0.0304437		notDEG	neither
ENSBTAG00000062625	-2.31101	2.81632	8.28613	0.00579168	0.0177843		0.605149	-0.389726	1.40806	-0.276783	0.781947	0.824013		notDEG	neither
ENSBTAG00000066532	-2.49918	3.64967	8.27524	0.00582163	0.0178488		4.69686	-3.08416	1.15848	-2.66225	0.00776206	0.0205412		notDEG	neither
ENSBTAG00000065509	2.02683	8.40002	8.26477	0.00586162	0.0179165		139.757	2.08036	0.579765	3.58829	0.000332858	0.00182706		notDEG	neither
ENSBTAG00000059269	-2.31656	4.6547	8.26341	0.00585437	0.0179165		11.8606	-2.72474	0.882348	-3.08806	0.00201468	0.00713354		notDEG	neither
NODE_107503_length_2091_cov_18.655412_g8240_i6.mrna1+NODE_108616_length_2066_cov_18.614379_g8240_i7.mrna1+NODE_236713_length_524_cov_4.527964_g137274_i0.mrna1	-2.61527	3.98452	8.19162	0.00605717	0.0184859		6.5918	-2.95067	1.34525	-2.1934	0.0282785	0.055556		notDEG	neither
ENSBTAG00000062446	1.1478	7.44726	8.1691	0.0061223	0.0186562		72.5346	1.0444	0.348878	2.9936	0.0027571	0.00916587		notDEG	neither
ENSBTAG00000066241	-2.62201	5.31262	8.16259	0.00614126	0.0186855		20.4288	-2.90886	1.13837	-2.55528	0.0106102	0.0257669		notDEG	neither
LOC101905127	1.31472	10.5519	8.14116	0.00620414	0.0188481		636.881	1.29018	0.393622	3.27772	0.00104648	0.00432893		notDEG	neither
ENSBTAG00000059232	0.587093	10.037	8.11362	0.00628595	0.01901		450.473	0.482893	0.177916	2.71416	0.0066445	0.0182861		notDEG	neither
NODE_183780_length_891_cov_6.814496_g87881_i0.mrna1	-2.54668	3.7251	8.11751	0.0062743	0.01901		4.86199	-2.7046	1.35848	-1.9909	0.0464922	0.0829388		notDEG	neither
ENSBTAG00000067000	-2.59144	3.24995	8.11535	0.00628077	0.01901		0.876937	-0.416064	1.6071	-0.258891	0.795719	0.835004		notDEG	neither
ENSBTAG00000068874	-2.82551	5.76195	8.10964	0.00629784	0.0190172		11.2979	-3.63967	1.26098	-2.88638	0.00389705	0.0120531		notDEG	neither
ENSBTAG00000068806	-2.37982	4.35889	8.08379	0.00637583	0.0192237		9.44596	-2.68225	1.00174	-2.67759	0.00741538	0.0198074		notDEG	neither
ENSBTAG00000063240	-0.880578	5.72285	8.06791	0.00642422	0.0193113		22.9481	-1.09728	0.293302	-3.74114	0.000183188	0.00113667		notDEG	neither
ENSBTAG00000068249	1.25015	12.5825	8.06908	0.00642064	0.0193113		2579.03	1.22152	0.379153	3.2217	0.00127431	0.00498252		notDEG	neither
ENSBTAG00000062064	-1.00683	6.3428	8.06161	0.00644353	0.0193403		36.9583	-1.25601	0.365734	-3.43422	0.000594253	0.0028959		notDEG	neither
ENSBTAG00000061341	-2.12867	4.79394	8.05524	0.00646314	0.01937		12.9536	-2.41707	0.794929	-3.04061	0.00236101	0.00809141		notDEG	neither
ENSBTAG00000059121	-2.4693	4.55532	8.04226	0.00650324	0.019461		3.14916	-2.08331	0.84661	-2.46077	0.0138641	0.0318029		notDEG	neither
ENSBTAG00000063704	2.14698	8.54588	8.03172	0.00655209	0.0195779		155.534	2.16744	0.626633	3.45887	0.000542442	0.0026861		notDEG	neither
NODE_142868_length_1406_cov_15.454477_g57718_i0.mrna1	2.09825	7.45905	7.95195	0.00678967	0.020135		70.8213	2.09283	0.616487	3.39477	0.000686859	0.00317672		notDEG	neither
ENSBTAG00000047865	0.893309	7.60595	7.95052	0.0067943	0.020135		81.2924	0.846834	0.262042	3.23168	0.00123066	0.00486399		notDEG	neither
ENSBTAG00000068203	-2.11851	5.64071	7.94983	0.00679657	0.020135		24.5709	-2.37428	0.78424	-3.02749	0.00246597	0.00832229		notDEG	neither
ENSBTAG00000069156	-2.37203	7.09012	7.95768	0.00678752	0.020135		72.2199	-2.46418	0.913459	-2.69764	0.00698328	0.0190352		notDEG	neither
ENSBTAG00000061831	1.49499	5.75263	7.95215	0.00678901	0.020135		21.7198	1.1767	0.460673	2.55432	0.0106397	0.0257986		notDEG	neither
ENSBTAG00000066692	-2.56186	3.30899	7.94909	0.00679896	0.020135		0.535739	-1.42568	1.69221	-0.842493	0.399512	0.474569		notDEG	neither
NODE_216887_length_633_cov_15.848921_g117863_i0.mrna1	-2.34221	3.24189	7.93438	0.00684693	0.0202471		3.05347	-2.69108	1.2948	-2.07837	0.0376751	0.0694418		notDEG	neither
ENSBTAG00000062549	-0.662594	8.22949	7.92768	0.00686891	0.0202821		133.23	-0.779605	0.238646	-3.26678	0.00108776	0.00446274		notDEG	neither
ENSBTAG00000027786	-1.26817	6.66645	7.9224	0.00688625	0.0202858		46.5049	-1.4406	0.445209	-3.23578	0.0012131	0.00481865		notDEG	neither
ENSBTAG00000038702	0.619039	9.98708	7.91805	0.00690062	0.0202858		433.15	0.510059	0.188929	2.69974	0.00693928	0.0189667		notDEG	neither
ENSBTAG00000048553	0.869516	8.06885	7.91933	0.00689637	0.0202858		113.611	0.665545	0.280144	2.37573	0.0175143	0.0384545		notDEG	neither
ENSBTAG00000058720	-0.487636	11.5827	7.90401	0.0069471	0.0203806		1360.03	-0.615758	0.170236	-3.61708	0.000297942	0.00167216		notDEG	neither
ENSBTAG00000062058	-2.35154	7.8123	7.90717	0.00695326	0.0203806		122.002	-2.47266	0.881252	-2.80585	0.00501845	0.0147022		notDEG	neither
ENSBTAG00000055384	-2.68449	4.1389	7.89005	0.00699366	0.020469		2.559	-4.2813	1.36952	-3.12614	0.0017712	0.00659004		notDEG	neither
LOC107132964	1.56734	7.6453	7.87167	0.00705547	0.0206045		81.7018	1.56676	0.466045	3.36182	0.000774314	0.00347123		notDEG	neither
ENSBTAG00000036298	1.06066	8.82771	7.87016	0.00706059	0.0206045		190.568	0.989596	0.325666	3.03869	0.00237613	0.0081154		notDEG	neither
ENSBTAG00000059943	-0.569404	7.95139	7.81855	0.0072374	0.0210897		108.404	-0.689888	0.195948	-3.52077	0.000430297	0.00226246		notDEG	neither
ENSBTAG00000033167	1.55754	8.81642	7.80757	0.00727561	0.0211623		190.484	1.53373	0.466636	3.28677	0.00101343	0.00424517		notDEG	neither
ENSBTAG00000026809	0.712806	10.1618	7.80532	0.00728348	0.0211623		485.691	0.668345	0.216163	3.09186	0.00198905	0.00707139		notDEG	neither
ENSBTAG00000055800	-2.31338	4.80146	7.7943	0.00732208	0.0212436		12.2992	-2.7232	0.916062	-2.97273	0.00295167	0.00966793		notDEG	neither
LOC104970809	-0.562936	8.05351	7.77462	0.0073916	0.0214142		116.43	-0.688639	0.194313	-3.54397	0.000394144	0.0021		notDEG	neither
LOC104970450	-0.489888	10.955	7.7678	0.00741582	0.0214533		902.399	-0.587622	0.199807	-2.94094	0.00327213	0.0104104		notDEG	neither
ENSBTAG00000061760	-2.6483	4.13191	7.76169	0.00743764	0.0214853		4.90983	-2.3157	1.5601	-1.48433	0.137721	0.196689		notDEG	neither
NODE_135652_length_1524_cov_18.454734_g53311_i0.mrna1+NODE_226445_length_578_cov_24.003992_g127185_i0.mrna1+NODE_192352_length_813_cov_14.777174_g95191_i0.mrna1+NODE_84915_length_2701_cov_17.708079_g28014_i1.mrna1	-1.69747	4.10762	7.75844	0.00744925	0.0214878		3.61938	-0.445485	0.530358	-0.83997	0.400925	0.475682		notDEG	neither
ENSBTAG00000025929	0.545632	12.0334	7.73943	0.0075176	0.0216537		1817.86	0.394551	0.17922	2.20149	0.027701	0.0547366		notDEG	neither
ENSBTAG00000050276	-0.909396	5.39799	7.72864	0.00755668	0.0217208		17.7681	-1.11909	0.296791	-3.77062	0.000162843	0.00104617		notDEG	neither
ENSBTAG00000049505	0.944923	8.29667	7.72701	0.00756261	0.0217208		133.724	0.865205	0.285036	3.03543	0.00240196	0.00817567		notDEG	neither
ENSBTAG00000056647	-2.5301	3.78804	7.70658	0.00763728	0.0219038		5.51686	-2.73929	1.40591	-1.94842	0.0513653	0.0900258		notDEG	neither
ENSBTAG00000067589	-2.67803	3.86662	7.68365	0.00772203	0.0221151		6.01987	-2.94309	1.73871	-1.69269	0.0905154	0.142178		notDEG	neither
NODE_106045_length_2126_cov_9.988775_g37452_i0.mrna1+NODE_124047_length_1736_cov_5.443038_g37452_i1.mrna1	0.817252	7.03086	7.66556	0.00778956	0.0222766		54.6339	0.653978	0.253794	2.57681	0.00997169	0.0247072		notDEG	neither
NODE_26566_length_5918_cov_15.625578_g8595_i1.mrna1	-1.23007	6.84084	7.65326	0.00783585	0.022377		49.1348	-1.29313	0.426618	-3.03112	0.0024365	0.00826506		notDEG	neither
ENSBTAG00000056122	-2.37082	3.44683	7.63033	0.00792292	0.0225933		1.83426	-2.96469	1.17897	-2.51465	0.0119151	0.0279162		notDEG	neither
ENSBTAG00000062814	-2.45215	3.22159	7.62284	0.00795159	0.0226428		0.730706	1.33469	1.25267	1.06547	0.286662	0.35919		notDEG	neither
ENSBTAG00000066888	-1.74931	4.16791	7.61349	0.00798753	0.0226483		6.52447	-1.96997	0.588762	-3.34596	0.000819988	0.00364075		notDEG	neither
ENSBTAG00000056014	1.2135	13.648	7.61469	0.00798291	0.0226483		5403.62	1.23234	0.379774	3.24494	0.00117477	0.00469437		notDEG	neither
ENSBTAG00000067758	-2.40573	4.66531	7.61679	0.00797484	0.0226483		12.2392	-2.69309	1.04946	-2.56617	0.0102829	0.025209		notDEG	neither
ENSBTAG00000059602	-2.34191	5.25526	7.60673	0.00801362	0.0226901		16.4518	-4.76977	0.778529	-6.12665	8.97504e-10	1.3794e-07		notDEG	neither
NODE_73371_length_3095_cov_16.121604_g24004_i0.mrna1	1.8665	9.60817	7.60407	0.008042	0.0227094		321.139	1.87883	0.552202	3.40242	0.00066791	0.00314737		notDEG	neither
NODE_126292_length_1693_cov_17.067450_g47858_i0.mrna1	-1.7471	8.30383	7.60303	0.00804314	0.0227094		142.816	-1.77179	0.616412	-2.87436	0.00404851	0.0124637		notDEG	neither
ENSBTAG00000038051	0.788282	11.0453	7.57261	0.00814666	0.0229692		890.92	0.750522	0.244443	3.07034	0.00213814	0.00748162		notDEG	neither
ENSBTAG00000066084	-2.37333	7.35059	7.56535	0.00819355	0.0230689		91.9898	-2.59987	0.986307	-2.63597	0.00838977	0.021855		notDEG	neither
NODE_80578_length_2842_cov_14.892586_g9228_i11.mrna1+NODE_92277_length_2483_cov_13.168329_g9228_i12.mrna1	-2.54917	4.45983	7.54062	0.00827352	0.0231635		8.06241	-5.65288	1.02998	-5.48832	4.05764e-08	2.0935e-06		notDEG	neither
ENSBTAG00000068194	2.2758	8.1867	7.54918	0.00825771	0.0231635		119.432	2.3089	0.704051	3.27945	0.00104008	0.00431893		notDEG	neither
ENSBTAG00000065827	-0.717769	9.97724	7.54689	0.00824849	0.0231635		459.635	-0.888131	0.274843	-3.23141	0.00123182	0.00486399		notDEG	neither
ENSBTAG00000049964	-0.902824	7.70905	7.54283	0.00826472	0.0231635		99.0179	-1.12656	0.354658	-3.17646	0.00149084	0.00571726		notDEG	neither
ENSBTAG00000039346	1.94986	15.2646	7.5266	0.00834825	0.0233401		16465.3	1.99133	0.586328	3.39628	0.000683097	0.00317109		notDEG	neither
ENSBTAG00000066899	0.720274	8.36754	7.51854	0.0083623	0.0233467		138.442	0.684237	0.218263	3.13492	0.00171899	0.00644378		notDEG	neither
ENSBTAG00000064239	-2.10448	4.69877	7.50701	0.00840909	0.0234034		11.8207	-2.43378	0.822724	-2.95819	0.00309451	0.0100012		notDEG	neither
ENSBTAG00000068972	2.72572	7.13178	7.50944	0.00841773	0.0234034		56.1711	2.78562	0.941894	2.95746	0.00310182	0.0100012		notDEG	neither
ENSBTAG00000060675	0.841151	7.20348	7.50948	0.00839902	0.0234034		61.2129	0.753688	0.263017	2.86555	0.00416287	0.0127372		notDEG	neither
ENSBTAG00000053759	-0.606082	7.31221	7.43532	0.00870612	0.0241716		70.3898	-0.794642	0.223518	-3.55517	0.000377741	0.0020343		notDEG	neither
ENSBTAG00000061256	-2.0692	4.02128	7.43107	0.00872406	0.0241878		6.59969	-2.38667	0.825163	-2.89236	0.00382359	0.0118676		notDEG	neither
NODE_66082_length_3377_cov_15.758182_g21471_i0.mrna1	1.34732	6.96208	7.42581	0.00874632	0.0242159		50.785	1.29832	0.409161	3.17313	0.00150806	0.00577221		notDEG	neither
NODE_167649_length_1065_cov_8.686235_g75003_i0.mrna1	1.29571	8.44055	7.41819	0.0087787	0.024272		143.549	1.30654	0.392349	3.33004	0.000868323	0.00382139		notDEG	neither
NODE_88906_length_2581_cov_18.165335_g20456_i1.mrna1+NODE_63092_length_3503_cov_16.870111_g20456_i0.mrna1	-2.5007	4.01497	7.38771	0.00890948	0.0245995		5.20149	-3.9207	1.28089	-3.06092	0.00220658	0.00769413		notDEG	neither
NODE_126557_length_1688_cov_18.616387_g29885_i1.mrna1+NODE_262337_length_388_cov_0.929260_g162809_i0.mrna1+NODE_178152_length_949_cov_8.668578_g83237_i0.mrna1+NODE_88760_length_2586_cov_18.605022_g29885_i0.mrna1	-2.03032	3.31597	7.36533	0.0090068	0.0248339		3.28331	-2.3578	0.893854	-2.63779	0.00834477	0.0217661		notDEG	neither
ENSBTAG00000066561	-2.28375	4.46252	7.36057	0.00902767	0.0248572		3.63153	-1.83985	0.809444	-2.27298	0.0230277	0.0477771		notDEG	neither
ENSBTAG00000060759	-2.51257	3.45877	7.34148	0.0091118	0.0250543		0.836365	2.3329	1.27714	1.82666	0.0677512	0.111416		notDEG	neither
ENSBTAG00000052570	-1.24958	9.81763	7.32036	0.00920583	0.0252434		452.558	-1.62541	0.468361	-3.47043	0.000519633	0.00258909		notDEG	neither
NODE_16046_length_7364_cov_18.602443_g4317_i1.mrna1	-1.24886	11.2721	7.32178	0.00920552	0.0252434		1190.15	-1.3348	0.469613	-2.84235	0.00447826	0.0133148		notDEG	neither
ENSBTAG00000061654	-2.4069	4.6182	7.30054	0.00929503	0.0254531		11.4791	-2.52003	1.14095	-2.20872	0.027194	0.0541082		notDEG	neither
ENSBTAG00000069835	-2.24426	4.07569	7.28165	0.00938086	0.025653		7.15815	-2.69588	0.973717	-2.76865	0.00562893	0.0162055		notDEG	neither
LOC101907545	0.72653	8.88064	7.27224	0.00942394	0.0257356		199.186	0.683361	0.231373	2.95351	0.00314182	0.0100922		notDEG	neither
LOC100847189	-2.08824	4.75181	7.25769	0.00949097	0.025848		12.2038	-2.68421	0.794184	-3.37983	0.000725305	0.0033314		notDEG	neither
ENSBTAG00000059614	-2.51371	3.40834	7.25987	0.00948088	0.025848		1.05523	-3.32639	1.70396	-1.95215	0.0509207	0.0896736		notDEG	neither
NODE_160710_length_1150_cov_11.227400_g12935_i30.mrna1+NODE_177972_length_951_cov_12.000000_g12935_i32.mrna1+NODE_251084_length_448_cov_13.396226_g151558_i0.mrna1	-1.78762	4.00861	7.24873	0.00953247	0.0258554		3.11105	-1.82467	0.519503	-3.51234	0.000444177	0.00232321		notDEG	neither
ENSBTAG00000057368	-2.49608	4.77058	7.25241	0.0095154	0.0258554		11.8317	-2.73204	1.27598	-2.14113	0.0322639	0.0612132		notDEG	neither
ENSBTAG00000065497	-2.52474	3.26367	7.2505	0.00952428	0.0258554		0.639964	-2.55078	2.6417	-0.965583	0.334253	0.409214		notDEG	neither
LOC132342185	1.21679	8.25162	7.20224	0.00975106	0.0264124		127.921	1.10114	0.384933	2.86061	0.00422825	0.0128425		notDEG	neither
ENSBTAG00000060295	-2.54028	7.10996	7.1999	0.00978228	0.0264611		70.8714	-2.77287	1.22337	-2.26659	0.0234156	0.0482313		notDEG	neither
ENSBTAG00000061191	1.87522	9.64047	7.16559	0.0099474	0.0268714		337.885	1.67435	0.584585	2.86418	0.00418095	0.012773		notDEG	neither
ENSBTAG00000064985	-2.25192	3.90351	7.15345	0.00998614	0.0269397		6.01638	-2.80026	1.02267	-2.73817	0.00617813	0.0173126		notDEG	neither
LOC132345103	2.7231	7.01934	7.13454	0.0100993	0.0271981		51.9561	2.78405	0.940977	2.95868	0.00308962	0.0100012		notDEG	neither
ENSBTAG00000054899	1.16626	9.10782	7.12841	0.0101091	0.0271981		233.614	1.1275	0.381648	2.95429	0.00313388	0.0100829		notDEG	neither
ENSBTAG00000069336	-2.5199	5.0164	7.1175	0.0101632	0.0273068		16.141	-2.75582	1.30051	-2.11903	0.0340875	0.0641308		notDEG	neither
ENSBTAG00000055902	2.44217	7.39801	7.09156	0.0103137	0.0276		68.3842	2.50464	0.801789	3.12381	0.00178523	0.00662992		notDEG	neither
LOC132344138	1.29396	8.88452	7.0878	0.010312	0.0276		201.134	1.14003	0.428429	2.66095	0.00779206	0.0205673		notDEG	neither
ENSBTAG00000069208	-2.62524	4.56539	7.09217	0.01029	0.0276		3.08616	-2.22226	1.47558	-1.50603	0.13206	0.189961		notDEG	neither
LOC132343307	2.54806	10.8963	7.07125	0.0104167	0.0277654		804.294	2.6112	0.77623	3.36395	0.000768353	0.00345759		notDEG	neither
ENSBTAG00000045867	-0.747717	9.44525	7.07121	0.0103961	0.0277654		332.372	-0.994445	0.312315	-3.18411	0.00145199	0.00558975		notDEG	neither
ENSBTAG00000058756	2.40403	6.89306	7.06707	0.0104172	0.0277654		49.4848	2.32574	0.823497	2.82422	0.0047396	0.0140292		notDEG	neither
ENSBTAG00000061729	1.7148	7.38039	7.06146	0.0104459	0.0278046		69.4767	1.60754	0.549552	2.92519	0.0034425	0.0108488		notDEG	neither
ENSBTAG00000059855	1.63591	7.65242	7.04903	0.0105097	0.0279374		81.5677	1.65966	0.508505	3.2638	0.0010993	0.00449728		notDEG	neither
ENSBTAG00000031866	-1.99443	4.90721	7.03527	0.0105808	0.0280195		12.111	-2.10309	0.784917	-2.67939	0.00737575	0.0197515		notDEG	neither
ENSBTAG00000055530	0.740736	7.88395	7.03502	0.0105821	0.0280195		99.5125	0.609456	0.246813	2.46931	0.0135375	0.0311254		notDEG	neither
ENSBTAG00000069102	-2.5188	3.94298	7.03492	0.0105827	0.0280195		1.17403	-0.221977	1.54456	-0.143715	0.885726	0.907528		notDEG	neither
LOC132345741	0.776178	9.82925	7.02539	0.0106322	0.0281134		389.441	0.647787	0.266724	2.42868	0.015154	0.0343272		notDEG	neither
ENSBTAG00000059946	-1.90739	2.45695	7.0227	0.0106462	0.0281134		0.366168	-0.79177	1.49546	-0.529451	0.596493	0.660601		notDEG	neither
NODE_164575_length_1101_cov_17.643555_g34518_i5.mrna1+NODE_174203_length_991_cov_24.236324_g34518_i6.mrna1	-2.0842	4.26657	7.00905	0.0107178	0.028265		7.09571	-2.33852	0.842837	-2.77458	0.00552736	0.0160053		notDEG	neither
ENSBTAG00000061991	-2.39663	4.09205	6.9794	0.0108749	0.0286416		5.87481	-4.63927	1.13731	-4.07914	4.52019e-05	0.000371294		notDEG	neither
ENSBTAG00000063121	-2.38163	5.99911	6.95898	0.0109846	0.0288924		34.6973	-2.54735	1.09493	-2.3265	0.0199919	0.0424935		notDEG	neither
ENSBTAG00000056767	0.895587	13.7218	6.92224	0.0111848	0.0293804		5807	0.801205	0.294302	2.72239	0.00648114	0.0179602		notDEG	neither
ENSBTAG00000061016	2.22801	7.21226	6.90768	0.011268	0.0294827		60.7337	2.2137	0.730868	3.02887	0.00245472	0.00829936		notDEG	neither
ENSBTAG00000065282	-1.69634	6.36742	6.90933	0.0112561	0.0294827		19.1533	-1.47424	0.522707	-2.82039	0.00479659	0.0141769		notDEG	neither
ENSBTAG00000050315	-2.3481	4.30744	6.90856	0.0112604	0.0294827		9.00661	-2.61619	1.18759	-2.20293	0.0275996	0.0546353		notDEG	neither
ENSBTAG00000054521	1.05343	9.10364	6.89491	0.0113363	0.0296226		231.869	1.04594	0.340296	3.07361	0.00211487	0.00741319		notDEG	neither
ENSBTAG00000059023	1.60553	8.64468	6.88719	0.0113795	0.0296966		165.31	1.60285	0.508387	3.15281	0.00161708	0.00613077		notDEG	neither
LOC112449280	-0.761404	8.63874	6.87631	0.0114406	0.0297491		178.658	-0.847913	0.298196	-2.84347	0.00446247	0.0132971		notDEG	neither
ENSBTAG00000001219	2.72646	11.264	6.88124	0.0114347	0.0297491		1103.79	2.49232	0.907682	2.74581	0.00603625	0.0169865		notDEG	neither
ENSBTAG00000061952	-2.45192	5.76337	6.87567	0.0114442	0.0297491		26.7053	-2.5012	1.24984	-2.00122	0.0453688	0.0814438		notDEG	neither
ENSBTAG00000063386	2.69913	6.84871	6.87389	0.0114704	0.0297784		46.7308	2.74893	1.01209	2.7161	0.0066056	0.0182293		notDEG	neither
ENSBTAG00000062391	-2.29428	4.77735	6.84687	0.0116079	0.0300961		11.9622	-2.32126	1.05351	-2.20337	0.0275687	0.0546353		notDEG	neither
ENSBTAG00000057179	-2.00294	3.41126	6.83288	0.0116882	0.0302651		1.86326	-1.2286	0.806305	-1.52374	0.127572	0.185424		notDEG	neither
ENSBTAG00000024487	0.42145	11.1914	6.82495	0.011734	0.0303446		1017.28	0.296456	0.142864	2.07509	0.037978	0.0699356		notDEG	neither
NODE_65036_length_3419_cov_15.926990_g21116_i0.mrna1	0.79346	8.36022	6.82187	0.0117518	0.0303513		139.023	0.692599	0.265533	2.60834	0.00909838	0.0231869		notDEG	neither
ENSBTAG00000055935	-2.76839	7.16733	6.80471	0.0118741	0.0306275		8.46193	-3.96575	0.975972	-4.06339	4.83657e-05	0.000388158		notDEG	neither
ENSBTAG00000056803	0.636267	7.5848	6.79244	0.0119239	0.0307163		82.2809	0.529202	0.22464	2.35577	0.0184841	0.0400985		notDEG	neither
ENSBTAG00000062101	1.45133	7.29092	6.77592	0.0120216	0.0308091		63.3424	1.42547	0.461743	3.08716	0.00202081	0.00713354		notDEG	neither
ENSBTAG00000067523	-0.670372	7.36385	6.77691	0.0120157	0.0308091		73.3403	-0.758119	0.269603	-2.81199	0.00492365	0.0144669		notDEG	neither
ENSBTAG00000049724	-1.61518	8.6528	6.785	0.0119901	0.0308091		185.923	-1.65763	0.603328	-2.74747	0.00600574	0.0169715		notDEG	neither
ENSBTAG00000061501	-2.31688	5.09029	6.77822	0.0120079	0.0308091		16.6871	-2.5391	1.1192	-2.26869	0.0232875	0.0480665		notDEG	neither
ENSBTAG00000063756	-2.24624	4.66295	6.7697	0.0120586	0.0308644		11.7533	-2.35238	1.0041	-2.34277	0.0191413	0.0410787		notDEG	neither
NODE_135899_length_1520_cov_12.275121_g274_i3.mrna1+NODE_540_length_17717_cov_17.186338_g274_i0.mrna1	-2.42621	6.67532	6.76684	0.0120949	0.0309178		55.2006	-2.55992	1.17777	-2.17353	0.0297406	0.0576909		notDEG	neither
ENSBTAG00000062451	-2.14721	2.78192	6.75386	0.0121534	0.0310275		1.33292	-2.1681	1.87526	-1.15616	0.247617	0.319392		notDEG	neither
ENSBTAG00000068216	-1.62505	5.00613	6.74982	0.0121777	0.0310501		14.6337	-1.92352	0.617489	-3.11507	0.00183904	0.00674202		notDEG	neither
ENSBTAG00000061723	1.90744	7.79246	6.72413	0.0123379	0.0314184		89.4174	1.90189	0.614182	3.09662	0.00195741	0.00700878		notDEG	neither
ENSBTAG00000056598	1.68928	8.16719	6.71269	0.0124035	0.0315453		122.583	1.52126	0.557469	2.72887	0.00635524	0.0177096		notDEG	neither
ENSBTAG00000000242	0.755476	8.47817	6.70671	0.0124403	0.0315986		149.037	0.701525	0.244355	2.87093	0.00409269	0.012561		notDEG	neither
LOC101906393	0.481438	9.43302	6.69491	0.0125132	0.0317435		296.863	0.401257	0.154392	2.59896	0.00935078	0.0236193		notDEG	neither
LOC104973229	1.35526	7.51774	6.68698	0.0125625	0.0318281		75.1257	1.35681	0.437489	3.10136	0.00192635	0.00693487		notDEG	neither
LOC100848049	1.8675	4.94831	6.66628	0.012692	0.0321155		11.4691	1.73637	0.582278	2.98203	0.0028634	0.00946403		notDEG	neither
ENSBTAG00000069579	-2.22221	3.00273	6.6615	0.0127221	0.0321511		2.15687	-2.59976	1.66956	-1.55715	0.119436	0.176504		notDEG	neither
ENSBTAG00000056667	-2.27015	4.0734	6.65187	0.012783	0.0322642		7.25491	-2.61613	1.16512	-2.24538	0.0247438	0.0503956		notDEG	neither
ENSBTAG00000058015	-0.793929	7.94015	6.64183	0.0128468	0.0323477		114.941	-1.04977	0.32921	-3.18877	0.00142881	0.00551113		notDEG	neither
LOC112447028	-2.38239	4.57732	6.64158	0.0128485	0.0323477		10.8668	-2.59161	1.25479	-2.06537	0.038888	0.0714138		notDEG	neither
ENSBTAG00000062399	-1.92615	5.12458	6.63083	0.0129171	0.0324797		16.8337	-2.20756	0.787402	-2.8036	0.00505348	0.0147831		notDEG	neither
ENSBTAG00000064063	-2.33307	5.15083	6.61435	0.0130233	0.032589		15.2862	-4.57097	0.952113	-4.80087	1.57977e-06	2.92257e-05		notDEG	neither
ENSBTAG00000056690	-1.87539	7.13558	6.62095	0.0129814	0.032589		73.2801	-1.98883	0.74594	-2.6662	0.00767129	0.0203549		notDEG	neither
ENSBTAG00000051564	-1.80212	6.7381	6.61893	0.0129937	0.032589		46.1381	-1.86097	0.711	-2.6174	0.00886026	0.0227543		notDEG	neither
ENSBTAG00000013305	1.62399	8.03846	6.61396	0.0130258	0.032589		111.822	1.33474	0.546898	2.44057	0.0146641	0.0334081		notDEG	neither
ENSBTAG00000058985	-0.794835	9.14935	6.59918	0.0131218	0.032788		248.251	-0.934857	0.298956	-3.12707	0.00176559	0.00659004		notDEG	neither
ENSBTAG00000064871	-2.2036	3.90982	6.58974	0.0131835	0.0329011		6.07015	-2.52641	1.07716	-2.34544	0.0190048	0.0408736		notDEG	neither
NODE_37776_length_4924_cov_17.386631_g12380_i0.mrna1+NODE_275767_length_308_cov_3.787879_g176239_i0.mrna1	-2.23102	3.24443	6.58675	0.0132031	0.0329089		1.64705	-1.48043	1.40032	-1.0572	0.290418	0.363113		notDEG	neither
LOC132342077	-0.714187	6.41798	6.57568	0.0132759	0.0330493		38.1683	-0.968226	0.280086	-3.45689	0.000546453	0.00268919		notDEG	neither
NODE_40378_length_4731_cov_18.428449_g12820_i1.mrna1	-2.43888	4.8174	6.56107	0.0133728	0.033249		10.7503	-5.72015	1.05076	-5.44379	5.21573e-08	2.39043e-06		notDEG	neither
NODE_62740_length_3519_cov_18.650784_g17353_i1.mrna1	-2.37405	4.8246	6.5541	0.0134192	0.033323		12.6372	-2.43182	1.23589	-1.96766	0.0491066	0.0871533		notDEG	neither
ENSBTAG00000056898	-2.21449	3.72768	6.54163	0.0135028	0.0334889		5.11076	-2.54785	1.19289	-2.13585	0.0326913	0.0618295		notDEG	neither
ENSBTAG00000062861	0.956579	10.4184	6.53401	0.0135541	0.0335745		592.418	0.772971	0.346045	2.23373	0.025501	0.0514138		notDEG	neither
ENSBTAG00000055704	-1.7073	4.72386	6.52202	0.0136352	0.033692		11.5464	-2.1889	0.644154	-3.39811	0.000678541	0.00316758		notDEG	neither
ENSBTAG00000058834	1.38725	9.98311	6.5241	0.0136302	0.033692		427.22	1.33691	0.462241	2.89223	0.00382519	0.0118676		notDEG	neither
ENSBTAG00000055855	-2.79359	4.51078	6.51707	0.0136689	0.0337334		1.2635	-3.85265	2.36036	-1.63223	0.102631	0.155743		notDEG	neither
ENSBTAG00000061328	-2.51188	4.29303	6.49675	0.013808	0.0340348		8.72999	-2.70929	1.63422	-1.65785	0.0973477	0.149501		notDEG	neither
ENSBTAG00000068323	-2.33193	3.31557	6.48874	0.0138632	0.0341288		1.6274	-3.46964	1.80546	-1.92175	0.054637	0.0942701		notDEG	neither
ENSBTAG00000059290	-1.32065	7.16664	6.46231	0.0140472	0.0345391		35.5846	-1.1669	0.368418	-3.16733	0.00153845	0.00586608		notDEG	neither
ENSBTAG00000061689	1.13163	8.0747	6.44234	0.0141879	0.0348423		111.765	1.04141	0.381434	2.73025	0.00632857	0.0176599		notDEG	neither
LOC132344069	-0.657325	7.14396	6.43553	0.0142362	0.034918		62.2406	-0.728586	0.26314	-2.76882	0.00562604	0.0162055		notDEG	neither
ENSBTAG00000063219	-2.08371	6.87426	6.43165	0.0142724	0.0349639		53.0737	-4.20812	0.736846	-5.71099	1.12321e-08	7.48058e-07		notDEG	neither
LOC112443013	0.860669	8.08195	6.41869	0.0143565	0.0351268		114.734	0.754506	0.30419	2.48038	0.0131243	0.0303431		notDEG	neither
ENSBTAG00000066535	-2.25424	3.46692	6.40294	0.0144699	0.0353611		2.07062	-2.97235	1.36115	-2.18371	0.0289837	0.0567184		notDEG	neither
ENSBTAG00000067558	0.621461	11.7518	6.37286	0.0146893	0.0358534		1481.26	0.555722	0.216989	2.56106	0.0104353	0.0254737		notDEG	neither
ENSBTAG00000062804	-2.53128	9.57366	6.3691	0.0147418	0.0359122		345.545	-5.32817	0.97104	-5.48708	4.08641e-08	2.0935e-06		notDEG	neither
ENSBTAG00000067205	-2.49911	4.31564	6.36471	0.0147494	0.0359122		3.45384	-2.77986	1.65554	-1.67912	0.093128	0.145027		notDEG	neither
ENSBTAG00000064627	0.530262	11.5562	6.35928	0.0147895	0.0359661		1287.94	0.433515	0.178084	2.43434	0.0149191	0.0338732		notDEG	neither
ENSBTAG00000062466	-2.22961	6.7716	6.32249	0.0150831	0.0366357		56.0484	-2.24821	1.04861	-2.144	0.0320333	0.0609547		notDEG	neither
ENSBTAG00000055988	-2.05765	5.34355	6.30372	0.0152069	0.0368916		19.5453	-2.40165	0.890947	-2.69561	0.00702593	0.0190352		notDEG	neither
ENSBTAG00000067290	0.548504	9.28048	6.29728	0.0152561	0.0369661		262.474	0.443549	0.176637	2.51108	0.0120363	0.0280941		notDEG	neither
NODE_63618_length_3479_cov_16.236332_g18677_i1.mrna1+NODE_70831_length_3189_cov_17.827442_g18677_i2.mrna1+NODE_57774_length_3748_cov_16.151185_g18677_i0.mrna1	-1.81102	6.78119	6.29257	0.0152922	0.037004		49.4824	-1.83875	0.750752	-2.44921	0.0143168	0.0326914		notDEG	neither
NODE_45845_length_4385_cov_19.311513_g14865_i0.mrna1+NODE_138145_length_1482_cov_18.606406_g14865_i2.mrna1+NODE_101326_length_2241_cov_18.734750_g35235_i0.mrna1	-2.41885	4.05691	6.29041	0.0153088	0.037004		7.21024	-2.84499	1.58282	-1.79741	0.0722704	0.118455		notDEG	neither
ENSBTAG00000058514	2.05172	8.27626	6.27443	0.0154575	0.0372795		126.557	2.0951	0.6933	3.02193	0.00251172	0.00843901		notDEG	neither
ENSBTAG00000069920	-2.44911	3.83406	6.27082	0.0154601	0.0372795		1.46147	-2.69763	1.72903	-1.5602	0.118713	0.175695		notDEG	neither
NODE_76398_length_2988_cov_19.823085_g25118_i0.mrna1+NODE_163429_length_1115_cov_20.873796_g25118_i5.mrna1+NODE_79047_length_2897_cov_14.062057_g25118_i1.mrna1+NODE_81503_length_2810_cov_13.392975_g25118_i2.mrna1	-1.84702	5.89611	6.26004	0.015544	0.0374367		31.2338	-2.04326	0.762699	-2.67899	0.00738455	0.0197515		notDEG	neither
ENSBTAG00000023666	-2.21273	8.1601	6.24869	0.0156584	0.0375765		134.073	-4.34214	0.849912	-5.10893	3.23982e-07	8.9905e-06		notDEG	neither
ENSBTAG00000002550	0.607942	6.77094	6.24916	0.0156292	0.0375765		46.1167	0.424813	0.216423	1.96289	0.0496593	0.0879158		notDEG	neither
ENSBTAG00000068132	-2.35801	3.16905	6.24621	0.0156524	0.0375765		1.16672	-3.95425	2.61963	-1.50947	0.131178	0.189101		notDEG	neither
LOC104975006	-2.2695	3.68016	6.2385	0.0157131	0.0376624		4.33279	-2.52019	1.41494	-1.78113	0.0748916	0.12215		notDEG	neither
ENSBTAG00000067270	1.11209	8.62712	6.20853	0.0159517	0.0381885		162.621	1.07754	0.373905	2.88185	0.00395343	0.0122086		notDEG	neither
LOC132346591	1.71262	6.15954	6.20164	0.0160071	0.0382752		28.4001	1.68345	0.566473	2.97182	0.00296039	0.00968063		notDEG	neither
NODE_142929_length_1405_cov_16.737952_g57751_i0.mrna1	-1.87331	2.50051	6.19299	0.0160769	0.0383963		0.448186	-0.827402	1.87906	-0.440328	0.6597	0.717518		notDEG	neither
ENSBTAG00000056582	0.53139	12.0462	6.15628	0.0163769	0.0390661		1809.75	0.459169	0.181464	2.53036	0.0113945	0.027135		notDEG	neither
ENSBTAG00000067568	-0.650336	7.33507	6.14694	0.0164541	0.0391951		74.0873	-0.891645	0.283142	-3.14911	0.0016377	0.00618709		notDEG	neither
LOC101904351	2.08849	5.52558	6.14466	0.0164731	0.0391951		17.7527	1.96332	0.724376	2.71036	0.00672105	0.0184713		notDEG	neither
ENSBTAG00000068230	0.685592	8.44804	6.14029	0.0165094	0.0391951		150.053	0.519549	0.257281	2.01939	0.043447	0.0784874		notDEG	neither
ENSBTAG00000063079	-2.22841	3.50398	6.14185	0.0164964	0.0391951		3.93263	-2.41585	1.49772	-1.61302	0.106741	0.1608		notDEG	neither
ENSBTAG00000056215	0.76393	7.72825	6.13502	0.0165533	0.0392527		89.9806	0.672041	0.255861	2.62659	0.00862455	0.0223739		notDEG	neither
ENSBTAG00000051248	-1.95618	6.68626	6.1277	0.0166145	0.0393512		45.8944	-3.4277	0.749914	-4.5708	4.85876e-06	6.60395e-05		notDEG	neither
ENSBTAG00000052263	0.477525	7.47496	6.11969	0.0166818	0.0393706		74.6446	0.383116	0.140029	2.73597	0.00621969	0.0173803		notDEG	neither
ENSBTAG00000058187	-1.12025	8.43648	6.1221	0.0166616	0.0393706		154.169	-1.14211	0.442651	-2.58017	0.0098753	0.0246919		notDEG	neither
ENSBTAG00000070011	-2.34007	3.57747	6.12098	0.016671	0.0393706		3.58088	-4.21501	1.7358	-2.42828	0.0151706	0.0343272		notDEG	neither
ENSBTAG00000056324	-1.02951	6.21273	6.10985	0.0167649	0.03952		34.422	-1.25076	0.430712	-2.90393	0.00368505	0.0115092		notDEG	neither
ENSBTAG00000069217	-2.03315	7.8614	6.10602	0.0168238	0.0396122		101.349	-2.05462	0.912686	-2.25118	0.0243741	0.0498458		notDEG	neither
ENSBTAG00000065271	-0.404262	7.30681	6.08751	0.016955	0.0398741		68.7051	-0.564656	0.141505	-3.99036	6.5973e-05	0.000505035		notDEG	neither
ENSBTAG00000058406	-2.01923	3.87697	6.08379	0.0169869	0.0399023		5.90104	-2.26843	0.970747	-2.33679	0.0194502	0.0416969		notDEG	neither
ENSBTAG00000052626	-0.699192	9.14623	6.07328	0.0170773	0.0400276		258.577	-0.956053	0.284975	-3.35487	0.000794033	0.00353336		notDEG	neither
ENSBTAG00000069363	0.510991	8.89803	6.07293	0.0170803	0.0400276		204.511	0.408113	0.179737	2.27062	0.0231701	0.047973		notDEG	neither
ENSBTAG00000062256	-0.774801	6.72853	6.06887	0.0171154	0.040063		46.6647	-1.03857	0.307485	-3.37764	0.000731102	0.0033456		notDEG	neither
ENSBTAG00000069032	-2.46642	4.92963	6.04069	0.0173611	0.0402707		12.7325	-4.85119	1.37406	-3.53056	0.000414677	0.00219636		notDEG	neither
ENSBTAG00000065926	-0.72819	7.11058	6.04176	0.0173516	0.0402707		59.5655	-0.86737	0.285729	-3.03564	0.00240026	0.00817567		notDEG	neither
ENSBTAG00000050628	1.51784	6.34362	6.04251	0.017345	0.0402707		32.4614	1.44559	0.50536	2.86052	0.00422942	0.0128425		notDEG	neither
ENSBTAG00000058186	-1.70615	5.09516	6.0402	0.0173654	0.0402707		15.117	-1.90216	0.692103	-2.74838	0.00598903	0.0169491		notDEG	neither
ENSBTAG00000068391	2.52275	6.95706	6.0468	0.0173344	0.0402707		50.1231	2.62561	0.985985	2.66293	0.00774628	0.0205266		notDEG	neither
ENSBTAG00000064364	-2.10413	4.07082	6.04396	0.0173323	0.0402707		7.05913	-2.6944	1.01629	-2.65121	0.0080203	0.0210849		notDEG	neither
ENSBTAG00000049441	0.62933	7.78673	6.04885	0.0172895	0.0402707		93.6073	0.553554	0.223097	2.48122	0.0130933	0.0303134		notDEG	neither
ENSBTAG00000055942	0.581963	9.62682	6.04188	0.0173505	0.0402707		337.815	0.426004	0.210128	2.02735	0.0426267	0.077215		notDEG	neither
ENSBTAG00000067963	-2.28629	4.64106	6.03075	0.0174485	0.04037		8.69325	-5.27662	0.983533	-5.36497	8.0962e-08	3.11081e-06		notDEG	neither
LOC112448758	-1.90782	4.52744	6.03283	0.0174302	0.04037		9.77955	-2.17496	0.822132	-2.64551	0.00815684	0.0213876		notDEG	neither
ENSBTAG00000059674	-2.24739	5.01162	6.0176	0.0175651	0.0405926		16.1123	-2.49487	1.2035	-2.07302	0.0381709	0.070226		notDEG	neither
ENSBTAG00000003529	-2.27185	5.7853	6.0105	0.0176284	0.0406918		26.7809	-3.77992	1.08452	-3.48536	0.000491481	0.00247974		notDEG	neither
ENSBTAG00000064727	1.03734	7.79934	6.00746	0.0176554	0.0407073		92.3563	1.02895	0.345514	2.97804	0.002901	0.00956117		notDEG	neither
ENSBTAG00000058274	-2.42358	4.38478	5.99521	0.0177654	0.0408665		8.37219	-5.24485	1.41383	-3.70967	0.000207527	0.0012603		notDEG	neither
ENSBTAG00000051578	-1.24239	7.79099	5.99727	0.0177468	0.0408665		100.709	-1.40848	0.493989	-2.85124	0.00435491	0.0131041		notDEG	neither
ENSBTAG00000045939	2.75637	12.2973	5.97416	0.0179832	0.0413083		2104.48	2.80639	0.965365	2.90707	0.00364827	0.0114251		notDEG	neither
ENSBTAG00000055561	-1.26977	6.30979	5.96946	0.0179987	0.0413083		34.2385	-1.33768	0.499842	-2.67619	0.00744635	0.0198636		notDEG	neither
NODE_196699_length_777_cov_21.695714_g99047_i0.mrna1	-1.85961	8.55238	5.94879	0.018216	0.0417588		167.471	-1.85694	0.746618	-2.48713	0.0128777	0.0298834		notDEG	neither
NODE_54208_length_3921_cov_18.554370_g17520_i0.mrna1	-2.41079	4.5418	5.93342	0.0183309	0.0419742		10.6783	-2.5107	1.53559	-1.63501	0.102048	0.155256		notDEG	neither
ENSBTAG00000057236	-2.3665	5.1415	5.92666	0.0183939	0.0420703		13.8072	-4.20475	1.19739	-3.5116	0.00044542	0.00232363		notDEG	neither
ENSBTAG00000057760	-0.753225	8.54388	5.92344	0.018424	0.0420909		178.478	-1.05878	0.336225	-3.14903	0.00163812	0.00618709		notDEG	neither
NODE_203126_length_727_cov_18.098462_g104839_i0.mrna1+NODE_164589_length_1101_cov_13.206055_g66025_i1.mrna1+NODE_171978_length_1015_cov_19.841151_g23390_i2.mrna1	-1.79142	4.22828	5.92073	0.0184493	0.0421007		7.41201	-1.99856	0.768914	-2.59919	0.0093443	0.0236193		notDEG	neither
ENSBTAG00000062515	-2.01405	4.59903	5.9152	0.0185013	0.042123		9.96578	-2.56211	0.899095	-2.84966	0.00437662	0.0131496		notDEG	neither
NODE_192347_length_813_cov_15.716033_g95187_i0.mrna1+NODE_126523_length_1689_cov_11.888337_g47986_i0.mrna1+NODE_170009_length_1037_cov_14.847917_g76792_i0.mrna1+NODE_194990_length_791_cov_19.058824_g97528_i0.mrna1	-1.79303	3.65613	5.91614	0.0184925	0.042123		4.41222	-2.11655	0.784748	-2.69711	0.00699436	0.0190352		notDEG	neither
ENSBTAG00000011195	0.493984	8.68344	5.90213	0.0186246	0.0423556		174.291	0.407202	0.154213	2.64051	0.00827814	0.0216206		notDEG	neither
NODE_66507_length_3358_cov_16.071015_g21634_i0.mrna1+NODE_161747_length_1137_cov_11.220755_g70556_i0.mrna1+NODE_258978_length_407_cov_1.769697_g159450_i0.mrna1	-1.97222	4.80102	5.83522	0.0192695	0.0437724		9.54059	-4.01428	0.709787	-5.65561	1.55292e-08	9.40221e-07		notDEG	neither
ENSBTAG00000050953	2.22423	8.12713	5.83413	0.0193085	0.0438111		115.585	2.07805	0.816012	2.54659	0.0108781	0.0262492		notDEG	neither
ENSBTAG00000057045	-0.405532	7.95996	5.81041	0.0195146	0.0442288		108.054	-0.507219	0.148543	-3.41463	0.000638693	0.00302578		notDEG	neither
ENSBTAG00000067434	1.72216	8.15176	5.80473	0.0195911	0.0443017		117.958	1.76443	0.591008	2.98546	0.00283151	0.00938201		notDEG	neither
ENSBTAG00000049347	0.467739	9.04092	5.80371	0.0195814	0.0443017		225.845	0.398288	0.155876	2.55517	0.0106137	0.0257669		notDEG	neither
LOC100337323	1.63321	7.76713	5.79927	0.0196258	0.04433		89.7809	1.62062	0.576919	2.8091	0.00496805	0.0145759		notDEG	neither
ENSBTAG00000057582	1.46106	7.41226	5.79182	0.0197006	0.0444486		69.8946	1.40834	0.513098	2.74477	0.00605536	0.0170163		notDEG	neither
ENSBTAG00000069658	1.27605	8.59617	5.78618	0.0197574	0.0444764		164.001	0.944793	0.469219	2.01354	0.0440574	0.0793748		notDEG	neither
ENSBTAG00000055471	-2.34546	3.96647	5.78742	0.0197448	0.0444764		1.99604	-1.89201	1.61118	-1.1743	0.240274	0.311934		notDEG	neither
ENSBTAG00000059477	-0.560044	7.57058	5.76624	0.0199594	0.044869		84.3976	-0.652926	0.243072	-2.68614	0.00722833	0.0194377		notDEG	neither
ENSBTAG00000064812	-2.26664	3.43712	5.76455	0.0199767	0.044869		0.984229	-1.90715	1.7891	-1.06598	0.286432	0.35919		notDEG	neither
ENSBTAG00000059845	-2.55483	3.78598	5.75103	0.0201151	0.0451291		0.25821	-1.14247	3.09113	-0.369596	0.711684	0.764897		notDEG	neither
ENSBTAG00000065850	2.44974	7.23015	5.7401	0.0202566	0.0453605		60.3079	2.46887	0.973703	2.53555	0.0112272	0.0268004		notDEG	neither
ENSBTAG00000060264	-2.33204	3.92766	5.73663	0.0202636	0.0453605		5.70658	-2.70943	1.63134	-1.66086	0.0967413	0.148913		notDEG	neither
ENSBTAG00000057247	-1.98751	2.82003	5.7336	0.0202951	0.0453802		1.71457	-2.68135	1.52406	-1.75934	0.0785192	0.12638		notDEG	neither
ENSBTAG00000063953	2.61873	7.72103	5.72616	0.0204014	0.0455669		86.0319	2.67076	1.16462	2.29324	0.0218342	0.0457763		notDEG	neither
ENSBTAG00000069546	-1.31362	5.24934	5.71077	0.0205334	0.0458106		17.3699	-1.62699	0.525679	-3.09503	0.00196796	0.00702139		notDEG	neither
ENSBTAG00000059722	-2.02138	3.26987	5.70854	0.0205568	0.0458118		1.35943	-2.26039	1.21746	-1.85665	0.0633605	0.105642		notDEG	neither
ENSBTAG00000067450	1.24931	6.36936	5.69815	0.0206664	0.0460045		34.5193	0.985116	0.440662	2.23554	0.0253821	0.0512774		notDEG	neither
ENSBTAG00000059672	-2.10618	4.12036	5.68775	0.0207768	0.0461988		6.25516	-4.37399	0.979694	-4.46464	8.02024e-06	9.60488e-05		notDEG	neither
LOC132345071	-2.27224	4.10855	5.67632	0.0208986	0.0464182		2.40032	-1.68089	1.32953	-1.26427	0.206132	0.274124		notDEG	neither
ENSBTAG00000067438	-0.461002	10.2648	5.65779	0.0210981	0.0466539		549.713	-0.575465	0.201383	-2.85756	0.00426908	0.0129237		notDEG	neither
ENSBTAG00000031582	-0.843903	10.2365	5.66149	0.0210581	0.0466539		568.061	-0.963443	0.373961	-2.57632	0.00998576	0.0247072		notDEG	neither
ENSBTAG00000060912	-2.11149	8.1999	5.66256	0.0210759	0.0466539		158.231	-2.40783	1.12474	-2.14078	0.0322917	0.0612132		notDEG	neither
ENSBTAG00000057104	-2.17919	3.2731	5.65991	0.0210752	0.0466539		1.11168	-2.95722	1.74998	-1.68985	0.0910558	0.142802		notDEG	neither
ENSBTAG00000058551	-2.25481	4.32077	5.65038	0.0211784	0.0467796		2.88117	-2.49631	1.27392	-1.95956	0.0500472	0.0884905		notDEG	neither
LOC101910153	0.848859	6.67242	5.64733	0.0212115	0.0468011		41.8384	0.721779	0.309302	2.33357	0.0196182	0.0419221		notDEG	neither
ENSBTAG00000060540	-2.13589	6.23466	5.64423	0.0212452	0.0468239		40.0139	-2.38067	1.05438	-2.25788	0.0239531	0.0491863		notDEG	neither
NODE_268330_length_353_cov_6.278986_g168802_i0.mrna1	-1.14632	8.95903	5.62973	0.0214038	0.0471214		217.304	-1.18806	0.462091	-2.57106	0.0101388	0.0248863		notDEG	neither
NODE_201086_length_743_cov_10.531532_g102999_i0.mrna1+NODE_157576_length_1191_cov_20.750449_g67560_i0.mrna1+NODE_263919_length_378_cov_28.491694_g164391_i0.mrna1	-1.78726	4.7684	5.62628	0.0214417	0.0471529		12.1098	-2.08324	0.781195	-2.66674	0.00765911	0.0203496		notDEG	neither
ENSBTAG00000019009	-2.42894	8.97867	5.60738	0.0216805	0.0475733		239.191	-5.27923	1.08945	-4.84578	1.26112e-06	2.51973e-05		notDEG	neither
ENSBTAG00000039132	1.27683	7.36629	5.6052	0.021675	0.0475733		66.3135	1.22313	0.446824	2.73738	0.006193	0.01733		notDEG	neither
LOC132346043	-1.99301	4.61223	5.59186	0.021824	0.0478358		10.7365	-2.1613	0.990885	-2.18118	0.0291698	0.056971		notDEG	neither
ENSBTAG00000046172	1.46695	10.0613	5.58718	0.0219064	0.0478592		446.603	1.45828	0.517855	2.81601	0.00486241	0.0143181		notDEG	neither
ENSBTAG00000056907	2.43012	9.62782	5.58499	0.0219311	0.0478592		334.251	2.42252	0.925759	2.6168	0.0088759	0.0227651		notDEG	neither
NODE_128156_length_1658_cov_12.813409_g48907_i0.mrna1	-1.04114	8.18062	5.58026	0.0219544	0.0478592		126.177	-1.08199	0.427782	-2.52931	0.0114288	0.0271842		notDEG	neither
NODE_248118_length_464_cov_3.237726_g148599_i0.mrna1	-2.10343	3.21551	5.58122	0.0219437	0.0478592		1.34447	-2.59317	1.72656	-1.50193	0.133116	0.191342		notDEG	neither
ENSBTAG00000057279	-2.19216	3.25018	5.58179	0.0219372	0.0478592		0.848801	-1.91472	1.96638	-0.973729	0.330191	0.404986		notDEG	neither
ENSBTAG00000004415	1.36751	7.99635	5.57636	0.0219986	0.0479032		107.65	1.31842	0.498744	2.64348	0.00820582	0.0214597		notDEG	neither
NODE_158292_length_1182_cov_7.262443_g68062_i0.mrna1+NODE_160615_length_1151_cov_16.232775_g69733_i0.mrna1+NODE_223650_length_594_cov_11.646035_g124454_i0.mrna1	-1.67505	4.37055	5.56976	0.0220733	0.0480136		8.60249	-2.14748	0.7017	-3.06039	0.00221046	0.00769426		notDEG	neither
ENSBTAG00000065671	-1.17442	13.092	5.562	0.022178	0.048189		4035.81	-1.23223	0.489777	-2.5159	0.011873	0.0278757		notDEG	neither
ENSBTAG00000066476	2.06245	6.48576	5.54596	0.0223452	0.0484996		35.6698	1.99286	0.779454	2.55673	0.010566	0.0257136		notDEG	neither
ENSBTAG00000061269	-2.23458	4.65473	5.53263	0.022499	0.0487592		9.56043	-5.06148	1.05927	-4.77826	1.76815e-06	3.18266e-05		notDEG	neither
NODE_91168_length_2514_cov_17.331966_g30895_i0.mrna1+NODE_163893_length_1109_cov_16.116279_g72174_i0.mrna1+NODE_84826_length_2704_cov_11.804720_g28303_i0.mrna1+NODE_239759_length_508_cov_15.582367_g140282_i0.mrna1	-1.1168	4.38532	5.52989	0.0225308	0.0487592		8.36893	-1.5404	0.441414	-3.48969	0.000483581	0.00245227		notDEG	neither
ENSBTAG00000064991	-0.531991	7.19928	5.52927	0.022538	0.0487592		64.3625	-0.702679	0.219428	-3.20232	0.00136326	0.00527868		notDEG	neither
ENSBTAG00000060668	0.516277	11.0746	5.52442	0.0225944	0.0488282		919.022	0.431757	0.185219	2.33106	0.01975	0.0421136		notDEG	neither
ENSBTAG00000060455	1.07909	8.66628	5.51704	0.0226804	0.0489613		169.562	1.04063	0.386082	2.69537	0.00703102	0.0190352		notDEG	neither
ENSBTAG00000052755	2.37872	7.14294	5.51369	0.02275	0.0490585		57.0465	2.50093	0.965002	2.59163	0.00955212	0.0239462		notDEG	neither
ENSBTAG00000059763	-1.55828	9.73187	5.47062	0.0232604	0.050105		452.547	-1.69673	0.650409	-2.60872	0.00908817	0.0231869		notDEG	neither
ENSBTAG00000057763	0.776712	7.44033	5.46128	0.023342	0.0502267		72.33	0.739939	0.286994	2.57824	0.00993057	0.0247072		notDEG	neither
ENSBTAG00000065090	-2.34997	5.37829	5.45256	0.0234473	0.0503991		15.2349	-6.50485	1.11948	-5.81062	6.22408e-09	5.92176e-07		notDEG	neither
ENSBTAG00000068196	-1.81084	4.32536	5.4489	0.0234916	0.0504401		8.96963	-2.23818	0.829921	-2.69686	0.00699971	0.0190352		notDEG	neither
ENSBTAG00000065400	-1.95304	4.51858	5.44371	0.0235547	0.0504657		8.08122	-3.7156	0.815423	-4.55666	5.19737e-06	6.93796e-05		notDEG	neither
NODE_181309_length_916_cov_12.914184_g54663_i1.mrna1+NODE_46372_length_4354_cov_19.789105_g15045_i0.mrna1+NODE_244092_length_485_cov_20.022059_g144589_i0.mrna1+NODE_167770_length_1063_cov_19.419878_g75099_i0.mrna1	-1.54676	4.69768	5.44119	0.0235853	0.0504657		12.0338	-1.81185	0.672129	-2.69568	0.00702445	0.0190352		notDEG	neither
LOC104972827	1.0567	7.1564	5.43962	0.0236045	0.0504657		58.0553	1.00367	0.373019	2.69067	0.00713095	0.0192536		notDEG	neither
LOC132342559	-1.97578	4.56331	5.44054	0.0235933	0.0504657		10.1972	-2.19973	1.00139	-2.19668	0.0280434	0.0552027		notDEG	neither
ENSBTAG00000063827	-1.69766	5.42258	5.43188	0.0236991	0.0506138		21.0859	-2.02541	0.744827	-2.7193	0.00654205	0.0180788		notDEG	neither
ENSBTAG00000067139	-2.12298	4.48585	5.42362	0.0238004	0.0507759		10.2573	-2.32735	1.24187	-1.87408	0.0609199	0.102112		notDEG	neither
ENSBTAG00000064168	-1.36697	10.3696	5.42139	0.0238588	0.0508463		603.282	-1.4398	0.559363	-2.574	0.0100529	0.0247354		notDEG	neither
ENSBTAG00000060102	-2.06835	3.8204	5.40353	0.024049	0.051197		4.14613	-4.7556	0.98506	-4.82772	1.38104e-06	2.67227e-05		notDEG	neither
ENSBTAG00000061130	-1.819	3.9665	5.39317	0.0241782	0.0514174		5.661	-1.88739	0.867491	-2.17569	0.0295786	0.0574325		notDEG	neither
ENSBTAG00000057692	0.817103	7.29787	5.38075	0.0243341	0.0516938		64.8532	0.789756	0.282637	2.79424	0.00520214	0.0151514		notDEG	neither
ENSBTAG00000066238	-0.712374	7.44306	5.37714	0.0243797	0.0517356		76.3238	-0.768768	0.305878	-2.51331	0.0119604	0.0279508		notDEG	neither
ENSBTAG00000001753	-1.96631	5.7693	5.37154	0.0244505	0.051776		21.5879	-2.0863	0.946827	-2.20346	0.0275623	0.0546353		notDEG	neither
ENSBTAG00000068737	-2.15212	3.08458	5.37227	0.0244412	0.051776		0.474139	-2.46358	2.24878	-1.09551	0.273291	0.345156		notDEG	neither
LOC132342650	-1.48544	10.6609	5.36491	0.024566	0.0519655		760.557	-1.59738	0.608881	-2.62348	0.00870377	0.0224896		notDEG	neither
ENSBTAG00000037634	1.46793	9.40067	5.359	0.0246412	0.0520694		277.988	1.43339	0.529294	2.70813	0.00676643	0.0185705		notDEG	neither
ENSBTAG00000056022	-0.930853	6.3417	5.34352	0.024808	0.0523667		36.3961	-1.1479	0.39259	-2.92392	0.00345651	0.0108758		notDEG	neither
ENSBTAG00000056715	1.50448	7.62806	5.32549	0.025041	0.0528028		83.4532	1.38375	0.562943	2.45806	0.0139688	0.0319699		notDEG	neither
NODE_154434_length_1234_cov_12.465860_g45659_i5.mrna1+NODE_265473_length_370_cov_2.883959_g165945_i0.mrna1+NODE_141853_length_1423_cov_4.125557_g45659_i3.mrna1+NODE_173321_length_1001_cov_9.237013_g45659_i7.mrna1	-1.39054	7.04542	5.30904	0.0252557	0.0531992		57.4314	-1.43515	0.588291	-2.43952	0.0147066	0.0334668		notDEG	neither
ENSBTAG00000059954	-2.14029	3.8638	5.3057	0.0252995	0.0532355		2.28417	-3.44256	1.15186	-2.98868	0.00280184	0.00929914		notDEG	neither
ENSBTAG00000062342	0.817737	10.7959	5.29723	0.0254111	0.053414		749.478	0.796448	0.29582	2.69234	0.00709526	0.0191831		notDEG	neither
ENSBTAG00000054829	-2.07018	5.58541	5.28971	0.0255104	0.0535622		19.4658	-3.70861	0.933801	-3.97152	7.14153e-05	0.000538906		notDEG	neither
ENSBTAG00000057153	-2.35787	4.94438	5.28785	0.0255352	0.0535622		7.65356	-2.38038	1.73416	-1.37265	0.169862	0.234099		notDEG	neither
ENSBTAG00000064298	0.472128	8.97838	5.282	0.0256129	0.053669		222.568	0.346804	0.20708	1.67474	0.0939858	0.146021		notDEG	neither
ENSBTAG00000069492	-2.38137	5.45541	5.27733	0.0256751	0.053743		17.4005	-6.09805	1.29414	-4.71205	2.45237e-06	4.0832e-05		notDEG	neither
LOC132342796	1.8394	6.81352	5.26807	0.025799	0.0539458		45.6869	1.81473	0.69264	2.62002	0.00879252	0.0226385		notDEG	neither
ENSBTAG00000067347	2.26344	7.45701	5.25855	0.0259592	0.054224		72.6015	2.36382	0.948902	2.49111	0.0127346	0.0296201		notDEG	neither
LOC112442547	0.499346	9.17378	5.22673	0.0263599	0.0549463		244.896	0.415201	0.178999	2.31957	0.020364	0.0431467		notDEG	neither
ENSBTAG00000066417	-1.49105	3.33414	5.22818	0.02634	0.0549463		1.48724	0.0462015	0.532905	0.0866975	0.930912	0.94345		notDEG	neither
NODE_202506_length_732_cov_10.201527_g104277_i0.mrna1	-1.35061	4.76273	5.2173	0.0264897	0.0551593		11.8595	-1.59357	0.578716	-2.75362	0.005894	0.0167286		notDEG	neither
LOC101904087	2.19899	7.06595	5.21471	0.0265574	0.0552427		54.8706	2.25349	0.915921	2.46036	0.0138799	0.0318029		notDEG	neither
ENSBTAG00000055913	-2.09249	5.78103	5.20218	0.0266992	0.0554798		28.0203	-2.218	1.15775	-1.91578	0.0553935	0.094757		notDEG	neither
ENSBTAG00000067771	-0.88627	4.67872	5.19191	0.0268425	0.0557198		10.0814	-1.16886	0.351452	-3.32579	0.000881682	0.00384629		notDEG	neither
ENSBTAG00000055505	-2.33772	5.28991	5.18447	0.0269468	0.0558782		15.838	-5.89252	1.34256	-4.38903	1.13857e-05	0.00012431		notDEG	neither
LOC101909274	-1.63957	5.35863	5.18204	0.026981	0.0558911		19.2072	-1.99668	0.721645	-2.76685	0.00566008	0.0162717		notDEG	neither
NODE_217167_length_631_cov_192.218412_g118139_i0.mrna1+NODE_45995_length_4377_cov_16.967907_g13562_i1.mrna1	-0.946968	5.74335	5.14322	0.0275333	0.0568283		24.4239	-1.39856	0.419864	-3.33099	0.000865392	0.0038169		notDEG	neither
NODE_179455_length_935_cov_10.698135_g84293_i0.mrna1+NODE_48810_length_4210_cov_19.621340_g15805_i0.mrna1+NODE_246103_length_474_cov_13.098237_g146590_i0.mrna1+NODE_118458_length_1846_cov_15.394008_g43696_i0.mrna1	-1.63786	3.3888	5.14505	0.027507	0.0568283		3.47501	-2.04071	0.796517	-2.56204	0.0104059	0.0254737		notDEG	neither
ENSBTAG00000049434	2.6755	9.8482	5.1453	0.0275363	0.0568283		388.275	2.77576	1.11996	2.47845	0.0131954	0.0304437		notDEG	neither
ENSBTAG00000064369	-2.01004	3.37979	5.14226	0.0275471	0.0568283		3.32799	-2.54754	1.38499	-1.8394	0.065857	0.108926		notDEG	neither
LOC107132255	-0.662039	6.86055	5.14008	0.0275785	0.0568333		52.8114	-0.94189	0.303503	-3.1034	0.00191312	0.00689965		notDEG	neither
NODE_40823_length_4699_cov_16.053440_g711_i5.mrna1+NODE_161515_length_1140_cov_12.446849_g70377_i0.mrna1	-1.59463	10.8767	5.14043	0.0276064	0.0568333		841.953	-1.57743	0.654952	-2.40847	0.0160196	0.0359525		notDEG	neither
ENSBTAG00000068575	-2.02036	5.92839	5.12223	0.0278369	0.0572488		23.575	-4.08366	0.8973	-4.55105	5.33796e-06	7.06307e-05		notDEG	neither
NODE_119916_length_1818_cov_13.470994_g44467_i0.mrna1	-2.29868	4.90384	5.09696	0.0282073	0.0577375		9.56019	-5.45629	1.36367	-4.00118	6.30286e-05	0.000486221		notDEG	neither
NODE_76242_length_2993_cov_20.111111_g12547_i3.mrna1	-2.3222	5.02703	5.1002	0.0281595	0.0577375		13.7335	-5.03597	1.44853	-3.4766	0.00050782	0.00254931		notDEG	neither
ENSBTAG00000068760	0.783319	7.81462	5.09921	0.0281742	0.0577375		96.8878	0.715047	0.32179	2.22209	0.0262773	0.0526601		notDEG	neither
ENSBTAG00000055703	1.39381	7.67749	5.09619	0.0282186	0.0577375		85.9434	1.17696	0.535123	2.19943	0.0278477	0.0549257		notDEG	neither
ENSBTAG00000055542	-2.04205	3.52053	5.09617	0.0282189	0.0577375		1.41273	-2.51037	1.31189	-1.91356	0.055677	0.0949156		notDEG	neither
ENSBTAG00000056576	2.3002	7.5779	5.09498	0.0282697	0.0577823		77.5527	2.38012	0.976866	2.43649	0.0148307	0.0337106		notDEG	neither
LOC112442246	0.318812	10.5468	5.07979	0.028462	0.058116		645.355	0.202051	0.104674	1.93029	0.0535715	0.0929938		notDEG	neither
ENSBTAG00000061579	-1.22699	6.23909	5.06251	0.0287207	0.0585454		32.8133	-1.46078	0.514351	-2.84005	0.0045107	0.0133715		notDEG	neither
ENSBTAG00000001287	-1.42451	5.14618	5.05989	0.0287602	0.0585454		15.7409	-1.67614	0.615186	-2.7246	0.00643787	0.0178899		notDEG	neither
ENSBTAG00000063109	-1.90071	4.0269	5.06029	0.0287542	0.0585454		3.50697	-1.01552	0.917118	-1.10729	0.268169	0.339544		notDEG	neither
ENSBTAG00000016748	1.20577	15.2458	5.05734	0.0287987	0.0585641		16286.2	1.18587	0.463154	2.56042	0.0104547	0.0254737		notDEG	neither
LOC132343096	-1.76954	3.88042	5.05482	0.0288367	0.0585819		5.50613	-2.06191	0.874237	-2.35852	0.018348	0.0399338		notDEG	neither
ENSBTAG00000061669	-1.88475	4.43585	5.04713	0.0289532	0.0587588		3.32141	-0.751606	0.80304	-0.935951	0.349298	0.423996		notDEG	neither
ENSBTAG00000066909	-0.807467	6.97139	5.04338	0.0290101	0.0588146		56.5053	-1.03573	0.350227	-2.9573	0.00310347	0.0100012		notDEG	neither
NODE_6370_length_9978_cov_19.557822_g196_i8.mrna1+NODE_3086_length_12211_cov_17.781193_g196_i6.mrna1	-1.67664	9.16079	5.03721	0.0291378	0.0590136		256.327	-1.68711	0.722592	-2.3348	0.0195539	0.0418743		notDEG	neither
ENSBTAG00000059034	0.673313	7.07934	5.02293	0.0293231	0.0593289		55.7938	0.585964	0.249442	2.3491	0.0188188	0.0406486		notDEG	neither
ENSBTAG00000067342	1.20873	6.82438	5.01861	0.0293897	0.0594034		46.9324	1.00103	0.46094	2.17172	0.0298769	0.0578431		notDEG	neither
ENSBTAG00000011844	0.545186	9.71359	5.01582	0.0294327	0.0594304		353.849	0.480656	0.202105	2.37825	0.0173951	0.0383191		notDEG	neither
ENSBTAG00000069885	-1.93137	3.48354	5.00367	0.0296211	0.0597504		4.00305	-2.20435	1.252	-1.76067	0.0782944	0.12638		notDEG	neither
NODE_90977_length_2519_cov_20.646601_g30812_i0.mrna1	-2.18964	10.2991	4.99139	0.0298467	0.0601448		624.762	-2.23934	1.17947	-1.89859	0.0576179	0.0974772		notDEG	neither
ENSBTAG00000060586	-2.16523	4.06492	4.98729	0.0298771	0.0601454		7.04029	-2.36348	1.60688	-1.47085	0.141331	0.200696		notDEG	neither
ENSBTAG00000057369	0.844935	7.39346	4.95378	0.0304083	0.0611531		69.3159	0.83616	0.313421	2.66785	0.0076338	0.0203094		notDEG	neither
NODE_188456_length_848_cov_3.352789_g91848_i0.mrna1	-1.99186	11.1663	4.93815	0.0306938	0.0616652		1069.14	-2.00002	0.860861	-2.32328	0.0201641	0.0427684		notDEG	neither
ENSBTAG00000066023	-2.14444	3.67009	4.9097	0.0311226	0.0624638		4.63624	-2.29605	1.84198	-1.24651	0.212577	0.281091		notDEG	neither
ENSBTAG00000066698	-2.33613	5.0486	4.89923	0.0312948	0.0627465		15.7681	-2.45062	1.89503	-1.29319	0.195947	0.262577		notDEG	neither
ENSBTAG00000063684	-2.02519	3.92717	4.88813	0.0314787	0.062863		5.16982	-4.12343	1.14206	-3.61052	0.000305579	0.00170069		notDEG	neither
ENSBTAG00000067996	-0.540127	8.67812	4.88946	0.0314565	0.062863		187.94	-0.848726	0.258049	-3.28901	0.00100541	0.00422906		notDEG	neither
ENSBTAG00000064562	0.690072	8.46231	4.89063	0.0314372	0.062863		153.11	0.670619	0.285565	2.3484	0.0188545	0.0406818		notDEG	neither
ENSBTAG00000068601	2.75171	7.80992	4.89557	0.0313898	0.062863		92.2683	2.84513	1.48237	1.91931	0.0549453	0.0943133		notDEG	neither
LOC101903832	1.00635	9.6469	4.87885	0.0316332	0.0630456		335.63	1.01712	0.395083	2.57445	0.0100401	0.0247354		notDEG	neither
LOC132346364	-2.03666	3.96883	4.87896	0.0316312	0.0630456		6.44006	-2.31706	1.32368	-1.75046	0.0800384	0.128138		notDEG	neither
LOC132344291	1.81073	7.52299	4.87225	0.031769	0.0632407		74.4705	1.81385	0.703361	2.57884	0.00991334	0.0246968		notDEG	neither
ENSBTAG00000026119	2.70777	10.6808	4.87129	0.0317944	0.0632407		685.083	2.80839	1.17313	2.39393	0.0166688	0.0371286		notDEG	neither
ENSBTAG00000058341	0.386475	8.91706	4.86249	0.0319076	0.0634029		206.045	0.302903	0.129974	2.33049	0.01978	0.0421327		notDEG	neither
NODE_77712_length_2943_cov_13.713538_g25615_i0.mrna1+NODE_97291_length_2345_cov_18.448413_g25615_i2.mrna1	-1.76738	2.80553	4.84926	0.0321314	0.0635033		1.1926	-3.63667	1.17168	-3.10379	0.00191056	0.00689965		notDEG	neither
NODE_149325_length_1307_cov_17.741463_g28331_i2.mrna1+NODE_154817_length_1228_cov_18.681147_g28331_i3.mrna1	1.41382	8.16792	4.85203	0.0320843	0.0635033		115.538	1.38557	0.534079	2.59431	0.00947797	0.0238201		notDEG	neither
ENSBTAG00000061044	0.959711	7.45819	4.85035	0.0321128	0.0635033		70.9962	0.856991	0.363844	2.35538	0.0185039	0.0400985		notDEG	neither
ENSBTAG00000063735	0.452473	8.5036	4.84823	0.0321488	0.0635033		155.145	0.389485	0.171624	2.26941	0.0232432	0.0480665		notDEG	neither
NODE_226702_length_577_cov_4.388000_g127438_i0.mrna1	-1.38844	7.10242	4.85157	0.0320921	0.0635033		60.2056	-1.39406	0.622108	-2.24086	0.025035	0.0507817		notDEG	neither
ENSBTAG00000068943	-1.71146	2.43775	4.85387	0.0320531	0.0635033		0.306187	0.185879	3.03422	0.0612609	0.951151	0.960769		notDEG	neither
ENSBTAG00000047098	2.17377	7.27808	4.83671	0.0323802	0.0638974		63.484	2.2231	0.934209	2.37967	0.0173284	0.0382142		notDEG	neither
ENSBTAG00000001221	-1.29396	8.46394	4.82417	0.0325717	0.064212		159.637	-1.31512	0.567419	-2.31772	0.0204647	0.0432683		notDEG	neither
ENSBTAG00000057055	-2.03757	5.82739	4.82146	0.0326072	0.0642185		23.3141	-4.49736	0.977193	-4.60232	4.17808e-06	5.90285e-05		notDEG	neither
ENSBTAG00000068906	-1.56873	6.15301	4.81079	0.0327918	0.0645185		31.2385	-1.75896	0.725098	-2.42582	0.0152738	0.0345215		notDEG	neither
LOC132343120	0.670121	7.51044	4.80426	0.0329053	0.0646165		75.9761	0.656438	0.261055	2.51456	0.0119182	0.0279162		notDEG	neither
ENSBTAG00000056727	-2.04203	4.7734	4.80421	0.0329063	0.0646165		12.3939	-2.13275	1.24373	-1.7148	0.0863818	0.137086		notDEG	neither
ENSBTAG00000051845	2.39024	8.2979	4.80038	0.0330083	0.0647533		134.915	2.48266	1.13785	2.18189	0.0291175	0.0569245		notDEG	neither
NODE_162975_length_1121_cov_25.119732_g30480_i4.mrna1+NODE_90237_length_2541_cov_11.604708_g30480_i0.mrna1+NODE_165392_length_1091_cov_20.884615_g30480_i5.mrna1+NODE_120854_length_1799_cov_18.493612_g30480_i1.mrna1	-1.69352	4.86784	4.78326	0.0332734	0.0652093		10.4696	-3.73655	0.652161	-5.72948	1.00737e-08	7.13457e-07		notDEG	neither
ENSBTAG00000057630	0.818794	8.20833	4.77532	0.0334137	0.0653561		125.843	0.700654	0.326454	2.14626	0.0318526	0.0607846		notDEG	neither
ENSBTAG00000058812	1.17955	6.71667	4.776	0.0334016	0.0653561		46.1208	1.01645	0.488443	2.081	0.037434	0.0691391		notDEG	neither
NODE_151745_length_1272_cov_16.811715_g36364_i5.mrna1+NODE_104105_length_2172_cov_17.520764_g36364_i1.mrna1+NODE_118170_length_1852_cov_17.476620_g36364_i3.mrna1	-1.37262	4.25882	4.74073	0.0340324	0.0664891		7.87415	-1.61806	0.626481	-2.58277	0.00980112	0.0245396		notDEG	neither
LOC132346115	-0.852511	7.57315	4.73924	0.0340594	0.0664891		85.2168	-0.90561	0.388338	-2.33201	0.0197	0.0420519		notDEG	neither
ENSBTAG00000066746	0.588872	8.12441	4.73051	0.0342175	0.0667325		116.361	0.480232	0.227616	2.10983	0.0348728	0.0651785		notDEG	neither
ENSBTAG00000053362	-2.1378	4.71744	4.7268	0.0342851	0.0667991		11.6443	-2.3387	1.45013	-1.61276	0.106797	0.1608		notDEG	neither
ENSBTAG00000066494	0.620127	7.99458	4.71338	0.0345305	0.0672117		109.355	0.529237	0.263201	2.01077	0.04435	0.0797582		notDEG	neither
ENSBTAG00000057451	1.5491	7.24935	4.70938	0.0346039	0.0672237		61.0416	1.56096	0.611949	2.5508	0.0107476	0.0259658		notDEG	neither
ENSBTAG00000063445	-0.840664	7.4239	4.70984	0.0345954	0.0672237		74.8235	-0.901439	0.381162	-2.36498	0.0180313	0.0394594		notDEG	neither
LOC107132679	0.449626	7.99103	4.70349	0.0347124	0.0673689		109.792	0.355687	0.188236	1.88958	0.0588142	0.0990816		notDEG	neither
ENSBTAG00000058368	-1.94002	6.8949	4.70183	0.0347789	0.0674326		45.9785	-4.382	0.856411	-5.1167	3.10926e-07	8.9905e-06		notDEG	neither
ENSBTAG00000069725	-1.54901	3.33316	4.67001	0.0353362	0.0684467		1.6872	-0.437335	0.666871	-0.655801	0.511952	0.582506		notDEG	neither
NODE_171520_length_1021_cov_4.516949_g77957_i0.mrna1	-2.048	5.01555	4.66279	0.0354724	0.068644		15.1326	-2.08761	1.25448	-1.66412	0.096088	0.148136		notDEG	neither
ENSBTAG00000062255	1.10136	11.8212	4.63406	0.0360356	0.0696665		1514.28	1.10076	0.436536	2.52158	0.0116828	0.0275261		notDEG	neither
ENSBTAG00000069965	-0.346376	11.795	4.61112	0.0364632	0.070425		1605.54	-0.536429	0.175361	-3.05899	0.00222082	0.00771688		notDEG	neither
ENSBTAG00000001627	-0.925705	5.48246	4.59239	0.0368295	0.071064		18.7168	-1.18595	0.412043	-2.87821	0.00399935	0.0123313		notDEG	neither
ENSBTAG00000046425	-2.11873	9.2836	4.58198	0.0370717	0.0714623		245.387	-4.577	0.938466	-4.87711	1.07652e-06	2.33792e-05		notDEG	neither
ENSBTAG00000039453	-0.512508	10.3405	4.57817	0.0371105	0.0714681		571.269	-0.688775	0.231532	-2.97486	0.00293123	0.00961674		notDEG	neither
ENSBTAG00000069563	-1.76461	2.80162	4.56965	0.03728	0.0717254		0.936823	-1.17991	1.69988	-0.694113	0.487611	0.559269		notDEG	neither
ENSBTAG00000065524	-2.00769	4.38133	4.56752	0.0373225	0.0717381		3.89592	-2.62262	1.14182	-2.29687	0.0216261	0.0453876		notDEG	neither
LOC132345703	-0.851039	7.47299	4.55671	0.0375388	0.0720845		82.2618	-1.09111	0.406121	-2.68666	0.00721695	0.0194332		notDEG	neither
ENSBTAG00000068997	0.94403	7.91106	4.55341	0.0376052	0.0721427		102.715	0.673632	0.405091	1.66291	0.0963295	0.148394		notDEG	neither
ENSBTAG00000069946	0.839169	7.36911	4.55144	0.0376447	0.0721494		68.058	0.811429	0.343099	2.365	0.0180303	0.0394594		notDEG	neither
ENSBTAG00000052951	-1.64389	4.56499	4.53656	0.0379458	0.0726567		10.3299	-2.04797	0.801931	-2.5538	0.0106556	0.0258058		notDEG	neither
ENSBTAG00000064192	-1.7589	4.05452	4.52901	0.0380995	0.0728809		6.80496	-2.07065	0.95561	-2.16684	0.0302471	0.0583901		notDEG	neither
NODE_218970_length_621_cov_1.669118_g119896_i0.mrna1	-1.65481	7.79552	4.52906	0.0381358	0.0728809		95.9469	-1.70756	0.805454	-2.12	0.0340059	0.0640375		notDEG	neither
ENSBTAG00000068361	-1.82398	2.81883	4.52301	0.0382223	0.0729765		1.26437	-3.63691	1.87806	-1.93652	0.0528036	0.0919003		notDEG	neither
ENSBTAG00000067014	1.16553	6.72569	4.51182	0.0384522	0.0733454		43.2499	0.960139	0.461402	2.08091	0.0374417	0.0691391		notDEG	neither
ENSBTAG00000068998	-1.91616	2.96879	4.4761	0.039196	0.0746928		0.760386	0.471151	2.02091	0.233139	0.815654	0.848348		notDEG	neither
ENSBTAG00000065401	-0.813725	10.6357	4.43892	0.039987	0.0761276		728.807	-0.922544	0.383614	-2.40487	0.016178	0.0361968		notDEG	neither
ENSBTAG00000058671	-1.04477	5.44597	4.42911	0.0401985	0.0764575		18.8322	-1.26306	0.457821	-2.75885	0.00580047	0.0166057		notDEG	neither
ENSBTAG00000052040	1.23162	7.404	4.42353	0.0403192	0.0766142		70.9544	1.10087	0.505869	2.1762	0.0295402	0.0574325		notDEG	neither
ENSBTAG00000064018	-1.06656	9.24803	4.42003	0.0403953	0.0766858		276.591	-1.10507	0.494912	-2.23286	0.0255584	0.0514776		notDEG	neither
ENSBTAG00000068640	-0.660537	7.54447	4.41259	0.0405574	0.0768477		81.7032	-0.733386	0.312774	-2.34478	0.0190383	0.0409017		notDEG	neither
ENSBTAG00000063948	-1.87758	3.17468	4.41322	0.0405438	0.0768477		2.80141	-2.23408	1.6445	-1.35852	0.174298	0.239346		notDEG	neither
ENSBTAG00000063405	-1.91006	3.74874	4.41018	0.0406102	0.0768748		2.17682	-0.193624	1.29569	-0.149438	0.881208	0.903363		notDEG	neither
ENSBTAG00000064612	-1.93482	3.39316	4.4081	0.0406555	0.0768878		1.33703	-2.90064	1.45087	-1.99924	0.0455826	0.0816076		notDEG	neither
NODE_33707_length_5248_cov_15.539934_g11146_i0.mrna1	-1.44761	8.01144	4.40177	0.0408324	0.0771152		120.274	-1.40274	0.669553	-2.09505	0.0361669	0.0670952		notDEG	neither
NODE_130446_length_1615_cov_11.664499_g50222_i0.mrna1+NODE_223157_length_597_cov_14.826923_g123971_i0.mrna1+NODE_125184_length_1714_cov_14.054368_g47227_i0.mrna1	-0.891955	3.77879	4.39911	0.0408529	0.0771152		3.79227	-0.599864	0.359135	-1.6703	0.0948593	0.147036		notDEG	neither
ENSBTAG00000066873	-1.87262	6.30835	4.39247	0.0409993	0.0771728		33.2795	-4.17035	0.862718	-4.83396	1.33842e-06	2.62172e-05		notDEG	neither
ENSBTAG00000067444	-0.902459	5.57786	4.39293	0.0409891	0.0771728		20.5322	-1.04517	0.401026	-2.60625	0.00915406	0.0232991		notDEG	neither
LOC104974569	-1.62244	3.38292	4.39592	0.0409233	0.0771728		3.24142	-2.01358	0.895059	-2.24967	0.0244701	0.0499911		notDEG	neither
ENSBTAG00000065233	0.539791	10.4689	4.38651	0.0411312	0.0772756		605.465	0.518757	0.226782	2.28747	0.0221687	0.0463801		notDEG	neither
LOC782892	-1.03367	9.34456	4.38816	0.0410946	0.0772756		287.592	-1.06415	0.473894	-2.24555	0.0247327	0.0503956		notDEG	neither
NODE_243637_length_488_cov_3.401460_g144134_i0.mrna1+NODE_146763_length_1345_cov_11.630126_g60221_i0.mrna1	1.66328	6.35188	4.38324	0.0412039	0.0773395		32.6009	1.46235	0.688916	2.12268	0.0337806	0.0637333		notDEG	neither
NODE_94517_length_2421_cov_15.506399_g15641_i1.mrna1+NODE_48286_length_4241_cov_14.713497_g15641_i0.mrna1	-1.94413	4.35551	4.3808	0.041258	0.0773684		7.56433	-3.66554	1.16539	-3.14533	0.00165898	0.00625404		notDEG	neither
ENSBTAG00000054534	-1.45587	5.21982	4.3708	0.0414812	0.0775162		14.2131	-3.25108	0.570933	-5.69433	1.23855e-08	7.73318e-07		notDEG	neither
NODE_161523_length_1140_cov_9.022578_g70385_i0.mrna1	1.90166	8.52258	4.37203	0.0414919	0.0775162		149.56	1.93954	0.786147	2.46715	0.0136193	0.0312775		notDEG	neither
ENSBTAG00000061962	-2.14337	4.16799	4.37321	0.0414273	0.0775162		7.90563	-2.30521	2.04246	-1.12865	0.259047	0.330297		notDEG	neither
NODE_75168_length_3033_cov_14.226658_g24636_i0.mrna1	-1.78437	3.11271	4.3729	0.0414341	0.0775162		1.04801	-0.325308	1.16743	-0.278653	0.780511	0.822934		notDEG	neither
ENSBTAG00000065007	1.13122	6.47351	4.36447	0.0416231	0.0776887		37.6479	0.75433	0.48123	1.56751	0.116997	0.173412		notDEG	neither
ENSBTAG00000061344	-1.92379	3.60448	4.33686	0.0422481	0.0787816		1.6657	0.348026	1.29717	0.268296	0.788471	0.829577		notDEG	neither
ENSBTAG00000062896	-2.03006	4.20312	4.2962	0.0431873	0.0804581		7.61601	-2.14361	1.61831	-1.32459	0.185306	0.250332		notDEG	neither
ENSBTAG00000065607	0.544513	10.1718	4.28893	0.0433576	0.0807		490.828	0.486388	0.228778	2.12602	0.0335014	0.0632663		notDEG	neither
ENSBTAG00000066755	-1.79852	5.7848	4.26693	0.0438773	0.0812966		21.0752	-3.52631	0.843168	-4.18222	2.88678e-05	0.000264578		notDEG	neither
ENSBTAG00000065011	-0.606618	8.76523	4.27136	0.0437721	0.0812966		188.721	-0.817459	0.275645	-2.96562	0.00302073	0.00986179		notDEG	neither
ENSBTAG00000069971	-1.9587	4.14785	4.27174	0.0437631	0.0812966		2.60251	-2.91589	1.23351	-2.36389	0.018084	0.0395316		notDEG	neither
ENSBTAG00000062040	-0.956793	6.70979	4.26676	0.0438815	0.0812966		45.0462	-0.920309	0.4495	-2.04741	0.0406182	0.0739119		notDEG	neither
ENSBTAG00000054938	0.365825	10.4396	4.27017	0.0438003	0.0812966		596.428	0.293057	0.143703	2.03932	0.041418	0.0752301		notDEG	neither
ENSBTAG00000067167	-1.62591	4.44662	4.26278	0.043976	0.0813964		9.88514	-2.09869	0.836888	-2.50773	0.0121508	0.0283283		notDEG	neither
ENSBTAG00000053706	-1.57425	12.6117	4.26126	0.0440514	0.0814604		3010.8	-1.61892	0.710964	-2.27707	0.0227818	0.0475136		notDEG	neither
NODE_151608_length_1274_cov_15.191312_g63441_i0.mrna1	2.0862	7.14679	4.25719	0.0441484	0.0815266		56.6822	2.17211	0.970874	2.23727	0.0252686	0.0510998		notDEG	neither
ENSBTAG00000064558	2.0029	7.33073	4.25635	0.0441687	0.0815266		64.3523	2.0579	0.929645	2.21364	0.0268534	0.0536532		notDEG	neither
ENSBTAG00000061879	-1.28289	4.99208	4.22176	0.0449659	0.0829214		14.3674	-1.71692	0.599903	-2.862	0.00420983	0.0128346		notDEG	neither
NODE_146711_length_1346_cov_8.431836_g60186_i0.mrna1	1.58687	6.92091	4.21757	0.0450683	0.0830336		47.4624	1.58233	0.654884	2.41621	0.0156832	0.0353669		notDEG	neither
LOC101905851	-0.247734	8.82185	4.2101	0.0452515	0.0832944		202.966	-0.443433	0.132136	-3.3559	0.000791083	0.00353318		notDEG	neither
ENSBTAG00000063356	-2.16777	4.41599	4.20836	0.0452942	0.0832964		7.65206	-6.22247	1.78154	-3.49274	0.000478092	0.00243061		notDEG	neither
NODE_96843_length_2357_cov_11.115789_g1031_i14.mrna1+NODE_165951_length_1085_cov_10.747024_g1031_i16.mrna1	1.30383	9.28234	4.19632	0.0456311	0.0838387		253.102	1.33932	0.531714	2.51886	0.0117734	0.027707		notDEG	neither
ENSBTAG00000060534	-1.23009	10.6374	4.19396	0.0456897	0.0838693		747.024	-1.22203	0.575975	-2.12167	0.0338655	0.0638333		notDEG	neither
ENSBTAG00000015666	-0.515036	10.141	4.18334	0.0459148	0.0842052		497.591	-0.600877	0.249517	-2.40817	0.0160329	0.0359525		notDEG	neither
NODE_53005_length_3982_cov_19.388732_g17140_i0.mrna1	-1.47598	5.74114	4.17515	0.0461199	0.0845039		26.4037	-1.56583	0.741106	-2.11282	0.0346158	0.0648802		notDEG	neither
ENSBTAG00000061017	-0.899509	5.14036	4.15713	0.0465745	0.0852587		13.7501	-1.06547	0.384309	-2.77244	0.00556381	0.0160875		notDEG	neither
ENSBTAG00000064911	-0.596102	6.43498	4.14685	0.0468361	0.0856592		37.258	-0.794051	0.278454	-2.85165	0.00434936	0.0131041		notDEG	neither
ENSBTAG00000054665	-0.593579	8.13486	4.14496	0.0468845	0.0856643		126.271	-0.753123	0.298128	-2.52618	0.0115312	0.0272791		notDEG	neither
ENSBTAG00000060265	0.813051	7.96044	4.14242	0.0469493	0.0856643		104.128	0.73388	0.332313	2.2084	0.0272166	0.0541082		notDEG	neither
ENSBTAG00000068803	-1.49535	5.04075	4.14152	0.0469725	0.0856643		13.9497	-1.55271	0.756229	-2.05323	0.0400506	0.0732123		notDEG	neither
ENSBTAG00000066477	-1.60868	6.70395	4.14004	0.0470104	0.0856643		50.3703	-1.6115	0.845049	-1.90699	0.056522	0.0959481		notDEG	neither
ENSBTAG00000059278	0.483213	8.47299	4.13715	0.0470845	0.0857213		151.609	0.388234	0.203004	1.91245	0.0558188	0.0949156		notDEG	neither
ENSBTAG00000017651	0.360544	10.9813	4.129	0.0472942	0.0860246		872.105	0.220222	0.151929	1.44951	0.147195	0.207695		notDEG	neither
ENSBTAG00000069627	-1.49697	4.93296	4.11739	0.0475949	0.0864929		13.8155	-1.66278	0.763301	-2.17841	0.0293758	0.0573172		notDEG	neither
ENSBTAG00000050710	0.779086	9.19865	4.11482	0.0476616	0.0865355		247.789	0.75626	0.340221	2.22285	0.0262258	0.0526096		notDEG	neither
NODE_65633_length_3394_cov_13.640941_g21314_i0.mrna1	-0.564888	7.22002	4.10655	0.0478774	0.0868483		65.0881	-0.633975	0.255476	-2.48154	0.0130816	0.0303134		notDEG	neither
ENSBTAG00000061820	0.529871	8.54521	4.10001	0.0480486	0.0870755		160.107	0.412336	0.238276	1.7305	0.0835413	0.133532		notDEG	neither
ENSBTAG00000067885	-1.75212	2.86813	4.09844	0.0480897	0.0870755		1.05716	-1.14549	1.89473	-0.604569	0.545466	0.61227		notDEG	neither
LOC132342442	-1.52465	9.19269	4.08597	0.0484587	0.0876642		267.023	-1.56498	0.716623	-2.18383	0.0289745	0.0567184		notDEG	neither
ENSBTAG00000056130	-1.96297	5.03733	4.07797	0.0486307	0.0878958		4.65736	-4.39204	0.890533	-4.93192	8.14268e-07	1.87001e-05		notDEG	neither
ENSBTAG00000053766	-1.65287	5.07171	4.07334	0.0487542	0.0880394		10.7692	-1.30579	0.838201	-1.55785	0.119268	0.176386		notDEG	neither
ENSBTAG00000066669	-1.68287	3.68665	4.06796	0.0488978	0.0882191		4.70171	-2.35315	0.96391	-2.44126	0.0146362	0.0333826		notDEG	neither
NODE_154546_length_1232_cov_16.566234_g65439_i0.mrna1+NODE_193266_length_805_cov_22.811813_g95997_i0.mrna1+NODE_116102_length_1897_cov_18.502747_g42460_i0.mrna1+NODE_167778_length_1063_cov_15.032454_g75102_i0.mrna1	1.63339	3.98434	4.0544	0.0492619	0.0887957		5.11765	1.50572	0.716292	2.1021	0.0355441	0.0661856		notDEG	neither
ENSBTAG00000030440	-1.24221	4.45972	4.04002	0.0496514	0.08936		9.36509	-1.57339	0.603084	-2.6089	0.0090833	0.0231869		notDEG	neither
ENSBTAG00000062282	-1.50668	5.78816	4.03955	0.0496643	0.08936		25.9986	-1.80811	0.778008	-2.32402	0.0201242	0.0427291		notDEG	neither
NODE_120095_length_1814_cov_15.552677_g28930_i4.mrna1+NODE_155656_length_1217_cov_15.957895_g28930_i5.mrna1	-1.90935	4.94189	4.03312	0.0498395	0.0895946		14.2229	-1.87727	1.28428	-1.46173	0.143815	0.203789		notDEG	neither
ENSBTAG00000068261	-1.54406	14.6064	4.0304	0.0499544	0.0897204		11548.7	-1.58193	0.71032	-2.22707	0.0259429	0.0521468		notDEG	neither
ENSBTAG00000060228	-1.4674	5.60193	4.02498	0.0500625	0.0898338		21.9821	-1.58951	0.741589	-2.14338	0.0320822	0.0609898		notDEG	neither
ENSBTAG00000069223	0.670184	7.11288	4.02284	0.050121	0.0898582		56.6563	0.615537	0.287327	2.14229	0.0321701	0.0610986		notDEG	neither
ENSBTAG00000055874	1.97171	8.87874	4.01536	0.0503675	0.0899584		192.534	2.0267	0.891489	2.27339	0.0230027	0.0477771		notDEG	neither
ENSBTAG00000049862	0.543098	7.52882	4.01375	0.0503716	0.0899584		76.2304	0.480737	0.220938	2.17589	0.0295636	0.0574325		notDEG	neither
ENSBTAG00000062177	-1.80558	4.72058	4.01443	0.0503527	0.0899584		9.99284	-1.7979	1.08936	-1.65041	0.0988588	0.151589		notDEG	neither
LOC112447883	-1.74229	4.78615	4.01568	0.0503182	0.0899584		3.54942	-1.20145	0.758473	-1.58404	0.113185	0.168639		notDEG	neither
ENSBTAG00000065107	-1.95309	4.42114	4.01265	0.0504019	0.0899584		9.56895	-2.01887	1.42505	-1.41671	0.156569	0.219526		notDEG	neither
NODE_187816_length_854_cov_4.722008_g91299_i0.mrna1	-0.926333	6.13085	4.00644	0.0505741	0.0901853		32.4243	-0.94604	0.480814	-1.96758	0.0491164	0.0871533		notDEG	neither
ENSBTAG00000054342	-1.11138	7.41779	3.99441	0.0509089	0.0906866		77.5403	-1.22466	0.540871	-2.26424	0.0235596	0.048478		notDEG	neither
ENSBTAG00000063944	-0.84078	10.6041	3.99309	0.050946	0.0906866		686.548	-0.877705	0.408871	-2.14665	0.0318209	0.0607821		notDEG	neither
ENSBTAG00000060438	0.47671	10.8098	3.98453	0.0511861	0.091033		792.742	0.262582	0.238759	1.09978	0.271429	0.34302		notDEG	neither
NODE_1788_length_13884_cov_15.738176_g243_i4.mrna1+NODE_19369_length_6830_cov_12.859026_g6843_i0.mrna1	-1.34637	7.20076	3.97504	0.0514537	0.0914274		65.0487	-1.32849	0.669986	-1.98287	0.0473825	0.0844515		notDEG	neither
NODE_105009_length_2150_cov_11.557646_g1069_i96.mrna1+NODE_111557_length_1998_cov_15.467465_g680_i111.mrna1+NODE_168131_length_1059_cov_14.459267_g1069_i116.mrna1	1.43918	7.10219	3.95015	0.0521626	0.0926049		55.7692	1.43559	0.62122	2.31092	0.0208372	0.0439376		notDEG	neither
ENSBTAG00000056426	-1.4927	5.0407	3.93934	0.052474	0.0929925		13.913	-1.6089	0.783914	-2.05239	0.0401313	0.0732929		notDEG	neither
ENSBTAG00000066142	-1.71516	3.45642	3.9398	0.0524605	0.0929925		3.81473	-2.2452	1.17984	-1.90297	0.0570449	0.0966715		notDEG	neither
LOC132343646	0.994961	6.76704	3.92947	0.0527599	0.0934164		44.6502	0.816256	0.43939	1.8577	0.0632112	0.10551		notDEG	neither
ENSBTAG00000061953	-1.48329	8.11234	3.91821	0.0531292	0.093987		120.739	-1.47163	0.737724	-1.99483	0.0460613	0.0822435		notDEG	neither
NODE_163118_length_1119_cov_56.232246_g71585_i0.mrna1	-1.36184	10.5943	3.91126	0.0533331	0.0942575		706.211	-1.42553	0.644641	-2.21136	0.027011	0.0538602		notDEG	neither
ENSBTAG00000069258	-1.74509	3.30239	3.90839	0.0533764	0.0942575		2.95598	-1.90277	1.39995	-1.35916	0.174095	0.239231		notDEG	neither
ENSBTAG00000068691	-1.93042	3.51943	3.89535	0.0537618	0.0948542		2.17239	-2.60704	1.9905	-1.30974	0.190283	0.25619		notDEG	neither
NODE_238621_length_514_cov_6.977117_g139154_i0.mrna1+NODE_177599_length_955_cov_9.428246_g2001_i28.mrna1	-1.45448	3.63681	3.89332	0.053822	0.0948768		4.50926	-1.87811	0.786048	-2.38931	0.0168799	0.0374317		notDEG	neither
ENSBTAG00000067814	-1.72808	3.14015	3.89164	0.0538719	0.094881		2.58465	-1.93333	1.53357	-1.26067	0.207426	0.275008		notDEG	neither
ENSBTAG00000058743	-1.29809	4.63947	3.88156	0.0541726	0.0953101		10.1419	-1.54368	0.620562	-2.48754	0.0128629	0.0298834		notDEG	neither
ENSBTAG00000067177	1.30363	6.93933	3.88028	0.0542109	0.0953101		49.9783	1.23994	0.571213	2.17072	0.0299524	0.0579332		notDEG	neither
ENSBTAG00000059314	-0.399566	9.21693	3.86664	0.0546208	0.0959464		261.508	-0.539497	0.195642	-2.75757	0.00582325	0.0166212		notDEG	neither
NODE_154436_length_1234_cov_10.513397_g65366_i0.mrna1	-1.45928	4.36244	3.85711	0.0549091	0.0962836		7.18918	-3.16699	0.653416	-4.84682	1.25454e-06	2.51973e-05		notDEG	neither
ENSBTAG00000066667	1.32533	7.54423	3.85806	0.0548805	0.0962836		78.3756	1.24172	0.586729	2.11634	0.0343161	0.0645001		notDEG	neither
ENSBTAG00000023845	0.564395	8.3949	3.85459	0.0549859	0.0963337		141.302	0.485178	0.249406	1.94533	0.0517353	0.090469		notDEG	neither
ENSBTAG00000048842	-1.52958	5.45754	3.84835	0.055176	0.0965821		20.2826	-1.82322	0.827736	-2.20266	0.0276184	0.0546353		notDEG	neither
NODE_132077_length_1587_cov_7.801325_g51215_i0.mrna1	1.3595	7.39145	3.83536	0.0555737	0.0971932		66.644	1.32545	0.588716	2.25142	0.0243591	0.0498458		notDEG	neither
ENSBTAG00000056208	1.41282	10.7197	3.82987	0.0557846	0.0974768		705.58	1.44842	0.607221	2.38533	0.0170638	0.0377976		notDEG	neither
NODE_64012_length_3462_cov_18.186706_g6703_i8.mrna1	-1.84057	4.96128	3.81861	0.0560917	0.0979278		10.5858	-4.95414	0.905101	-5.47358	4.41043e-08	2.20301e-06		notDEG	neither
ENSBTAG00000065962	-1.67162	3.85822	3.81262	0.0562781	0.0981675		3.6495	-1.11027	0.996095	-1.11463	0.26501	0.336807		notDEG	neither
ENSBTAG00000045892	-0.609859	8.13767	3.80485	0.056521	0.0985053		123.461	-0.706446	0.305801	-2.31015	0.0208801	0.0439604		notDEG	neither
ENSBTAG00000069120	-0.502204	7.23227	3.79848	0.056721	0.0987677		65.1541	-0.650773	0.248224	-2.62171	0.00874893	0.0225553		notDEG	neither
ENSBTAG00000060192	2.12212	8.69023	3.79006	0.0570283	0.0992163		169.843	2.18861	1.12516	1.94515	0.0517567	0.090469		notDEG	neither
LOC101905293	1.78185	5.99287	3.78611	0.0571114	0.0992744		26.1154	1.3612	0.833589	1.63294	0.102482	0.15571		notDEG	neither
ENSBTAG00000023026	-1.77843	8.56212	3.78021	0.0573407	0.0995866		172.161	-1.77408	1.05688	-1.6786	0.0932305	0.145074		notDEG	neither
ENSBTAG00000055608	-1.46979	4.36111	3.76651	0.0577363	0.100186		4.18597	0.000367615	0.651751	0.000564042	0.99955	0.999829		notDEG	neither
ENSBTAG00000059516	-1.90722	4.44749	3.76275	0.0578569	0.100309		9.95212	-2.15466	1.50884	-1.42802	0.153285	0.215224		notDEG	neither
LOC132343653	-0.716443	6.98892	3.74727	0.0583568	0.101088		55.2578	-0.927776	0.356744	-2.60068	0.00930395	0.0235606		notDEG	neither
ENSBTAG00000058648	1.20228	7.1774	3.73496	0.0587576	0.101606		58.7469	1.20606	0.529326	2.27848	0.0226981	0.0473885		notDEG	neither
LOC101907744	-1.18525	6.44735	3.7357	0.0587336	0.101606		38.4743	-1.2541	0.601186	-2.08605	0.0369744	0.0685296		notDEG	neither
ENSBTAG00000062447	-1.15342	4.60224	3.72142	0.0592022	0.102286		9.6607	-1.32282	0.550749	-2.40185	0.0163125	0.036416		notDEG	neither
NODE_32252_length_5370_cov_15.506140_g6840_i3.mrna1+NODE_50910_length_4092_cov_13.160897_g6840_i7.mrna1	-1.215	11.8907	3.71076	0.059597	0.102879		1763.84	-1.22861	0.596007	-2.06141	0.039264	0.0719939		notDEG	neither
ENSBTAG00000049866	0.693454	8.45329	3.70685	0.0596846	0.102942		149.694	0.596186	0.310482	1.92019	0.0548337	0.0942822		notDEG	neither
ENSBTAG00000069209	1.91836	9.34056	3.68887	0.0603282	0.103962		271.717	1.78443	0.952879	1.87267	0.0611134	0.102265		notDEG	neither
ENSBTAG00000067699	1.57925	6.19748	3.67685	0.0606916	0.104498		29.1982	1.55047	0.744778	2.08179	0.037362	0.0691198		notDEG	neither
ENSBTAG00000068756	-2.01443	4.75888	3.674	0.060788	0.10453		8.93644	-6.34105	1.49524	-4.24083	2.22697e-05	0.000213918		notDEG	neither
ENSBTAG00000066977	-0.357426	8.81323	3.67322	0.0608146	0.10453		201.542	-0.538211	0.195457	-2.7536	0.00589436	0.0167286		notDEG	neither
ENSBTAG00000055781	-1.66134	4.1309	3.67107	0.0608877	0.104566		7.24511	-1.88428	1.05673	-1.78312	0.0745675	0.12172		notDEG	neither
ENSBTAG00000068857	-1.66143	4.10901	3.66149	0.0612143	0.105036		7.29479	-1.91809	1.09459	-1.75233	0.0797167	0.127931		notDEG	neither
ENSBTAG00000056120	-0.481312	8.6709	3.65652	0.0613845	0.105232		174.588	-0.605589	0.225885	-2.68096	0.0073412	0.0196882		notDEG	neither
ENSBTAG00000065151	-1.7469	3.64576	3.65462	0.0614496	0.105232		3.84371	-3.52744	1.32687	-2.65846	0.00784984	0.0206913		notDEG	neither
ENSBTAG00000059221	-1.22655	5.53945	3.65355	0.0614864	0.105232		21.5843	-1.44014	0.633948	-2.2717	0.0231044	0.0478865		notDEG	neither
ENSBTAG00000065664	-0.599555	8.77649	3.63674	0.062067	0.106135		193.407	-0.684331	0.311416	-2.19748	0.0279861	0.0551442		notDEG	neither
ENSBTAG00000053861	0.638758	8.55894	3.63459	0.0621416	0.106172		160.987	0.539423	0.306712	1.75873	0.0786238	0.12638		notDEG	neither
ENSBTAG00000053486	1.60645	7.05307	3.62821	0.062369	0.106469		52.5966	1.61946	0.76696	2.11153	0.0347265	0.0649659		notDEG	neither
ENSBTAG00000056356	1.60326	3.09461	3.62598	0.0624415	0.106502		2.09587	1.17861	0.897557	1.31314	0.189137	0.254991		notDEG	neither
ENSBTAG00000018731	-0.585301	7.62383	3.62339	0.0625323	0.106521		88.7453	-0.683648	0.317619	-2.15241	0.0313648	0.0599682		notDEG	neither
ENSBTAG00000062943	1.45256	7.04821	3.62261	0.0625593	0.106521		52.9005	1.37461	0.672016	2.04551	0.0408049	0.074184		notDEG	neither
ENSBTAG00000067729	1.19352	8.85456	3.61704	0.0627807	0.106807		188.165	1.1679	0.528737	2.20886	0.0271846	0.0541082		notDEG	neither
ENSBTAG00000063393	1.05456	6.74651	3.61249	0.0629149	0.106945		43.7838	0.949813	0.471018	2.01651	0.0437463	0.0788855		notDEG	neither
ENSBTAG00000055804	-1.41216	3.99524	3.59701	0.063463	0.107596		6.28449	-1.96855	0.756463	-2.60231	0.00925987	0.0234823		notDEG	neither
LOC104969719	-0.577334	8.39994	3.59559	0.0635135	0.107596		149.607	-0.766561	0.301996	-2.53831	0.0111388	0.0266953		notDEG	neither
NODE_154574_length_1232_cov_7.083117_g65459_i0.mrna1	0.545581	7.49754	3.59603	0.0634979	0.107596		75.2079	0.492266	0.209177	2.35334	0.0186054	0.0402748		notDEG	neither
ENSBTAG00000004815	0.515043	10.6155	3.59713	0.0634586	0.107596		673.875	0.477676	0.243877	1.95867	0.0501511	0.0885958		notDEG	neither
ENSBTAG00000067375	-1.93645	6.3054	3.57993	0.0641099	0.108515		42.4917	-2.03571	1.47814	-1.37721	0.168447	0.232761		notDEG	neither
ENSBTAG00000062053	0.970259	7.00311	3.57735	0.0641665	0.108518		53.4991	0.947628	0.440109	2.15317	0.0313054	0.0599422		notDEG	neither
ENSBTAG00000050317	0.475504	9.99195	3.57402	0.0642866	0.10863		431.91	0.421433	0.215395	1.95656	0.0503991	0.0888768		notDEG	neither
ENSBTAG00000065361	-0.462901	8.09088	3.57127	0.0643859	0.108706		121.756	-0.64768	0.251391	-2.57639	0.00998385	0.0247072		notDEG	neither
ENSBTAG00000064712	0.478215	7.20318	3.56156	0.064738	0.109208		61.6923	0.362896	0.215759	1.68195	0.0925782	0.144534		notDEG	neither
NODE_135152_length_1533_cov_11.805632_g53015_i0.mrna1+NODE_275269_length_311_cov_6.910256_g175741_i0.mrna1	-1.57122	9.34378	3.55653	0.0649642	0.109497		293.761	-1.51339	0.815271	-1.8563	0.0634113	0.105642		notDEG	neither
ENSBTAG00000061206	-1.76632	3.19819	3.55031	0.0651485	0.109715		0.742113	-0.432393	2.01895	-0.214167	0.830417	0.85849		notDEG	neither
LOC112447410	-0.323732	8.94962	3.54833	0.0652209	0.109745		202.827	-0.195942	0.14036	-1.39599	0.162717	0.226084		notDEG	neither
NODE_169932_length_1038_cov_12.672216_g76727_i0.mrna1+NODE_77785_length_2940_cov_16.846664_g25648_i0.mrna1+NODE_167704_length_1064_cov_13.945289_g75047_i0.mrna1+NODE_209842_length_679_cov_11.086379_g111104_i0.mrna1	-1.44429	4.38072	3.54477	0.0653516	0.109872		8.18666	-1.49415	0.803687	-1.85913	0.0630094	0.105261		notDEG	neither
NODE_69609_length_3234_cov_14.125119_g15800_i2.mrna1+NODE_72840_length_3115_cov_13.148453_g15800_i3.mrna1+NODE_130811_length_1609_cov_15.787206_g50443_i0.mrna1	-1.38666	3.62447	3.54266	0.0654291	0.10991		4.24488	-1.8292	0.772353	-2.36835	0.0178676	0.0391872		notDEG	neither
LOC132345586	-1.1365	6.56949	3.54004	0.0655254	0.109979		46.0244	-1.49028	0.600907	-2.48005	0.0131365	0.0303431		notDEG	neither
ENSBTAG00000052472	-0.956871	6.50888	3.5338	0.0657557	0.110273		39.7499	-1.10211	0.475402	-2.31826	0.020435	0.0432512		notDEG	neither
LOC132345163	0.63609	7.41045	3.53036	0.0658833	0.110395		71.5526	0.565439	0.299466	1.88816	0.0590049	0.0993191		notDEG	neither
ENSBTAG00000066374	-1.63943	5.54232	3.51882	0.0663124	0.111021		20.042	-1.72104	1.00949	-1.70486	0.088221	0.139359		notDEG	neither
ENSBTAG00000062889	-1.44125	2.55799	3.51533	0.0664428	0.111146		1.00449	-1.79255	1.58111	-1.13373	0.256909	0.32778		notDEG	neither
ENSBTAG00000064341	-1.14526	8.08074	3.49859	0.067078	0.112115		116.799	-1.11635	0.586534	-1.9033	0.0570018	0.0966715		notDEG	neither
ENSBTAG00000068491	-1.42588	3.99403	3.48362	0.0676408	0.112961		5.89605	-1.76949	0.797887	-2.21772	0.0265739	0.0531478		notDEG	neither
ENSBTAG00000059148	-1.03346	5.78206	3.48197	0.067704	0.112972		24.4168	-1.22343	0.519021	-2.3572	0.0184136	0.039993		notDEG	neither
LOC132343843	-1.39149	5.30476	3.47595	0.0679344	0.113167		18.8748	-1.74778	0.757976	-2.30585	0.0211192	0.0444171		notDEG	neither
NODE_175079_length_982_cov_16.404420_g277_i111.mrna1	-1.63829	9.83905	3.47709	0.0679342	0.113167		416.273	-1.65025	0.930005	-1.77446	0.0759878	0.123434		notDEG	neither
ENSBTAG00000057193	-1.26501	5.14242	3.47313	0.0680426	0.113253		15.1397	-1.4615	0.654983	-2.23135	0.0256577	0.0516254		notDEG	neither
ENSBTAG00000063793	1.13324	11.2175	3.46966	0.0682195	0.113412		986.169	1.14805	0.512113	2.24179	0.0249752	0.0507634		notDEG	neither
ENSBTAG00000067330	-1.49309	4.04757	3.46622	0.0683084	0.113412		5.82941	-1.72242	0.858219	-2.00697	0.0447529	0.0804103		notDEG	neither
ENSBTAG00000058022	0.826946	6.19752	3.46654	0.0682961	0.113412		29.9892	0.720813	0.369879	1.94878	0.0513218	0.0900258		notDEG	neither
ENSBTAG00000065035	1.36961	5.76929	3.45815	0.0686206	0.113777		20.9716	1.30408	0.626356	2.082	0.0373422	0.0691198		notDEG	neither
ENSBTAG00000013919	1.30768	7.65933	3.45746	0.0686474	0.113777		86.3126	1.25903	0.620391	2.02942	0.0424156	0.0769722		notDEG	neither
ENSBTAG00000058038	0.515291	10.7566	3.45614	0.0686986	0.113777		754.994	0.315257	0.266431	1.18326	0.236707	0.308305		notDEG	neither
ENSBTAG00000058410	-0.564973	10.027	3.45331	0.0688086	0.113864		465.225	-0.621942	0.30733	-2.02369	0.043002	0.0777538		notDEG	neither
LOC101906791	0.928818	7.49641	3.42999	0.0697218	0.11528		73.4877	0.888457	0.420331	2.11371	0.0345403	0.0647996		notDEG	neither
ENSBTAG00000060839	1.68431	4.96554	3.42669	0.0698521	0.115305		11.9567	1.46466	0.856006	1.71103	0.087075	0.137966		notDEG	neither
LOC132346040	-1.71306	3.5909	3.4267	0.0698517	0.115305		4.22566	-1.88524	1.46726	-1.28487	0.198837	0.265559		notDEG	neither
LOC101905290	1.24838	7.56123	3.42415	0.0699526	0.115376		77.2514	1.23516	0.584087	2.11468	0.0344569	0.0647038		notDEG	neither
NODE_60997_length_3596_cov_18.837738_g10518_i4.mrna1	-1.20347	7.52455	3.40524	0.0707058	0.116522		78.9434	-1.20785	0.624309	-1.9347	0.0530271	0.092209		notDEG	neither
NODE_179824_length_931_cov_12.291569_g84594_i0.mrna1	-1.80132	3.41567	3.40117	0.0708689	0.116694		0.55058	-2.36608	1.78072	-1.32872	0.183939	0.248823		notDEG	neither
ENSBTAG00000034024	-1.37762	3.95225	3.39561	0.0710929	0.116967		5.56352	-1.58947	0.764525	-2.07903	0.0376145	0.0693941		notDEG	neither
ENSBTAG00000064756	-0.389536	7.28033	3.38554	0.0715	0.11754		68.3445	-0.563949	0.205366	-2.74607	0.00603142	0.0169865		notDEG	neither
ENSBTAG00000049752	-1.74884	13.1215	3.38486	0.0715713	0.11756		4527.04	-1.806	0.892158	-2.02431	0.0429386	0.0777095		notDEG	neither
NODE_150725_length_1287_cov_14.757025_g62846_i0.mrna1+NODE_167201_length_1070_cov_11.121853_g74663_i0.mrna1+NODE_100396_length_2264_cov_17.825332_g18540_i3.mrna1	-1.3598	4.10146	3.37505	0.0719266	0.11795		2.80323	-1.72661	0.58688	-2.94202	0.00326079	0.0104075		notDEG	neither
ENSBTAG00000065876	1.12146	7.98819	3.37554	0.0719068	0.11795		103.061	1.11575	0.51996	2.14584	0.0318857	0.0607898		notDEG	neither
ENSBTAG00000063797	-1.16136	9.17296	3.37352	0.0720333	0.118028		251.095	-1.22885	0.599734	-2.049	0.0404624	0.07383		notDEG	neither
LOC101904381	1.18471	8.67456	3.3705	0.0721424	0.11811		169.691	1.18999	0.550978	2.15978	0.0307895	0.0592083		notDEG	neither
ENSBTAG00000066908	1.64051	9.72195	3.36682	0.0723079	0.118284		170.156	0.16341	0.647843	0.252237	0.800858	0.839514		notDEG	neither
NODE_32086_length_5384_cov_17.006218_g10659_i0.mrna1+NODE_140338_length_1447_cov_6.150365_g56123_i0.mrna1	-0.969539	6.67989	3.34788	0.0730455	0.119393		47.9655	-1.06945	0.529889	-2.01825	0.0435657	0.0786308		notDEG	neither
ENSBTAG00000021503	-0.759433	7.96904	3.34061	0.073348	0.11979		124.001	-0.983043	0.441493	-2.22663	0.0259717	0.0521523		notDEG	neither
ENSBTAG00000057453	-1.38039	3.34718	3.33387	0.07363	0.120152		3.10088	-1.63039	0.860666	-1.89433	0.0581807	0.098097		notDEG	neither
ENSBTAG00000061671	-1.67485	5.12804	3.32987	0.0737978	0.120328		14.5607	-1.73652	1.13165	-1.5345	0.124906	0.182561		notDEG	neither
ENSBTAG00000056896	-1.57798	3.22742	3.32488	0.0740078	0.120572		0.97201	-2.18166	1.13414	-1.92363	0.0544013	0.0941511		notDEG	neither
ENSBTAG00000065215	1.09775	6.30893	3.31732	0.0743269	0.120993		32.5704	0.93089	0.524109	1.77614	0.0757099	0.123183		notDEG	neither
LOC107131525	-0.661108	5.98566	3.31314	0.0745041	0.121183		26.5291	-0.79173	0.348155	-2.27407	0.0229617	0.0477771		notDEG	neither
ENSBTAG00000013321	-0.676151	7.30297	3.30421	0.0748846	0.121703		70.4529	-0.835715	0.372702	-2.24232	0.0249409	0.0507454		notDEG	neither
LOC112441593	-0.897224	8.85307	3.27654	0.0760758	0.123438		207.779	-0.934685	0.480497	-1.94525	0.0517451	0.090469		notDEG	neither
NODE_118919_length_1837_cov_18.291477_g43960_i0.mrna1+NODE_170716_length_1029_cov_12.918067_g4384_i1.mrna1	-1.38601	3.95021	3.27682	0.076064	0.123438		5.98158	-1.51644	0.817197	-1.85567	0.0635013	0.105642		notDEG	neither
ENSBTAG00000055769	-1.59052	4.95164	3.26883	0.0764116	0.123882		12.4788	-2.79849	0.956361	-2.92619	0.00343147	0.0108322		notDEG	neither
ENSBTAG00000066732	0.616851	7.94273	3.25531	0.0770045	0.124742		105.949	0.464818	0.299561	1.55167	0.120742	0.177645		notDEG	neither
ENSBTAG00000066104	1.1595	8.38398	3.25272	0.0771284	0.124842		140.54	1.14137	0.554023	2.06014	0.0393851	0.0721278		notDEG	neither
ENSBTAG00000062087	-1.29046	4.36259	3.24492	0.0774634	0.125283		8.3049	-1.55559	0.718267	-2.16576	0.0303294	0.0584924		notDEG	neither
ENSBTAG00000059541	-1.54533	3.04448	3.23001	0.0781273	0.126254		1.05315	-2.21323	1.45813	-1.51786	0.129049	0.187112		notDEG	neither
ENSBTAG00000057069	0.506631	7.57288	3.21965	0.0785921	0.126698		78.9741	0.432013	0.238013	1.81508	0.0695111	0.114213		notDEG	neither
NODE_250745_length_450_cov_5.884718_g151219_i0.mrna1	0.586742	8.01467	3.22035	0.0785607	0.126698		107.078	0.499125	0.283613	1.75988	0.0784275	0.12638		notDEG	neither
ENSBTAG00000062686	-1.5806	4.3931	3.21997	0.0785779	0.126698		8.9401	-1.64714	1.09028	-1.51075	0.130853	0.188804		notDEG	neither
ENSBTAG00000019689	-0.478147	7.9537	3.21161	0.0789555	0.126991		114.702	-0.752087	0.289854	-2.59471	0.00946714	0.0238201		notDEG	neither
LOC104973154	-1.31192	6.50231	3.21141	0.0789643	0.126991		44.5855	-1.47461	0.756826	-1.94841	0.0513661	0.0900258		notDEG	neither
LOC100847319	-1.09992	7.58519	3.21305	0.0788902	0.126991		81.0931	-1.103	0.582022	-1.89513	0.0580758	0.0980029		notDEG	neither
LOC112448569	1.3301	2.35078	3.20065	0.0794531	0.127674		0.209401	0.600238	1.91661	0.313177	0.754146	0.800204		notDEG	neither
ENSBTAG00000069080	0.637509	8.94677	3.18787	0.0800378	0.128511		208.545	0.613919	0.302682	2.02827	0.0425331	0.0771154		notDEG	neither
ENSBTAG00000058880	-1.59361	2.92716	3.18341	0.0802432	0.128737		1.35985	-3.396	1.92579	-1.76344	0.0778268	0.125807		notDEG	neither
LOC112444193	0.62334	6.64752	3.17995	0.0804031	0.12889		42.809	0.430389	0.313568	1.37255	0.169891	0.234099		notDEG	neither
ENSBTAG00000056413	-0.406804	7.62929	3.16461	0.081115	0.129927		88.2509	-0.630204	0.233704	-2.69659	0.00700529	0.0190352		notDEG	neither
LOC132344989	-1.32259	3.50334	3.15984	0.0813377	0.130179		2.05437	-0.193796	0.690246	-0.280764	0.778892	0.822529		notDEG	neither
ENSBTAG00000057877	1.83889	8.85603	3.15809	0.0814645	0.130278		190.268	1.91	0.997492	1.9148	0.0555176	0.0948071		notDEG	neither
ENSBTAG00000066179	-1.10244	4.41376	3.15255	0.0816797	0.130309		8.18795	-1.37387	0.57431	-2.39221	0.0167473	0.0372618		notDEG	neither
LOC101903925	1.02425	7.65663	3.15301	0.0816579	0.130309		83.8012	1.0934	0.495942	2.20469	0.027476	0.0545697		notDEG	neither
ENSBTAG00000068112	0.279806	10.281	3.1536	0.0816302	0.130309		541.136	0.141008	0.129124	1.09204	0.274817	0.346863		notDEG	neither
ENSBTAG00000061662	0.75341	7.74218	3.13449	0.0825333	0.131566		88.3763	0.700404	0.354986	1.97305	0.0484902	0.0862719		notDEG	neither
ENSBTAG00000064356	-0.502344	7.08986	3.13077	0.0827102	0.131743		61.7531	-0.592823	0.302041	-1.96272	0.0496782	0.0879158		notDEG	neither
LOC789733	0.325792	12.1549	3.12859	0.0828143	0.131775		1968.85	0.246919	0.157112	1.57161	0.11604	0.17225		notDEG	neither
ENSBTAG00000061697	-1.51401	2.78104	3.12759	0.082862	0.131775		0.562734	1.91194	1.58127	1.20912	0.226616	0.296695		notDEG	neither
NODE_76060_length_2999_cov_20.419918_g15467_i4.mrna1+NODE_71063_length_3181_cov_18.204897_g15467_i3.mrna1+NODE_67767_length_3306_cov_17.822236_g15467_i2.mrna1	-1.47989	2.92556	3.11845	0.0832999	0.132366		0.920755	-0.149549	1.29326	-0.115637	0.90794	0.924387		notDEG	neither
ENSBTAG00000064564	-0.740179	6.8315	3.10758	0.083824	0.13303		50.8664	-0.923528	0.41004	-2.25229	0.0243041	0.0498394		notDEG	neither
ENSBTAG00000054532	-1.1442	6.32034	3.10702	0.0838511	0.13303		36.2775	-1.19736	0.64518	-1.85586	0.0634738	0.105642		notDEG	neither
ENSBTAG00000065941	-1.72507	4.49263	3.09604	0.0843843	0.133614		8.0894	-3.52545	1.34104	-2.62888	0.00856662	0.0222576		notDEG	neither
LOC101903400	0.746908	8.6621	3.09696	0.0843393	0.133614		166.374	0.685304	0.368037	1.86205	0.0625958	0.104658		notDEG	neither
ENSBTAG00000069599	-1.5342	3.71513	3.09532	0.0844194	0.133614		1.25859	-1.08361	0.983582	-1.1017	0.270594	0.342181		notDEG	neither
NODE_182854_length_900_cov_17.742406_g82705_i1.mrna1	-1.37851	7.56664	3.09078	0.0846864	0.13393		81.4055	-1.37533	0.799452	-1.72033	0.0853717	0.135895		notDEG	neither
ENSBTAG00000038680	-1.48749	14.3844	3.08935	0.0847562	0.133935		9942.05	-1.52353	0.775452	-1.9647	0.0494486	0.0876648		notDEG	neither
ENSBTAG00000069767	-1.79362	4.38065	3.07832	0.0852528	0.134613		2.85045	-0.566235	1.85873	-0.304635	0.760644	0.805815		notDEG	neither
LOC101905734	-1.18737	5.66682	3.07389	0.0854711	0.134851		23.9291	-1.40336	0.678396	-2.06865	0.0385793	0.0709122		notDEG	neither
ENSBTAG00000064559	-1.64147	6.56674	3.06395	0.085998	0.135469		35.8617	-4.20361	0.904278	-4.64859	3.34218e-06	5.20175e-05		notDEG	neither
ENSBTAG00000054839	-0.328502	8.55267	3.06313	0.086005	0.135469		162.633	-0.424858	0.167167	-2.54152	0.0110372	0.0265052		notDEG	neither
ENSBTAG00000056407	-1.53647	5.14095	3.0619	0.0860662	0.135469		16.3039	-1.54029	0.991116	-1.5541	0.120161	0.177313		notDEG	neither
ENSBTAG00000059038	-1.46736	2.5318	3.05472	0.0864249	0.135927		0.296206	1.99622	2.94696	0.677383	0.498163	0.569085		notDEG	neither
ENSBTAG00000062025	-1.03315	6.20222	3.04429	0.0869484	0.136643		31.885	-1.09321	0.56861	-1.9226	0.0545308	0.0941682		notDEG	neither
LOC107131551	-1.46525	3.38742	3.03683	0.0873254	0.137128		3.35409	-1.81978	1.11259	-1.63562	0.101919	0.155209		notDEG	neither
LOC112443159	-0.572951	6.60942	3.01998	0.0881834	0.138259		42.3453	-0.653827	0.327016	-1.99938	0.0455677	0.0816076		notDEG	neither
ENSBTAG00000059682	-1.49329	3.08574	3.01996	0.0881841	0.138259		1.14514	-1.72845	1.46328	-1.18121	0.237518	0.30898		notDEG	neither
ENSBTAG00000070082	-0.72014	10.2764	3.01283	0.0885498	0.138723		539.211	-0.761997	0.392058	-1.94358	0.0519458	0.0906443		notDEG	neither
ENSBTAG00000060348	-1.06738	5.75585	3.00223	0.0890971	0.139472		23.3869	-1.18232	0.587752	-2.0116	0.0442618	0.0796713		notDEG	neither
NODE_74280_length_3064_cov_15.718447_g21601_i1.mrna1+NODE_66419_length_3361_cov_17.754263_g21601_i0.mrna1+NODE_114390_length_1934_cov_16.330102_g21601_i8.mrna1	-0.565624	5.59986	2.99237	0.0896091	0.140163		20.7893	-0.864442	0.313704	-2.7556	0.00585851	0.0166742		notDEG	neither
ENSBTAG00000059077	1.04982	6.15781	2.98663	0.0899087	0.140412		28.7691	1.00187	0.52291	1.91596	0.0553704	0.094757		notDEG	neither
ENSBTAG00000034844	0.557839	4.1661	2.98764	0.089856	0.140412		6.15911	0.40839	0.265779	1.53658	0.124397	0.182084		notDEG	neither
ENSBTAG00000069891	1.23192	7.36969	2.97972	0.0902709	0.140868		68.6718	1.09711	0.634891	1.72803	0.0839821	0.13413		notDEG	neither
ENSBTAG00000056256	-1.50058	4.24875	2.97766	0.0903793	0.140927		7.96712	-1.76922	1.04323	-1.6959	0.0899043	0.14144		notDEG	neither
ENSBTAG00000057713	-1.46499	2.88973	2.9639	0.0911062	0.14195		1.13766	-1.03426	1.41438	-0.73125	0.464626	0.539409		notDEG	neither
LOC104972390	-0.361253	10.2245	2.96212	0.0912007	0.141986		521.565	-0.431363	0.198499	-2.17313	0.0297709	0.0576937		notDEG	neither
ENSBTAG00000068641	-1.48254	5.75301	2.9469	0.0920137	0.14314		25.6264	-1.68946	1.01193	-1.66955	0.0950083	0.147152		notDEG	neither
NODE_208710_length_687_cov_12.059016_g110034_i0.mrna1	-1.76237	8.54183	2.93873	0.0924993	0.143784		165.627	-1.6693	1.32123	-1.26344	0.206431	0.274235		notDEG	neither
ENSBTAG00000016997	-1.41302	5.17792	2.9242	0.0932412	0.144825		15.9278	-1.66997	0.930549	-1.79461	0.0727164	0.119088		notDEG	neither
ENSBTAG00000012084	-1.33785	6.6633	2.91104	0.093961	0.145829		45.1636	-1.47141	0.836457	-1.7591	0.0785603	0.12638		notDEG	neither
NODE_161670_length_1138_cov_10.537229_g6553_i13.mrna1+NODE_222578_length_601_cov_3.578244_g123402_i0.mrna1	-0.888825	7.16704	2.90248	0.0944328	0.146448		63.3114	-0.950126	0.506363	-1.87637	0.0606043	0.101669		notDEG	neither
ENSBTAG00000058345	0.404086	8.72762	2.89161	0.0950355	0.147268		179.858	0.304671	0.205587	1.48196	0.138352	0.197447		notDEG	neither
NODE_170110_length_1036_cov_14.026069_g61641_i1.mrna1+NODE_190963_length_825_cov_8.116310_g93991_i0.mrna1+NODE_105138_length_2147_cov_8.564734_g37032_i0.mrna1	-0.913837	6.04231	2.87835	0.0957763	0.148186		28.8927	-0.924518	0.519794	-1.77862	0.0753016	0.122718		notDEG	neither
NODE_64508_length_3441_cov_16.085910_g14901_i4.mrna1+NODE_73352_length_3096_cov_14.502484_g14901_i10.mrna1+NODE_67141_length_3332_cov_15.828571_g14901_i6.mrna1+NODE_79073_length_2896_cov_15.455126_g14901_i11.mrna1	-1.31182	4.62591	2.87881	0.0957509	0.148186		5.60641	0.0551132	0.695013	0.0792981	0.936796	0.948185		notDEG	neither
LOC112442020	-0.807572	8.19598	2.87309	0.0960721	0.148529		127.079	-0.807657	0.452021	-1.78677	0.0739748	0.120852		notDEG	neither
ENSBTAG00000066686	0.52297	8.30522	2.87074	0.0962049	0.148619		133.307	0.493632	0.267877	1.84276	0.0653648	0.108291		notDEG	neither
NODE_31694_length_5418_cov_24.289646_g10518_i0.mrna1	-1.25968	9.81387	2.86906	0.0963457	0.148722		396.589	-1.23967	0.686985	-1.8045	0.0711522	0.116814		notDEG	neither
ENSBTAG00000061537	-1.42545	4.90323	2.8626	0.0966651	0.1491		11.6871	-1.44385	0.950174	-1.51956	0.128621	0.186762		notDEG	neither
ENSBTAG00000038322	-0.897722	6.26521	2.85292	0.0972161	0.149834		34.2984	-1.14284	0.508502	-2.24746	0.0246106	0.0502268		notDEG	neither
ENSBTAG00000030499	0.371397	11.3858	2.84769	0.0975151	0.150179		1186.85	0.149292	0.223918	0.666724	0.504948	0.575192		notDEG	neither
ENSBTAG00000055487	-1.4295	3.04989	2.84054	0.0979255	0.150695		1.7481	-3.5853	1.14999	-3.11769	0.00182273	0.00671928		notDEG	neither
ENSBTAG00000065216	0.372916	9.85418	2.83423	0.0982891	0.151138		397.051	0.318231	0.19169	1.66013	0.096888	0.149024		notDEG	neither
ENSBTAG00000061307	-0.412089	7.15736	2.82861	0.0986147	0.151523		60.9703	-0.447204	0.229949	-1.94479	0.0518001	0.090469		notDEG	neither
ENSBTAG00000055854	-0.272826	10.9483	2.82713	0.0987004	0.151538		866.385	-0.373638	0.147941	-2.52558	0.0115506	0.0272791		notDEG	neither
ENSBTAG00000061949	0.629474	7.25391	2.82305	0.0989377	0.151785		63.5311	0.485377	0.322156	1.50665	0.1319	0.18994		notDEG	neither
ENSBTAG00000051883	-0.311482	10.7228	2.81783	0.099242	0.152136		756.48	-0.456578	0.194156	-2.35161	0.0186924	0.0404192		notDEG	neither
ENSBTAG00000062877	-1.23731	5.12953	2.81254	0.0995519	0.152377		15.9909	-1.37119	0.760218	-1.80368	0.071281	0.116929		notDEG	neither
ENSBTAG00000047919	-1.68569	3.71192	2.81272	0.0995412	0.152377		1.12142	1.15798	1.91156	0.605781	0.54466	0.61171		notDEG	neither
LOC112445944	-0.458348	6.34735	2.80319	0.100102	0.153101		34.7194	-0.621072	0.24118	-2.57514	0.01002	0.0247354		notDEG	neither
ENSBTAG00000063764	-0.78587	5.54236	2.79466	0.100606	0.153755		20.5353	-1.25218	0.448698	-2.79069	0.00525956	0.0152964		notDEG	neither
ENSBTAG00000068586	-0.425713	8.34317	2.7929	0.100711	0.153798		141.029	-0.483456	0.2455	-1.96928	0.0489214	0.0869618		notDEG	neither
ENSBTAG00000066300	0.372514	9.77664	2.78464	0.101203	0.154431		372.736	0.2778	0.187882	1.47859	0.139251	0.198164		notDEG	neither
LOC132346186	1.20529	7.39759	2.77082	0.102031	0.155576		68.0167	1.15825	0.628246	1.84362	0.0652381	0.10825		notDEG	neither
ENSBTAG00000060916	-1.23135	4.59506	2.76341	0.102479	0.15614		9.70036	-1.29545	0.742959	-1.74363	0.081223	0.129931		notDEG	neither
ENSBTAG00000068821	-0.221145	10.0804	2.753	0.103112	0.156865		487.509	-0.429592	0.147474	-2.91301	0.00357964	0.0112278		notDEG	neither
NODE_150233_length_1294_cov_14.025472_g62515_i0.mrna1+NODE_76340_length_2990_cov_17.051493_g25092_i0.mrna1	-1.29305	2.57458	2.75331	0.103093	0.156865		0.646531	-0.610161	1.30249	-0.468459	0.639456	0.69816		notDEG	neither
ENSBTAG00000062183	0.457962	7.59305	2.74746	0.10345	0.15726		82.0292	0.385488	0.243921	1.58038	0.114021	0.169757		notDEG	neither
ENSBTAG00000050833	-1.50842	4.8458	2.73997	0.10391	0.157839		10.0506	-3.57926	0.922422	-3.88028	0.000104336	0.000736617		notDEG	neither
ENSBTAG00000021397	-1.3176	8.1735	2.73588	0.104208	0.158172		127.643	-1.3659	0.823739	-1.65818	0.0972818	0.149501		notDEG	neither
NODE_14757_length_7588_cov_13.881907_g5445_i0.mrna1	-0.888479	7.18256	2.73209	0.104396	0.158336		64.4672	-0.89708	0.52155	-1.72003	0.0854275	0.135895		notDEG	neither
LOC101905153	-1.41202	6.13126	2.72202	0.105021	0.159164		25.8305	-3.38564	0.810239	-4.17857	2.93345e-05	0.000267627		notDEG	neither
NODE_159499_length_1166_cov_12.725436_g42292_i2.mrna1+NODE_118309_length_1849_cov_19.139955_g42292_i1.mrna1+NODE_68792_length_3268_cov_8.640238_g21534_i1.mrna1	-1.11915	7.74941	2.71989	0.105179	0.159282		95.9672	-1.08604	0.651098	-1.66801	0.0953134	0.147342		notDEG	neither
ENSBTAG00000066730	-1.57987	3.62021	2.71314	0.105575	0.159762		2.94053	-4.89236	1.27508	-3.8369	0.000124596	0.000841022		notDEG	neither
ENSBTAG00000068053	-1.3438	2.54477	2.70855	0.105863	0.160076		0.409261	1.10729	2.31369	0.478582	0.632236	0.691033		notDEG	neither
ENSBTAG00000064787	1.02913	7.42755	2.69982	0.106413	0.160786		74.4807	0.954717	0.562322	1.69781	0.0895433	0.140983		notDEG	neither
ENSBTAG00000059807	-1.41987	2.89023	2.67901	0.107737	0.162602		0.599959	-2.17324	1.51986	-1.42989	0.152748	0.214621		notDEG	neither
ENSBTAG00000064149	-1.47214	3.36467	2.67838	0.107778	0.162602		3.19135	-1.89858	1.40602	-1.35032	0.176913	0.241615		notDEG	neither
NODE_71353_length_3171_cov_15.362961_g22077_i1.mrna1	-1.54603	3.1355	2.67519	0.107982	0.162788		0.904064	-2.99521	2.05986	-1.45409	0.145922	0.20619		notDEG	neither
LOC786089	-0.632541	4.74634	2.67312	0.108115	0.162865		10.4591	-0.794489	0.337053	-2.35716	0.0184152	0.039993		notDEG	neither
ENSBTAG00000069046	-0.844206	7.65814	2.66346	0.108739	0.163682		91.4135	-0.853245	0.506945	-1.68311	0.0923531	0.144383		notDEG	neither
NODE_78600_length_2912_cov_17.949206_g25922_i0.mrna1	-1.58693	4.74765	2.65012	0.109606	0.164863		8.29796	-4.70292	1.04138	-4.51604	6.30062e-06	7.77218e-05		notDEG	neither
ENSBTAG00000048445	-0.993645	7.17109	2.64838	0.10972	0.164911		64.2283	-1.11687	0.594902	-1.8774	0.0604627	0.101516		notDEG	neither
ENSBTAG00000057797	-0.485749	6.95845	2.64427	0.109989	0.165191		54.9766	-0.634698	0.302736	-2.09654	0.0360342	0.0669111		notDEG	neither
ENSBTAG00000066435	-0.188885	11.0648	2.63758	0.110429	0.165651		938.777	-0.29148	0.0904186	-3.22367	0.00126559	0.00496786		notDEG	neither
ENSBTAG00000003989	1.02681	8.02017	2.63708	0.110462	0.165651		108.562	0.969011	0.553554	1.75053	0.0800275	0.128138		notDEG	neither
NODE_129046_length_1641_cov_18.164962_g49413_i0.mrna1	-1.59015	5.79265	2.62596	0.111197	0.166505		18.884	-4.72478	1.01661	-4.64758	3.35849e-06	5.20175e-05		notDEG	neither
LOC132344272	-1.21412	9.69072	2.62737	0.11115	0.166505		374.277	-1.2408	0.708691	-1.75084	0.0799736	0.128138		notDEG	neither
LOC132343398	-0.230382	12.3124	2.62351	0.111361	0.166624		2256.71	-0.324177	0.140773	-2.30284	0.0212881	0.0447252		notDEG	neither
ENSBTAG00000048673	-1.34541	4.73811	2.61629	0.111842	0.167219		11.747	-1.41328	0.93511	-1.51135	0.130699	0.188804		notDEG	neither
ENSBTAG00000062098	-1.25274	8.70217	2.59178	0.11354	0.169631		192.086	-1.42197	0.768985	-1.84914	0.064437	0.10702		notDEG	neither
ENSBTAG00000056360	-1.61602	4.27022	2.57217	0.114835	0.171241		5.26019	-4.64789	1.40929	-3.29804	0.000973626	0.0041218		notDEG	neither
ENSBTAG00000057640	-1.47373	3.78594	2.57168	0.114869	0.171241		4.08098	-3.49526	1.18837	-2.94121	0.00326928	0.0104104		notDEG	neither
ENSBTAG00000061253	-0.63634	5.42293	2.5716	0.114875	0.171241		19.3588	-0.9755	0.410267	-2.37772	0.01742	0.0383316		notDEG	neither
ENSBTAG00000061080	-0.982518	6.03584	2.5634	0.115441	0.171957		30.4905	-1.1718	0.604091	-1.93978	0.0524066	0.0912889		notDEG	neither
NODE_37646_length_4934_cov_14.228742_g12339_i0.mrna1	-1.56218	5.06765	2.55013	0.116365	0.173204		11.2231	-4.46708	1.08155	-4.13025	3.6237e-05	0.00031895		notDEG	neither
NODE_43391_length_4532_cov_17.338945_g14079_i0.mrna1	-0.710642	6.02744	2.53545	0.117396	0.17461		27.6156	-0.71442	0.428452	-1.66745	0.0954256	0.147342		notDEG	neither
ENSBTAG00000040063	0.545653	8.11243	2.51888	0.118573	0.176228		118.202	0.355902	0.313767	1.13429	0.256674	0.327767		notDEG	neither
ENSBTAG00000067923	-0.334767	9.74631	2.5156	0.118807	0.176266		367.977	-0.434798	0.18134	-2.39769	0.0164986	0.0367905		notDEG	neither
ENSBTAG00000060003	-0.45413	6.70088	2.5136	0.118951	0.176266		44.5127	-0.540298	0.273307	-1.97689	0.048054	0.0855721		notDEG	neither
ENSBTAG00000056174	-0.467314	7.82876	2.51631	0.118757	0.176266		98.6665	-0.527454	0.288756	-1.82665	0.0677529	0.111416		notDEG	neither
NODE_187878_length_853_cov_9.972938_g91346_i0.mrna1	-1.33979	8.38199	2.51538	0.11887	0.176266		153.145	-1.29573	0.857726	-1.51065	0.130877	0.188804		notDEG	neither
ENSBTAG00000059119	-1.35197	3.09891	2.50185	0.119796	0.177387		0.850868	-2.3736	1.07834	-2.20116	0.0277244	0.0547366		notDEG	neither
ENSBTAG00000040116	-0.529478	9.91402	2.49939	0.119974	0.177519		409.572	-0.502905	0.313487	-1.60423	0.108663	0.162995		notDEG	neither
NODE_102289_length_2217_cov_4.693458_g35695_i0.mrna1+NODE_256788_length_418_cov_8.363636_g157260_i0.mrna1	-0.831699	7.26133	2.4932	0.120423	0.177526		67.0783	-0.872057	0.506271	-1.72251	0.0849772	0.135408		notDEG	neither
LOC107131350	-1.20008	7.70188	2.49453	0.120373	0.177526		94.2796	-1.27943	0.779379	-1.6416	0.100672	0.153661		notDEG	neither
ENSBTAG00000063821	-1.45806	3.94928	2.49653	0.120181	0.177526		4.28171	-1.25804	1.16213	-1.08253	0.279015	0.351718		notDEG	neither
ENSBTAG00000056171	0.412086	8.99031	2.49413	0.120356	0.177526		226.501	0.215159	0.265261	0.811123	0.417295	0.492472		notDEG	neither
LOC101902030	0.217307	11.8021	2.49455	0.120325	0.177526		1594.45	0.0299553	0.149821	0.19994	0.841527	0.867133		notDEG	neither
NODE_116573_length_1887_cov_9.124309_g19768_i4.mrna1	-0.913543	4.10973	2.49139	0.120555	0.17759		6.47934	-1.20587	0.5561	-2.16844	0.030125	0.0582107		notDEG	neither
ENSBTAG00000067988	0.72197	7.77951	2.48276	0.121185	0.178386		93.1859	0.610621	0.397079	1.53778	0.124102	0.181786		notDEG	neither
LOC112448481	-0.720863	6.35886	2.47994	0.121392	0.178559		37.9452	-1.08044	0.447398	-2.41494	0.0157377	0.0354498		notDEG	neither
ENSBTAG00000067632	-1.51859	5.39297	2.4725	0.121938	0.179231		19.7051	-1.54221	1.27238	-1.21206	0.225488	0.29562		notDEG	neither
ENSBTAG00000068842	0.485236	8.29823	2.46109	0.122783	0.180341		133.102	0.368613	0.272985	1.35031	0.176918	0.241615		notDEG	neither
ENSBTAG00000068985	-0.292338	7.51061	2.44683	0.123848	0.181771		80.1844	-0.482996	0.182271	-2.64988	0.00805202	0.0211405		notDEG	neither
ENSBTAG00000059651	0.726194	9.69398	2.44153	0.124247	0.182169		342.735	0.695432	0.393512	1.76725	0.077187	0.124918		notDEG	neither
ENSBTAG00000063187	0.459499	7.7588	2.44081	0.124301	0.182169		90.5676	0.342062	0.256421	1.33399	0.182208	0.246648		notDEG	neither
ENSBTAG00000068457	0.770632	6.34325	2.43682	0.124602	0.182476		34.5489	0.491903	0.445644	1.1038	0.269679	0.34124		notDEG	neither
LOC112445101	-1.04058	9.88272	2.43213	0.125003	0.18293		421.377	-1.07668	0.624861	-1.72307	0.0848755	0.135408		notDEG	neither
ENSBTAG00000057246	-0.942529	4.9752	2.42793	0.125276	0.183194		12.2698	-1.22035	0.54189	-2.25202	0.024321	0.0498394		notDEG	neither
ENSBTAG00000066409	-0.368812	8.68927	2.41979	0.125896	0.183921		180.463	-0.49048	0.228688	-2.14476	0.0319724	0.0608969		notDEG	neither
ENSBTAG00000067603	-1.42647	3.31636	2.419	0.125957	0.183921		1.42032	-1.83517	1.53648	-1.1944	0.232322	0.303115		notDEG	neither
LOC112448013	-0.299096	8.03097	2.40133	0.127317	0.185771		116.508	-0.44926	0.202414	-2.21952	0.0264517	0.0529564		notDEG	neither
ENSBTAG00000058550	-1.19848	2.26207	2.86526	0.127618	0.186074		0.353821	-0.995606	2.61892	-0.380159	0.703827	0.758084		notDEG	neither
NODE_69263_length_3248_cov_14.975402_g12475_i1.mrna1	-1.34795	8.13725	2.38501	0.128635	0.18742		129.204	-1.3176	0.935868	-1.4079	0.159162	0.222071		notDEG	neither
ENSBTAG00000068353	-1.34024	6.32067	2.38024	0.128963	0.187762		32.9076	-1.2801	0.930549	-1.37563	0.168935	0.233263		notDEG	neither
ENSBTAG00000061117	0.533617	7.81015	2.37663	0.129247	0.188038		95.2672	0.457575	0.30122	1.51907	0.128744	0.186805		notDEG	neither
ENSBTAG00000064492	-1.36304	5.30828	2.37191	0.129619	0.188443		16.5919	-1.43612	1.0428	-1.37719	0.168455	0.232761		notDEG	neither
ENSBTAG00000027841	-0.996853	4.5034	2.36703	0.130006	0.188868		6.00907	-0.108533	0.573518	-0.18924	0.849904	0.875314		notDEG	neither
NODE_147948_length_1327_cov_58.357600_g61013_i0.mrna1+NODE_149010_length_1312_cov_5.423482_g51811_i1.mrna1	0.596414	7.25493	2.35031	0.13134	0.190667		62.2966	0.494568	0.340738	1.45146	0.146652	0.207074		notDEG	neither
NODE_136610_length_1508_cov_18.164221_g53874_i0.mrna1+NODE_140243_length_1448_cov_17.492341_g53874_i1.mrna1	-0.949958	3.35709	2.34638	0.131656	0.190987		2.83901	-1.10149	0.574875	-1.91604	0.0553595	0.094757		notDEG	neither
ENSBTAG00000069828	-0.185894	10.8097	2.33532	0.132549	0.192004		793.158	-0.313834	0.112249	-2.79588	0.00517585	0.0150969		notDEG	neither
NODE_32661_length_5332_cov_16.252521_g10838_i0.mrna1	-1.43337	4.0644	2.33643	0.132459	0.192004		2.60665	-2.98796	1.10037	-2.71542	0.00661917	0.0182415		notDEG	neither
ENSBTAG00000066579	0.301748	8.25727	2.33004	0.132978	0.192486		131.952	0.195388	0.176327	1.1081	0.267817	0.339501		notDEG	neither
LOC101902691	-0.804471	8.3302	2.31779	0.13398	0.193796		141.983	-0.843656	0.504888	-1.67098	0.0947263	0.146943		notDEG	neither
ENSBTAG00000057742	-1.15531	4.98478	2.31024	0.134601	0.194553		14.2415	-1.47552	0.767214	-1.92322	0.0544523	0.0941511		notDEG	neither
NODE_259879_length_401_cov_9.185185_g160351_i0.mrna1	0.648013	7.72101	2.30861	0.134736	0.194608		85.5987	0.593092	0.359905	1.64791	0.0993703	0.151991		notDEG	neither
ENSBTAG00000070105	-0.506443	7.00228	2.30614	0.13494	0.194762		55.1937	-0.641254	0.321031	-1.99748	0.0457725	0.0818479		notDEG	neither
ENSBTAG00000065330	-1.19547	2.53135	2.30113	0.135356	0.195221		0.398965	1.09603	1.68951	0.648724	0.516517	0.586697		notDEG	neither
NODE_141641_length_1426_cov_17.915493_g16064_i3.mrna1	-1.55486	4.01391	2.29359	0.135984	0.195844		3.78221	-5.573	1.43943	-3.87167	0.000108091	0.000757301		notDEG	neither
ENSBTAG00000052938	-0.990886	11.6411	2.29429	0.135972	0.195844		1536.89	-0.988594	0.623582	-1.58535	0.112887	0.168445		notDEG	neither
ENSBTAG00000057406	-1.4383	4.26349	2.28861	0.136401	0.196303		5.6353	-3.87571	1.14883	-3.3736	0.000741925	0.00337669		notDEG	neither
ENSBTAG00000059115	-0.348778	7.96616	2.28701	0.136535	0.196355		105.896	-0.431071	0.199739	-2.15817	0.0309146	0.0593346		notDEG	neither
ENSBTAG00000055346	-1.15172	4.55935	2.28477	0.136722	0.196483		10.5711	-1.53177	0.782738	-1.95694	0.050354	0.0888758		notDEG	neither
ENSBTAG00000047301	-0.326943	7.68016	2.28326	0.13685	0.196525		89.0317	-0.466667	0.203852	-2.28924	0.0220652	0.046212		notDEG	neither
LOC112441830	-0.22681	9.40513	2.27048	0.13793	0.197792		304.953	-0.426409	0.164393	-2.59384	0.00949118	0.0238233		notDEG	neither
LOC100847831	0.464635	6.864	2.27149	0.137844	0.197792		47.7991	0.402483	0.259176	1.55293	0.120439	0.177481		notDEG	neither
ENSBTAG00000061482	-0.237532	11.1931	2.26156	0.13869	0.198649		1026.94	-0.306453	0.146166	-2.0966	0.0360287	0.0669111		notDEG	neither
ENSBTAG00000063232	0.591961	7.88448	2.26113	0.138726	0.198649		97.8251	0.537372	0.335386	1.60225	0.1091	0.163528		notDEG	neither
ENSBTAG00000064145	-1.27774	4.67948	2.25947	0.138868	0.19871		10.6841	-1.2379	0.973985	-1.27097	0.203741	0.271563		notDEG	neither
ENSBTAG00000031355	1.03486	6.06935	2.25043	0.139644	0.199626		29.9348	0.656862	0.633436	1.03698	0.299745	0.373373		notDEG	neither
NODE_271590_length_334_cov_8.700389_g172062_i0.mrna1+NODE_175772_length_974_cov_24.028986_g81321_i0.mrna1+NODE_184976_length_879_cov_16.586035_g88885_i0.mrna1+NODE_227015_length_575_cov_12.526104_g127745_i0.mrna1	0.692359	5.20504	2.24969	0.139708	0.199626		14.522	0.377742	0.40872	0.924207	0.355379	0.430331		notDEG	neither
ENSBTAG00000055574	-0.297007	7.55116	2.24776	0.139874	0.199653		84.1295	-0.542432	0.210769	-2.57359	0.010065	0.0247354		notDEG	neither
NODE_151257_length_1279_cov_13.860233_g21513_i3.mrna1+NODE_135730_length_1523_cov_11.738589_g21513_i2.mrna1+NODE_153985_length_1240_cov_14.452279_g61677_i1.mrna1+NODE_148970_length_1312_cov_12.705263_g61677_i0.mrna1	0.533242	4.41998	2.246	0.140026	0.199653		7.59311	0.347409	0.304206	1.14202	0.253445	0.325022		notDEG	neither
ENSBTAG00000065054	-1.18	3.3837	2.24632	0.139999	0.199653		2.20203	-0.753331	0.824678	-0.913485	0.360987	0.435802		notDEG	neither
ENSBTAG00000066970	-1.58483	9.72942	2.24406	0.14024	0.199815		166.849	-3.592	1.08028	-3.32506	0.000883985	0.00384793		notDEG	neither
ENSBTAG00000067491	-1.07776	7.68034	2.24178	0.140431	0.199944		90.651	-1.0764	0.705571	-1.52557	0.127116	0.18498		notDEG	neither
ENSBTAG00000047000	1.09901	9.04008	2.23708	0.140846	0.200392		230.915	0.872868	0.644659	1.354	0.175737	0.240659		notDEG	neither
LOC520336	1.08403	8.90642	2.23142	0.141339	0.200951		191.925	1.0999	0.621089	1.77092	0.0765736	0.124284		notDEG	neither
ENSBTAG00000056309	0.735526	6.71192	2.22515	0.141841	0.201436		43.7019	0.648553	0.425096	1.52566	0.127094	0.18498		notDEG	neither
ENSBTAG00000068297	-1.19887	6.03298	2.22468	0.141882	0.201436		29.2116	-1.20112	0.895961	-1.34059	0.180053	0.245058		notDEG	neither
ENSBTAG00000062129	1.14655	8.79402	2.22176	0.142185	0.201724		159.584	3.45804	0.54814	6.30867	2.81447e-10	5.62331e-08		notDEG	neither
ENSBTAG00000062174	-1.24006	3.92988	2.21312	0.1429	0.202594		3.98178	-0.56559	0.895863	-0.631336	0.527821	0.594803		notDEG	neither
ENSBTAG00000067999	-0.696216	7.56915	2.20724	0.143422	0.20319		81.5825	-0.829864	0.437441	-1.89709	0.0578163	0.0976474		notDEG	neither
ENSBTAG00000020373	-0.592953	6.8371	2.20389	0.143719	0.203467		53.114	-0.952774	0.398691	-2.38976	0.0168596	0.0374283		notDEG	neither
ENSBTAG00000069369	-0.616122	6.08778	2.20241	0.143851	0.203509		28.9799	-0.853522	0.388997	-2.19416	0.0282238	0.0555031		notDEG	neither
ENSBTAG00000070003	0.302654	8.28019	2.20037	0.144033	0.203622		138.918	0.0561503	0.218461	0.257026	0.797159	0.836075		notDEG	neither
ENSBTAG00000066770	-1.1971	5.80227	2.19329	0.144667	0.204374		24.5489	-1.21475	0.871812	-1.39336	0.163511	0.226871		notDEG	neither
ENSBTAG00000062940	0.451019	8.14753	2.18203	0.145681	0.205661		118.111	0.392532	0.26372	1.48845	0.136634	0.195426		notDEG	neither
ENSBTAG00000053915	-0.95018	5.41309	2.1801	0.145855	0.205762		18.0087	-1.12776	0.608004	-1.85486	0.0636169	0.105746		notDEG	neither
ENSBTAG00000057379	-1.19232	4.40596	2.17428	0.146383	0.206361		8.54161	-1.29843	0.872575	-1.48804	0.13674	0.195426		notDEG	neither
ENSBTAG00000070013	0.648503	6.02977	2.1721	0.146582	0.206495		27.7874	0.454559	0.406156	1.11917	0.263067	0.334782		notDEG	neither
ENSBTAG00000062720	-1.23916	4.44991	2.16986	0.146787	0.206638		9.49375	-1.63629	0.925793	-1.76745	0.0771533	0.124918		notDEG	neither
ENSBTAG00000060663	-1.29602	3.84018	2.16727	0.147023	0.206825		3.95107	-3.10718	0.946382	-3.28322	0.00102627	0.00428243		notDEG	neither
ENSBTAG00000068020	-0.484501	6.9036	2.1493	0.148676	0.208966		53.0669	-0.669124	0.316846	-2.11183	0.034701	0.0649659		notDEG	neither
ENSBTAG00000058110	-0.477137	7.3727	2.14846	0.148753	0.208966		71.4553	-0.548565	0.308797	-1.77646	0.0756578	0.123183		notDEG	neither
LOC101902240	0.312967	9.06943	2.14544	0.149033	0.209065		229.766	0.26819	0.172786	1.55215	0.120626	0.177605		notDEG	neither
ENSBTAG00000064101	0.821294	6.2703	2.14649	0.148936	0.209065		31.8671	0.669023	0.478209	1.39902	0.161808	0.225134		notDEG	neither
ENSBTAG00000059079	-0.914271	6.55639	2.13771	0.149753	0.209781		41.3669	-1.11022	0.602301	-1.84329	0.0652861	0.10825		notDEG	neither
LOC101902960	-1.27212	10.3529	2.13822	0.149751	0.209781		579.782	-1.30361	0.841665	-1.54885	0.121418	0.178509		notDEG	neither
NODE_196568_length_778_cov_20.125535_g28407_i5.mrna1	-0.993253	5.88447	2.13381	0.150118	0.210144		25.9173	-1.0988	0.671687	-1.63588	0.101864	0.155209		notDEG	neither
ENSBTAG00000009788	1.08744	10.1392	2.13115	0.150413	0.210263		473.226	1.14753	0.624834	1.83654	0.0662781	0.109441		notDEG	neither
ENSBTAG00000067605	0.491138	7.75662	2.13122	0.150361	0.210263		94.2558	0.207759	0.325236	0.638793	0.522957	0.591194		notDEG	neither
ENSBTAG00000060173	-0.56934	6.83764	2.12817	0.150647	0.210442		52.5452	-0.692179	0.403944	-1.71355	0.0866106	0.13734		notDEG	neither
ENSBTAG00000064711	-1.3948	12.4571	2.1249	0.151001	0.21079		2693.39	-1.42977	0.954166	-1.49845	0.134016	0.192359		notDEG	neither
ENSBTAG00000021359	-1.25168	4.74046	2.12039	0.151381	0.211172		12.1292	-1.52009	0.982123	-1.54776	0.121679	0.178761		notDEG	neither
NODE_203858_length_722_cov_6.772093_g105511_i0.mrna1+NODE_210585_length_674_cov_13.358459_g111804_i0.mrna1+NODE_273290_length_323_cov_12.349593_g173762_i0.mrna1	-0.940252	4.5531	2.11875	0.151536	0.211241		8.73556	-1.13259	0.602992	-1.87828	0.0603435	0.101401		notDEG	neither
NODE_145748_length_1361_cov_19.223520_g59572_i0.mrna1+NODE_190244_length_831_cov_18.234748_g93365_i0.mrna1+NODE_181090_length_918_cov_18.495838_g85629_i0.mrna1+NODE_175080_length_982_cov_16.287293_g80763_i0.mrna1	-1.11856	2.61353	2.11566	0.151828	0.211501		1.05969	-1.33347	1.27189	-1.04841	0.294449	0.367228		notDEG	neither
ENSBTAG00000061980	-1.14491	4.40311	2.09853	0.153464	0.213632		8.48452	-1.50783	0.818865	-1.84137	0.0655675	0.108537		notDEG	neither
LOC132342352	-1.47323	4.19024	2.07462	0.15578	0.216705		7.58837	-1.51454	1.75596	-0.862511	0.388406	0.463167		notDEG	neither
ENSBTAG00000062799	-0.817754	6.23954	2.07344	0.155896	0.216715		32.6273	-0.821147	0.547052	-1.50104	0.133345	0.191534		notDEG	neither
ENSBTAG00000063782	-0.586323	9.54057	2.0543	0.157782	0.219185		318.605	-0.640513	0.378547	-1.69203	0.0906399	0.142261		notDEG	neither
NODE_113378_length_1956_cov_15.132517_g41032_i0.mrna1+NODE_205014_length_713_cov_14.933962_g106570_i0.mrna1	1.08021	5.07881	2.047	0.158508	0.22004		12.7778	0.93142	0.66021	1.41079	0.158305	0.22134		notDEG	neither
ENSBTAG00000065693	0.330114	8.32195	2.04198	0.15901	0.220584		135.913	0.254927	0.197286	1.29217	0.196298	0.262871		notDEG	neither
LOC112447372	0.998515	4.75623	2.03917	0.159291	0.220763		10.052	0.955049	0.586398	1.62867	0.103383	0.156484		notDEG	neither
ENSBTAG00000067257	0.458239	8.44528	2.03848	0.15936	0.220763		151.106	0.260513	0.299615	0.869491	0.384579	0.459838		notDEG	neither
ENSBTAG00000031834	0.541537	9.36781	2.03392	0.159819	0.221245		281.678	0.537909	0.332426	1.61813	0.105634	0.159771		notDEG	neither
ENSBTAG00000058123	0.3377	7.37127	2.0297	0.160245	0.221681		70.0131	0.201473	0.203107	0.991956	0.321219	0.395438		notDEG	neither
ENSBTAG00000038088	-0.383148	7.03109	2.02256	0.160968	0.222527		56.6408	-0.595912	0.227174	-2.62315	0.00871217	0.0224896		notDEG	neither
ENSBTAG00000064116	-1.42602	4.16759	2.0181	0.161422	0.223001		4.63251	-5.57823	1.18302	-4.71527	2.41392e-06	4.05295e-05		notDEG	neither
ENSBTAG00000066960	-0.653235	5.86753	2.01164	0.162081	0.223757		24.5684	-0.834883	0.432947	-1.92837	0.0538089	0.0933248		notDEG	neither
ENSBTAG00000061779	-1.42323	4.23089	1.99113	0.164197	0.226054		6.23748	-3.58936	1.57039	-2.28565	0.0222749	0.0465535		notDEG	neither
ENSBTAG00000030470	-0.261209	10.1452	1.9933	0.163972	0.226054		498.374	-0.332805	0.180978	-1.83893	0.0659262	0.10895		notDEG	neither
NODE_149561_length_1304_cov_12.609617_g62071_i0.mrna1+NODE_229045_length_564_cov_10.102669_g129728_i0.mrna1	1.03467	7.94194	1.99372	0.163967	0.226054		100.1	1.00384	0.64239	1.56266	0.118133	0.174967		notDEG	neither
ENSBTAG00000058986	0.966227	6.4314	1.99144	0.164164	0.226054		36.7141	0.746683	0.617922	1.20838	0.226902	0.296695		notDEG	neither
ENSBTAG00000067892	-1.23265	3.88232	1.98445	0.164893	0.226855		5.57932	-1.5501	1.09756	-1.41232	0.157856	0.220866		notDEG	neither
ENSBTAG00000011985	-0.716144	8.81217	1.96165	0.167295	0.230002		197.134	-0.737884	0.486914	-1.51543	0.129663	0.187594		notDEG	neither
ENSBTAG00000060294	-1.38028	2.98624	1.95947	0.167527	0.230163		0.431623	-1.77208	3.07988	-0.575371	0.56504	0.629995		notDEG	neither
ENSBTAG00000067147	0.346698	8.03725	1.93904	0.169718	0.233012		112.687	0.164761	0.229199	0.718856	0.47223	0.544968		notDEG	neither
ENSBTAG00000065729	-1.26341	3.77328	1.93181	0.170502	0.233928		4.86846	-1.62724	1.26493	-1.28643	0.198293	0.26501		notDEG	neither
LOC101903890	-0.341737	9.45768	1.9274	0.170982	0.234425		318.672	-0.558942	0.258513	-2.16214	0.0306073	0.0589146		notDEG	neither
ENSBTAG00000062864	-1.09565	3.2552	1.92324	0.171436	0.234887		1.6355	-0.111881	0.85488	-0.130874	0.895875	0.914799		notDEG	neither
ENSBTAG00000057139	-1.34482	5.38549	1.9132	0.172538	0.236235		14.281	-4.06214	1.01901	-3.98637	6.70914e-05	0.000511636		notDEG	neither
ENSBTAG00000065966	-0.379848	8.84104	1.89294	0.174787	0.238683		211.218	-0.569518	0.296651	-1.91983	0.05488	0.0942822		notDEG	neither
LOC618733	-0.421333	10.8167	1.89599	0.174447	0.238683		785.339	-0.481333	0.288383	-1.66907	0.0951027	0.147185		notDEG	neither
ENSBTAG00000051512	0.675152	7.90143	1.89279	0.174804	0.238683		104.956	0.445833	0.450231	0.99023	0.322062	0.395743		notDEG	neither
ENSBTAG00000061545	0.637575	7.74575	1.89455	0.174606	0.238683		94.1867	0.300566	0.422449	0.711484	0.476784	0.54857		notDEG	neither
ENSBTAG00000061873	-0.924685	4.00047	1.89065	0.175043	0.238778		5.87881	-1.4393	0.636804	-2.26019	0.0238096	0.0489419		notDEG	neither
ENSBTAG00000062243	0.403963	7.80465	1.89004	0.175112	0.238778		93.1439	0.348942	0.254502	1.37108	0.170351	0.23457		notDEG	neither
ENSBTAG00000064427	-1.11338	4.10307	1.88525	0.17565	0.239349		6.22224	-1.32146	0.867325	-1.52361	0.127607	0.185424		notDEG	neither
ENSBTAG00000065530	-0.562925	7.53761	1.87641	0.176648	0.240544		82.5854	-0.632803	0.407503	-1.55288	0.120452	0.177481		notDEG	neither
NODE_126852_length_1683_cov_12.935243_g2998_i2.mrna1+NODE_8065_length_9266_cov_17.063010_g2998_i1.mrna1+NODE_256039_length_422_cov_15.695652_g156511_i0.mrna1	-0.776511	7.531	1.86259	0.178221	0.242522		78.206	-0.788813	0.53609	-1.47142	0.141178	0.200622		notDEG	neither
ENSBTAG00000059544	1.17195	9.54159	1.86044	0.178513	0.242754		307.549	1.23957	0.751534	1.64938	0.0990697	0.151679		notDEG	neither
LOC112442619	-0.773402	7.16582	1.85851	0.17869	0.242829		60.3225	-0.852879	0.533434	-1.59885	0.109855	0.164412		notDEG	neither
NODE_234207_length_537_cov_5.917391_g134802_i0.mrna1	-1.00292	10.1852	1.85231	0.179449	0.243694		531.808	-1.03056	0.69632	-1.48001	0.138871	0.197907		notDEG	neither
NODE_222575_length_601_cov_3.748092_g123399_i0.mrna1+NODE_160771_length_1150_cov_2.541473_g69844_i0.mrna1+NODE_128118_length_1659_cov_7.247155_g48889_i0.mrna1	0.580326	7.7794	1.84068	0.180751	0.245297		90.4164	0.496176	0.377506	1.31435	0.188727	0.25461		notDEG	neither
ENSBTAG00000060516	0.622748	7.46923	1.83659	0.181228	0.245777		72.4097	0.540398	0.383778	1.4081	0.159101	0.222071		notDEG	neither
LOC101908075	0.437543	7.57488	1.82698	0.182355	0.247137		80.46	0.351711	0.270946	1.29809	0.194258	0.260838		notDEG	neither
ENSBTAG00000061112	0.46271	7.01719	1.82416	0.182687	0.247419		53.6453	0.387378	0.302735	1.27959	0.200688	0.267853		notDEG	neither
ENSBTAG00000068269	-0.371664	8.38802	1.82178	0.182967	0.247631		142.47	-0.445195	0.251848	-1.76771	0.0771089	0.124918		notDEG	neither
ENSBTAG00000059599	0.82347	7.33394	1.80945	0.184431	0.249443		64.3521	0.833708	0.525634	1.5861	0.112717	0.168317		notDEG	neither
LOC104973964	1.70765	10.1258	1.80403	0.185123	0.25021		472.853	1.79476	1.41564	1.26781	0.204866	0.2727		notDEG	neither
ENSBTAG00000058458	0.588698	7.68839	1.80042	0.185511	0.250565		83.9688	0.506853	0.376955	1.3446	0.178755	0.243624		notDEG	neither
ENSBTAG00000050920	0.604434	7.50554	1.79655	0.185976	0.251023		76.866	0.494053	0.397417	1.24316	0.213809	0.282347		notDEG	neither
ENSBTAG00000069750	-1.17436	11.9347	1.7902	0.186787	0.251948		1824.95	-1.13492	0.81096	-1.39948	0.161669	0.225097		notDEG	neither
ENSBTAG00000069670	0.317474	8.6015	1.78502	0.187371	0.252477		163.644	0.241818	0.192817	1.25413	0.209795	0.277964		notDEG	neither
ENSBTAG00000061500	0.776304	6.03267	1.78452	0.187432	0.252477		27.8121	0.464696	0.518386	0.896427	0.370025	0.444296		notDEG	neither
ENSBTAG00000060870	0.565358	7.39864	1.77302	0.188835	0.254196		68.1742	0.502436	0.348797	1.44048	0.149731	0.210678		notDEG	neither
ENSBTAG00000061354	-0.256472	10.3983	1.76631	0.18966	0.255135		592.086	-0.327157	0.18514	-1.76708	0.0772143	0.124918		notDEG	neither
ENSBTAG00000057660	0.467921	7.32218	1.75844	0.190634	0.256272		69.0665	0.390465	0.320944	1.21661	0.223751	0.293535		notDEG	neither
ENSBTAG00000061346	0.56118	7.24289	1.75703	0.190808	0.256334		62.2294	0.484166	0.356501	1.3581	0.17443	0.239363		notDEG	neither
ENSBTAG00000059680	-0.309736	9.42798	1.75244	0.19138	0.256787		302.267	-0.370943	0.225659	-1.64382	0.100212	0.153077		notDEG	neither
ENSBTAG00000059116	-0.756125	9.49629	1.75159	0.19153	0.256787		320.462	-0.80176	0.53879	-1.48808	0.136731	0.195426		notDEG	neither
ENSBTAG00000039540	0.878337	7.1099	1.75153	0.191493	0.256787		59.6458	0.705824	0.609257	1.1585	0.24666	0.318569		notDEG	neither
ENSBTAG00000064010	0.592998	5.4669	1.74989	0.191698	0.256839		17.8854	0.32236	0.383458	0.840665	0.400536	0.475502		notDEG	neither
ENSBTAG00000049003	0.494936	8.35146	1.74583	0.192205	0.257346		141.022	0.421044	0.346041	1.21675	0.223701	0.293535		notDEG	neither
ENSBTAG00000056618	-0.379024	7.9829	1.74325	0.192528	0.257536		112.602	-0.558243	0.290742	-1.92007	0.0548496	0.0942822		notDEG	neither
ENSBTAG00000038433	-0.794808	4.68804	1.74265	0.192604	0.257536		10.6004	-0.929835	0.578298	-1.60788	0.107861	0.162278		notDEG	neither
ENSBTAG00000060794	0.257487	8.22745	1.73322	0.193792	0.25895		128.8	0.124204	0.171173	0.725604	0.468081	0.54216		notDEG	neither
ENSBTAG00000065947	1.1311	4.78311	1.72644	0.194652	0.259926		11.0874	1.01015	0.820929	1.23049	0.218513	0.287608		notDEG	neither
ENSBTAG00000012835	-0.879722	8.2259	1.72461	0.194929	0.260091		131.715	-0.996726	0.641264	-1.55431	0.120109	0.177313		notDEG	neither
NODE_231266_length_552_cov_11.726316_g131908_i0.mrna1+NODE_204344_length_718_cov_20.374415_g105953_i0.mrna1	-1.11711	10.1669	1.72377	0.195036	0.260091		538.054	-1.11359	0.798019	-1.39544	0.162884	0.226158		notDEG	neither
ENSBTAG00000067998	-1.13179	6.47609	1.71766	0.195773	0.2609		39.3947	-1.1024	1.02418	-1.07637	0.281762	0.354078		notDEG	neither
ENSBTAG00000048722	0.468278	7.48547	1.71597	0.195989	0.261014		73.4603	0.446444	0.306857	1.4549	0.145698	0.206019		notDEG	neither
LOC112445062	1.06107	6.53675	1.71208	0.196489	0.261335		33.2082	1.96066	0.685143	2.86168	0.00421396	0.0128346		notDEG	neither
ENSBTAG00000055749	-0.391122	8.35897	1.71205	0.196492	0.261335		141.564	-0.439488	0.286754	-1.53263	0.125367	0.182834		notDEG	neither
ENSBTAG00000046943	-1.22145	6.63573	1.69627	0.19857	0.263924		33.6318	-4.00284	0.908996	-4.40359	1.06475e-05	0.000117535		notDEG	neither
ENSBTAG00000052912	0.978026	8.34777	1.69458	0.198798	0.264051		134.417	0.902417	0.665534	1.35593	0.175122	0.240146		notDEG	neither
ENSBTAG00000023487	0.374868	9.42178	1.69127	0.199187	0.264392		292.127	0.307224	0.243046	1.26405	0.206211	0.274124		notDEG	neither
NODE_194395_length_796_cov_8.842837_g96987_i0.mrna1	-0.791751	6.73087	1.68605	0.199871	0.265124		44.0476	-0.779954	0.575444	-1.3554	0.175291	0.240214		notDEG	neither
ENSBTAG00000064739	-0.387067	6.88282	1.68128	0.200498	0.265319		53.5216	-0.568358	0.317241	-1.79156	0.0732027	0.119786		notDEG	neither
NODE_45786_length_4389_cov_14.474722_g141_i5.mrna1	-1.09363	12.4444	1.68172	0.200483	0.265319		2542.41	-1.07358	0.763904	-1.40539	0.159905	0.222952		notDEG	neither
ENSBTAG00000059444	-1.10788	6.78303	1.68203	0.200416	0.265319		53.0907	-1.05949	0.999882	-1.05961	0.289322	0.36197		notDEG	neither
ENSBTAG00000069144	0.332584	7.71041	1.68089	0.200549	0.265319		90.0061	0.23826	0.240598	0.990284	0.322035	0.395743		notDEG	neither
ENSBTAG00000070094	0.269453	7.38688	1.67005	0.201984	0.26704		70.6156	0.170407	0.171143	0.995699	0.319397	0.393922		notDEG	neither
ENSBTAG00000050359	-0.240197	11.0512	1.64561	0.205264	0.271111		945.612	-0.368035	0.192428	-1.91259	0.0558008	0.0949156		notDEG	neither
NODE_91899_length_2493_cov_21.678394_g31187_i0.mrna1+NODE_98672_length_2309_cov_20.440860_g31187_i2.mrna1+NODE_104644_length_2158_cov_22.232100_g31187_i3.mrna1	-1.19992	3.51917	1.6451	0.205333	0.271111		3.80519	-1.33078	1.52862	-0.870574	0.383987	0.459404		notDEG	neither
ENSBTAG00000065492	-0.997419	12.8817	1.63836	0.206294	0.272199		3467.9	-0.989679	0.713413	-1.38725	0.165367	0.229128		notDEG	neither
ENSBTAG00000061585	-0.282	10.5332	1.62674	0.207842	0.27406		645.383	-0.413141	0.206509	-2.00059	0.0454364	0.0814918		notDEG	neither
ENSBTAG00000025021	-1.1253	4.24501	1.6256	0.207999	0.274086		4.43479	-1.13747	0.960673	-1.18403	0.2364	0.308107		notDEG	neither
ENSBTAG00000063244	-1.16993	4.52371	1.62386	0.208238	0.274221		9.85317	-1.24159	1.11689	-1.11165	0.266289	0.337807		notDEG	neither
NODE_54097_length_3926_cov_18.123149_g13951_i1.mrna1	-1.16568	7.56013	1.61805	0.209085	0.275156		82.3251	-1.16332	1.12543	-1.03367	0.301289	0.374829		notDEG	neither
ENSBTAG00000063858	-0.435326	6.47532	1.61353	0.209668	0.275741		38.4463	-0.633933	0.333203	-1.90254	0.0571002	0.0966832		notDEG	neither
ENSBTAG00000069708	-1.0447	2.54291	1.61011	0.210145	0.276187		0.193459	-1.16658	2.12899	-0.547953	0.583724	0.649377		notDEG	neither
ENSBTAG00000062226	0.585484	13.3348	1.59596	0.21213	0.278612		4478.54	0.615631	0.422849	1.45591	0.145417	0.205768		notDEG	neither
LOC100848568	-0.367507	6.33064	1.58607	0.21353	0.280267		33.6381	-0.520086	0.267996	-1.94065	0.0523008	0.0911841		notDEG	neither
ENSBTAG00000068743	-0.801508	5.69816	1.58498	0.213686	0.280287		23.804	-0.908979	0.627393	-1.44882	0.147388	0.20782		notDEG	neither
NODE_222116_length_603_cov_14.218631_g19228_i1.mrna1	0.47826	8.77862	1.58149	0.214183	0.280572		184.447	0.422902	0.314696	1.34385	0.178998	0.243789		notDEG	neither
ENSBTAG00000059287	0.336731	9.92736	1.58184	0.214132	0.280572		425.239	0.134355	0.257054	0.522673	0.601202	0.664014		notDEG	neither
ENSBTAG00000012389	-1.3068	9.50023	1.57724	0.214833	0.281054		162.068	-3.17836	1.02219	-3.10935	0.00187497	0.00683611		notDEG	neither
ENSBTAG00000066158	0.230414	10.0747	1.57722	0.214794	0.281054		462.639	0.106644	0.15175	0.702761	0.482204	0.554341		notDEG	neither
ENSBTAG00000055595	-1.1144	3.67055	1.57531	0.215067	0.281062		1.33869	-1.54313	0.915334	-1.68586	0.0918221	0.143665		notDEG	neither
ENSBTAG00000058243	-1.10646	8.24265	1.57524	0.21512	0.281062		136.05	-1.09868	0.937093	-1.17243	0.241024	0.312706		notDEG	neither
ENSBTAG00000062895	0.209952	10.5905	1.55544	0.217941	0.284562		679.289	0.0688294	0.165362	0.416235	0.677238	0.734594		notDEG	neither
ENSBTAG00000066734	-0.752189	5.11481	1.54811	0.219011	0.285773		13.851	-0.900594	0.535472	-1.68187	0.0925944	0.144534		notDEG	neither
ENSBTAG00000066506	-0.529021	7.39964	1.54023	0.220172	0.287099		70.2774	-0.584271	0.395085	-1.47885	0.139181	0.198164		notDEG	neither
ENSBTAG00000051472	0.214355	8.74676	1.53028	0.221646	0.288834		184.788	0.105814	0.14237	0.743229	0.457343	0.531571		notDEG	neither
NODE_104998_length_2150_cov_16.383985_g13951_i4.mrna1	-1.07432	6.43174	1.52423	0.222549	0.289821		36.5469	-1.07117	1.00551	-1.0653	0.286741	0.35919		notDEG	neither
ENSBTAG00000063300	0.233839	11.9118	1.52238	0.222826	0.289993		1690.3	0.0749787	0.182073	0.411806	0.680481	0.736912		notDEG	neither
ENSBTAG00000060747	-1.05386	3.39166	1.51957	0.223247	0.290352		3.39344	-1.4151	1.08505	-1.30418	0.192171	0.258558		notDEG	neither
ENSBTAG00000064141	-1.06899	4.39003	1.51182	0.224413	0.291678		8.07998	-1.07259	0.996517	-1.07634	0.281774	0.354078		notDEG	neither
ENSBTAG00000067365	0.284295	8.05216	1.51086	0.224559	0.291678		111.218	0.178772	0.189604	0.942868	0.345749	0.420454		notDEG	neither
NODE_155526_length_1219_cov_12.248687_g66089_i0.mrna1	1.05556	4.04384	1.50156	0.22597	0.293321		3.23988	-0.402701	0.712158	-0.565466	0.571757	0.636773		notDEG	neither
ENSBTAG00000064668	0.427374	9.05347	1.49457	0.227039	0.294517		224.064	0.388927	0.29116	1.33579	0.181619	0.246017		notDEG	neither
ENSBTAG00000013836	0.691995	5.94474	1.47752	0.229671	0.297738		25.1142	0.454249	0.484538	0.937489	0.348507	0.423293		notDEG	neither
ENSBTAG00000067860	0.309424	10.0253	1.47267	0.230426	0.298523		457.142	0.112052	0.248604	0.450724	0.652189	0.710121		notDEG	neither
ENSBTAG00000065594	-1.17678	3.59809	1.46355	0.231855	0.30018		4.03732	-1.251	1.58742	-0.788069	0.430656	0.505553		notDEG	neither
NODE_20440_length_6674_cov_14.149917_g1131_i3.mrna1	-0.791591	3.89823	1.45644	0.232977	0.301437		5.28752	-1.29884	0.608175	-2.13563	0.0327096	0.0618295		notDEG	neither
ENSBTAG00000050737	0.656349	7.47701	1.44665	0.234532	0.303253		75.8815	0.577281	0.483423	1.19415	0.232418	0.303115		notDEG	neither
ENSBTAG00000057371	0.653595	6.88729	1.44344	0.235045	0.30372		48.1486	0.59399	0.467765	1.26985	0.204139	0.271914		notDEG	neither
ENSBTAG00000069877	-0.941243	5.24601	1.43861	0.235818	0.304326		17.0752	-0.961804	0.827539	-1.16225	0.245136	0.317011		notDEG	neither
LOC107132071	0.338348	7.71358	1.43947	0.235681	0.304326		88.4492	0.281109	0.252281	1.11427	0.265164	0.336807		notDEG	neither
ENSBTAG00000066772	-0.665309	4.88101	1.43613	0.236218	0.304645		11.7225	-0.838909	0.495205	-1.69406	0.0902531	0.141877		notDEG	neither
LOC132345310	-1.16925	3.96992	1.42423	0.238142	0.306928		6.16044	-1.38894	1.48779	-0.93356	0.350531	0.425234		notDEG	neither
ENSBTAG00000062357	-1.1321	3.97476	1.42062	0.23873	0.307488		4.24614	-3.27597	1.15162	-2.84466	0.00444588	0.0132778		notDEG	neither
ENSBTAG00000068505	-0.22545	12.1402	1.41897	0.238999	0.307636		1983.35	-0.300134	0.181896	-1.65003	0.0989367	0.151592		notDEG	neither
ENSBTAG00000054074	-0.353263	8.41337	1.41513	0.239628	0.308247		154.673	-0.499676	0.30896	-1.61728	0.105817	0.159918		notDEG	neither
NODE_44925_length_4439_cov_15.413113_g14576_i0.mrna1+NODE_137755_length_1489_cov_12.443343_g14576_i2.mrna1	-0.848775	7.6961	1.39421	0.243119	0.312538		91.4929	-0.795057	0.699156	-1.13717	0.255468	0.327406		notDEG	neither
ENSBTAG00000027978	0.640365	8.00317	1.38181	0.245165	0.314965		111.894	0.511489	0.495151	1.033	0.301606	0.37499		notDEG	neither
ENSBTAG00000056934	-1.18275	3.70686	1.37981	0.245502	0.315195		3.00851	-4.20922	1.6664	-2.52593	0.0115392	0.0272791		notDEG	neither
ENSBTAG00000059405	-0.972521	2.86901	1.3776	0.245876	0.315472		1.70175	-1.15333	1.32772	-0.868658	0.385034	0.460106		notDEG	neither
NODE_192704_length_810_cov_17.653479_g95504_i0.mrna1	-0.366616	7.30723	1.3721	0.246808	0.316465		65.9107	-0.471274	0.275802	-1.70874	0.0874983	0.138527		notDEG	neither
NODE_123851_length_1739_cov_13.856197_g2678_i46.mrna1+NODE_140059_length_1451_cov_15.653566_g2678_i48.mrna1	-1.04416	3.75809	1.36897	0.24734	0.316945		2.41597	0.888915	0.989762	0.898109	0.369127	0.444019		notDEG	neither
ENSBTAG00000056384	-0.673911	6.05092	1.36668	0.247731	0.317241		29.0461	-0.874376	0.544987	-1.6044	0.108626	0.162995		notDEG	neither
ENSBTAG00000065273	-1.07151	3.70676	1.35853	0.249129	0.318827		2.85267	-4.0162	0.978502	-4.10444	4.053e-05	0.000344591		notDEG	neither
ENSBTAG00000015730	0.387162	6.80788	1.35599	0.249565	0.319181		47.1996	0.329886	0.282764	1.16665	0.243353	0.314909		notDEG	neither
ENSBTAG00000051677	-0.351217	8.74091	1.35109	0.250412	0.32006		195.957	-0.524197	0.314651	-1.66596	0.0957211	0.147684		notDEG	neither
ENSBTAG00000020185	-0.701433	5.92483	1.34684	0.251149	0.320797		27.275	-0.944551	0.577802	-1.63473	0.102105	0.155256		notDEG	neither
ENSBTAG00000070030	-1.05501	3.10943	1.33999	0.252343	0.322116		1.42673	-3.70657	1.34354	-2.75881	0.00580118	0.0166057		notDEG	neither
LOC101905265	-0.183799	8.28797	1.33727	0.252818	0.322516		137.132	-0.285042	0.146217	-1.94944	0.0512426	0.0900258		notDEG	neither
LOC101908237	-1.00818	3.38444	1.33338	0.2535	0.32318		3.02768	-1.30984	1.11818	-1.1714	0.241438	0.312836		notDEG	neither
ENSBTAG00000065801	0.283115	8.11789	1.32926	0.254226	0.323899		118.898	0.150829	0.219556	0.686975	0.492099	0.563446		notDEG	neither
ENSBTAG00000061034	-0.378519	8.16205	1.32499	0.25498	0.324654		126.305	-0.532614	0.310053	-1.71782	0.0858295	0.136426		notDEG	neither
ENSBTAG00000026758	0.412919	7.5611	1.31638	0.256511	0.326394		78.7478	0.363986	0.320776	1.1347	0.2565	0.327767		notDEG	neither
ENSBTAG00000060682	-0.472855	10.6188	1.31319	0.257081	0.326912		689.361	-0.478465	0.391681	-1.22157	0.221871	0.291644		notDEG	neither
NODE_83678_length_2741_cov_7.528904_g27038_i1.mrna1+NODE_109152_length_2054_cov_8.256955_g27038_i2.mrna1+NODE_78943_length_2901_cov_11.596671_g26061_i0.mrna1+NODE_142243_length_1416_cov_11.562360_g57319_i0.mrna1	0.55958	10.1071	1.31136	0.257409	0.32712		452.773	0.541874	0.425627	1.27312	0.202975	0.270724		notDEG	neither
ENSBTAG00000002355	1.1585	9.55161	1.31066	0.257574	0.327122		306.019	1.18805	0.889067	1.33629	0.181454	0.246017		notDEG	neither
NODE_169221_length_1047_cov_4.259794_g76192_i0.mrna1	-0.902234	6.85154	1.30414	0.258706	0.328352		49.2997	-0.88021	0.81267	-1.08311	0.27876	0.351618		notDEG	neither
ENSBTAG00000065419	-0.878399	5.23273	1.28597	0.26201	0.332333		15.8747	-1.23352	0.764274	-1.61397	0.106533	0.16066		notDEG	neither
ENSBTAG00000068057	-0.336706	7.52764	1.27514	0.264003	0.334649		80.3509	-0.464497	0.291657	-1.59261	0.111247	0.166371		notDEG	neither
ENSBTAG00000061884	0.466259	7.08241	1.25447	0.267863	0.339328		54.8161	0.402894	0.354504	1.1365	0.255747	0.327552		notDEG	neither
ENSBTAG00000055327	0.231546	11.1431	1.25282	0.268174	0.339506		971.595	0.193144	0.178726	1.08067	0.279843	0.352317		notDEG	neither
ENSBTAG00000067803	0.289251	7.09473	1.24557	0.269548	0.341029		58.5704	0.170966	0.244221	0.700048	0.483897	0.555967		notDEG	neither
NODE_179138_length_938_cov_18.364692_g6647_i6.mrna1	-0.902251	8.61415	1.24284	0.270106	0.341519		172.149	-0.791207	0.76913	-1.0287	0.303619	0.377024		notDEG	neither
ENSBTAG00000048896	-0.641372	5.46398	1.23857	0.270882	0.342284		18.1621	-0.8646	0.52475	-1.64764	0.0994258	0.151991		notDEG	neither
ENSBTAG00000052579	-0.427847	7.39163	1.23344	0.271864	0.343308		71.7781	-0.514634	0.356955	-1.44173	0.149378	0.210329		notDEG	neither
ENSBTAG00000057936	0.38967	8.55874	1.2256	0.273377	0.345		156.174	0.324895	0.309275	1.05051	0.293486	0.366262		notDEG	neither
LOC112448395	-0.227261	7.97134	1.22155	0.274161	0.345771		109.766	-0.340966	0.198576	-1.71705	0.0859692	0.136539		notDEG	neither
ENSBTAG00000069771	0.457855	5.87086	1.20044	0.278299	0.350548		24.324	0.235294	0.363691	0.646961	0.517657	0.587658		notDEG	neither
ENSBTAG00000011094	0.20967	8.11908	1.20053	0.278281	0.350548		120.656	0.0400128	0.164915	0.242626	0.808295	0.844652		notDEG	neither
ENSBTAG00000062192	-1.02471	3.23575	1.19786	0.27881	0.35097		1.8631	-3.25099	1.46947	-2.21235	0.0269425	0.0537774		notDEG	neither
ENSBTAG00000012692	-0.797057	5.18744	1.1945	0.279478	0.35159		16.0932	-0.736704	0.72584	-1.01497	0.310121	0.383905		notDEG	neither
NODE_116338_length_1892_cov_12.307438_g22701_i1.mrna1+NODE_69621_length_3234_cov_9.505860_g22701_i0.mrna1	-0.748427	5.67152	1.18803	0.280768	0.352991		20.2024	-0.747479	0.649477	-1.15089	0.249776	0.321347		notDEG	neither
ENSBTAG00000063515	0.364389	8.5595	1.18583	0.281209	0.353323		158.246	0.250977	0.300159	0.836147	0.403072	0.477379		notDEG	neither
ENSBTAG00000061868	-1.01837	3.26503	1.18372	0.281634	0.353635		1.142	-1.45807	1.53835	-0.947814	0.343224	0.418283		notDEG	neither
LOC112446458	-0.731292	5.24824	1.1804	0.282301	0.354071		16.0992	-1.00472	0.632076	-1.58955	0.111937	0.167277		notDEG	neither
NODE_157083_length_1198_cov_9.347904_g30952_i3.mrna1	-0.890967	2.6026	1.18023	0.282336	0.354071		0.602211	0.185691	1.61027	0.115317	0.908194	0.924387		notDEG	neither
ENSBTAG00000068393	-0.259369	10.2867	1.17839	0.282707	0.354315		538.496	-0.34484	0.218756	-1.57637	0.114941	0.170999		notDEG	neither
ENSBTAG00000065334	-0.390414	7.85918	1.16981	0.284447	0.356272		103.885	-0.452351	0.363329	-1.24502	0.213125	0.28163		notDEG	neither
LOC132343000	-0.391838	8.43177	1.16736	0.284946	0.35645		155.841	-0.433865	0.358286	-1.21095	0.225916	0.295987		notDEG	neither
ENSBTAG00000065604	-0.762304	9.46466	1.16765	0.284926	0.35645		330.5	-0.668353	0.672224	-0.994241	0.320106	0.394554		notDEG	neither
ENSBTAG00000060963	-0.287045	7.72791	1.16494	0.285441	0.356846		91.3389	-0.413642	0.219204	-1.88702	0.0591574	0.099492		notDEG	neither
ENSBTAG00000069230	-1.01087	3.38325	1.15681	0.287108	0.358706		0.972766	-2.23629	1.32468	-1.68818	0.0913772	0.143081		notDEG	neither
LOC100848507	-0.265932	8.56911	1.15322	0.287849	0.359407		169.223	-0.424155	0.253258	-1.6748	0.0939744	0.146021		notDEG	neither
LOC100848307	0.730229	6.25592	1.14999	0.288519	0.360019		32.3999	0.586554	0.619245	0.947207	0.343533	0.418283		notDEG	neither
ENSBTAG00000061387	-0.935741	3.78296	1.13846	0.290922	0.362564		2.37329	1.72283	0.862603	1.99724	0.0457988	0.0818479		notDEG	neither
LOC112447844	-0.601988	6.34414	1.13923	0.290762	0.362564		36.817	-1.00488	0.53633	-1.87363	0.060982	0.102131		notDEG	neither
ENSBTAG00000058002	-0.230809	7.89804	1.13488	0.291674	0.362722		106.569	-0.490409	0.224347	-2.18594	0.0288198	0.0565083		notDEG	neither
ENSBTAG00000057331	-0.248755	7.60575	1.1344	0.291775	0.362722		84.2474	-0.391594	0.220538	-1.77563	0.0757937	0.123219		notDEG	neither
NODE_214993_length_645_cov_7.480634_g116026_i0.mrna1	-0.771207	2.57095	1.13453	0.291748	0.362722		0.985737	-1.18187	1.04124	-1.13505	0.256353	0.327767		notDEG	neither
ENSBTAG00000055364	0.553019	7.19523	1.13654	0.291326	0.362722		60.4369	0.503471	0.452653	1.11227	0.266023	0.337684		notDEG	neither
NODE_210211_length_677_cov_4.981667_g111453_i0.mrna1	-0.740144	6.40044	1.12903	0.292908	0.363905		40.6232	-1.07142	0.693955	-1.54393	0.122606	0.179858		notDEG	neither
ENSBTAG00000067554	-0.528933	8.8624	1.12756	0.29322	0.364066		197.521	-0.618448	0.462945	-1.3359	0.181582	0.246017		notDEG	neither
ENSBTAG00000066818	-1.08242	3.49164	1.12511	0.293739	0.364484		1.53709	-2.41751	2.27175	-1.06416	0.287256	0.35961		notDEG	neither
NODE_120411_length_1808_cov_21.224148_g7689_i11.mrna1+NODE_146809_length_1344_cov_25.734807_g7689_i16.mrna1+NODE_139078_length_1467_cov_23.856835_g7689_i14.mrna1	-0.708225	7.95042	1.12344	0.29412	0.364731		120.619	-1.02696	0.653342	-1.57186	0.115983	0.17225		notDEG	neither
NODE_260411_length_398_cov_7.676012_g160883_i0.mrna1+NODE_186803_length_863_cov_7.810433_g90419_i0.mrna1	-0.86033	4.06844	1.11568	0.295749	0.366524		6.94336	-1.16835	0.874507	-1.33601	0.181545	0.246017		notDEG	neither
LOC101906271	0.248681	7.56881	1.10856	0.29728	0.368193		82.2335	-0.00367543	0.227007	-0.0161908	0.987082	0.989497		notDEG	neither
ENSBTAG00000056912	-1.03786	3.86763	1.09999	0.299133	0.370259		4.24733	-2.64846	1.50808	-1.75617	0.0790588	0.126977		notDEG	neither
NODE_105618_length_2135_cov_54.108844_g37244_i0.mrna1	0.409447	13.2322	1.09225	0.300823	0.372119		4057.61	0.356773	0.353627	1.0089	0.313024	0.38678		notDEG	neither
LOC132346013	-0.583853	7.34744	1.08614	0.302166	0.373549		68.4962	-0.607141	0.524383	-1.15782	0.246937	0.318721		notDEG	neither
ENSBTAG00000006878	0.225214	10.9199	1.08188	0.303105	0.374479		846.272	0.132946	0.205654	0.646454	0.517985	0.587697		notDEG	neither
ENSBTAG00000056494	0.357811	8.54953	1.07881	0.303784	0.375087		157.763	0.288233	0.310974	0.92687	0.353994	0.428915		notDEG	neither
ENSBTAG00000064408	-0.269557	6.97776	1.07049	0.305639	0.377143		53.2134	-0.374632	0.234222	-1.59947	0.109715	0.164326		notDEG	neither
ENSBTAG00000063192	0.504076	5.51593	1.06829	0.306131	0.377517		18.7646	0.139432	0.426662	0.326796	0.743822	0.790509		notDEG	neither
ENSBTAG00000067192	-0.276732	7.17285	1.06566	0.306721	0.378012		60.3677	-0.359422	0.234364	-1.53361	0.125126	0.182702		notDEG	neither
ENSBTAG00000058043	-0.613804	5.68657	1.06402	0.307089	0.378232		20.7274	-0.806334	0.531443	-1.51725	0.129202	0.187198		notDEG	neither
ENSBTAG00000023846	0.204926	9.06608	1.0331	0.314152	0.386694		231.842	0.105984	0.180562	0.586971	0.557223	0.623105		notDEG	neither
ENSBTAG00000059320	0.739777	8.26917	1.02489	0.3161	0.388851		131.23	0.660868	0.661857	0.998505	0.318034	0.392485		notDEG	neither
ENSBTAG00000054034	-0.748736	9.38815	1.02349	0.316427	0.389014		297.419	-0.90687	0.704238	-1.28773	0.197839	0.26458		notDEG	neither
ENSBTAG00000063604	-0.466647	9.67082	1.01559	0.318249	0.391013		359.672	-0.507523	0.442961	-1.14575	0.251898	0.323661		notDEG	neither
ENSBTAG00000066464	0.311445	7.12603	1.01374	0.318685	0.391309		60.0341	0.201421	0.29434	0.684313	0.493777	0.565044		notDEG	neither
ENSBTAG00000004620	-0.205164	9.71381	1.01252	0.318975	0.391425		359.975	-0.317329	0.173618	-1.82774	0.0675891	0.11133		notDEG	neither
ENSBTAG00000064679	0.233867	10.5333	1.01088	0.319363	0.39166		636.335	0.149226	0.20867	0.715128	0.47453	0.546777		notDEG	neither
NODE_257292_length_416_cov_2.769912_g157764_i0.mrna1+NODE_65618_length_3394_cov_19.653904_g3235_i19.mrna1	-0.757925	3.81723	1.006	0.320522	0.392841		4.10909	-1.65934	0.729884	-2.27342	0.0230007	0.0477771		notDEG	neither
ENSBTAG00000066905	-0.461172	8.91124	1.00007	0.321939	0.394336		235.062	-0.88575	0.462167	-1.91651	0.0552999	0.094757		notDEG	neither
ENSBTAG00000050919	-0.340499	8.24146	0.996318	0.32284	0.395198		138.685	-0.595044	0.349983	-1.70021	0.0890921	0.140494		notDEG	neither
ENSBTAG00000038240	-0.180447	10.4889	0.993739	0.323462	0.395584		642.728	-0.363714	0.188915	-1.92528	0.0541945	0.0939121		notDEG	neither
ENSBTAG00000064429	0.455862	11.2018	0.993363	0.323552	0.395584		1010.02	0.412546	0.415362	0.993221	0.320602	0.394922		notDEG	neither
ENSBTAG00000025146	0.203029	9.28664	0.992326	0.323803	0.395649		272.399	0.0411296	0.191437	0.214847	0.829886	0.85849		notDEG	neither
ENSBTAG00000069942	-0.235567	6.96498	0.97965	0.326883	0.399169		54.219	-0.495662	0.22643	-2.18903	0.0285947	0.056122		notDEG	neither
ENSBTAG00000063477	-0.996641	4.20801	0.975831	0.327819	0.400068		1.69705	-2.82085	1.19437	-2.3618	0.0181865	0.0397122		notDEG	neither
LOC132342561	-0.733003	5.48475	0.972251	0.3287	0.400898		19.3792	-1.08194	0.725462	-1.49139	0.13586	0.194726		notDEG	neither
LOC112442024	-0.275705	7.23885	0.971127	0.328977	0.400991		66.2123	-0.366956	0.281774	-1.30231	0.192812	0.259245		notDEG	neither
LOC132344137	-0.459285	5.35727	0.969457	0.32939	0.401015		17.3816	-0.702766	0.411647	-1.7072	0.0877841	0.13887		notDEG	neither
ENSBTAG00000057845	0.258663	7.54243	0.969422	0.329398	0.401015		80.7185	0.100117	0.249184	0.40178	0.687846	0.742873		notDEG	neither
ENSBTAG00000038368	0.183947	9.41254	0.968469	0.329634	0.401058		297.799	0.0673778	0.166579	0.404481	0.685859	0.741129		notDEG	neither
ENSBTAG00000064491	-0.858979	4.26746	0.956796	0.332539	0.404346		7.72241	-0.953881	0.982851	-0.970524	0.331785	0.406442		notDEG	neither
ENSBTAG00000007333	-0.742792	4.53894	0.95112	0.333964	0.405833		9.68941	-1.07596	0.763386	-1.40946	0.158701	0.221737		notDEG	neither
LOC101905019	-0.323958	7.7716	0.949272	0.33443	0.406152		97.1231	-0.53243	0.326728	-1.62958	0.10319	0.15631		notDEG	neither
ENSBTAG00000065294	-0.16903	10.1982	0.946471	0.335138	0.406764		519.985	-0.281939	0.172747	-1.6321	0.102659	0.155743		notDEG	neither
ENSBTAG00000065045	-0.745517	3.49354	0.944341	0.335677	0.407172		3.65866	-1.10393	0.823708	-1.3402	0.180181	0.245065		notDEG	neither
ENSBTAG00000055794	-0.681529	4.87096	0.943442	0.335905	0.407201		12.8929	-0.849457	0.68822	-1.23428	0.217098	0.286123		notDEG	neither
ENSBTAG00000064121	-0.775579	3.94198	0.939876	0.336812	0.408053		5.4665	-1.07874	0.833951	-1.29353	0.195827	0.262577		notDEG	neither
ENSBTAG00000060688	-0.288117	7.89945	0.935354	0.337967	0.409132		102.648	-0.323486	0.2822	-1.1463	0.251671	0.323577		notDEG	neither
NODE_209391_length_682_cov_12.474380_g110684_i0.mrna1+NODE_213614_length_654_cov_6.899480_g114699_i0.mrna1	0.606809	3.36201	0.934787	0.338112	0.409132		2.68575	0.435943	0.549257	0.793696	0.427372	0.501993		notDEG	neither
NODE_192493_length_812_cov_16.104762_g78628_i1.mrna1	-0.970076	3.66062	0.933847	0.338353	0.409176		0.975568	0.57033	1.87866	0.303584	0.761445	0.806236		notDEG	neither
ENSBTAG00000067535	0.347563	7.2871	0.93084	0.339125	0.409861		63.4842	0.287856	0.303907	0.947185	0.343544	0.418283		notDEG	neither
ENSBTAG00000061464	-0.537516	5.52508	0.916025	0.342964	0.413136		19.2834	-0.778808	0.507293	-1.53522	0.124729	0.182436		notDEG	neither
ENSBTAG00000066474	-0.610687	7.99613	0.917607	0.342562	0.413136		110.356	-0.656257	0.592417	-1.10776	0.267965	0.339501		notDEG	neither
ENSBTAG00000067212	-0.836705	8.98026	0.918318	0.3424	0.413136		252.487	-0.800666	0.906726	-0.88303	0.37722	0.45185		notDEG	neither
ENSBTAG00000059796	0.39669	8.8507	0.915266	0.343162	0.413136		192.381	0.319533	0.37074	0.861879	0.388754	0.463167		notDEG	neither
NODE_49635_length_4162_cov_19.513097_g16071_i0.mrna1+NODE_136961_length_1502_cov_10.385965_g16071_i1.mrna1	0.712692	4.76165	0.91481	0.343281	0.413136		10.5577	0.263764	0.673662	0.391538	0.695399	0.75022		notDEG	neither
ENSBTAG00000067163	-0.642434	4.13776	0.918483	0.342323	0.413136		4.48998	0.207721	0.563735	0.368473	0.71252	0.764973		notDEG	neither
ENSBTAG00000065578	-0.751525	2.34736	0.915541	0.34309	0.413136		0.0816175	-0.386906	3.10569	-0.124579	0.900857	0.917854		notDEG	neither
NODE_238211_length_516_cov_16.571754_g138753_i0.mrna1	-0.555718	10.1699	0.910696	0.344393	0.413976		506.35	-0.504516	0.54276	-0.929538	0.35261	0.427497		notDEG	neither
ENSBTAG00000066121	0.351472	6.84551	0.911206	0.344226	0.413976		47.6327	0.157155	0.331441	0.474157	0.635388	0.694098		notDEG	neither
ENSBTAG00000011511	-0.572828	6.88715	0.900808	0.34697	0.416822		55.0632	-0.662148	0.592032	-1.11843	0.263382	0.33497		notDEG	neither
ENSBTAG00000060714	-0.665466	4.10991	0.89603	0.348241	0.418098		6.06605	-0.823126	0.65266	-1.26119	0.207242	0.274946		notDEG	neither
LOC132346868	0.173511	8.59838	0.892372	0.349218	0.41902		169.149	0.0174923	0.133855	0.130681	0.896027	0.914799		notDEG	neither
ENSBTAG00000060940	0.15087	8.73075	0.886222	0.35087	0.42075		183.191	0.0309847	0.128025	0.24202	0.808765	0.8447		notDEG	neither
ENSBTAG00000062644	-0.136488	9.78769	0.88357	0.351586	0.421355		399.108	-0.247973	0.168211	-1.47417	0.140435	0.199708		notDEG	neither
ENSBTAG00000025756	0.250797	10.8092	0.88049	0.35242	0.422101		761.275	0.175009	0.235699	0.742511	0.457778	0.531767		notDEG	neither
ENSBTAG00000040169	-0.270185	10.1071	0.869595	0.355391	0.425405		489.939	-0.447792	0.266468	-1.68047	0.0928657	0.144844		notDEG	neither
LOC132344880	-1.00338	4.33493	0.868491	0.355694	0.425513		1.84833	-3.85231	1.7798	-2.16447	0.0304284	0.0586268		notDEG	neither
ENSBTAG00000039662	-0.197012	11.4302	0.857726	0.358668	0.428814		1222.81	-0.244058	0.214877	-1.1358	0.25604	0.327718		notDEG	neither
ENSBTAG00000048643	-0.80869	2.95254	0.855546	0.359275	0.429283		1.26408	0.543162	1.48193	0.366523	0.713975	0.766124		notDEG	neither
ENSBTAG00000052173	0.263177	7.80419	0.853232	0.35992	0.429797		101.751	-0.0797482	0.302965	-0.263226	0.792376	0.832808		notDEG	neither
ENSBTAG00000057622	-0.863961	3.14562	0.84568	0.362037	0.432067		1.19106	1.5128	1.64287	0.920825	0.357142	0.431943		notDEG	neither
ENSBTAG00000067600	0.223687	10.1766	0.834488	0.365208	0.435591		499.55	0.155063	0.222703	0.696277	0.486255	0.558035		notDEG	neither
NODE_117762_length_1862_cov_7.965266_g43328_i0.mrna1	-0.670665	5.66317	0.83132	0.366112	0.436409		12.2316	-0.125978	0.629725	-0.200052	0.84144	0.867133		notDEG	neither
ENSBTAG00000061837	0.137111	10.3118	0.829862	0.36653	0.436647		565.768	0.0149028	0.158953	0.0937557	0.925303	0.938455		notDEG	neither
ENSBTAG00000046720	-0.692431	11.1121	0.828165	0.367049	0.437004		997.674	-0.74045	0.69396	-1.06699	0.285976	0.358907		notDEG	neither
NODE_165968_length_1085_cov_7.300595_g73732_i0.mrna1+NODE_166579_length_1078_cov_6.145854_g74191_i0.mrna1+NODE_222990_length_598_cov_16.990403_g123808_i0.mrna1+NODE_165317_length_1092_cov_18.073892_g73247_i0.mrna1	-0.69359	7.09839	0.816792	0.370308	0.440623		63.5063	-0.625042	0.771324	-0.81035	0.417739	0.492705		notDEG	neither
ENSBTAG00000065617	-0.798258	8.49828	0.811939	0.371747	0.442072		162.804	-0.823179	0.899417	-0.915236	0.360068	0.435218		notDEG	neither
ENSBTAG00000057526	-0.216141	8.44817	0.810547	0.372123	0.442255		158.924	-0.306216	0.26244	-1.1668	0.24329	0.314909		notDEG	neither
ENSBTAG00000061518	-0.430363	6.86027	0.803191	0.374285	0.444033		48.5358	-0.584523	0.437458	-1.33618	0.18149	0.246017		notDEG	neither
ENSBTAG00000053476	-0.178352	11.9953	0.804227	0.373979	0.444033		1771.02	-0.22436	0.180533	-1.24276	0.213956	0.282354		notDEG	neither
ENSBTAG00000069422	0.465506	6.45667	0.803804	0.374104	0.444033		39.5852	0.175018	0.496487	0.352513	0.724453	0.77487		notDEG	neither
LOC112443178	-0.214523	7.65796	0.790723	0.37799	0.448163		87.8385	-0.326043	0.230693	-1.41332	0.157562	0.220609		notDEG	neither
LOC112449307	0.316291	6.45991	0.783512	0.380157	0.450198		36.1659	0.207042	0.274799	0.75343	0.451191	0.526258		notDEG	neither
LOC132346092	0.328748	6.66624	0.78382	0.380064	0.450198		44.0806	0.211262	0.359928	0.586957	0.557233	0.623105		notDEG	neither
LOC112443237	-0.826755	4.37829	0.775118	0.382702	0.452944		8.39695	-0.950333	1.19182	-0.797378	0.425231	0.500066		notDEG	neither
ENSBTAG00000011677	-0.186664	12.8591	0.773313	0.383253	0.453327		3294.49	-0.2815	0.213376	-1.31927	0.18708	0.252558		notDEG	neither
ENSBTAG00000052466	-0.301735	11.4074	0.771248	0.383884	0.453805		1172.54	-0.373934	0.323829	-1.15473	0.248202	0.319734		notDEG	neither
ENSBTAG00000062505	0.282809	7.73648	0.770422	0.384137	0.453836		89.3961	0.181255	0.286629	0.632367	0.527147	0.59438		notDEG	neither
ENSBTAG00000050051	-0.605161	7.21078	0.765199	0.385742	0.455126		64.3246	-0.619783	0.671187	-0.923415	0.355791	0.43057		notDEG	neither
ENSBTAG00000061288	0.333608	7.87709	0.765113	0.385768	0.455126		96.6231	0.277687	0.324415	0.855962	0.392019	0.4665		notDEG	neither
NODE_210587_length_674_cov_12.008375_g111806_i0.mrna1+NODE_69110_length_3254_cov_15.895184_g22526_i0.mrna1	-0.776353	3.89538	0.764647	0.385912	0.455126		3.74622	-0.111473	0.999884	-0.111486	0.911231	0.926534		notDEG	neither
ENSBTAG00000065010	0.621833	7.19507	0.753926	0.389239	0.458272		60.4223	0.590027	0.664699	0.88766	0.374723	0.449129		notDEG	neither
LOC101905883	0.205752	10.7462	0.753834	0.389267	0.458272		738.053	0.126972	0.212906	0.596375	0.550925	0.617704		notDEG	neither
NODE_90394_length_2536_cov_12.606344_g30549_i0.mrna1+NODE_228843_length_565_cov_40.149590_g129532_i0.mrna1+NODE_253268_length_437_cov_2.858333_g153741_i0.mrna1+NODE_262177_length_388_cov_20.511254_g162649_i0.mrna1	0.570039	6.89905	0.755194	0.388843	0.458272		50.7548	0.221825	0.596959	0.371591	0.710197	0.764122		notDEG	neither
ENSBTAG00000065164	-0.276889	7.93798	0.752175	0.389786	0.458612		105.227	-0.4234	0.281057	-1.50645	0.13195	0.18994		notDEG	neither
ENSBTAG00000039664	0.514341	7.65032	0.747599	0.391221	0.46003		84.6521	0.430394	0.534562	0.805133	0.420743	0.495663		notDEG	neither
ENSBTAG00000060662	-0.495417	6.04549	0.744833	0.392093	0.460243		29.2399	-0.754101	0.53778	-1.40225	0.160841	0.224101		notDEG	neither
LOC616942	0.378494	9.81267	0.745044	0.392027	0.460243		386.817	0.290058	0.402229	0.721127	0.470831	0.544714		notDEG	neither
ENSBTAG00000066696	0.680143	4.74621	0.745605	0.391849	0.460243		10.5316	0.319793	0.728651	0.438884	0.660746	0.718264		notDEG	neither
ENSBTAG00000056528	0.706634	3.77189	0.743119	0.392634	0.460338		3.58894	2.62177	0.738345	3.55087	0.000383957	0.00206222		notDEG	neither
LOC101905672	-0.258456	7.20238	0.743429	0.392536	0.460338		62.8235	-0.356353	0.259586	-1.37277	0.169823	0.234099		notDEG	neither
NODE_264284_length_376_cov_19.113712_g164756_i0.mrna1+NODE_151693_length_1273_cov_10.511706_g28472_i1.mrna1	0.393885	6.85527	0.735942	0.394914	0.462739		46.7438	0.280163	0.392569	0.713664	0.475435	0.547504		notDEG	neither
NODE_194594_length_795_cov_3.516713_g97166_i0.mrna1	0.276496	8.56913	0.732903	0.395884	0.463604		159.22	0.224394	0.286985	0.781901	0.434273	0.509499		notDEG	neither
ENSBTAG00000062825	-0.775572	4.88078	0.729274	0.397048	0.464695		12.5704	-0.979108	1.09714	-0.89242	0.372168	0.446601		notDEG	neither
ENSBTAG00000066114	-0.3551	7.08075	0.72841	0.397326	0.464748		56.3496	-0.464746	0.37586	-1.23649	0.216278	0.285229		notDEG	neither
ENSBTAG00000002545	-0.840508	8.8014	0.725489	0.398297	0.465612		222.877	-0.801659	1.19503	-0.670827	0.502331	0.572863		notDEG	neither
ENSBTAG00000048777	-0.88659	4.01494	0.717438	0.40088	0.468357		4.52286	-2.79	1.915	-1.45692	0.145139	0.20552		notDEG	neither
ENSBTAG00000002773	-0.873512	3.89922	0.71668	0.401127	0.468372		1.13718	-0.996498	1.52718	-0.652508	0.514073	0.584254		notDEG	neither
ENSBTAG00000063510	0.57924	7.60081	0.706912	0.404333	0.47184		77.2179	0.525891	0.612093	0.859169	0.390247	0.464669		notDEG	neither
ENSBTAG00000056179	0.205321	7.36684	0.703883	0.405335	0.472733		70.1735	0.0862884	0.220957	0.390521	0.696151	0.750626		notDEG	neither
LOC101904012	-0.188479	9.07358	0.698814	0.40702	0.474421		246.022	-0.448747	0.245386	-1.82874	0.0674384	0.111173		notDEG	neither
ENSBTAG00000022199	0.367902	9.05035	0.690603	0.409771	0.47735		220.756	0.319938	0.396179	0.807561	0.419344	0.494306		notDEG	neither
ENSBTAG00000066058	0.615577	4.52686	0.683901	0.412038	0.479711		8.09735	0.528694	0.64444	0.820392	0.411992	0.486502		notDEG	neither
ENSBTAG00000058509	0.231293	8.71876	0.681447	0.412872	0.480403		160.63	-0.195552	0.206606	-0.946498	0.343895	0.418454		notDEG	neither
ENSBTAG00000069998	-0.834556	5.21309	0.678082	0.414021	0.481459		12.7665	-1.79828	1.38699	-1.29653	0.194791	0.261379		notDEG	neither
ENSBTAG00000038619	0.371215	7.90432	0.67361	0.415555	0.482961		101.143	0.311984	0.400419	0.779144	0.435895	0.511102		notDEG	neither
ENSBTAG00000059018	-0.728428	7.38136	0.670751	0.416568	0.483858		74.3855	-0.692928	0.948806	-0.730315	0.465197	0.539445		notDEG	neither
ENSBTAG00000060035	-0.164543	7.50618	0.665534	0.418346	0.48536		78.1394	-0.30339	0.177963	-1.70479	0.088233	0.139359		notDEG	neither
ENSBTAG00000054466	-0.134068	8.90939	0.666232	0.418104	0.48536		208.338	-0.232242	0.136269	-1.70429	0.0883268	0.139397		notDEG	neither
ENSBTAG00000069376	-0.202275	7.18601	0.656504	0.421502	0.488737		64.6717	-0.488723	0.254492	-1.92039	0.0548087	0.0942822		notDEG	neither
ENSBTAG00000064759	-0.779305	3.0359	0.655582	0.421826	0.488829		0.44079	-2.65702	2.25444	-1.17857	0.238568	0.309922		notDEG	neither
NODE_87946_length_2610_cov_15.449270_g17830_i1.mrna1+NODE_55048_length_3880_cov_17.732842_g17830_i0.mrna1	-0.544932	4.30927	0.651277	0.423344	0.490304		7.20083	-0.766065	0.627786	-1.22026	0.222365	0.2921		notDEG	neither
ENSBTAG00000063805	-0.774288	3.30004	0.649436	0.423996	0.490775		0.657315	-1.35089	1.50502	-0.897585	0.369407	0.444088		notDEG	neither
ENSBTAG00000064996	0.23215	7.91258	0.647342	0.42474	0.491351		101.505	0.17434	0.25551	0.682322	0.495036	0.56616		notDEG	neither
ENSBTAG00000060087	0.281845	7.40766	0.643406	0.426143	0.492689		72.5337	0.171342	0.324175	0.528547	0.597119	0.660601		notDEG	neither
ENSBTAG00000063193	0.105151	11.5962	0.634449	0.429361	0.496123		1353.76	-0.00488717	0.110892	-0.0440714	0.964848	0.970358		notDEG	neither
NODE_12197_length_8118_cov_15.479667_g4665_i0.mrna1+NODE_210448_length_675_cov_9.483278_g111675_i0.mrna1+NODE_267208_length_360_cov_2.558304_g167680_i0.mrna1	0.584335	4.43568	0.619526	0.434808	0.502126		8.2621	0.118657	0.685212	0.173169	0.862519	0.886478		notDEG	neither
ENSBTAG00000000269	-0.112414	10.2473	0.615854	0.436164	0.503402		541.915	-0.290991	0.149211	-1.95019	0.051153	0.0899681		notDEG	neither
NODE_158876_length_1174_cov_13.970830_g68486_i0.mrna1+NODE_79780_length_2871_cov_19.192555_g26388_i0.mrna1+NODE_139513_length_1460_cov_18.259581_g55609_i0.mrna1+NODE_138569_length_1475_cov_13.922747_g55033_i0.mrna1	-0.480083	4.66662	0.610851	0.438023	0.505256		10.453	-0.894741	0.586174	-1.52641	0.126908	0.184947		notDEG	neither
ENSBTAG00000067412	0.431388	5.44903	0.608771	0.4388	0.505751		17.6814	0.165576	0.466191	0.355168	0.722464	0.773156		notDEG	neither
LOC104973643	-0.653781	3.02492	0.608347	0.438958	0.505751		1.34385	0.0896819	1.07347	0.0835438	0.933419	0.945247		notDEG	neither
ENSBTAG00000012026	0.27646	8.43386	0.599841	0.442158	0.50885		148.461	0.121782	0.330199	0.368813	0.712267	0.764973		notDEG	neither
ENSBTAG00000056878	0.286381	7.4172	0.600021	0.442089	0.50885		73.553	0.0583656	0.349745	0.166881	0.867464	0.89107		notDEG	neither
ENSBTAG00000016603	0.483524	6.05773	0.589728	0.446009	0.512987		27.8955	0.317008	0.562719	0.563351	0.573196	0.63802		notDEG	neither
ENSBTAG00000050891	-0.264773	11.4277	0.588294	0.446559	0.513325		1223.78	-0.279884	0.340992	-0.820795	0.411763	0.486502		notDEG	neither
ENSBTAG00000063677	0.324453	6.4909	0.587477	0.446873	0.513391		39.1265	0.0913552	0.387476	0.23577	0.813611	0.846779		notDEG	neither
LOC132344239	-0.647977	8.20449	0.586486	0.447281	0.513564		143.662	-0.551154	0.891866	-0.617979	0.536589	0.603323		notDEG	neither
ENSBTAG00000063558	-0.843871	10.1938	0.583924	0.448269	0.514403		541.685	-0.842579	1.3324	-0.632379	0.52714	0.59438		notDEG	neither
ENSBTAG00000060864	-0.407792	4.58068	0.580802	0.449452	0.515465		9.55606	-0.712888	0.478876	-1.48867	0.136574	0.195426		notDEG	neither
ENSBTAG00000055814	-0.683752	4.6429	0.577088	0.450897	0.516826		7.9397	-2.31031	0.895699	-2.57934	0.00989902	0.0246919		notDEG	neither
ENSBTAG00000056183	0.201847	8.37737	0.575462	0.451532	0.517257		142.362	0.0508784	0.241259	0.210887	0.832976	0.860298		notDEG	neither
ENSBTAG00000060831	0.857467	4.06013	0.568818	0.454142	0.519948		1.00324	-2.356	1.4456	-1.62977	0.103149	0.15631		notDEG	neither
ENSBTAG00000063939	0.147424	7.58576	0.565983	0.455263	0.520933		80.7671	0.0676078	0.148141	0.456374	0.648121	0.706077		notDEG	neither
LOC101904071	-0.201063	7.47363	0.564272	0.455941	0.521411		78.2098	-0.377529	0.266631	-1.41592	0.156798	0.219693		notDEG	neither
ENSBTAG00000058809	0.285294	7.32939	0.558574	0.458212	0.523709		66.721	0.251506	0.323866	0.776575	0.43741	0.512578		notDEG	neither
ENSBTAG00000060507	-0.235766	8.44753	0.554036	0.460035	0.525191		147.491	-0.33397	0.282745	-1.18117	0.237535	0.30898		notDEG	neither
ENSBTAG00000063083	0.182455	7.39833	0.554502	0.459847	0.525191		70.8732	0.0687532	0.199379	0.344837	0.730217	0.779783		notDEG	neither
ENSBTAG00000005997	0.128013	12.6426	0.550252	0.461563	0.526635		2788.67	0.00834879	0.15527	0.0537694	0.957119	0.964845		notDEG	neither
NODE_83692_length_2740_cov_17.147578_g27871_i0.mrna1+NODE_204091_length_720_cov_13.460342_g105724_i0.mrna1	-0.742672	3.6915	0.548702	0.462191	0.52675		2.64863	-4.20421	1.28546	-3.27058	0.00107328	0.00441236		notDEG	neither
ENSBTAG00000034090	-0.215958	9.52879	0.549339	0.461933	0.52675		327.732	-0.276607	0.291817	-0.947881	0.34319	0.418283		notDEG	neither
ENSBTAG00000062136	0.230684	7.38752	0.544774	0.46379	0.528271		71.5511	0.0354647	0.271365	0.13069	0.89602	0.914799		notDEG	neither
ENSBTAG00000056872	-0.637273	2.77304	0.540165	0.465677	0.529817		0.726978	2.07873	1.41932	1.4646	0.143031	0.202821		notDEG	neither
ENSBTAG00000058197	-0.161903	8.6103	0.540602	0.465497	0.529817		167.265	-0.208369	0.193128	-1.07892	0.280624	0.353078		notDEG	neither
ENSBTAG00000068380	-0.449566	7.36083	0.525709	0.471677	0.536339		73.9056	-0.427328	0.594806	-0.718434	0.47249	0.544968		notDEG	neither
ENSBTAG00000039129	-0.356609	7.93342	0.522608	0.472981	0.53715		106.802	-0.375324	0.468437	-0.801226	0.423001	0.498029		notDEG	neither
ENSBTAG00000062277	-0.582842	5.246	0.522096	0.473197	0.53715		17.3345	-0.627805	0.834045	-0.752723	0.451616	0.526446		notDEG	neither
ENSBTAG00000066771	0.16898	9.19257	0.523034	0.472801	0.53715		253.929	0.0863829	0.2177	0.396797	0.691517	0.746435		notDEG	neither
LOC104975366	0.216334	7.34902	0.516561	0.47554	0.539503		67.5715	0.146931	0.233177	0.630125	0.528613	0.59536		notDEG	neither
LOC132345979	-0.158617	7.55725	0.515713	0.475901	0.539606		80.5388	-0.225105	0.19848	-1.13414	0.256734	0.327767		notDEG	neither
ENSBTAG00000052345	-0.410464	5.54095	0.508691	0.478905	0.542705		13.2445	-0.225572	0.460069	-0.490299	0.623922	0.68459		notDEG	neither
NODE_152592_length_1260_cov_14.786982_g64091_i0.mrna1+NODE_199369_length_756_cov_16.861561_g101444_i0.mrna1	-0.484462	7.09905	0.507524	0.479407	0.542966		56.706	-0.491366	0.643833	-0.763188	0.445351	0.520967		notDEG	neither
ENSBTAG00000062492	-0.596469	3.43253	0.505675	0.480205	0.543562		3.46402	-1.00612	0.992944	-1.01327	0.310933	0.384672		notDEG	neither
ENSBTAG00000067889	-0.223576	6.12086	0.505016	0.48049	0.543577		30.2946	-0.426402	0.294566	-1.44756	0.14774	0.208169		notDEG	neither
NODE_192235_length_814_cov_14.043419_g18428_i3.mrna1	-0.201649	6.48621	0.497336	0.48383	0.547046		34.5263	0.0462335	0.19003	0.243295	0.807777	0.844551		notDEG	neither
ENSBTAG00000059022	-0.647319	3.62267	0.495065	0.484825	0.547861		4.08007	-0.940998	1.23811	-0.760027	0.447238	0.522257		notDEG	neither
ENSBTAG00000063823	-0.206231	9.34487	0.494305	0.485159	0.547928		276.046	-0.31178	0.266076	-1.17177	0.24129	0.312836		notDEG	neither
LOC100848180	-0.660047	8.66521	0.4922	0.48611	0.548692		169.927	-0.734173	0.979319	-0.749677	0.453449	0.528275		notDEG	neither
ENSBTAG00000059729	0.124398	9.44905	0.487151	0.48832	0.550876		301.88	0.0112967	0.149431	0.0755984	0.939739	0.950201		notDEG	neither
ENSBTAG00000026383	-0.642017	3.99596	0.478111	0.492365	0.555126		4.45537	-2.03898	1.0648	-1.9149	0.0555049	0.0948071		notDEG	neither
LOC101907729	0.245993	4.9864	0.477304	0.492729	0.555222		12.8356	0.0728818	0.335013	0.217549	0.827781	0.857911		notDEG	neither
ENSBTAG00000053892	-0.32128	5.36363	0.462252	0.499599	0.561361		14.811	-1.28352	0.400174	-3.2074	0.00133939	0.00520339		notDEG	neither
NODE_110701_length_2018_cov_15.617723_g39713_i0.mrna1+NODE_273475_length_322_cov_8.926531_g173947_i0.mrna1	-0.138373	7.70649	0.463363	0.499086	0.561361		91.2072	-0.310976	0.130874	-2.37615	0.0174945	0.0384532		notDEG	neither
ENSBTAG00000069430	-0.230529	6.86429	0.461683	0.499862	0.561361		50.6832	-0.501603	0.327125	-1.53337	0.125185	0.182702		notDEG	neither
ENSBTAG00000056109	-0.524348	4.16276	0.462861	0.499318	0.561361		7.16801	-1.0557	0.774201	-1.36361	0.172692	0.237466		notDEG	neither
LOC100848538	-0.200332	8.65821	0.462657	0.499412	0.561361		179.706	-0.324999	0.290015	-1.12063	0.262446	0.334418		notDEG	neither
ENSBTAG00000062348	-0.232278	7.77971	0.464595	0.498519	0.561361		96.7386	-0.324099	0.337806	-0.959423	0.337346	0.41199		notDEG	neither
ENSBTAG00000033449	0.159966	6.99382	0.457078	0.501998	0.563444		55.1792	-0.0308535	0.226784	-0.136048	0.891783	0.912631		notDEG	neither
ENSBTAG00000064522	0.310225	6.95728	0.455117	0.502913	0.564154		55.5688	-0.0807644	0.438354	-0.184245	0.853821	0.878895		notDEG	neither
ENSBTAG00000063579	-0.14013	8.70096	0.453122	0.503847	0.564885		182.382	-0.274239	0.200327	-1.36896	0.171013	0.235319		notDEG	neither
ENSBTAG00000067311	0.701052	3.9557	0.448374	0.50608	0.567071		4.64624	0.711588	1.31483	0.541201	0.588369	0.653816		notDEG	neither
ENSBTAG00000060955	-0.248442	11.0761	0.445761	0.507317	0.568138		701.929	0.0760133	0.267043	0.284649	0.775913	0.819818		notDEG	neither
ENSBTAG00000065654	0.562614	4.91372	0.441895	0.509156	0.569879		11.1292	0.554056	0.813636	0.680963	0.495895	0.566818		notDEG	neither
LOC132344209	0.239191	8.5512	0.441259	0.50946	0.569899		160.861	0.172709	0.318627	0.54204	0.587791	0.653537		notDEG	neither
ENSBTAG00000066402	-0.700488	5.94612	0.429296	0.515235	0.575814		18.7484	-3.11517	1.39143	-2.23882	0.0251676	0.0509472		notDEG	neither
ENSBTAG00000058519	-0.301176	7.6566	0.429109	0.515323	0.575814		86.778	-0.330001	0.436522	-0.755978	0.449662	0.524781		notDEG	neither
NODE_135185_length_1532_cov_20.650172_g46225_i2.mrna1+NODE_190852_length_826_cov_7.329773_g93894_i0.mrna1	0.143332	6.3867	0.42848	0.51563	0.575835		35.2275	-0.0468224	0.186953	-0.250451	0.802239	0.8403		notDEG	neither
ENSBTAG00000069070	0.136919	7.7986	0.422466	0.518579	0.578805		97.13	-0.0440804	0.205637	-0.21436	0.830267	0.85849		notDEG	neither
ENSBTAG00000051176	-0.268705	7.75659	0.416615	0.521478	0.581716		91.3695	-0.348897	0.388279	-0.898573	0.36888	0.443989		notDEG	neither
ENSBTAG00000065345	-0.214613	6.20479	0.41306	0.523254	0.583371		30.9358	-0.45811	0.309343	-1.48091	0.138631	0.197704		notDEG	neither
ENSBTAG00000062097	-0.217609	11.4176	0.404201	0.527725	0.588028		1227.91	-0.22023	0.342633	-0.642757	0.520382	0.589078		notDEG	neither
ENSBTAG00000065840	-0.497217	4.12038	0.399881	0.52993	0.590156		4.74658	0.356456	0.744025	0.479092	0.631873	0.691014		notDEG	neither
LOC112448102	-0.491968	6.80146	0.397908	0.530944	0.590956		45.6722	-0.57832	0.757122	-0.763841	0.444962	0.520817		notDEG	neither
LOC132344853	0.204793	8.97574	0.393822	0.533052	0.592973		215.098	0.140735	0.301476	0.466821	0.640628	0.699058		notDEG	neither
ENSBTAG00000062207	-0.134088	7.08306	0.391606	0.534202	0.593921		57.9972	-0.313212	0.189379	-1.65389	0.098149	0.150616		notDEG	neither
ENSBTAG00000054156	-0.521064	4.53768	0.391003	0.534516	0.59394		9.321	-0.908515	0.863332	-1.05234	0.292646	0.36567		notDEG	neither
ENSBTAG00000063696	0.270631	8.82319	0.387663	0.53626	0.594886		184.079	0.184026	0.380381	0.483795	0.628531	0.687736		notDEG	neither
ENSBTAG00000048049	0.501221	9.06309	0.388004	0.536103	0.594886		257.894	0.18473	0.773115	0.238943	0.81115	0.846749		notDEG	neither
ENSBTAG00000065829	0.225689	7.83097	0.388118	0.536022	0.594886		97.2455	0.0438535	0.337688	0.129864	0.896674	0.914992		notDEG	neither
ENSBTAG00000058034	-0.126324	9.8849	0.385667	0.537307	0.595387		429.035	-0.31179	0.223121	-1.3974	0.162293	0.225651		notDEG	neither
ENSBTAG00000055226	-0.226681	7.35719	0.386103	0.537078	0.595387		74.9838	-0.499392	0.362437	-1.37787	0.168243	0.232761		notDEG	neither
ENSBTAG00000056713	-0.217993	10.9264	0.382469	0.538993	0.596924		835.278	-0.246729	0.33065	-0.746194	0.45555	0.530413		notDEG	neither
LOC104974661	0.484949	4.22897	0.381429	0.539543	0.597202		7.00595	0.203116	0.740749	0.274203	0.783928	0.825666		notDEG	neither
NODE_153428_length_1248_cov_29.383433_g64655_i0.mrna1	-0.316971	4.21492	0.379271	0.540689	0.597808		6.55689	-0.452439	0.471327	-0.959926	0.337093	0.411933		notDEG	neither
ENSBTAG00000056312	-0.181596	10.9265	0.379718	0.540451	0.597808		833.85	-0.249736	0.273117	-0.914391	0.360511	0.435491		notDEG	neither
ENSBTAG00000060380	0.223039	7.03199	0.378243	0.541236	0.598082		57.5596	0.0750827	0.356457	0.210636	0.833171	0.860298		notDEG	neither
NODE_79607_length_2877_cov_19.181071_g24555_i1.mrna1	-0.535	3.056	0.377386	0.541693	0.598256		1.99845	-0.884812	1.22188	-0.724139	0.46898	0.542887		notDEG	neither
ENSBTAG00000003408	0.348029	8.469	0.374785	0.543084	0.599462		153.211	0.394532	0.516153	0.764371	0.444646	0.520752		notDEG	neither
NODE_74937_length_3040_cov_16.737091_g24555_i0.mrna1	-0.551993	3.17569	0.371782	0.544698	0.600912		1.83664	-0.0243213	1.32419	-0.0183669	0.985346	0.988314		notDEG	neither
ENSBTAG00000060345	-0.14184	9.14985	0.367805	0.54685	0.602953		254.218	-0.27989	0.242784	-1.15284	0.248977	0.320526		notDEG	neither
LOC101902037	0.199983	8.33569	0.364065	0.548889	0.604867		136.913	0.122704	0.297441	0.412531	0.67995	0.736912		notDEG	neither
NODE_244292_length_484_cov_11.756757_g144789_i0.mrna1	-0.306821	7.52596	0.360138	0.551045	0.606908		77.6265	-0.338171	0.469241	-0.720676	0.471109	0.54472		notDEG	neither
NODE_88098_length_2606_cov_8.948201_g29620_i0.mrna1+NODE_217168_length_631_cov_45.732852_g118140_i0.mrna1	0.221527	7.77004	0.356453	0.553082	0.608817		91.0686	0.156224	0.321421	0.486043	0.626937	0.686743		notDEG	neither
ENSBTAG00000065989	-0.487453	9.26008	0.351155	0.556056	0.611754		268.812	-0.452982	0.764936	-0.592182	0.553728	0.620499		notDEG	neither
ENSBTAG00000049127	-0.141933	9.80389	0.349852	0.556768	0.611989		404.282	-0.423308	0.250634	-1.68894	0.0912301	0.142963		notDEG	neither
ENSBTAG00000058876	0.138932	8.9391	0.349105	0.557188	0.611989		208.595	0.0694434	0.202072	0.343656	0.731105	0.780234		notDEG	neither
NODE_118567_length_1844_cov_9.278438_g43762_i0.mrna1+NODE_199649_length_754_cov_9.971935_g43762_i1.mrna1	0.128661	9.83941	0.349424	0.557008	0.611989		401.105	-0.0320464	0.149762	-0.213982	0.830561	0.85849		notDEG	neither
LOC104970180	0.21508	6.34438	0.347288	0.558213	0.612777		35.0216	-0.0382078	0.33846	-0.112887	0.91012	0.925876		notDEG	neither
ENSBTAG00000038770	-0.178788	7.65209	0.346203	0.558826	0.613114		87.8175	-0.286081	0.297912	-0.960287	0.336911	0.411933		notDEG	neither
ENSBTAG00000061473	-0.15739	10.1565	0.341421	0.561545	0.61441		493.111	-0.265229	0.252395	-1.05085	0.293328	0.366262		notDEG	neither
ENSBTAG00000069205	-0.460097	3.65089	0.341596	0.561445	0.61441		2.24507	-0.745987	0.711804	-1.04802	0.294628	0.367228		notDEG	neither
LOC132344823	-0.158291	7.2245	0.343199	0.560531	0.61441		63.8298	-0.244844	0.241948	-1.01197	0.311554	0.385201		notDEG	neither
NODE_101711_length_2231_cov_10.445682_g35409_i0.mrna1+NODE_41672_length_4641_cov_22.210342_g13563_i0.mrna1+NODE_102742_length_2206_cov_29.794270_g35903_i0.mrna1+NODE_202470_length_732_cov_75.687023_g104247_i0.mrna1	0.172857	8.19099	0.341972	0.561231	0.61441		122.96	0.138337	0.263228	0.52554	0.599208	0.662177		notDEG	neither
ENSBTAG00000012150	0.4585	5.23917	0.341498	0.561501	0.61441		15.9908	0.0330394	0.75328	0.0438606	0.965015	0.970358		notDEG	neither
ENSBTAG00000056408	-0.515475	5.18234	0.340083	0.56231	0.614912		7.72267	-0.810566	0.826157	-0.981129	0.326529	0.400987		notDEG	neither
ENSBTAG00000066851	-0.411085	10.6717	0.332126	0.566923	0.619617		716.602	-0.340241	0.645304	-0.527256	0.598016	0.661226		notDEG	neither
ENSBTAG00000064534	0.24001	8.15083	0.328222	0.569185	0.621749		125.209	0.161532	0.394625	0.40933	0.682298	0.737679		notDEG	neither
ENSBTAG00000052446	0.21196	8.4525	0.32728	0.569738	0.622013		149.028	0.160063	0.32606	0.4909	0.623497	0.68459		notDEG	neither
ENSBTAG00000056291	-0.492342	2.81034	0.325919	0.570539	0.62234		0.344833	0.719142	1.10166	0.652782	0.513897	0.584254		notDEG	neither
ENSBTAG00000031913	-0.261481	7.73887	0.325713	0.57066	0.62234		88.7889	-0.250368	0.423122	-0.591717	0.55404	0.6205		notDEG	neither
ENSBTAG00000066713	-0.388636	5.58914	0.322647	0.572474	0.623638		19.1319	-0.637155	0.625712	-1.01829	0.308541	0.382185		notDEG	neither
ENSBTAG00000033759	0.427661	3.543	0.322895	0.572327	0.623638		2.69701	-0.482203	0.664397	-0.725776	0.467976	0.54216		notDEG	neither
ENSBTAG00000006043	0.363881	5.93485	0.319455	0.574374	0.625366		26.2849	0.107179	0.584776	0.183282	0.854577	0.87922		notDEG	neither
ENSBTAG00000058801	0.255193	7.52785	0.317104	0.575781	0.626558		74.6879	0.176413	0.385962	0.457074	0.647618	0.705914		notDEG	neither
ENSBTAG00000062474	-0.565848	9.12125	0.309624	0.580324	0.631158		252.728	-0.569162	1.12847	-0.504366	0.614004	0.675444		notDEG	neither
ENSBTAG00000067735	0.361484	6.29345	0.308825	0.580793	0.631324		34.2467	0.206748	0.603857	0.342378	0.732066	0.780234		notDEG	neither
NODE_99149_length_2297_cov_11.062162_g24571_i1.mrna1+NODE_110242_length_2029_cov_18.090676_g39502_i0.mrna1	-0.463818	4.30563	0.298305	0.58729	0.63804		5.25877	-1.84919	0.800258	-2.31074	0.0208473	0.0439376		notDEG	neither
LOC132345481	0.0991522	8.98237	0.297622	0.587717	0.638157		216.811	0.00370786	0.149691	0.0247702	0.980238	0.984674		notDEG	neither
ENSBTAG00000066627	-0.151095	7.95119	0.292837	0.590726	0.641076		109.977	-0.366911	0.279804	-1.31132	0.189751	0.255646		notDEG	neither
ENSBTAG00000005972	-0.19643	6.40467	0.291961	0.591281	0.641329		35.5989	-0.373904	0.327107	-1.14306	0.253012	0.324883		notDEG	neither
ENSBTAG00000068939	0.183085	7.5835	0.285138	0.595636	0.645703		81.8324	0.0797346	0.305012	0.261415	0.793773	0.833399		notDEG	neither
ENSBTAG00000064366	0.308685	5.412	0.28282	0.597131	0.646973		17.0291	0.0814416	0.48957	0.166353	0.867879	0.89107		notDEG	neither
LOC112446374	-0.503579	5.09515	0.280303	0.598763	0.648389		9.43317	-2.40819	0.949324	-2.53674	0.011189	0.0267733		notDEG	neither
ENSBTAG00000068924	0.15192	8.84374	0.277694	0.600465	0.649881		203.941	0.0830345	0.284191	0.292178	0.77015	0.81459		notDEG	neither
LOC132346194	-0.332019	5.13385	0.27672	0.601103	0.650077		14.2587	-0.581802	0.571315	-1.01835	0.308509	0.382185		notDEG	neither
ENSBTAG00000063710	0.20703	7.00976	0.276424	0.601297	0.650077		53.7328	0.0462471	0.332872	0.138933	0.889503	0.910931		notDEG	neither
NODE_131756_length_1592_cov_13.508251_g51021_i0.mrna1	-0.430734	4.41892	0.272137	0.604124	0.652038		5.55946	0.946052	0.756355	1.25081	0.211005	0.279383		notDEG	neither
LOC101905499	-0.162209	8.42186	0.271443	0.604584	0.652038		148.647	-0.160499	0.300117	-0.534786	0.592798	0.657275		notDEG	neither
ENSBTAG00000052041	0.217099	10.6743	0.271206	0.604742	0.652038		690.634	0.196021	0.378656	0.517676	0.604684	0.666387		notDEG	neither
ENSBTAG00000056458	0.503069	2.98356	0.271946	0.604251	0.652038		0.401813	-0.749808	1.61888	-0.463166	0.643246	0.701531		notDEG	neither
ENSBTAG00000068098	0.3953	4.32904	0.272813	0.603676	0.652038		7.26468	0.0359045	0.692702	0.0518326	0.958662	0.965427		notDEG	neither
ENSBTAG00000067794	-0.138383	6.15147	0.269364	0.605968	0.652929		30.011	-0.28505	0.23838	-1.19578	0.231783	0.302681		notDEG	neither
ENSBTAG00000002069	0.247378	12.3892	0.268984	0.606222	0.652929		2410.64	0.219565	0.4485	0.489553	0.62445	0.68477		notDEG	neither
NODE_79877_length_2868_cov_13.618416_g2049_i10.mrna1+NODE_95053_length_2406_cov_18.167454_g2049_i11.mrna1	-0.332383	4.3655	0.263668	0.609793	0.656423		7.93974	-0.737106	0.598201	-1.2322	0.217873	0.286954		notDEG	neither
ENSBTAG00000067762	0.38922	4.8143	0.244432	0.623113	0.670399		11.2938	0.0145918	0.746588	0.0195446	0.984407	0.987868		notDEG	neither
ENSBTAG00000067773	0.439368	5.04867	0.241854	0.624947	0.672011		14.0007	0.000197586	0.919705	0.000214837	0.999829	0.999829		notDEG	neither
ENSBTAG00000052071	-0.382204	12.4671	0.240716	0.625776	0.672541		2487.53	-0.431893	0.689941	-0.625985	0.531325	0.597741		notDEG	neither
ENSBTAG00000006819	0.105946	11.1415	0.236141	0.629056	0.675702		999.564	-0.0584191	0.217732	-0.268308	0.788462	0.829577		notDEG	neither
ENSBTAG00000056627	-0.234226	7.77482	0.230655	0.633059	0.679638		72.977	0.813741	0.38055	2.13833	0.0324903	0.0615314		notDEG	neither
ENSBTAG00000045912	-0.13665	9.26978	0.228177	0.634887	0.681234		281.456	-0.455915	0.296014	-1.54018	0.123516	0.18106		notDEG	neither
ENSBTAG00000065767	-0.159456	10.5096	0.223302	0.638519	0.684397		630.349	-0.262388	0.304357	-0.862106	0.388629	0.463167		notDEG	neither
NODE_53078_length_3978_cov_16.712125_g17165_i0.mrna1+NODE_89227_length_2571_cov_16.521652_g17165_i2.mrna1	-0.404298	3.88029	0.22367	0.638244	0.684397		5.35306	-0.676347	0.941839	-0.718114	0.472687	0.544968		notDEG	neither
ENSBTAG00000047637	0.0740582	9.04346	0.220822	0.640385	0.686029		232.817	-0.0535718	0.154221	-0.34737	0.728314	0.778166		notDEG	neither
ENSBTAG00000050638	-0.341813	4.46205	0.220214	0.640845	0.686154		8.84521	-0.813693	0.690057	-1.17917	0.238331	0.309815		notDEG	neither
ENSBTAG00000051671	-0.319051	4.70634	0.219238	0.641584	0.686578		10.839	-0.555718	0.642598	-0.864799	0.387149	0.462081		notDEG	neither
ENSBTAG00000068199	0.139179	8.70076	0.216607	0.643587	0.688352		176.381	0.0547639	0.261675	0.209282	0.834228	0.860944		notDEG	neither
ENSBTAG00000069177	-0.237848	7.85098	0.202439	0.654635	0.699795		96.4522	-0.308249	0.481164	-0.640631	0.521763	0.590307		notDEG	neither
LOC112444339	0.102203	8.04572	0.198656	0.657664	0.702656		115.494	-0.0829612	0.223787	-0.370715	0.71085	0.764412		notDEG	neither
NODE_88563_length_2592_cov_10.664414_g16165_i1.mrna1+NODE_49936_length_4146_cov_9.708036_g16165_i0.mrna1	-0.340376	2.56094	0.19749	0.658604	0.703285		0.88157	-0.728323	1.21445	-0.599713	0.548697	0.615551		notDEG	neither
ENSBTAG00000069653	0.266169	5.73124	0.19618	0.659665	0.704042		22.3633	-0.128092	0.540383	-0.23704	0.812626	0.846779		notDEG	neither
ENSBTAG00000057425	0.236433	6.12094	0.195233	0.660435	0.704487		31.4154	0.0385129	0.50782	0.0758397	0.939547	0.950201		notDEG	neither
NODE_221142_length_608_cov_20.751412_g122007_i0.mrna1	0.303	8.81573	0.19326	0.662058	0.705843		186.847	0.201615	0.610611	0.330186	0.741259	0.789044		notDEG	neither
ENSBTAG00000038755	0.0709098	11.4002	0.191736	0.663295	0.706784		1182.14	-0.0348108	0.147658	-0.235753	0.813624	0.846779		notDEG	neither
ENSBTAG00000005448	0.188437	6.51738	0.187911	0.66646	0.709778		37.5601	0.107087	0.38373	0.279068	0.780193	0.822934		notDEG	neither
NODE_90482_length_2533_cov_20.419381_g13745_i5.mrna1+NODE_177705_length_954_cov_9.072976_g82860_i0.mrna1+NODE_191893_length_817_cov_8.590541_g7981_i4.mrna1	-0.411503	3.86569	0.186337	0.667773	0.710798		1.51009	-0.449634	1.09398	-0.411006	0.681068	0.737147		notDEG	neither
ENSBTAG00000069011	-0.208382	7.27594	0.178249	0.674629	0.717713		66.3244	-0.409722	0.453003	-0.904459	0.365752	0.44049		notDEG	neither
ENSBTAG00000068218	-0.1477	7.94342	0.169439	0.682308	0.725497		117.943	-0.470839	0.38362	-1.22736	0.219688	0.288965		notDEG	neither
ENSBTAG00000068174	0.361943	3.64288	0.160911	0.689968	0.733252		1.82774	-0.169861	0.938974	-0.1809	0.856446	0.880689		notDEG	neither
ENSBTAG00000047206	0.0750921	12.1225	0.159694	0.691081	0.734044		2006.06	-0.145111	0.202064	-0.718142	0.47267	0.544968		notDEG	neither
ENSBTAG00000058072	-0.0629647	10.4179	0.158978	0.691738	0.734351		590.473	-0.168203	0.124361	-1.35253	0.176206	0.241136		notDEG	neither
NODE_137285_length_1497_cov_12.935915_g8828_i7.mrna1+NODE_174133_length_992_cov_8.904918_g8828_i8.mrna1+NODE_266949_length_361_cov_5.806338_g167421_i0.mrna1	-0.297346	3.04294	0.156214	0.694289	0.736668		2.05522	-0.832017	0.81594	-1.0197	0.307869	0.381826		notDEG	neither
ENSBTAG00000033377	-0.137368	7.33005	0.151196	0.698988	0.741261		73.6171	-0.125773	0.367489	-0.34225	0.732163	0.780234		notDEG	neither
LOC132342164	-0.334578	4.02293	0.147597	0.702414	0.744499		5.312	-0.303335	0.920785	-0.329431	0.74183	0.789231		notDEG	neither
ENSBTAG00000052796	0.299524	4.70744	0.146711	0.703265	0.745006		10.1135	0.0340357	0.731492	0.0465292	0.962888	0.969195		notDEG	neither
ENSBTAG00000066517	-0.158518	7.43108	0.136729	0.713062	0.754984		75.0533	-0.211148	0.399262	-0.528846	0.596913	0.660601		notDEG	neither
NODE_23980_length_6211_cov_19.101076_g8254_i0.mrna1	0.274907	5.60069	0.135748	0.714046	0.755626		20.795	0.0102266	0.702721	0.0145529	0.988389	0.989875		notDEG	neither
NODE_250946_length_449_cov_5.182796_g151420_i0.mrna1	0.279258	4.10665	0.13124	0.718622	0.760067		6.30386	0.210377	0.752971	0.279395	0.779941	0.822934		notDEG	neither
ENSBTAG00000047605	-0.238004	8.01111	0.130505	0.719384	0.76047		110.131	-0.331384	0.616601	-0.537436	0.590967	0.655609		notDEG	neither
ENSBTAG00000064117	-0.340494	3.09118	0.126318	0.723723	0.764512		0.703849	-1.5426	1.81251	-0.851086	0.394722	0.469158		notDEG	neither
ENSBTAG00000056280	0.205541	5.64198	0.12608	0.723973	0.764512		20.6917	-0.11194	0.511495	-0.218848	0.826769	0.857911		notDEG	neither
ENSBTAG00000047181	-0.278393	5.82354	0.123846	0.726327	0.766593		16.0423	1.39179	0.675207	2.06128	0.0392759	0.0719939		notDEG	neither
NODE_213158_length_657_cov_11.596552_g114259_i0.mrna1	0.100005	5.53089	0.12255	0.727704	0.767641		18.6211	-0.0439733	0.199824	-0.22006	0.825825	0.857587		notDEG	neither
ENSBTAG00000056649	0.116925	5.66447	0.121975	0.728317	0.767882		19.8893	0.0448787	0.277375	0.161798	0.871465	0.894292		notDEG	neither
ENSBTAG00000058939	0.303041	8.71658	0.119149	0.731367	0.770138		176.468	0.282975	0.80569	0.35122	0.725423	0.775493		notDEG	neither
ENSBTAG00000064808	0.102171	7.15702	0.118913	0.731612	0.770138		61.6734	-0.0911605	0.28473	-0.320165	0.748843	0.794999		notDEG	neither
ENSBTAG00000066581	0.303204	7.62695	0.119146	0.731371	0.770138		84.5702	0.207612	0.918318	0.226078	0.821141	0.853167		notDEG	neither
ENSBTAG00000062921	0.232994	5.09191	0.114236	0.736737	0.775125		13.9502	-0.257224	0.624008	-0.412213	0.680183	0.736912		notDEG	neither
ENSBTAG00000037981	-0.106843	8.80575	0.112453	0.738722	0.776804		193.729	-0.255548	0.284886	-0.89702	0.369708	0.444183		notDEG	neither
ENSBTAG00000058582	-0.311623	3.56999	0.111665	0.739605	0.777324		2.38146	1.31398	1.15016	1.14243	0.253275	0.325012		notDEG	neither
NODE_83685_length_2740_cov_18.984604_g13745_i3.mrna1+NODE_42269_length_4601_cov_16.955349_g13745_i0.mrna1	-0.281293	4.09327	0.109886	0.741611	0.779023		3.38182	0.412634	0.799827	0.515903	0.605922	0.667383		notDEG	neither
ENSBTAG00000053238	-0.174455	9.34338	0.107762	0.74403	0.781153		310.375	-0.596012	0.513174	-1.16142	0.24547	0.317238		notDEG	neither
ENSBTAG00000061570	-0.191603	9.89732	0.107258	0.744617	0.781359		447.679	-0.13069	0.553082	-0.236294	0.813204	0.846779		notDEG	neither
ENSBTAG00000064649	-0.336838	3.68714	0.106614	0.745347	0.781715		2.08431	-3.38104	1.55249	-2.17781	0.02942	0.0573474		notDEG	neither
ENSBTAG00000063730	-0.0718483	8.65444	0.104223	0.748118	0.78421		173.08	-0.165324	0.196995	-0.839232	0.401339	0.47589		notDEG	neither
ENSBTAG00000069300	0.0732101	9.43622	0.0960154	0.757907	0.794055		301.917	-0.0687145	0.22357	-0.307351	0.758576	0.804051		notDEG	neither
LOC100848766	-0.0997967	7.4584	0.0942372	0.760088	0.795922		79.1267	-0.237154	0.333418	-0.711281	0.47691	0.54857		notDEG	neither
ENSBTAG00000064004	-0.0914157	12.1576	0.0893376	0.766216	0.801919		2034.35	-0.141227	0.287324	-0.491525	0.623055	0.68459		notDEG	neither
ENSBTAG00000015557	-0.140067	5.59265	0.0856177	0.770992	0.806074		19.998	-0.351384	0.420994	-0.834653	0.403913	0.478092		notDEG	neither
ENSBTAG00000057493	0.182803	4.34599	0.0856372	0.770967	0.806074		7.48331	-0.114732	0.525116	-0.218489	0.827048	0.857911		notDEG	neither
ENSBTAG00000038112	0.100717	8.19606	0.0831073	0.77428	0.809088		131.129	-0.0852874	0.34679	-0.245934	0.805733	0.842856		notDEG	neither
ENSBTAG00000064264	-0.0961207	9.28521	0.0825503	0.775016	0.809434		267.688	-0.152181	0.313883	-0.484832	0.627795	0.687307		notDEG	neither
ENSBTAG00000063971	-0.0595987	6.8474	0.0806199	0.77759	0.811389		49.1759	-0.228694	0.175863	-1.30041	0.193462	0.259944		notDEG	neither
ENSBTAG00000069031	-0.0712787	9.69729	0.0805385	0.7777	0.811389		358.286	-0.147851	0.233346	-0.633611	0.526335	0.594134		notDEG	neither
ENSBTAG00000065414	-0.243384	4.64234	0.0797867	0.778712	0.812021		7.27832	0.758541	0.831668	0.912072	0.361731	0.436436		notDEG	neither
ENSBTAG00000069271	-0.0563055	8.52052	0.0744487	0.786051	0.819247		164.074	-0.295668	0.214635	-1.37754	0.168347	0.232761		notDEG	neither
ENSBTAG00000068170	-0.154776	5.40521	0.0741079	0.786528	0.819318		16.0023	-0.254347	0.472273	-0.538558	0.590192	0.655113		notDEG	neither
NODE_68159_length_3291_cov_16.289670_g3430_i2.mrna1	0.133151	7.41172	0.0717553	0.789861	0.822361		61.1608	0.908546	0.392279	2.31607	0.0205546	0.0434124		notDEG	neither
ENSBTAG00000059554	0.196823	2.59877	0.0704845	0.791686	0.823831		0.896229	0.0462879	0.87985	0.0526088	0.958044	0.965291		notDEG	neither
ENSBTAG00000039028	0.213412	8.00941	0.065899	0.798428	0.830415		78.474	-0.66086	0.729571	-0.90582	0.365031	0.439887		notDEG	neither
ENSBTAG00000069672	-0.106776	7.87373	0.0651355	0.799566	0.830909		97.4417	-0.184405	0.376131	-0.49027	0.623943	0.68459		notDEG	neither
ENSBTAG00000056974	0.0761445	6.7291	0.0650236	0.799734	0.830909		44.2595	0.0545304	0.267059	0.204188	0.838206	0.864603		notDEG	neither
ENSBTAG00000055459	-0.127571	4.75729	0.0617758	0.804693	0.835627		10.4235	-0.278547	0.442927	-0.628879	0.529429	0.595943		notDEG	neither
ENSBTAG00000057314	0.0997214	4.72403	0.0571537	0.811995	0.842772		9.6575	-0.00691244	0.327543	-0.0211039	0.983163	0.987115		notDEG	neither
ENSBTAG00000053782	-0.112689	6.08329	0.053865	0.817383	0.847924		28.8654	-0.29134	0.456277	-0.638515	0.523139	0.591194		notDEG	neither
LOC101906632	-0.0312988	9.3367	0.0515174	0.821336	0.851141		281.326	-0.123869	0.110631	-1.11966	0.262857	0.334728		notDEG	neither
NODE_207619_length_695_cov_4.349515_g108997_i0.mrna1	0.122576	6.14873	0.0516607	0.821092	0.851141		31.6618	-0.27871	0.517092	-0.538995	0.589891	0.655113		notDEG	neither
ENSBTAG00000063524	-0.0632606	6.95694	0.0511338	0.821991	0.851379		52.1464	-0.213046	0.250256	-0.85131	0.394597	0.469158		notDEG	neither
ENSBTAG00000065380	0.124574	7.53246	0.0502814	0.823456	0.852454		74.9828	0.0269719	0.491491	0.0548778	0.956236	0.964845		notDEG	neither
ENSBTAG00000060597	-0.0506174	7.39637	0.0483985	0.826738	0.855408		74.7861	-0.336023	0.236524	-1.42067	0.155413	0.218058		notDEG	neither
ENSBTAG00000056843	-0.125193	7.13155	0.0471717	0.828913	0.857215		56.995	-0.187688	0.521226	-0.360089	0.71878	0.770039		notDEG	neither
ENSBTAG00000040442	0.0631863	7.79062	0.046653	0.829841	0.857731		94.9904	-0.0771063	0.248346	-0.310479	0.756197	0.801954		notDEG	neither
LOC132343878	-0.16351	3.74044	0.0396333	0.842978	0.87086		2.70502	-1.47195	0.715588	-2.05698	0.0396878	0.0726156		notDEG	neither
ENSBTAG00000067599	-0.112976	8.80633	0.0367458	0.848735	0.876354		192.561	-0.118068	0.542954	-0.217454	0.827854	0.857911		notDEG	neither
LOC101902172	0.0330531	9.4009	0.0362925	0.849657	0.876853		308.969	-0.13837	0.205694	-0.672696	0.501141	0.571833		notDEG	neither
LOC616695	0.193939	9.03585	0.0346163	0.853134	0.879987		229.878	0.0846749	1.17707	0.0719371	0.942652	0.952665		notDEG	neither
NODE_170704_length_1029_cov_18.851891_g20163_i1.mrna1+NODE_62242_length_3542_cov_16.621068_g20163_i0.mrna1	-0.0973514	4.58482	0.0335381	0.855407	0.881123		5.45496	-0.531243	0.351287	-1.51228	0.130464	0.188616		notDEG	neither
ENSBTAG00000065519	0.123931	2.31693	0.0337176	0.855025	0.881123		0.261143	-1.47075	2.50615	-0.586855	0.557301	0.623105		notDEG	neither
LOC132343352	0.0517861	7.84848	0.0334675	0.855558	0.881123		97.5325	-0.0742077	0.255701	-0.290213	0.771653	0.815748		notDEG	neither
ENSBTAG00000069280	-0.0976379	9.14898	0.0320322	0.858655	0.883858		261.504	-0.00812356	0.519178	-0.015647	0.987516	0.989497		notDEG	neither
ENSBTAG00000056226	0.117362	4.68119	0.0312659	0.860338	0.885134		6.84018	-0.987182	0.513342	-1.92305	0.0544738	0.0941511		notDEG	neither
ENSBTAG00000055586	-0.0740297	8.6166	0.0301976	0.86272	0.887128		138.855	-0.639537	0.334345	-1.9128	0.0557731	0.0949156		notDEG	neither
ENSBTAG00000059251	-0.135678	4.96104	0.0296614	0.863931	0.887917		13.2853	-0.51323	0.776986	-0.66054	0.508907	0.579371		notDEG	neither
ENSBTAG00000059088	-0.0426772	7.0027	0.0275365	0.868849	0.892054		55.5427	-0.240458	0.246795	-0.97432	0.329898	0.404875		notDEG	neither
NODE_30183_length_5555_cov_16.944323_g8238_i3.mrna1+NODE_42026_length_4616_cov_18.278255_g8238_i5.mrna1	-0.138926	4.31047	0.0277254	0.868404	0.892054		7.87781	-0.713852	0.851987	-0.837867	0.402105	0.476516		notDEG	neither
ENSBTAG00000069212	0.0611382	7.17886	0.0271983	0.869649	0.892417		63.744	0.0494801	0.365529	0.135366	0.892323	0.912631		notDEG	neither
ENSBTAG00000056691	-0.023396	8.78364	0.0268142	0.870564	0.892898		192.381	-0.202338	0.121003	-1.67217	0.0944907	0.146692		notDEG	neither
ENSBTAG00000058078	-0.131822	3.74404	0.0236749	0.878312	0.900383		4.48296	-0.488264	0.942095	-0.518275	0.604266	0.666294		notDEG	neither
LOC132342822	-0.0332915	10.4988	0.0231231	0.879728	0.901372		648.478	-0.246391	0.227763	-1.08178	0.279348	0.351916		notDEG	neither
ENSBTAG00000059043	-0.145023	3.57368	0.0224644	0.88144	0.902296		1.49276	-0.678327	1.30055	-0.52157	0.60197	0.664495		notDEG	neither
LOC112442656	0.0363775	8.25397	0.0224288	0.881533	0.902296		131.027	-0.05466	0.221216	-0.247089	0.804839	0.842362		notDEG	neither
NODE_162154_length_1132_cov_5.556398_g70860_i0.mrna1+NODE_186197_length_868_cov_16.876106_g89912_i0.mrna1	0.0544139	7.45831	0.0211847	0.884842	0.905219		74.2151	-0.0188438	0.347801	-0.0541797	0.956792	0.964845		notDEG	neither
ENSBTAG00000037858	-0.123177	4.8458	0.0189373	0.89108	0.911135		11.3208	-0.157841	0.988701	-0.159645	0.873161	0.895572		notDEG	neither
ENSBTAG00000053789	-0.0419422	9.37949	0.0179881	0.893827	0.913477		298.196	-0.114902	0.314316	-0.365563	0.714691	0.766481		notDEG	neither
ENSBTAG00000063209	0.0516762	6.51391	0.0165272	0.898205	0.917482		39.7565	-0.226966	0.368346	-0.616176	0.537778	0.60432		notDEG	neither
ENSBTAG00000068296	-0.0947459	3.73128	0.0154722	0.90149	0.920367		4.59323	-0.546822	0.760077	-0.719429	0.471876	0.544968		notDEG	neither
NODE_134417_length_1546_cov_9.974813_g52581_i0.mrna1+NODE_122247_length_1771_cov_12.038371_g45675_i0.mrna1+NODE_162252_length_1130_cov_49.618234_g70939_i0.mrna1	0.0627994	7.76657	0.0146712	0.90406	0.92252		97.8828	-0.34271	0.491345	-0.697493	0.485494	0.557481		notDEG	neither
ENSBTAG00000061127	0.115054	2.97466	0.0144863	0.904664	0.922665		0.152557	0.927516	1.60749	0.576995	0.563943	0.629122		notDEG	neither
ENSBTAG00000054305	0.0296568	7.91138	0.0134312	0.908185	0.925784		104.875	-0.120305	0.247034	-0.486998	0.62626	0.686378		notDEG	neither
ENSBTAG00000066451	-0.0458108	6.04741	0.0129062	0.909989	0.92715		26.989	-0.138445	0.33749	-0.410221	0.681644	0.737371		notDEG	neither
ENSBTAG00000056547	-0.0272579	7.49709	0.0124371	0.911634	0.927407		79.2684	-0.194124	0.243817	-0.796186	0.425924	0.500586		notDEG	neither
ENSBTAG00000058768	0.0551126	6.31727	0.0124465	0.9116	0.927407		32.417	-0.169699	0.444189	-0.382043	0.70243	0.756987		notDEG	neither
ENSBTAG00000004925	-0.0306983	8.28209	0.0125754	0.911145	0.927407		136.69	-0.0886391	0.269755	-0.328591	0.742465	0.789486		notDEG	neither
ENSBTAG00000046372	-0.0537067	8.38074	0.00957244	0.922438	0.937921		142.048	-0.0679332	0.502837	-0.1351	0.892533	0.912631		notDEG	neither
LOC107131785	0.0597996	5.18183	0.00896147	0.924946	0.939993		15.1171	-0.293554	0.573091	-0.512229	0.608491	0.669843		notDEG	neither
ENSBTAG00000063069	-0.0271338	8.50938	0.0087332	0.925905	0.94049		159.592	-0.0354142	0.283641	-0.124856	0.900638	0.917854		notDEG	neither
ENSBTAG00000048086	0.06038	7.93554	0.00814236	0.92845	0.942596		105.861	-0.00550137	0.624752	-0.00880568	0.992974	0.993969		notDEG	neither
ENSBTAG00000054222	0.0295517	9.05277	0.0069901	0.933691	0.947436		238.712	-0.176953	0.351092	-0.504009	0.614255	0.675444		notDEG	neither
ENSBTAG00000059177	0.0653398	2.74471	0.00566608	0.940287	0.953645		0.913928	-1.31375	2.0346	-0.645701	0.518473	0.587917		notDEG	neither
ENSBTAG00000066617	-0.0198652	8.49045	0.00535691	0.941936	0.954833		152.503	-0.0731293	0.243315	-0.300554	0.763755	0.808253		notDEG	neither
LOC523431	-0.0256444	6.19604	0.0041408	0.94894	0.960958		32.2882	-0.280554	0.383918	-0.730765	0.464923	0.53944		notDEG	neither
LOC112442546	0.0368018	5.32631	0.00418923	0.948643	0.960958		16.9328	-0.226144	0.522634	-0.432701	0.665232	0.722355		notDEG	neither
ENSBTAG00000058615	-0.00935709	10.8161	0.00311229	0.955725	0.967339		791.536	-0.118415	0.159103	-0.744265	0.456716	0.531152		notDEG	neither
ENSBTAG00000037938	-0.0126964	9.42391	0.00292688	0.957063	0.968203		302.348	-0.0575345	0.229973	-0.25018	0.802448	0.8403		notDEG	neither
LOC101903564	0.0239526	7.19248	0.00254123	0.959989	0.970672		61.7137	-0.0922643	0.429126	-0.215005	0.829763	0.85849		notDEG	neither
ENSBTAG00000057805	-0.0351033	3.96321	0.00208108	0.963789	0.97353		5.42179	-0.427665	0.744976	-0.574066	0.565923	0.630627		notDEG	neither
ENSBTAG00000064440	0.0089439	7.1838	0.00210775	0.963558	0.97353		61.7994	-0.0827825	0.15899	-0.520677	0.602592	0.664814		notDEG	neither
ENSBTAG00000048958	0.0083983	10.174	0.00184585	0.965896	0.975165		503.435	-0.0796038	0.182274	-0.436726	0.66231	0.719573		notDEG	neither
ENSBTAG00000061512	-0.0426034	3.89937	0.0015931	0.968315	0.977114		2.35926	-2.83663	1.45321	-1.95198	0.0509407	0.0896736		notDEG	neither
ENSBTAG00000012330	-0.00802685	10.7601	0.00117873	0.972744	0.981087		749.76	-0.0805385	0.215625	-0.373512	0.708767	0.762994		notDEG	neither
LOC132343454	-0.0055534	9.26647	0.000924495	0.97586	0.981754		268.203	-0.131694	0.135588	-0.971285	0.331406	0.406227		notDEG	neither
ENSBTAG00000069521	-0.0315085	3.53923	0.00100285	0.974859	0.981754		2.92622	-1.16322	1.52509	-0.762721	0.44563	0.520988		notDEG	neither
LOC104975849	-0.0235255	4.69194	0.000948872	0.975544	0.981754		10.8106	-0.511369	0.740761	-0.690329	0.489987	0.56135		notDEG	neither
ENSBTAG00000064993	-0.00686581	8.40787	0.00101404	0.974719	0.981754		146.026	-0.120242	0.187012	-0.642962	0.520249	0.589078		notDEG	neither
ENSBTAG00000048228	-0.00987796	9.93191	0.000971471	0.975255	0.981754		421.041	-0.0241242	0.279317	-0.0863688	0.931173	0.94345		notDEG	neither
ENSBTAG00000038497	0.0241811	7.59439	0.000783693	0.977775	0.983185		83.0712	-0.0852325	0.854708	-0.0997213	0.920566	0.934599		notDEG	neither
NODE_47776_length_4271_cov_19.758226_g10021_i2.mrna1+NODE_231844_length_549_cov_8.349576_g132474_i0.mrna1	-0.0146671	5.21191	0.00067666	0.979347	0.984271		16.1165	-0.549043	0.533104	-1.0299	0.303058	0.376561		notDEG	neither
ENSBTAG00000067882	-0.00621562	7.44193	0.000543113	0.981497	0.985936		72.8646	-0.140119	0.220498	-0.635464	0.525126	0.593104		notDEG	neither
ENSBTAG00000064690	0.00640831	7.4971	0.000493018	0.98237	0.986318		80.2846	-0.279037	0.290474	-0.960629	0.336739	0.411933		notDEG	neither
ENSBTAG00000003661	-0.00861303	9.23025	0.00040304	0.98406	0.987518		259.369	-0.0404594	0.389829	-0.103788	0.917338	0.931795		notDEG	neither
ENSBTAG00000062817	0.0161965	4.66688	0.000375379	0.984617	0.987581		10.2674	-0.301088	0.829585	-0.362938	0.716651	0.76817		notDEG	neither
ENSBTAG00000063834	-0.00428944	8.78654	0.000339814	0.985363	0.987834		188.653	-0.0697816	0.203975	-0.342108	0.732269	0.780234		notDEG	neither
ENSBTAG00000020116	0.00626808	9.5497	0.000231246	0.987926	0.989906		329.698	-0.0236676	0.392958	-0.0602292	0.951973	0.961113		notDEG	neither
ENSBTAG00000069988	-0.00117567	7.85971	3.20914e-05	0.995502	0.996499		100.702	-0.143596	0.188406	-0.762166	0.445961	0.52107		notDEG	neither
NODE_130362_length_1616_cov_18.803769_g11638_i13.mrna1	0.00324526	6.04761	3.27591e-05	0.995455	0.996499		27.012	-0.174861	0.511769	-0.341679	0.732592	0.780234		notDEG	neither
[truncated: 2 more rows]
