# Supplementary material for: Identification of novel cattle (Bos taurus) genes and biological insights of their function in pre-implantation embryo development
Source: BMC Genomics. 2024 Aug 9;25:775. doi: 10.1186/s12864-024-10685-5 (PMC11313146; doi:10.1186/s12864-024-10685-5)
Supplement: Supplementary file 10 — Additional file 10: Table S10. Summary of co-expression (Eight-cell). Table retrieved from the co-expression matrix of DE novel genes/potential novel genes with annotated genes (|r| ≥0.85 and p-value ≤ 0.05) in eight-cell samples that followed pattern #3 and #4 (Fig. 3). [file 12864_2024_10685_MOESM10_ESM.xlsx]

## Sheet: Sheet1
Summary of co-expression (Eight-cell). Table retrieved from the co-expression matrix of DE novel genes/potential novel genes with annotated genes (|r| ≥0.85 and p-value ≤ 0.05) in eight-cell samples that followed pattern #3 and #4 (Figure 3).
novel	annotated	symbol	cor	pvalue
ENSBTAG00000000242	ENSBTAG00000000064	FEN1	0.860522	4.30577e-09
ENSBTAG00000000242	ENSBTAG00000000073	LRPAP1	0.883247	4.87738e-10
ENSBTAG00000000242	ENSBTAG00000000078	GLIPR2	0.886561	3.42043e-10
ENSBTAG00000000242	ENSBTAG00000000404	NAXE	0.85599	6.35184e-09
ENSBTAG00000000242	ENSBTAG00000000417	MRPL12	0.89346	1.57521e-10
ENSBTAG00000000242	ENSBTAG00000000550	ATP5F1D	0.859248	4.80952e-09
ENSBTAG00000000242	ENSBTAG00000000562	TOMM20	0.870067	1.81285e-09
ENSBTAG00000000242	ENSBTAG00000000622	RPS17	0.952958	5.38179e-15
ENSBTAG00000000242	ENSBTAG00000000825	MRPS26	0.877535	8.77621e-10
ENSBTAG00000000242	ENSBTAG00000000990	PSMA2	0.968396	3.33658e-17
ENSBTAG00000000242	ENSBTAG00000000997		0.91931	4.93811e-12
ENSBTAG00000000242	ENSBTAG00000001055	HNRNPL	0.864237	3.09879e-09
ENSBTAG00000000242	ENSBTAG00000001342	RSL24D1	0.880482	6.50571e-10
ENSBTAG00000000242	ENSBTAG00000001353	PMPCA	0.917101	6.92657e-12
ENSBTAG00000000242	ENSBTAG00000001360	RPS12	0.91854	5.56184e-12
ENSBTAG00000000242	ENSBTAG00000001520	MRPL24	0.89313	1.63672e-10
ENSBTAG00000000242	ENSBTAG00000001521	UQCRB	0.907834	2.60299e-11
ENSBTAG00000000242	ENSBTAG00000001538		0.912901	1.28518e-11
ENSBTAG00000000242	ENSBTAG00000001545	SLC34A2	0.868972	2.00888e-09
ENSBTAG00000000242	ENSBTAG00000001648	RPL21	0.8903	2.26129e-10
ENSBTAG00000000242	ENSBTAG00000001777	RPLP2	0.879657	7.07972e-10
ENSBTAG00000000242	ENSBTAG00000001780	SARS2	0.882626	5.20656e-10
ENSBTAG00000000242	ENSBTAG00000001782	MRPS12	0.870102	1.80695e-09
ENSBTAG00000000242	ENSBTAG00000001793	HSD11B1L	0.903337	4.71048e-11
ENSBTAG00000000242	ENSBTAG00000002026	RPL5	0.884146	4.43459e-10
ENSBTAG00000000242	ENSBTAG00000002038	RPL14	0.950604	1.00181e-14
ENSBTAG00000000242	ENSBTAG00000002060	RPL19	0.875736	1.04955e-09
ENSBTAG00000000242	ENSBTAG00000002094	ATP5MF	0.875537	1.07037e-09
ENSBTAG00000000242	ENSBTAG00000002219	ATAD3A	0.900296	6.92236e-11
ENSBTAG00000000242	ENSBTAG00000002306	UTP11	0.864292	3.08357e-09
ENSBTAG00000000242	ENSBTAG00000002633	SEPTIN9	0.866889	2.43588e-09
ENSBTAG00000000242	ENSBTAG00000002648	RPS18	0.892731	1.71395e-10
ENSBTAG00000000242	ENSBTAG00000002784	COPS5	0.860029	4.49462e-09
ENSBTAG00000000242	ENSBTAG00000002822	CNBD2	-0.876831	9.41541e-10
ENSBTAG00000000242	ENSBTAG00000003058	ADRM1	0.877431	8.86749e-10
ENSBTAG00000000242	ENSBTAG00000003067	PSMB7	0.911572	1.55288e-11
ENSBTAG00000000242	ENSBTAG00000003228	RPL3	0.935093	3.19255e-13
ENSBTAG00000000242	ENSBTAG00000003229	RPL23	0.851207	9.44111e-09
ENSBTAG00000000242	ENSBTAG00000003381	TENT4A	-0.862086	3.75332e-09
ENSBTAG00000000242	ENSBTAG00000003422	SNX5	0.850961	9.63153e-09
ENSBTAG00000000242	ENSBTAG00000003531	ABCA13	-0.873456	1.31172e-09
ENSBTAG00000000242	ENSBTAG00000003617	ALKBH4	0.850823	9.73978e-09
ENSBTAG00000000242	ENSBTAG00000003813	BCS1L	0.885082	4.0125e-10
ENSBTAG00000000242	ENSBTAG00000003830	PSMB3	0.874603	1.17318e-09
ENSBTAG00000000242	ENSBTAG00000003914	MVB12A	0.86506	2.87726e-09
ENSBTAG00000000242	ENSBTAG00000003967	OTUB1	0.908238	2.46438e-11
ENSBTAG00000000242	ENSBTAG00000004230	AIMP1	0.909346	2.1179e-11
ENSBTAG00000000242	ENSBTAG00000004375	ESRP2	0.854088	7.44825e-09
ENSBTAG00000000242	ENSBTAG00000004531	CCT4	0.930938	6.98442e-13
ENSBTAG00000000242	ENSBTAG00000004729	PKMYT1	0.891115	2.06228e-10
ENSBTAG00000000242	ENSBTAG00000004829	YIF1A	0.90525	3.67326e-11
ENSBTAG00000000242	ENSBTAG00000004861	EIF3F	0.867397	2.32455e-09
ENSBTAG00000000242	ENSBTAG00000004874	AURKAIP1	0.857489	5.59362e-09
ENSBTAG00000000242	ENSBTAG00000004920		0.929577	8.93001e-13
ENSBTAG00000000242	ENSBTAG00000005009	PRELID1	0.887448	3.10446e-10
ENSBTAG00000000242	ENSBTAG00000005096	COX7A2	0.887619	3.04696e-10
ENSBTAG00000000242	ENSBTAG00000005127	PSMA7	0.902353	5.34269e-11
ENSBTAG00000000242	ENSBTAG00000005142	RPL37	0.873286	1.33344e-09
ENSBTAG00000000242	ENSBTAG00000005211	RPL4	0.895525	1.23616e-10
ENSBTAG00000000242	ENSBTAG00000005259	UCP3	-0.90933	2.12234e-11
ENSBTAG00000000242	ENSBTAG00000005296	RPL13A	0.865338	2.80581e-09
ENSBTAG00000000242	ENSBTAG00000005315		0.914669	9.94602e-12
ENSBTAG00000000242	ENSBTAG00000005384	COPZ1	0.897068	1.02804e-10
ENSBTAG00000000242	ENSBTAG00000005465	NDUFA9	0.874446	1.19135e-09
ENSBTAG00000000242	ENSBTAG00000005577	RNASEH2C	0.876103	1.0122e-09
ENSBTAG00000000242	ENSBTAG00000005620	RPS3	0.926515	1.52588e-12
ENSBTAG00000000242	ENSBTAG00000005660	PSMD2	0.881962	5.58119e-10
ENSBTAG00000000242	ENSBTAG00000005672	CDH22	-0.855952	6.37244e-09
ENSBTAG00000000242	ENSBTAG00000005674	NEU1	0.863101	3.43015e-09
ENSBTAG00000000242	ENSBTAG00000005960	EPB41L2	-0.879792	6.98267e-10
ENSBTAG00000000242	ENSBTAG00000005964	PIGG	0.874889	1.14082e-09
ENSBTAG00000000242	ENSBTAG00000005969	EIF2S2	0.873053	1.36379e-09
ENSBTAG00000000242	ENSBTAG00000006085	DDOST	0.865671	2.72227e-09
ENSBTAG00000000242	ENSBTAG00000006185	SPC24	0.911147	1.64872e-11
ENSBTAG00000000242	ENSBTAG00000006307	HSD17B11	0.859232	4.81641e-09
ENSBTAG00000000242	ENSBTAG00000006343	IL1R2	-0.876415	9.814e-10
ENSBTAG00000000242	ENSBTAG00000006355	SLC30A2	0.870172	1.7951e-09
ENSBTAG00000000242	ENSBTAG00000006397		0.929055	9.80135e-13
ENSBTAG00000000242	ENSBTAG00000006414	NUTF2	0.890732	2.15366e-10
ENSBTAG00000000242	ENSBTAG00000006813		0.861057	4.10915e-09
ENSBTAG00000000242	ENSBTAG00000006963	RPL12	0.91675	7.30245e-12
ENSBTAG00000000242	ENSBTAG00000006995	SPTBN1	-0.861279	4.02961e-09
ENSBTAG00000000242	ENSBTAG00000007128	ATP13A1	0.864973	2.90005e-09
ENSBTAG00000000242	ENSBTAG00000007129	IRAG1	-0.863006	3.45934e-09
ENSBTAG00000000242	ENSBTAG00000007302	SLC2A5	0.87924	7.38723e-10
ENSBTAG00000000242	ENSBTAG00000007385	EMC7	0.88032	6.61531e-10
ENSBTAG00000000242	ENSBTAG00000007624	FRMD4B	-0.852915	8.20799e-09
ENSBTAG00000000242	ENSBTAG00000007685	PSMB1	0.873846	1.26298e-09
ENSBTAG00000000242	ENSBTAG00000007825	MARK2	-0.882585	5.22918e-10
ENSBTAG00000000242	ENSBTAG00000007934	MRPS17	0.860587	4.28139e-09
ENSBTAG00000000242	ENSBTAG00000007953	FBXW7	-0.869744	1.86873e-09
ENSBTAG00000000242	ENSBTAG00000008098	DCLK2	-0.858252	5.2401e-09
ENSBTAG00000000242	ENSBTAG00000008120	TMEM199	0.855573	6.5786e-09
ENSBTAG00000000242	ENSBTAG00000008314	SDHB	0.915006	9.46505e-12
ENSBTAG00000000242	ENSBTAG00000008493	AQP3	0.874319	1.20621e-09
ENSBTAG00000000242	ENSBTAG00000008527	SRSF6	0.864362	3.0643e-09
ENSBTAG00000000242	ENSBTAG00000008543	GTF2H5	0.869834	1.85304e-09
ENSBTAG00000000242	ENSBTAG00000008570	RPS14	0.94101	9.53202e-14
ENSBTAG00000000242	ENSBTAG00000008637	TRIML2	0.903137	4.83316e-11
ENSBTAG00000000242	ENSBTAG00000008840	HM13	0.86524	2.83073e-09
ENSBTAG00000000242	ENSBTAG00000008933	MFSD5	0.863284	3.37475e-09
ENSBTAG00000000242	ENSBTAG00000009200	PAM16	0.866635	2.49312e-09
ENSBTAG00000000242	ENSBTAG00000009334	NDUFA5	0.896364	1.11863e-10
ENSBTAG00000000242	ENSBTAG00000009346	MAPKAPK5	0.890364	2.24514e-10
ENSBTAG00000000242	ENSBTAG00000009414	PSMC4	0.894591	1.38024e-10
ENSBTAG00000000242	ENSBTAG00000009547	ZDHHC4	0.874132	1.22842e-09
ENSBTAG00000000242	ENSBTAG00000009704	CECR2	-0.862867	3.50227e-09
ENSBTAG00000000242	ENSBTAG00000009783		0.86619	2.59656e-09
ENSBTAG00000000242	ENSBTAG00000009826	GPD1L	0.883127	4.93961e-10
ENSBTAG00000000242	ENSBTAG00000009906	DDX1	0.853103	8.08195e-09
ENSBTAG00000000242	ENSBTAG00000009908	RPS3A	0.918088	5.96192e-12
ENSBTAG00000000242	ENSBTAG00000009962	PDCL3	0.889014	2.61135e-10
ENSBTAG00000000242	ENSBTAG00000010145	SLC12A1	-0.860352	4.37008e-09
ENSBTAG00000000242	ENSBTAG00000010156	TPT1	0.872322	1.46319e-09
ENSBTAG00000000242	ENSBTAG00000010251	GABRG2	-0.908698	2.31445e-11
ENSBTAG00000000242	ENSBTAG00000010336	TALDO1	0.878876	7.66606e-10
ENSBTAG00000000242	ENSBTAG00000010372	MTMR7	-0.855997	6.34815e-09
ENSBTAG00000000242	ENSBTAG00000010481	UBXN1	0.861986	3.78679e-09
ENSBTAG00000000242	ENSBTAG00000010564	ELOVL6	0.859745	4.60687e-09
ENSBTAG00000000242	ENSBTAG00000010624	DCTN2	0.898208	8.9533e-11
ENSBTAG00000000242	ENSBTAG00000010701	NACA	0.85003	1.03858e-08
ENSBTAG00000000242	ENSBTAG00000011011	SSH2	-0.883253	4.87447e-10
ENSBTAG00000000242	ENSBTAG00000011145	NDUFA4	0.895194	1.28564e-10
ENSBTAG00000000242	ENSBTAG00000011212	EIF3K	0.86613	2.61089e-09
ENSBTAG00000000242	ENSBTAG00000011351	TMEM259	0.876627	9.60885e-10
ENSBTAG00000000242	ENSBTAG00000011611	OSTC	0.882565	5.23996e-10
ENSBTAG00000000242	ENSBTAG00000011623	VMP1	0.851085	9.53464e-09
ENSBTAG00000000242	ENSBTAG00000011645	U2AF1	0.91858	5.52814e-12
ENSBTAG00000000242	ENSBTAG00000011736	IGF2BP1	0.873307	1.33071e-09
ENSBTAG00000000242	ENSBTAG00000011837	GET3	0.857627	5.52804e-09
ENSBTAG00000000242	ENSBTAG00000011850	ALG5	0.917099	6.92797e-12
ENSBTAG00000000242	ENSBTAG00000011855	EXOSC8	0.858297	5.22006e-09
ENSBTAG00000000242	ENSBTAG00000012003	PPIA	0.899435	7.70243e-11
ENSBTAG00000000242	ENSBTAG00000012044	RPL13	0.880343	6.59928e-10
ENSBTAG00000000242	ENSBTAG00000012072	NDUFS8	0.908308	2.44075e-11
ENSBTAG00000000242	ENSBTAG00000012193	TTC28	-0.862741	3.54186e-09
ENSBTAG00000000242	ENSBTAG00000012285	ESRRB	0.869793	1.86026e-09
ENSBTAG00000000242	ENSBTAG00000012401		0.896557	1.09308e-10
ENSBTAG00000000242	ENSBTAG00000012628	SLC1A2	-0.901405	6.02431e-11
ENSBTAG00000000242	ENSBTAG00000012760	NDUFB3	0.894705	1.36192e-10
ENSBTAG00000000242	ENSBTAG00000012792	SRSF9	0.852377	8.57939e-09
ENSBTAG00000000242	ENSBTAG00000012857	CNNM2	-0.863402	3.3393e-09
ENSBTAG00000000242	ENSBTAG00000012890	SLC25A3	0.870912	1.67384e-09
ENSBTAG00000000242	ENSBTAG00000013029	ARNTL	-0.85015	1.02858e-08
ENSBTAG00000000242	ENSBTAG00000013057	CBLB	-0.851906	8.91715e-09
ENSBTAG00000000242	ENSBTAG00000013123	PHB2	0.889401	2.5012e-10
ENSBTAG00000000242	ENSBTAG00000013187	DLG5	-0.873084	1.35976e-09
ENSBTAG00000000242	ENSBTAG00000013264	RPS24	0.928153	1.14914e-12
ENSBTAG00000000242	ENSBTAG00000013315	ATP5F1B	0.923146	2.68043e-12
ENSBTAG00000000242	ENSBTAG00000013358	RPS23	0.863182	3.40561e-09
ENSBTAG00000000242	ENSBTAG00000013369	COL14A1	-0.901205	6.17795e-11
ENSBTAG00000000242	ENSBTAG00000013413	CCDC51	0.871553	1.57487e-09
ENSBTAG00000000242	ENSBTAG00000013469	SRCIN1	-0.862662	3.56689e-09
ENSBTAG00000000242	ENSBTAG00000013606	FKBP2	0.893117	1.63918e-10
ENSBTAG00000000242	ENSBTAG00000014291	WNT2B	-0.877948	8.41969e-10
ENSBTAG00000000242	ENSBTAG00000014423	RPL22	0.869249	1.95759e-09
ENSBTAG00000000242	ENSBTAG00000014518	RPL9	0.888015	2.91693e-10
ENSBTAG00000000242	ENSBTAG00000014579	MRPL34	0.858626	5.07476e-09
ENSBTAG00000000242	ENSBTAG00000014653	SPNS1	0.902729	5.09276e-11
ENSBTAG00000000242	ENSBTAG00000014964	GALK1	0.873675	1.28411e-09
ENSBTAG00000000242	ENSBTAG00000014968	YJEFN3	0.923797	2.40876e-12
ENSBTAG00000000242	ENSBTAG00000015112	PSMD6	0.857329	5.67022e-09
ENSBTAG00000000242	ENSBTAG00000015266	SDHAF2	0.872066	1.49951e-09
ENSBTAG00000000242	ENSBTAG00000015283	RPL32	0.95334	4.85093e-15
ENSBTAG00000000242	ENSBTAG00000015285	RPS8	0.926288	1.58617e-12
ENSBTAG00000000242	ENSBTAG00000015388	RPL18	0.88258	5.232e-10
ENSBTAG00000000242	ENSBTAG00000015408	DTYMK	0.926164	1.62019e-12
ENSBTAG00000000242	ENSBTAG00000015415	UNC80	-0.89181	1.90514e-10
ENSBTAG00000000242	ENSBTAG00000015551		0.914859	9.67199e-12
ENSBTAG00000000242	ENSBTAG00000015607	ERMP1	-0.863145	3.4169e-09
ENSBTAG00000000242	ENSBTAG00000015732	PSMC6	0.855451	6.64667e-09
ENSBTAG00000000242	ENSBTAG00000015857	TPRG1L	0.888467	2.77502e-10
ENSBTAG00000000242	ENSBTAG00000015920	TMEM147	0.864648	2.98629e-09
ENSBTAG00000000242	ENSBTAG00000016079	COX4I1	0.914186	1.06739e-11
ENSBTAG00000000242	ENSBTAG00000016266	SDHD	0.917834	6.19716e-12
ENSBTAG00000000242	ENSBTAG00000016278	RPL30	0.906844	2.97359e-11
ENSBTAG00000000242	ENSBTAG00000016309	ATP6V1D	0.938103	1.75204e-13
ENSBTAG00000000242	ENSBTAG00000016391		0.958578	1.0629e-15
ENSBTAG00000000242	ENSBTAG00000016717	CEP68	-0.86289	3.49534e-09
ENSBTAG00000000242	ENSBTAG00000016738	DTX1	-0.853268	7.97223e-09
ENSBTAG00000000242	ENSBTAG00000016744	CAPRIN1	0.89195	1.87495e-10
ENSBTAG00000000242	ENSBTAG00000017077	CTSV	0.875548	1.06929e-09
ENSBTAG00000000242	ENSBTAG00000017389	RPLP0	0.920771	3.92693e-12
ENSBTAG00000000242	ENSBTAG00000017441	RPL27	0.914772	9.79626e-12
ENSBTAG00000000242	ENSBTAG00000017496	ATP5ME	0.911033	1.67516e-11
ENSBTAG00000000242	ENSBTAG00000017509	MYPN	-0.892814	1.69774e-10
ENSBTAG00000000242	ENSBTAG00000017689	BRMS1	0.870045	1.81658e-09
ENSBTAG00000000242	ENSBTAG00000017733	CA2	-0.871542	1.57656e-09
ENSBTAG00000000242	ENSBTAG00000017846	F11R	0.871209	1.62732e-09
ENSBTAG00000000242	ENSBTAG00000017889	CCT5	0.876357	9.87072e-10
ENSBTAG00000000242	ENSBTAG00000018026	LANCL2	0.86519	2.8438e-09
ENSBTAG00000000242	ENSBTAG00000018272	RERE	-0.856188	6.24651e-09
ENSBTAG00000000242	ENSBTAG00000018278	ATP5PO	0.885623	3.78586e-10
ENSBTAG00000000242	ENSBTAG00000018286	RNF181	0.907558	2.70163e-11
ENSBTAG00000000242	ENSBTAG00000018315	PELP1	0.89294	1.67307e-10
ENSBTAG00000000242	ENSBTAG00000018320	RPLP1	0.877657	8.66918e-10
ENSBTAG00000000242	ENSBTAG00000018339	ATP5MC1	0.885239	3.94584e-10
ENSBTAG00000000242	ENSBTAG00000018474	IL6R	0.879531	7.17164e-10
ENSBTAG00000000242	ENSBTAG00000018483	NDUFS3	0.867951	2.20876e-09
ENSBTAG00000000242	ENSBTAG00000018628	RPL29	0.914809	9.74397e-12
ENSBTAG00000000242	ENSBTAG00000018663	GPRC5C	0.8684	2.11869e-09
ENSBTAG00000000242	ENSBTAG00000018863	PRIMPOL	-0.85605	6.31994e-09
ENSBTAG00000000242	ENSBTAG00000019023	NANS	0.881277	5.99279e-10
ENSBTAG00000000242	ENSBTAG00000019041	TAFA1	-0.863341	3.35763e-09
ENSBTAG00000000242	ENSBTAG00000019094	NLE1	0.867185	2.37051e-09
ENSBTAG00000000242	ENSBTAG00000019096	UQCRC1	0.903526	4.59766e-11
ENSBTAG00000000242	ENSBTAG00000019147	RPS20	0.899479	7.66058e-11
ENSBTAG00000000242	ENSBTAG00000019253	RPL36A	0.875546	1.06943e-09
ENSBTAG00000000242	ENSBTAG00000019325	TRMT1	0.859069	4.88448e-09
ENSBTAG00000000242	ENSBTAG00000019743	CHTF18	0.885081	4.01325e-10
ENSBTAG00000000242	ENSBTAG00000019788	TEAD4	0.877698	8.63344e-10
ENSBTAG00000000242	ENSBTAG00000019831	MRPS11	0.852721	8.3405e-09
ENSBTAG00000000242	ENSBTAG00000019867	COMMD1	0.884336	4.34581e-10
ENSBTAG00000000242	ENSBTAG00000019871	TRMT2A	0.855777	6.46687e-09
ENSBTAG00000000242	ENSBTAG00000019980	DGKI	-0.861085	4.09905e-09
ENSBTAG00000000242	ENSBTAG00000019994		0.957381	1.52881e-15
ENSBTAG00000000242	ENSBTAG00000020126	MYO10	-0.876451	9.77846e-10
ENSBTAG00000000242	ENSBTAG00000020139	RPL7	0.929164	9.61394e-13
ENSBTAG00000000242	ENSBTAG00000020376	PAIP1	-0.86839	2.1207e-09
ENSBTAG00000000242	ENSBTAG00000020381	FCF1	0.908655	2.32834e-11
ENSBTAG00000000242	ENSBTAG00000020447	VSIG10L	0.880193	6.70167e-10
ENSBTAG00000000242	ENSBTAG00000020550		0.961165	4.66372e-16
ENSBTAG00000000242	ENSBTAG00000020721	MRPL55	0.867475	2.30793e-09
ENSBTAG00000000242	ENSBTAG00000020757	PCBP2	0.875827	1.04023e-09
ENSBTAG00000000242	ENSBTAG00000020905	RPL11	0.918913	5.25159e-12
ENSBTAG00000000242	ENSBTAG00000020984	RAPGEF4	-0.891809	1.90542e-10
ENSBTAG00000000242	ENSBTAG00000021061	PSMC5	0.901586	5.8884e-11
ENSBTAG00000000242	ENSBTAG00000021093	RPS16	0.91254	1.3533e-11
ENSBTAG00000000242	ENSBTAG00000021227	ATP5PD	0.9231	2.70055e-12
ENSBTAG00000000242	ENSBTAG00000021288	PSMB4	0.892683	1.72344e-10
ENSBTAG00000000242	ENSBTAG00000021455	CFL1	0.876675	9.56311e-10
ENSBTAG00000000242	ENSBTAG00000021490	WDR4	0.852311	8.62648e-09
ENSBTAG00000000242	ENSBTAG00000021508	LMOD3	-0.862404	3.64921e-09
ENSBTAG00000000242	ENSBTAG00000021691	PSMD14	0.85158	9.15825e-09
ENSBTAG00000000242	ENSBTAG00000021730	GJD2	-0.879925	6.88858e-10
ENSBTAG00000000242	ENSBTAG00000021776	NDUFV1	0.855186	6.79631e-09
ENSBTAG00000000242	ENSBTAG00000021805	RAB5IF	0.933499	4.33662e-13
ENSBTAG00000000242	ENSBTAG00000022498		0.919036	5.15244e-12
ENSBTAG00000000242	ENSBTAG00000022902	RPL17	0.918255	5.81057e-12
ENSBTAG00000000242	ENSBTAG00000023274		0.863681	3.2571e-09
ENSBTAG00000000242	ENSBTAG00000023513	DNAJC19	0.861545	3.93657e-09
ENSBTAG00000000242	ENSBTAG00000023997	VAMP8	0.870899	1.67592e-09
ENSBTAG00000000242	ENSBTAG00000024097	MRPS15	0.898621	8.51328e-11
ENSBTAG00000000242	ENSBTAG00000024839		0.938818	1.51254e-13
ENSBTAG00000000242	ENSBTAG00000024999		0.911246	1.62597e-11
ENSBTAG00000000242	ENSBTAG00000025161	AGPAT2	0.867125	2.38349e-09
ENSBTAG00000000242	ENSBTAG00000025335		0.881034	6.14572e-10
ENSBTAG00000000242	ENSBTAG00000025385		0.897994	9.19042e-11
ENSBTAG00000000242	ENSBTAG00000025571	MRPS18A	0.872743	1.40513e-09
ENSBTAG00000000242	ENSBTAG00000025612	URM1	0.895138	1.29412e-10
ENSBTAG00000000242	ENSBTAG00000026181	UGT1A6	0.890963	2.09815e-10
ENSBTAG00000000242	ENSBTAG00000027075		0.867548	2.29247e-09
ENSBTAG00000000242	ENSBTAG00000030584	SLC35A4	0.866022	2.63681e-09
ENSBTAG00000000242	ENSBTAG00000030587	LASP1	0.889481	2.47893e-10
ENSBTAG00000000242	ENSBTAG00000031509	PFAS	0.873253	1.33777e-09
ENSBTAG00000000242	ENSBTAG00000031723	RPL6	0.893442	1.5786e-10
ENSBTAG00000000242	ENSBTAG00000032557	TMEM258	0.852867	8.2407e-09
ENSBTAG00000000242	ENSBTAG00000032680	TMEM63B	-0.881983	5.56869e-10
ENSBTAG00000000242	ENSBTAG00000032702		0.919477	4.81176e-12
ENSBTAG00000000242	ENSBTAG00000032775		0.902566	5.20003e-11
ENSBTAG00000000242	ENSBTAG00000032839	LRCH3	-0.852338	8.60717e-09
ENSBTAG00000000242	ENSBTAG00000033080	RPL15	0.895186	1.28687e-10
ENSBTAG00000000242	ENSBTAG00000033510	MPZL2	0.854823	7.00597e-09
ENSBTAG00000000242	ENSBTAG00000034069	MAB21L1	-0.870023	1.82044e-09
ENSBTAG00000000242	ENSBTAG00000034656		0.910119	1.90333e-11
ENSBTAG00000000242	ENSBTAG00000034973		0.930571	7.46605e-13
ENSBTAG00000000242	ENSBTAG00000035007	GALNTL6	-0.850564	9.94658e-09
ENSBTAG00000000242	ENSBTAG00000035998	CKB	0.892556	1.749e-10
ENSBTAG00000000242	ENSBTAG00000038896	RPS26	0.882022	5.54645e-10
ENSBTAG00000000242	ENSBTAG00000038949	MRPL30	0.851949	8.88562e-09
ENSBTAG00000000242	ENSBTAG00000039208	ATP5F1E	0.891851	1.8963e-10
ENSBTAG00000000242	ENSBTAG00000039374	IPO5	0.852803	8.28417e-09
ENSBTAG00000000242	ENSBTAG00000039499		-0.864851	2.93222e-09
ENSBTAG00000000242	ENSBTAG00000039555		0.880182	6.70934e-10
ENSBTAG00000000242	ENSBTAG00000040308	RPS13	0.945027	3.89876e-14
ENSBTAG00000000242	ENSBTAG00000044135	PIGO	0.915676	8.57363e-12
ENSBTAG00000000242	ENSBTAG00000045568		0.93484	3.3531e-13
ENSBTAG00000000242	ENSBTAG00000045751		-0.860083	4.47365e-09
ENSBTAG00000000242	ENSBTAG00000045901	CLDN6	0.918341	5.73448e-12
ENSBTAG00000000242	ENSBTAG00000046026	SLC39A4	0.866079	2.623e-09
ENSBTAG00000000242	ENSBTAG00000046580	DHX58	-0.852433	8.54021e-09
ENSBTAG00000000242	ENSBTAG00000046623		0.932808	4.94065e-13
ENSBTAG00000000242	ENSBTAG00000046712	PSMC2	0.859964	4.52037e-09
ENSBTAG00000000242	ENSBTAG00000047029		0.927189	1.3589e-12
ENSBTAG00000000242	ENSBTAG00000047827	RENBP	0.875085	1.11913e-09
ENSBTAG00000000242	ENSBTAG00000048034	GLTPD2	0.888051	2.90555e-10
ENSBTAG00000000242	ENSBTAG00000048169		0.927874	1.20644e-12
ENSBTAG00000000242	ENSBTAG00000050239	CASP1	-0.855237	6.76697e-09
ENSBTAG00000000242	ENSBTAG00000050647		0.862124	3.74079e-09
ENSBTAG00000000242	ENSBTAG00000050696	KLHDC3	0.867011	2.40858e-09
ENSBTAG00000000242	ENSBTAG00000051077		0.90868	2.32039e-11
ENSBTAG00000000242	ENSBTAG00000051245	SOX4	-0.860253	4.40816e-09
ENSBTAG00000000242	ENSBTAG00000052272	COX8A	0.906704	3.02999e-11
ENSBTAG00000000242	ENSBTAG00000052337	RPS29	0.926613	1.50046e-12
ENSBTAG00000000242	ENSBTAG00000053048		0.934201	3.79318e-13
ENSBTAG00000000242	ENSBTAG00000054199	COA4	0.898358	8.79107e-11
ENSBTAG00000000242	ENSBTAG00000055839		0.884372	4.32921e-10
ENSBTAG00000000242	ENSBTAG00000055976		0.868781	2.04492e-09
ENSBTAG00000000242	ENSBTAG00000056233		0.878341	8.09233e-10
ENSBTAG00000000242	ENSBTAG00000057074	COX5B	0.874449	1.19095e-09
ENSBTAG00000000242	ENSBTAG00000057942		0.86164	3.90395e-09
ENSBTAG00000000242	ENSBTAG00000058493		0.880518	6.48194e-10
ENSBTAG00000000242	ENSBTAG00000060135		0.874802	1.15051e-09
ENSBTAG00000000242	ENSBTAG00000060226		0.885669	3.76723e-10
ENSBTAG00000000242	ENSBTAG00000060385	RPL17	0.925476	1.82059e-12
ENSBTAG00000000242	ENSBTAG00000061155		0.87041	1.75521e-09
ENSBTAG00000000242	ENSBTAG00000061719		0.904458	4.07432e-11
ENSBTAG00000000242	ENSBTAG00000061739		0.908297	2.44468e-11
ENSBTAG00000000242	ENSBTAG00000062210	RPL37A	0.867283	2.34917e-09
ENSBTAG00000000242	ENSBTAG00000062361		0.924362	2.19365e-12
ENSBTAG00000000242	ENSBTAG00000063149		0.863527	3.30251e-09
ENSBTAG00000000242	ENSBTAG00000064062	GJB3	0.906736	3.01687e-11
ENSBTAG00000000242	ENSBTAG00000064664		0.873266	1.33609e-09
ENSBTAG00000000242	ENSBTAG00000065446		0.917048	6.98232e-12
ENSBTAG00000000242	ENSBTAG00000065467		0.939316	1.36405e-13
ENSBTAG00000000242	ENSBTAG00000067915	RPL31	0.932422	5.31106e-13
ENSBTAG00000000242	ENSBTAG00000069463	MRPL11	0.8584	5.17432e-09
ENSBTAG00000002545	ENSBTAG00000000305	LMO4	0.874669	1.16567e-09
ENSBTAG00000002545	ENSBTAG00000004257	TAF4B	0.86726	2.35426e-09
ENSBTAG00000002545	ENSBTAG00000006836	FBXO33	0.893691	1.53361e-10
ENSBTAG00000002545	ENSBTAG00000010420	PCDH17	0.879096	7.49644e-10
ENSBTAG00000002545	ENSBTAG00000012061	POU3F1	0.875689	1.05448e-09
ENSBTAG00000002545	ENSBTAG00000054545	RNF11	0.856408	6.1315e-09
ENSBTAG00000002545	ENSBTAG00000064347	RGMB	0.852284	8.6451e-09
ENSBTAG00000003408	ENSBTAG00000013581	LEPROTL1	0.852826	8.26819e-09
ENSBTAG00000003661	ENSBTAG00000000404	NAXE	0.855878	6.41216e-09
ENSBTAG00000003661	ENSBTAG00000001450	APBB3	0.856526	6.07073e-09
ENSBTAG00000003661	ENSBTAG00000001631	KIFC1	0.858031	5.34043e-09
ENSBTAG00000003661	ENSBTAG00000002725	RNGTT	0.894645	1.3716e-10
ENSBTAG00000003661	ENSBTAG00000004344	ACSL1	0.896069	1.1587e-10
ENSBTAG00000003661	ENSBTAG00000004403	CD320	0.883995	4.50633e-10
ENSBTAG00000003661	ENSBTAG00000004922	AGPAT5	0.885277	3.92944e-10
ENSBTAG00000003661	ENSBTAG00000004979	MRS2	0.862432	3.64031e-09
ENSBTAG00000003661	ENSBTAG00000005257	PEX13	0.852565	8.4479e-09
ENSBTAG00000003661	ENSBTAG00000005454	FUT10	0.85613	6.27708e-09
ENSBTAG00000003661	ENSBTAG00000005517	NOP58	0.852	8.84909e-09
ENSBTAG00000003661	ENSBTAG00000005536	MEA1	0.861562	3.93065e-09
ENSBTAG00000003661	ENSBTAG00000005726	HNRNPA2B1	0.853262	7.9763e-09
ENSBTAG00000003661	ENSBTAG00000007133	CUL2	0.875616	1.06207e-09
ENSBTAG00000003661	ENSBTAG00000007743	PUS7	0.869439	1.92298e-09
ENSBTAG00000003661	ENSBTAG00000007814	WWTR1	0.850301	1.01608e-08
ENSBTAG00000003661	ENSBTAG00000007859	VSIG1	-0.856001	6.34572e-09
ENSBTAG00000003661	ENSBTAG00000008637	TRIML2	0.854278	7.3316e-09
ENSBTAG00000003661	ENSBTAG00000009334	NDUFA5	0.865971	2.64906e-09
ENSBTAG00000003661	ENSBTAG00000009826	GPD1L	0.868252	2.14792e-09
ENSBTAG00000003661	ENSBTAG00000010337	ALG11	0.861859	3.82936e-09
ENSBTAG00000003661	ENSBTAG00000010478	AIP	0.855922	6.38832e-09
ENSBTAG00000003661	ENSBTAG00000012511	BAD	0.869492	1.91346e-09
ENSBTAG00000003661	ENSBTAG00000012658	TMA16	0.86035	4.37087e-09
ENSBTAG00000003661	ENSBTAG00000012739	C1QBP	0.866954	2.42122e-09
ENSBTAG00000003661	ENSBTAG00000013282	NECAP2	0.852018	8.83615e-09
ENSBTAG00000003661	ENSBTAG00000014093	IDH2	0.851817	8.98265e-09
ENSBTAG00000003661	ENSBTAG00000014711	DBF4	0.85794	5.38233e-09
ENSBTAG00000003661	ENSBTAG00000014840	MTX1	0.850037	1.03803e-08
ENSBTAG00000003661	ENSBTAG00000017299	KLC1	0.861034	4.11745e-09
ENSBTAG00000003661	ENSBTAG00000019755	REEP3	0.852947	8.18643e-09
ENSBTAG00000003661	ENSBTAG00000021554	NOL7	0.897668	9.56128e-11
ENSBTAG00000003661	ENSBTAG00000024027	TRMT10C	0.855575	6.57744e-09
ENSBTAG00000003661	ENSBTAG00000032083	DHX33	0.887445	3.10573e-10
ENSBTAG00000003661	ENSBTAG00000032719	TFRC	0.884573	4.23713e-10
ENSBTAG00000003661	ENSBTAG00000043571	ND2	0.864425	3.04704e-09
ENSBTAG00000003661	ENSBTAG00000050696	KLHDC3	0.862329	3.67356e-09
ENSBTAG00000003661	ENSBTAG00000052337	RPS29	0.852804	8.28383e-09
ENSBTAG00000003661	ENSBTAG00000054158	LCLAT1	0.923766	2.42089e-12
ENSBTAG00000003661	ENSBTAG00000054999		0.858267	5.23342e-09
ENSBTAG00000003661	ENSBTAG00000065446		0.869433	1.92406e-09
ENSBTAG00000003661	ENSBTAG00000068495	ZNF322	0.865828	2.68371e-09
ENSBTAG00000003937	ENSBTAG00000000010	UBL7	0.901195	6.18597e-11
ENSBTAG00000003937	ENSBTAG00000000064	FEN1	0.908033	2.53385e-11
ENSBTAG00000003937	ENSBTAG00000000078	GLIPR2	0.904999	3.79646e-11
ENSBTAG00000003937	ENSBTAG00000000084	MRPS30	0.864692	2.97449e-09
ENSBTAG00000003937	ENSBTAG00000000203	ATP6V1G1	0.883592	4.70305e-10
ENSBTAG00000003937	ENSBTAG00000000417	MRPL12	0.899942	7.23394e-11
ENSBTAG00000003937	ENSBTAG00000000562	TOMM20	0.88481	4.13117e-10
ENSBTAG00000003937	ENSBTAG00000000602	RXRB	0.874978	1.13087e-09
ENSBTAG00000003937	ENSBTAG00000000622	RPS17	0.901443	5.99607e-11
ENSBTAG00000003937	ENSBTAG00000000727	RNF169	-0.862451	3.63422e-09
ENSBTAG00000003937	ENSBTAG00000000789	PPP1R7	0.854389	7.26434e-09
ENSBTAG00000003937	ENSBTAG00000000797	MRPL9	0.906441	3.13813e-11
ENSBTAG00000003937	ENSBTAG00000000990	PSMA2	0.914574	1.0085e-11
ENSBTAG00000003937	ENSBTAG00000001055	HNRNPL	0.870216	1.78762e-09
ENSBTAG00000003937	ENSBTAG00000001057	ARFGAP3	0.885587	3.80073e-10
ENSBTAG00000003937	ENSBTAG00000001342	RSL24D1	0.871193	1.62971e-09
ENSBTAG00000003937	ENSBTAG00000001360	RPS12	0.893228	1.61827e-10
ENSBTAG00000003937	ENSBTAG00000001415	THOC6	0.881692	5.74002e-10
ENSBTAG00000003937	ENSBTAG00000001520	MRPL24	0.912727	1.31772e-11
ENSBTAG00000003937	ENSBTAG00000001538		0.85342	7.87263e-09
ENSBTAG00000003937	ENSBTAG00000001545	SLC34A2	0.904956	3.81762e-11
ENSBTAG00000003937	ENSBTAG00000001777	RPLP2	0.913575	1.16634e-11
ENSBTAG00000003937	ENSBTAG00000001782	MRPS12	0.864154	3.122e-09
ENSBTAG00000003937	ENSBTAG00000001793	HSD11B1L	0.944006	4.92451e-14
ENSBTAG00000003937	ENSBTAG00000001840	INO80B	0.893738	1.52517e-10
ENSBTAG00000003937	ENSBTAG00000001988	EIF3D	0.883227	4.88801e-10
ENSBTAG00000003937	ENSBTAG00000002038	RPL14	0.933232	4.56158e-13
ENSBTAG00000003937	ENSBTAG00000002060	RPL19	0.901335	6.07791e-11
ENSBTAG00000003937	ENSBTAG00000002219	ATAD3A	0.910707	1.7536e-11
ENSBTAG00000003937	ENSBTAG00000002332	LSM5	0.862761	3.53555e-09
ENSBTAG00000003937	ENSBTAG00000002452	ASCC2	0.858974	4.92474e-09
ENSBTAG00000003937	ENSBTAG00000002454	ALG2	0.855508	6.61482e-09
ENSBTAG00000003937	ENSBTAG00000002648	RPS18	0.915849	8.35609e-12
ENSBTAG00000003937	ENSBTAG00000002829	TCP1	0.863128	3.42198e-09
ENSBTAG00000003937	ENSBTAG00000002999	ANAPC15	-0.878111	8.28203e-10
ENSBTAG00000003937	ENSBTAG00000003044	SPIN1	0.880172	6.71607e-10
ENSBTAG00000003937	ENSBTAG00000003058	ADRM1	0.869111	1.98289e-09
ENSBTAG00000003937	ENSBTAG00000003067	PSMB7	0.881529	5.8385e-10
ENSBTAG00000003937	ENSBTAG00000003205	RPL35	0.877331	8.95715e-10
ENSBTAG00000003937	ENSBTAG00000003228	RPL3	0.907306	2.79508e-11
ENSBTAG00000003937	ENSBTAG00000003229	RPL23	0.894813	1.34465e-10
ENSBTAG00000003937	ENSBTAG00000003422	SNX5	0.850269	1.01876e-08
ENSBTAG00000003937	ENSBTAG00000003617	ALKBH4	0.852037	8.82194e-09
ENSBTAG00000003937	ENSBTAG00000003813	BCS1L	0.899779	7.38178e-11
ENSBTAG00000003937	ENSBTAG00000003830	PSMB3	0.893152	1.63256e-10
ENSBTAG00000003937	ENSBTAG00000003914	MVB12A	0.853691	7.69804e-09
ENSBTAG00000003937	ENSBTAG00000003967	OTUB1	0.917667	6.35665e-12
ENSBTAG00000003937	ENSBTAG00000004009	PMM1	0.882527	5.26117e-10
ENSBTAG00000003937	ENSBTAG00000004230	AIMP1	0.884265	4.37878e-10
ENSBTAG00000003937	ENSBTAG00000004531	CCT4	0.944133	4.78434e-14
ENSBTAG00000003937	ENSBTAG00000004551	RHOT2	0.866927	2.4274e-09
ENSBTAG00000003937	ENSBTAG00000004820	POLR2F	0.866157	2.60438e-09
ENSBTAG00000003937	ENSBTAG00000004823	MRPL35	0.873505	1.30555e-09
ENSBTAG00000003937	ENSBTAG00000004829	YIF1A	0.922073	3.1899e-12
ENSBTAG00000003937	ENSBTAG00000004861	EIF3F	0.898976	8.15031e-11
ENSBTAG00000003937	ENSBTAG00000004920		0.880465	6.51716e-10
ENSBTAG00000003937	ENSBTAG00000005096	COX7A2	0.863102	3.42988e-09
ENSBTAG00000003937	ENSBTAG00000005127	PSMA7	0.864802	2.94523e-09
ENSBTAG00000003937	ENSBTAG00000005142	RPL37	0.927473	1.29364e-12
ENSBTAG00000003937	ENSBTAG00000005211	RPL4	0.853229	7.99801e-09
ENSBTAG00000003937	ENSBTAG00000005259	UCP3	-0.872522	1.43533e-09
ENSBTAG00000003937	ENSBTAG00000005296	RPL13A	0.860018	4.49896e-09
ENSBTAG00000003937	ENSBTAG00000005315		0.926221	1.60461e-12
ENSBTAG00000003937	ENSBTAG00000005349	RPL27A	0.895477	1.24329e-10
ENSBTAG00000003937	ENSBTAG00000005384	COPZ1	0.912806	1.30284e-11
ENSBTAG00000003937	ENSBTAG00000005385	POP5	0.86499	2.89552e-09
ENSBTAG00000003937	ENSBTAG00000005416	PPIL3	0.890928	2.10646e-10
ENSBTAG00000003937	ENSBTAG00000005577	RNASEH2C	0.91178	1.50789e-11
ENSBTAG00000003937	ENSBTAG00000005595	TRMU	0.856585	6.04038e-09
ENSBTAG00000003937	ENSBTAG00000005652	ALG3	0.850614	9.90676e-09
ENSBTAG00000003937	ENSBTAG00000005964	PIGG	0.854799	7.01963e-09
ENSBTAG00000003937	ENSBTAG00000006343	IL1R2	-0.858757	5.01772e-09
ENSBTAG00000003937	ENSBTAG00000006397		0.89911	8.01788e-11
ENSBTAG00000003937	ENSBTAG00000006414	NUTF2	0.915521	8.77299e-12
ENSBTAG00000003937	ENSBTAG00000006423	PHF5A	0.870161	1.79689e-09
ENSBTAG00000003937	ENSBTAG00000006429	ACO2	0.868574	2.08466e-09
ENSBTAG00000003937	ENSBTAG00000006543	EIF3CL	0.909364	2.11246e-11
ENSBTAG00000003937	ENSBTAG00000006813		0.878707	7.79852e-10
ENSBTAG00000003937	ENSBTAG00000006936	MRPS18B	0.880274	6.64664e-10
ENSBTAG00000003937	ENSBTAG00000006962	NFS1	0.857255	5.70647e-09
ENSBTAG00000003937	ENSBTAG00000006963	RPL12	0.870586	1.72633e-09
ENSBTAG00000003937	ENSBTAG00000006969	TUBB	0.855387	6.68252e-09
ENSBTAG00000003937	ENSBTAG00000007302	SLC2A5	0.853643	7.72872e-09
ENSBTAG00000003937	ENSBTAG00000007453	NELFE	0.882553	5.24669e-10
ENSBTAG00000003937	ENSBTAG00000007685	PSMB1	0.886058	3.61218e-10
ENSBTAG00000003937	ENSBTAG00000007728	PES1	0.85493	6.94332e-09
ENSBTAG00000003937	ENSBTAG00000007732	ARPP21	-0.860697	4.24066e-09
ENSBTAG00000003937	ENSBTAG00000008120	TMEM199	0.862149	3.73235e-09
ENSBTAG00000003937	ENSBTAG00000008191	SLC39A7	0.863742	3.23937e-09
ENSBTAG00000003937	ENSBTAG00000008314	SDHB	0.862829	3.51413e-09
ENSBTAG00000003937	ENSBTAG00000008410	OVOL2	0.868504	2.09839e-09
ENSBTAG00000003937	ENSBTAG00000008527	SRSF6	0.858857	4.97456e-09
ENSBTAG00000003937	ENSBTAG00000008543	GTF2H5	0.870594	1.72501e-09
ENSBTAG00000003937	ENSBTAG00000008570	RPS14	0.899255	7.87516e-11
ENSBTAG00000003937	ENSBTAG00000008632		0.885577	3.80486e-10
ENSBTAG00000003937	ENSBTAG00000008637	TRIML2	0.874369	1.20028e-09
ENSBTAG00000003937	ENSBTAG00000008933	MFSD5	0.88235	5.35927e-10
ENSBTAG00000003937	ENSBTAG00000009487	TMEM223	0.859519	4.69811e-09
ENSBTAG00000003937	ENSBTAG00000009542	ZC3H10	0.915997	8.17372e-12
ENSBTAG00000003937	ENSBTAG00000009547	ZDHHC4	0.853886	7.57452e-09
ENSBTAG00000003937	ENSBTAG00000009638	PRMT7	0.908104	2.50941e-11
ENSBTAG00000003937	ENSBTAG00000009783		0.88878	2.68015e-10
ENSBTAG00000003937	ENSBTAG00000009826	GPD1L	0.863376	3.34712e-09
ENSBTAG00000003937	ENSBTAG00000009833	DTHD1	-0.850815	9.74663e-09
ENSBTAG00000003937	ENSBTAG00000009887	DDX17	0.897822	9.38426e-11
ENSBTAG00000003937	ENSBTAG00000009908	RPS3A	0.920339	4.2044e-12
ENSBTAG00000003937	ENSBTAG00000010156	TPT1	0.876259	9.9664e-10
ENSBTAG00000003937	ENSBTAG00000010170	MBTPS1	0.879814	6.96715e-10
ENSBTAG00000003937	ENSBTAG00000010251	GABRG2	-0.865439	2.78035e-09
ENSBTAG00000003937	ENSBTAG00000010297	DHRS11	0.86274	3.54221e-09
ENSBTAG00000003937	ENSBTAG00000010363	LSM11	-0.900089	7.1031e-11
ENSBTAG00000003937	ENSBTAG00000010481	UBXN1	0.853096	8.08662e-09
ENSBTAG00000003937	ENSBTAG00000010504	TBRG4	0.869132	1.97896e-09
ENSBTAG00000003937	ENSBTAG00000010624	DCTN2	0.870016	1.82163e-09
ENSBTAG00000003937	ENSBTAG00000010951	NHLRC3	0.874793	1.15157e-09
ENSBTAG00000003937	ENSBTAG00000011145	NDUFA4	0.887244	3.1746e-10
ENSBTAG00000003937	ENSBTAG00000011212	EIF3K	0.878175	8.22887e-10
ENSBTAG00000003937	ENSBTAG00000011414	EIF2B5	0.872965	1.37546e-09
ENSBTAG00000003937	ENSBTAG00000011623	VMP1	0.888491	2.76742e-10
ENSBTAG00000003937	ENSBTAG00000011645	U2AF1	0.876793	9.45194e-10
ENSBTAG00000003937	ENSBTAG00000011842	DUS3L	0.871814	1.53611e-09
ENSBTAG00000003937	ENSBTAG00000011846	EEF1G	0.855323	6.71854e-09
ENSBTAG00000003937	ENSBTAG00000011850	ALG5	0.907061	2.88832e-11
ENSBTAG00000003937	ENSBTAG00000011855	EXOSC8	0.87307	1.36158e-09
ENSBTAG00000003937	ENSBTAG00000012044	RPL13	0.927435	1.3023e-12
ENSBTAG00000003937	ENSBTAG00000012259	PNPO	0.886049	3.61558e-10
ENSBTAG00000003937	ENSBTAG00000012285	ESRRB	0.856647	6.00877e-09
ENSBTAG00000003937	ENSBTAG00000012344	RPL26	0.879549	7.15869e-10
ENSBTAG00000003937	ENSBTAG00000012471	ILF2	0.878495	7.96737e-10
ENSBTAG00000003937	ENSBTAG00000012480	TBC1D13	0.893369	1.59199e-10
ENSBTAG00000003937	ENSBTAG00000012706	RTP1	-0.872954	1.37688e-09
ENSBTAG00000003937	ENSBTAG00000012760	NDUFB3	0.882233	5.42546e-10
ENSBTAG00000003937	ENSBTAG00000012890	SLC25A3	0.855598	6.56498e-09
ENSBTAG00000003937	ENSBTAG00000012988	COG4	0.87324	1.33936e-09
ENSBTAG00000003937	ENSBTAG00000012998	NAA30	-0.864835	2.93632e-09
ENSBTAG00000003937	ENSBTAG00000013063	ITGB1BP1	0.880237	6.6715e-10
ENSBTAG00000003937	ENSBTAG00000013264	RPS24	0.906907	2.94866e-11
ENSBTAG00000003937	ENSBTAG00000013358	RPS23	0.89013	2.30507e-10
ENSBTAG00000003937	ENSBTAG00000013369	COL14A1	-0.887283	3.16116e-10
ENSBTAG00000003937	ENSBTAG00000013429	CLEC4G	-0.884258	4.38183e-10
ENSBTAG00000003937	ENSBTAG00000014226	RPL34	0.865992	2.64389e-09
ENSBTAG00000003937	ENSBTAG00000014238	ATP6V1E1	0.872663	1.41601e-09
ENSBTAG00000003937	ENSBTAG00000014315	PBLD	-0.863569	3.28991e-09
ENSBTAG00000003937	ENSBTAG00000014518	RPL9	0.864989	2.89588e-09
ENSBTAG00000003937	ENSBTAG00000014968	YJEFN3	0.895072	1.30429e-10
ENSBTAG00000003937	ENSBTAG00000015112	PSMD6	0.946342	2.8675e-14
ENSBTAG00000003937	ENSBTAG00000015255	ST6GALNAC2	0.866621	2.49647e-09
ENSBTAG00000003937	ENSBTAG00000015266	SDHAF2	0.870945	1.66854e-09
ENSBTAG00000003937	ENSBTAG00000015283	RPL32	0.91778	6.24802e-12
ENSBTAG00000003937	ENSBTAG00000015285	RPS8	0.925857	1.70689e-12
ENSBTAG00000003937	ENSBTAG00000015388	RPL18	0.895966	1.17303e-10
ENSBTAG00000003937	ENSBTAG00000015408	DTYMK	0.884793	4.13908e-10
ENSBTAG00000003937	ENSBTAG00000015424	WDR12	0.883723	4.63841e-10
ENSBTAG00000003937	ENSBTAG00000015478	SRD5A1	0.903767	4.45648e-11
ENSBTAG00000003937	ENSBTAG00000015831	RPL18A	0.860528	4.30348e-09
ENSBTAG00000003937	ENSBTAG00000015857	TPRG1L	0.853297	7.95334e-09
ENSBTAG00000003937	ENSBTAG00000016079	COX4I1	0.882955	5.02984e-10
ENSBTAG00000003937	ENSBTAG00000016266	SDHD	0.901154	6.21798e-11
ENSBTAG00000003937	ENSBTAG00000016278	RPL30	0.936842	2.2608e-13
ENSBTAG00000003937	ENSBTAG00000016391		0.907473	2.73296e-11
ENSBTAG00000003937	ENSBTAG00000016561	NUBP2	0.890791	2.1392e-10
ENSBTAG00000003937	ENSBTAG00000016744	CAPRIN1	0.905791	3.42054e-11
ENSBTAG00000003937	ENSBTAG00000017077	CTSV	0.903991	4.32913e-11
ENSBTAG00000003937	ENSBTAG00000017389	RPLP0	0.862914	3.48766e-09
ENSBTAG00000003937	ENSBTAG00000017441	RPL27	0.919688	4.6561e-12
ENSBTAG00000003937	ENSBTAG00000017463	RPS19BP1	0.860159	4.4444e-09
ENSBTAG00000003937	ENSBTAG00000017509	MYPN	-0.879152	7.45406e-10
ENSBTAG00000003937	ENSBTAG00000017846	F11R	0.899331	7.80239e-11
ENSBTAG00000003937	ENSBTAG00000017889	CCT5	0.889665	2.42849e-10
ENSBTAG00000003937	ENSBTAG00000018274	FADD	0.856146	6.26873e-09
ENSBTAG00000003937	ENSBTAG00000018286	RNF181	0.854462	7.22005e-09
ENSBTAG00000003937	ENSBTAG00000018315	PELP1	0.888202	2.85742e-10
ENSBTAG00000003937	ENSBTAG00000018320	RPLP1	0.886662	3.38301e-10
ENSBTAG00000003937	ENSBTAG00000018628	RPL29	0.915884	8.31243e-12
ENSBTAG00000003937	ENSBTAG00000018813	IDH3B	0.881437	5.89466e-10
ENSBTAG00000003937	ENSBTAG00000018863	PRIMPOL	-0.867627	2.27586e-09
ENSBTAG00000003937	ENSBTAG00000019077	DAD1	0.851916	8.90968e-09
ENSBTAG00000003937	ENSBTAG00000019094	NLE1	0.877461	8.84123e-10
ENSBTAG00000003937	ENSBTAG00000019147	RPS20	0.851966	8.87338e-09
ENSBTAG00000003937	ENSBTAG00000019325	TRMT1	0.87117	1.63336e-09
ENSBTAG00000003937	ENSBTAG00000019494	RPL10A	0.882106	5.49803e-10
ENSBTAG00000003937	ENSBTAG00000019648	RACK1	0.875731	1.0501e-09
ENSBTAG00000003937	ENSBTAG00000019718	RPS15	0.888535	2.75404e-10
ENSBTAG00000003937	ENSBTAG00000019743	CHTF18	0.872317	1.46393e-09
ENSBTAG00000003937	ENSBTAG00000019788	TEAD4	0.920101	4.36446e-12
ENSBTAG00000003937	ENSBTAG00000019821	DHX9	0.879187	7.42699e-10
ENSBTAG00000003937	ENSBTAG00000019853	SMURF2	-0.866146	2.60707e-09
ENSBTAG00000003937	ENSBTAG00000019994		0.927988	1.18283e-12
ENSBTAG00000003937	ENSBTAG00000020139	RPL7	0.90943	2.09355e-11
ENSBTAG00000003937	ENSBTAG00000020177	MYG1	0.86527	2.82326e-09
ENSBTAG00000003937	ENSBTAG00000020179	AAAS	0.926564	1.5132e-12
ENSBTAG00000003937	ENSBTAG00000020366	TBL3	0.876034	1.01911e-09
ENSBTAG00000003937	ENSBTAG00000020381	FCF1	0.915718	8.52015e-12
ENSBTAG00000003937	ENSBTAG00000020550		0.928298	1.12031e-12
ENSBTAG00000003937	ENSBTAG00000020714	DDX19B	0.873761	1.2735e-09
ENSBTAG00000003937	ENSBTAG00000020721	MRPL55	0.930544	7.50262e-13
ENSBTAG00000003937	ENSBTAG00000020733	RPS15A	0.893755	1.52219e-10
ENSBTAG00000003937	ENSBTAG00000020757	PCBP2	0.897697	9.5277e-11
ENSBTAG00000003937	ENSBTAG00000020776	POLR2E	0.856279	6.1986e-09
ENSBTAG00000003937	ENSBTAG00000020905	RPL11	0.907103	2.87241e-11
ENSBTAG00000003937	ENSBTAG00000020984	RAPGEF4	-0.883194	4.90507e-10
ENSBTAG00000003937	ENSBTAG00000021061	PSMC5	0.865974	2.64829e-09
ENSBTAG00000003937	ENSBTAG00000021093	RPS16	0.859145	4.85248e-09
ENSBTAG00000003937	ENSBTAG00000021131	HNRNPK	0.885133	3.99093e-10
ENSBTAG00000003937	ENSBTAG00000021227	ATP5PD	0.85483	7.00171e-09
ENSBTAG00000003937	ENSBTAG00000021288	PSMB4	0.8915	1.97374e-10
ENSBTAG00000003937	ENSBTAG00000021455	CFL1	0.898964	8.16261e-11
ENSBTAG00000003937	ENSBTAG00000021490	WDR4	0.874708	1.16118e-09
ENSBTAG00000003937	ENSBTAG00000021508	LMOD3	-0.866415	2.54395e-09
ENSBTAG00000003937	ENSBTAG00000021730	GJD2	-0.919643	4.68898e-12
ENSBTAG00000003937	ENSBTAG00000021735	GALNT14	-0.860566	4.28918e-09
ENSBTAG00000003937	ENSBTAG00000021744	PSMC3	0.854193	7.38385e-09
ENSBTAG00000003937	ENSBTAG00000021776	NDUFV1	0.937642	1.92418e-13
ENSBTAG00000003937	ENSBTAG00000021805	RAB5IF	0.889455	2.48624e-10
ENSBTAG00000003937	ENSBTAG00000022902	RPL17	0.922959	2.76346e-12
ENSBTAG00000003937	ENSBTAG00000023274		0.908688	2.31759e-11
ENSBTAG00000003937	ENSBTAG00000023792		0.865445	2.77867e-09
ENSBTAG00000003937	ENSBTAG00000024097	MRPS15	0.890474	2.21735e-10
ENSBTAG00000003937	ENSBTAG00000024450	MAP2K2	0.907546	2.70632e-11
ENSBTAG00000003937	ENSBTAG00000024839		0.917327	6.69329e-12
ENSBTAG00000003937	ENSBTAG00000025121	EMC6	0.851113	9.51307e-09
ENSBTAG00000003937	ENSBTAG00000025335		0.92089	3.85361e-12
ENSBTAG00000003937	ENSBTAG00000025385		0.852534	8.46961e-09
ENSBTAG00000003937	ENSBTAG00000025612	URM1	0.871695	1.55373e-09
ENSBTAG00000003937	ENSBTAG00000026327	RPL8	0.884624	4.21438e-10
ENSBTAG00000003937	ENSBTAG00000027075		0.899513	7.62919e-11
ENSBTAG00000003937	ENSBTAG00000030164	RPL38	0.896991	1.03759e-10
ENSBTAG00000003937	ENSBTAG00000030587	LASP1	0.864485	3.0305e-09
ENSBTAG00000003937	ENSBTAG00000031509	PFAS	0.906553	3.09137e-11
ENSBTAG00000003937	ENSBTAG00000031723	RPL6	0.894978	1.31888e-10
ENSBTAG00000003937	ENSBTAG00000032481	DAPL1	-0.878072	8.31516e-10
ENSBTAG00000003937	ENSBTAG00000032702		0.885471	3.84854e-10
ENSBTAG00000003937	ENSBTAG00000032775		0.892048	1.85406e-10
ENSBTAG00000003937	ENSBTAG00000033217	TPM3	0.891421	1.99175e-10
ENSBTAG00000003937	ENSBTAG00000033685	CCNJ	-0.851709	9.06174e-09
ENSBTAG00000003937	ENSBTAG00000034656		0.921869	3.29631e-12
ENSBTAG00000003937	ENSBTAG00000034973		0.879598	7.1229e-10
ENSBTAG00000003937	ENSBTAG00000035007	GALNTL6	-0.864816	2.94137e-09
ENSBTAG00000003937	ENSBTAG00000037493	PUF60	0.853256	7.98047e-09
ENSBTAG00000003937	ENSBTAG00000038896	RPS26	0.859091	4.87511e-09
ENSBTAG00000003937	ENSBTAG00000038949	MRPL30	0.92771	1.24155e-12
ENSBTAG00000003937	ENSBTAG00000039208	ATP5F1E	0.867938	2.21138e-09
ENSBTAG00000003937	ENSBTAG00000040308	RPS13	0.965242	1.12895e-16
ENSBTAG00000003937	ENSBTAG00000045568		0.903107	4.85196e-11
ENSBTAG00000003937	ENSBTAG00000045901	CLDN6	0.885655	3.77296e-10
ENSBTAG00000003937	ENSBTAG00000046394	RPL23A	0.854201	7.379e-09
ENSBTAG00000003937	ENSBTAG00000046623		0.900828	6.47751e-11
ENSBTAG00000003937	ENSBTAG00000046786	UQCRFS1	0.876742	9.4999e-10
ENSBTAG00000003937	ENSBTAG00000047029		0.933884	4.03029e-13
ENSBTAG00000003937	ENSBTAG00000047214	TRAPPC1	0.894527	1.39078e-10
ENSBTAG00000003937	ENSBTAG00000047827	RENBP	0.85205	8.81278e-09
ENSBTAG00000003937	ENSBTAG00000048034	GLTPD2	0.881951	5.58766e-10
ENSBTAG00000003937	ENSBTAG00000048169		0.893289	1.60691e-10
ENSBTAG00000003937	ENSBTAG00000051077		0.854557	7.16303e-09
ENSBTAG00000003937	ENSBTAG00000052272	COX8A	0.902646	5.14691e-11
ENSBTAG00000003937	ENSBTAG00000052337	RPS29	0.882302	5.38644e-10
ENSBTAG00000003937	ENSBTAG00000052508	SEM1	0.875453	1.07926e-09
ENSBTAG00000003937	ENSBTAG00000053048		0.902854	5.01165e-11
ENSBTAG00000003937	ENSBTAG00000053386	RAB43	0.868998	2.00388e-09
ENSBTAG00000003937	ENSBTAG00000054199	COA4	0.881863	5.63875e-10
ENSBTAG00000003937	ENSBTAG00000056233		0.853013	8.14216e-09
ENSBTAG00000003937	ENSBTAG00000057394	RPUSD2	0.896051	1.16132e-10
ENSBTAG00000003937	ENSBTAG00000057942		0.89949	7.65034e-11
ENSBTAG00000003937	ENSBTAG00000058493		0.854977	6.91635e-09
ENSBTAG00000003937	ENSBTAG00000060226		0.890051	2.32544e-10
ENSBTAG00000003937	ENSBTAG00000060385	RPL17	0.923469	2.54227e-12
ENSBTAG00000003937	ENSBTAG00000061155		0.907164	2.84881e-11
ENSBTAG00000003937	ENSBTAG00000061572		0.851969	8.87129e-09
ENSBTAG00000003937	ENSBTAG00000061719		0.916004	8.16502e-12
ENSBTAG00000003937	ENSBTAG00000061739		0.917419	6.60059e-12
ENSBTAG00000003937	ENSBTAG00000062210	RPL37A	0.868397	2.11925e-09
ENSBTAG00000003937	ENSBTAG00000062361		0.880358	6.58944e-10
ENSBTAG00000003937	ENSBTAG00000063768	ZFP42	0.863639	3.26942e-09
ENSBTAG00000003937	ENSBTAG00000064062	GJB3	0.903463	4.63481e-11
ENSBTAG00000003937	ENSBTAG00000065446		0.881265	6.00024e-10
ENSBTAG00000003937	ENSBTAG00000065467		0.851945	8.88918e-09
ENSBTAG00000003937	ENSBTAG00000067915	RPL31	0.937583	1.94754e-13
ENSBTAG00000004815	ENSBTAG00000000078	GLIPR2	0.857402	5.63505e-09
ENSBTAG00000004815	ENSBTAG00000000277	IL18	0.867926	2.21383e-09
ENSBTAG00000004815	ENSBTAG00000000622	RPS17	0.855053	6.87208e-09
ENSBTAG00000004815	ENSBTAG00000001038	SNRPB	0.880026	6.81733e-10
ENSBTAG00000004815	ENSBTAG00000001057	ARFGAP3	0.890339	2.25132e-10
ENSBTAG00000004815	ENSBTAG00000001520	MRPL24	0.858027	5.34228e-09
ENSBTAG00000004815	ENSBTAG00000001545	SLC34A2	0.894436	1.40572e-10
ENSBTAG00000004815	ENSBTAG00000001782	MRPS12	0.883976	4.51532e-10
ENSBTAG00000004815	ENSBTAG00000001793	HSD11B1L	0.888946	2.63141e-10
ENSBTAG00000004815	ENSBTAG00000002038	RPL14	0.881501	5.85559e-10
ENSBTAG00000004815	ENSBTAG00000002060	RPL19	0.899213	7.91649e-11
ENSBTAG00000004815	ENSBTAG00000002332	LSM5	0.884344	4.3421e-10
ENSBTAG00000004815	ENSBTAG00000002643	VPS52	0.850932	9.65395e-09
ENSBTAG00000004815	ENSBTAG00000002648	RPS18	0.905721	3.45215e-11
ENSBTAG00000004815	ENSBTAG00000003058	ADRM1	0.907021	2.90406e-11
ENSBTAG00000004815	ENSBTAG00000003205	RPL35	0.887182	3.19634e-10
ENSBTAG00000004815	ENSBTAG00000003228	RPL3	0.876722	9.5184e-10
ENSBTAG00000004815	ENSBTAG00000003229	RPL23	0.908674	2.32201e-11
ENSBTAG00000004815	ENSBTAG00000003545	TAF1D	0.86658	2.50567e-09
ENSBTAG00000004815	ENSBTAG00000003617	ALKBH4	0.872902	1.38387e-09
ENSBTAG00000004815	ENSBTAG00000003758	TKT	0.878889	7.6555e-10
ENSBTAG00000004815	ENSBTAG00000003914	MVB12A	0.861233	4.04591e-09
ENSBTAG00000004815	ENSBTAG00000004242	ARPC1A	0.85158	9.15834e-09
ENSBTAG00000004815	ENSBTAG00000004258	EEF2	0.892465	1.76742e-10
ENSBTAG00000004815	ENSBTAG00000004281	ACSS1	0.868642	2.07162e-09
ENSBTAG00000004815	ENSBTAG00000004531	CCT4	0.862488	3.62224e-09
ENSBTAG00000004815	ENSBTAG00000004556	SLC2A3	0.897845	9.35745e-11
ENSBTAG00000004815	ENSBTAG00000004861	EIF3F	0.884633	4.2101e-10
ENSBTAG00000004815	ENSBTAG00000005096	COX7A2	0.862832	3.51316e-09
ENSBTAG00000004815	ENSBTAG00000005142	RPL37	0.908325	2.43538e-11
ENSBTAG00000004815	ENSBTAG00000005315		0.864024	3.15855e-09
ENSBTAG00000004815	ENSBTAG00000005349	RPL27A	0.931084	6.7999e-13
ENSBTAG00000004815	ENSBTAG00000005384	COPZ1	0.851128	9.50179e-09
ENSBTAG00000004815	ENSBTAG00000005385	POP5	0.866537	2.51567e-09
ENSBTAG00000004815	ENSBTAG00000005416	PPIL3	0.85851	5.12563e-09
ENSBTAG00000004815	ENSBTAG00000005726	HNRNPA2B1	0.90892	2.24536e-11
ENSBTAG00000004815	ENSBTAG00000005734	GATA6	0.908034	2.53358e-11
ENSBTAG00000004815	ENSBTAG00000006543	EIF3CL	0.878642	7.84937e-10
ENSBTAG00000004815	ENSBTAG00000006813		0.858161	5.2812e-09
ENSBTAG00000004815	ENSBTAG00000007385	EMC7	0.851937	8.89437e-09
ENSBTAG00000004815	ENSBTAG00000007512	PLA2G15	0.857806	5.44428e-09
ENSBTAG00000004815	ENSBTAG00000007743	PUS7	0.855702	6.50773e-09
ENSBTAG00000004815	ENSBTAG00000008122	GNG5	0.899154	7.97452e-11
ENSBTAG00000004815	ENSBTAG00000008637	TRIML2	0.880318	6.61651e-10
ENSBTAG00000004815	ENSBTAG00000008915	SF3B1	0.878385	8.05656e-10
ENSBTAG00000004815	ENSBTAG00000009458	METTL2A	0.855873	6.41464e-09
ENSBTAG00000004815	ENSBTAG00000009483	POLR2G	0.857354	5.65835e-09
ENSBTAG00000004815	ENSBTAG00000009484	TAF6L	0.867444	2.31463e-09
ENSBTAG00000004815	ENSBTAG00000009542	ZC3H10	0.90292	4.96997e-11
ENSBTAG00000004815	ENSBTAG00000009783		0.861719	3.87697e-09
ENSBTAG00000004815	ENSBTAG00000009826	GPD1L	0.921793	3.33682e-12
ENSBTAG00000004815	ENSBTAG00000009846	MTHFD1L	0.883996	4.50602e-10
ENSBTAG00000004815	ENSBTAG00000009908	RPS3A	0.900674	6.60347e-11
ENSBTAG00000004815	ENSBTAG00000010170	MBTPS1	0.882663	5.18674e-10
ENSBTAG00000004815	ENSBTAG00000010480	TIMM50	0.859492	4.70915e-09
ENSBTAG00000004815	ENSBTAG00000010566	TMEM11	0.85053	9.97448e-09
ENSBTAG00000004815	ENSBTAG00000010624	DCTN2	0.866693	2.47994e-09
ENSBTAG00000004815	ENSBTAG00000010931	SSBP1	0.883204	4.8997e-10
ENSBTAG00000004815	ENSBTAG00000011050	PLPP6	0.853592	7.76135e-09
ENSBTAG00000004815	ENSBTAG00000011414	EIF2B5	0.860468	4.32604e-09
ENSBTAG00000004815	ENSBTAG00000011415	ETF1	0.923753	2.42634e-12
ENSBTAG00000004815	ENSBTAG00000011623	VMP1	0.925398	1.84447e-12
ENSBTAG00000004815	ENSBTAG00000011645	U2AF1	0.870941	1.66919e-09
ENSBTAG00000004815	ENSBTAG00000011736	IGF2BP1	0.891108	2.06378e-10
ENSBTAG00000004815	ENSBTAG00000011963	RPS19	0.872663	1.41601e-09
ENSBTAG00000004815	ENSBTAG00000012044	RPL13	0.897319	9.97372e-11
ENSBTAG00000004815	ENSBTAG00000012285	ESRRB	0.870482	1.7433e-09
ENSBTAG00000004815	ENSBTAG00000012344	RPL26	0.92517	1.91689e-12
ENSBTAG00000004815	ENSBTAG00000012752	MRPL2	0.879599	7.12221e-10
ENSBTAG00000004815	ENSBTAG00000012845	SDF2	0.888434	2.78496e-10
ENSBTAG00000004815	ENSBTAG00000013108	HK2	0.85468	7.09003e-09
ENSBTAG00000004815	ENSBTAG00000013264	RPS24	0.868758	2.04934e-09
ENSBTAG00000004815	ENSBTAG00000013358	RPS23	0.852697	8.35691e-09
ENSBTAG00000004815	ENSBTAG00000013680	ATP1B2	0.854119	7.42927e-09
ENSBTAG00000004815	ENSBTAG00000013988	BID	0.854363	7.27967e-09
ENSBTAG00000004815	ENSBTAG00000014093	IDH2	0.862273	3.69195e-09
ENSBTAG00000004815	ENSBTAG00000014226	RPL34	0.91285	1.29472e-11
ENSBTAG00000004815	ENSBTAG00000014968	YJEFN3	0.882583	5.23004e-10
ENSBTAG00000004815	ENSBTAG00000015112	PSMD6	0.871079	1.64751e-09
ENSBTAG00000004815	ENSBTAG00000015138	MGA	0.86706	2.39784e-09
ENSBTAG00000004815	ENSBTAG00000015255	ST6GALNAC2	0.892701	1.71997e-10
ENSBTAG00000004815	ENSBTAG00000015388	RPL18	0.881838	5.65372e-10
ENSBTAG00000004815	ENSBTAG00000015437	NTMT1	0.892403	1.77986e-10
ENSBTAG00000004815	ENSBTAG00000015831	RPL18A	0.877631	8.69203e-10
ENSBTAG00000004815	ENSBTAG00000016254	HDAC5	0.866387	2.55029e-09
ENSBTAG00000004815	ENSBTAG00000016278	RPL30	0.892966	1.66814e-10
ENSBTAG00000004815	ENSBTAG00000016354	IER2	0.914264	1.05525e-11
ENSBTAG00000004815	ENSBTAG00000016561	NUBP2	0.875294	1.09636e-09
ENSBTAG00000004815	ENSBTAG00000017077	CTSV	0.866089	2.62058e-09
ENSBTAG00000004815	ENSBTAG00000017543	ATP23	0.851316	9.35714e-09
ENSBTAG00000004815	ENSBTAG00000017755	EWSR1	0.925502	1.81244e-12
ENSBTAG00000004815	ENSBTAG00000017846	F11R	0.851572	9.16423e-09
ENSBTAG00000004815	ENSBTAG00000018065	YARS1	0.875989	1.02363e-09
ENSBTAG00000004815	ENSBTAG00000018315	PELP1	0.883669	4.6646e-10
ENSBTAG00000004815	ENSBTAG00000018406	CSTF2T	0.85914	4.85459e-09
ENSBTAG00000004815	ENSBTAG00000018564	ZFYVE27	0.855419	6.66443e-09
ENSBTAG00000004815	ENSBTAG00000018863	PRIMPOL	-0.871389	1.59969e-09
ENSBTAG00000004815	ENSBTAG00000019041	TAFA1	-0.856841	5.91074e-09
ENSBTAG00000004815	ENSBTAG00000019094	NLE1	0.876333	9.89423e-10
ENSBTAG00000004815	ENSBTAG00000019325	TRMT1	0.868964	2.01039e-09
ENSBTAG00000004815	ENSBTAG00000019331	KATNAL2	0.922876	2.80077e-12
ENSBTAG00000004815	ENSBTAG00000019403	MALSU1	0.850297	1.01644e-08
ENSBTAG00000004815	ENSBTAG00000019494	RPL10A	0.912812	1.30177e-11
ENSBTAG00000004815	ENSBTAG00000019648	RACK1	0.903807	4.43372e-11
ENSBTAG00000004815	ENSBTAG00000019700	PC	0.892759	1.70843e-10
ENSBTAG00000004815	ENSBTAG00000019718	RPS15	0.899001	8.12567e-11
ENSBTAG00000004815	ENSBTAG00000019788	TEAD4	0.889226	2.5505e-10
ENSBTAG00000004815	ENSBTAG00000019821	DHX9	0.88964	2.43516e-10
ENSBTAG00000004815	ENSBTAG00000019994		0.874827	1.14778e-09
ENSBTAG00000004815	ENSBTAG00000020139	RPL7	0.881834	5.65634e-10
ENSBTAG00000004815	ENSBTAG00000020381	FCF1	0.878826	7.70464e-10
ENSBTAG00000004815	ENSBTAG00000020550		0.853014	8.1411e-09
ENSBTAG00000004815	ENSBTAG00000020721	MRPL55	0.868588	2.08189e-09
ENSBTAG00000004815	ENSBTAG00000020733	RPS15A	0.935065	3.20999e-13
ENSBTAG00000004815	ENSBTAG00000020757	PCBP2	0.852419	8.55009e-09
ENSBTAG00000004815	ENSBTAG00000020905	RPL11	0.870932	1.67058e-09
ENSBTAG00000004815	ENSBTAG00000020916	NANOG	0.940403	1.08521e-13
ENSBTAG00000004815	ENSBTAG00000021007	FOLR3	0.86886	2.02991e-09
ENSBTAG00000004815	ENSBTAG00000021131	HNRNPK	0.913688	1.14742e-11
ENSBTAG00000004815	ENSBTAG00000021192	NOP53	0.853188	8.02505e-09
ENSBTAG00000004815	ENSBTAG00000021554	NOL7	0.852935	8.19447e-09
ENSBTAG00000004815	ENSBTAG00000021744	PSMC3	0.852697	8.35682e-09
ENSBTAG00000004815	ENSBTAG00000022902	RPL17	0.877273	9.00893e-10
ENSBTAG00000004815	ENSBTAG00000023274		0.917478	6.54234e-12
ENSBTAG00000004815	ENSBTAG00000023792		0.871452	1.59006e-09
ENSBTAG00000004815	ENSBTAG00000024839		0.864966	2.90176e-09
ENSBTAG00000004815	ENSBTAG00000025335		0.905376	3.61275e-11
ENSBTAG00000004815	ENSBTAG00000026327	RPL8	0.895169	1.28938e-10
ENSBTAG00000004815	ENSBTAG00000027075		0.879863	6.93248e-10
ENSBTAG00000004815	ENSBTAG00000030164	RPL38	0.901867	5.68292e-11
ENSBTAG00000004815	ENSBTAG00000031723	RPL6	0.902423	5.29524e-11
ENSBTAG00000004815	ENSBTAG00000032083	DHX33	0.869153	1.97518e-09
ENSBTAG00000004815	ENSBTAG00000037493	PUF60	0.880566	6.44985e-10
ENSBTAG00000004815	ENSBTAG00000038896	RPS26	0.894131	1.45671e-10
ENSBTAG00000004815	ENSBTAG00000040308	RPS13	0.855918	6.39035e-09
ENSBTAG00000004815	ENSBTAG00000045568		0.863127	3.42221e-09
ENSBTAG00000004815	ENSBTAG00000046786	UQCRFS1	0.874573	1.17666e-09
ENSBTAG00000004815	ENSBTAG00000047029		0.858211	5.25852e-09
ENSBTAG00000004815	ENSBTAG00000048169		0.870708	1.70652e-09
ENSBTAG00000004815	ENSBTAG00000052337	RPS29	0.877055	9.2073e-10
ENSBTAG00000004815	ENSBTAG00000052945	PURB	0.870803	1.69118e-09
ENSBTAG00000004815	ENSBTAG00000054199	COA4	0.857584	5.54862e-09
ENSBTAG00000004815	ENSBTAG00000054986	ACAP2	-0.872958	1.37645e-09
ENSBTAG00000004815	ENSBTAG00000055796	PTRH2	0.873429	1.31518e-09
ENSBTAG00000004815	ENSBTAG00000056877	TUBA1B	0.895265	1.27482e-10
ENSBTAG00000004815	ENSBTAG00000057394	RPUSD2	0.853561	7.78116e-09
ENSBTAG00000004815	ENSBTAG00000057942		0.871384	1.60041e-09
ENSBTAG00000004815	ENSBTAG00000060226		0.857844	5.42644e-09
ENSBTAG00000004815	ENSBTAG00000060385	RPL17	0.881456	5.88257e-10
ENSBTAG00000004815	ENSBTAG00000061155		0.8903	2.26125e-10
ENSBTAG00000004815	ENSBTAG00000061739		0.875913	1.03142e-09
ENSBTAG00000004815	ENSBTAG00000062210	RPL37A	0.913694	1.14635e-11
ENSBTAG00000004815	ENSBTAG00000063768	ZFP42	0.884213	4.40323e-10
ENSBTAG00000004815	ENSBTAG00000065446		0.859794	4.58736e-09
ENSBTAG00000004815	ENSBTAG00000067980	ABHD13	0.869338	1.94127e-09
ENSBTAG00000011195	ENSBTAG00000000026	VPS33B	0.851788	9.00384e-09
ENSBTAG00000011195	ENSBTAG00000000417	MRPL12	0.857304	5.68269e-09
ENSBTAG00000011195	ENSBTAG00000000562	TOMM20	0.854876	6.97466e-09
ENSBTAG00000011195	ENSBTAG00000000797	MRPL9	0.877494	8.81181e-10
ENSBTAG00000011195	ENSBTAG00000001545	SLC34A2	0.855581	6.5742e-09
ENSBTAG00000011195	ENSBTAG00000001793	HSD11B1L	0.879836	6.95184e-10
ENSBTAG00000011195	ENSBTAG00000002038	RPL14	0.855505	6.61654e-09
ENSBTAG00000011195	ENSBTAG00000003058	ADRM1	0.85643	6.12004e-09
ENSBTAG00000011195	ENSBTAG00000003813	BCS1L	0.897561	9.68567e-11
ENSBTAG00000011195	ENSBTAG00000004531	CCT4	0.880952	6.19793e-10
ENSBTAG00000011195	ENSBTAG00000004795	RIPPLY2	-0.867719	2.25651e-09
ENSBTAG00000011195	ENSBTAG00000005416	PPIL3	0.857708	5.48986e-09
ENSBTAG00000011195	ENSBTAG00000005577	RNASEH2C	0.860821	4.19489e-09
ENSBTAG00000011195	ENSBTAG00000005726	HNRNPA2B1	0.954197	3.83158e-15
ENSBTAG00000011195	ENSBTAG00000005734	GATA6	0.853325	7.93487e-09
ENSBTAG00000011195	ENSBTAG00000006543	EIF3CL	0.86098	4.13683e-09
ENSBTAG00000011195	ENSBTAG00000007453	NELFE	0.869344	1.9402e-09
ENSBTAG00000011195	ENSBTAG00000007743	PUS7	0.873809	1.26752e-09
ENSBTAG00000011195	ENSBTAG00000008120	TMEM199	0.862611	3.5829e-09
ENSBTAG00000011195	ENSBTAG00000008410	OVOL2	0.869532	1.90628e-09
ENSBTAG00000011195	ENSBTAG00000008637	TRIML2	0.867726	2.25523e-09
ENSBTAG00000011195	ENSBTAG00000009542	ZC3H10	0.85639	6.14072e-09
ENSBTAG00000011195	ENSBTAG00000009826	GPD1L	0.857226	5.72038e-09
ENSBTAG00000011195	ENSBTAG00000009887	DDX17	0.87784	8.51111e-10
ENSBTAG00000011195	ENSBTAG00000009908	RPS3A	0.854353	7.28621e-09
ENSBTAG00000011195	ENSBTAG00000010170	MBTPS1	0.880335	6.60485e-10
ENSBTAG00000011195	ENSBTAG00000010951	NHLRC3	0.865615	2.73612e-09
ENSBTAG00000011195	ENSBTAG00000012480	TBC1D13	0.862258	3.69677e-09
ENSBTAG00000011195	ENSBTAG00000012760	NDUFB3	0.874704	1.1617e-09
ENSBTAG00000011195	ENSBTAG00000014968	YJEFN3	0.862845	3.50923e-09
ENSBTAG00000011195	ENSBTAG00000015112	PSMD6	0.866632	2.49381e-09
ENSBTAG00000011195	ENSBTAG00000016561	NUBP2	0.866831	2.44872e-09
ENSBTAG00000011195	ENSBTAG00000016744	CAPRIN1	0.863841	3.21081e-09
ENSBTAG00000011195	ENSBTAG00000017463	RPS19BP1	0.851033	9.5751e-09
ENSBTAG00000011195	ENSBTAG00000017543	ATP23	0.856775	5.94362e-09
ENSBTAG00000011195	ENSBTAG00000017800	DMRT3	-0.865421	2.78472e-09
ENSBTAG00000011195	ENSBTAG00000017846	F11R	0.867688	2.26319e-09
ENSBTAG00000011195	ENSBTAG00000018315	PELP1	0.875772	1.0459e-09
ENSBTAG00000011195	ENSBTAG00000018406	CSTF2T	0.86449	3.02923e-09
ENSBTAG00000011195	ENSBTAG00000019041	TAFA1	-0.850904	9.67624e-09
ENSBTAG00000011195	ENSBTAG00000019325	TRMT1	0.855357	6.6994e-09
ENSBTAG00000011195	ENSBTAG00000019788	TEAD4	0.886626	3.39633e-10
ENSBTAG00000011195	ENSBTAG00000019821	DHX9	0.878667	7.82955e-10
ENSBTAG00000011195	ENSBTAG00000019994		0.862459	3.6315e-09
ENSBTAG00000011195	ENSBTAG00000020139	RPL7	0.854773	7.03501e-09
ENSBTAG00000011195	ENSBTAG00000020366	TBL3	0.855199	6.78886e-09
ENSBTAG00000011195	ENSBTAG00000020550		0.861169	4.06887e-09
ENSBTAG00000011195	ENSBTAG00000020721	MRPL55	0.860669	4.25097e-09
ENSBTAG00000011195	ENSBTAG00000020757	PCBP2	0.921904	3.27752e-12
ENSBTAG00000011195	ENSBTAG00000021131	HNRNPK	0.89281	1.69849e-10
ENSBTAG00000011195	ENSBTAG00000022902	RPL17	0.853896	7.56852e-09
ENSBTAG00000011195	ENSBTAG00000033107	OSMR	-0.854264	7.33995e-09
ENSBTAG00000011195	ENSBTAG00000036297	RBFA	0.850324	1.01425e-08
ENSBTAG00000011195	ENSBTAG00000047214	TRAPPC1	0.852835	8.26232e-09
ENSBTAG00000011195	ENSBTAG00000047616	ZNF114	0.855904	6.39785e-09
ENSBTAG00000011195	ENSBTAG00000054199	COA4	0.86983	1.85369e-09
ENSBTAG00000011195	ENSBTAG00000057394	RPUSD2	0.868178	2.16282e-09
ENSBTAG00000011195	ENSBTAG00000063768	ZFP42	0.862738	3.54282e-09
ENSBTAG00000011195	ENSBTAG00000064062	GJB3	0.851145	9.48849e-09
ENSBTAG00000011195	ENSBTAG00000065446		0.850732	9.81258e-09
ENSBTAG00000011441	ENSBTAG00000000026	VPS33B	0.897294	1.00036e-10
ENSBTAG00000011441	ENSBTAG00000000064	FEN1	0.897674	9.55447e-11
ENSBTAG00000011441	ENSBTAG00000000078	GLIPR2	0.919279	4.96173e-12
ENSBTAG00000011441	ENSBTAG00000000404	NAXE	0.85878	5.00768e-09
ENSBTAG00000011441	ENSBTAG00000000417	MRPL12	0.930325	7.80597e-13
ENSBTAG00000011441	ENSBTAG00000000562	TOMM20	0.892571	1.74581e-10
ENSBTAG00000011441	ENSBTAG00000000582	LY6G6E	0.89454	1.38866e-10
ENSBTAG00000011441	ENSBTAG00000000602	RXRB	0.896469	1.10466e-10
ENSBTAG00000011441	ENSBTAG00000000622	RPS17	0.935802	2.77909e-13
ENSBTAG00000011441	ENSBTAG00000000804	MOB3B	0.856608	6.02879e-09
ENSBTAG00000011441	ENSBTAG00000000825	MRPS26	0.861763	3.86181e-09
ENSBTAG00000011441	ENSBTAG00000000990	PSMA2	0.942761	6.50793e-14
ENSBTAG00000011441	ENSBTAG00000000997		0.86642	2.54278e-09
ENSBTAG00000011441	ENSBTAG00000001342	RSL24D1	0.889351	2.51518e-10
ENSBTAG00000011441	ENSBTAG00000001353	PMPCA	0.898027	9.15329e-11
ENSBTAG00000011441	ENSBTAG00000001360	RPS12	0.909028	2.21236e-11
ENSBTAG00000011441	ENSBTAG00000001415	THOC6	0.874886	1.14117e-09
ENSBTAG00000011441	ENSBTAG00000001450	APBB3	0.871125	1.64036e-09
ENSBTAG00000011441	ENSBTAG00000001520	MRPL24	0.905297	3.65079e-11
ENSBTAG00000011441	ENSBTAG00000001545	SLC34A2	0.908371	2.42021e-11
ENSBTAG00000011441	ENSBTAG00000001777	RPLP2	0.880426	6.54331e-10
ENSBTAG00000011441	ENSBTAG00000001780	SARS2	0.882868	5.07598e-10
ENSBTAG00000011441	ENSBTAG00000001782	MRPS12	0.901416	6.01657e-11
ENSBTAG00000011441	ENSBTAG00000001793	HSD11B1L	0.944301	4.60568e-14
ENSBTAG00000011441	ENSBTAG00000002038	RPL14	0.942101	7.52414e-14
ENSBTAG00000011441	ENSBTAG00000002060	RPL19	0.868742	2.0524e-09
ENSBTAG00000011441	ENSBTAG00000002094	ATP5MF	0.851526	9.19827e-09
ENSBTAG00000011441	ENSBTAG00000002189	ALG1	0.869345	1.93995e-09
ENSBTAG00000011441	ENSBTAG00000002219	ATAD3A	0.951968	7.01547e-15
ENSBTAG00000011441	ENSBTAG00000002332	LSM5	0.857751	5.47006e-09
ENSBTAG00000011441	ENSBTAG00000002434	WDR18	0.891878	1.89035e-10
ENSBTAG00000011441	ENSBTAG00000002454	ALG2	0.863164	3.41107e-09
ENSBTAG00000011441	ENSBTAG00000002603	PRPF39	0.86938	1.93367e-09
ENSBTAG00000011441	ENSBTAG00000002643	VPS52	0.852407	8.5585e-09
ENSBTAG00000011441	ENSBTAG00000002648	RPS18	0.874373	1.19984e-09
ENSBTAG00000011441	ENSBTAG00000002784	COPS5	0.871495	1.58358e-09
ENSBTAG00000011441	ENSBTAG00000003025	NME6	0.86398	3.17126e-09
ENSBTAG00000011441	ENSBTAG00000003044	SPIN1	0.870686	1.70995e-09
ENSBTAG00000011441	ENSBTAG00000003058	ADRM1	0.891019	2.08468e-10
ENSBTAG00000011441	ENSBTAG00000003067	PSMB7	0.871466	1.58793e-09
ENSBTAG00000011441	ENSBTAG00000003228	RPL3	0.922641	2.91016e-12
ENSBTAG00000011441	ENSBTAG00000003229	RPL23	0.877867	8.48825e-10
ENSBTAG00000011441	ENSBTAG00000003303	MRPL58	0.861546	3.93628e-09
ENSBTAG00000011441	ENSBTAG00000003422	SNX5	0.882223	5.43138e-10
ENSBTAG00000011441	ENSBTAG00000003531	ABCA13	-0.883705	4.64695e-10
ENSBTAG00000011441	ENSBTAG00000003617	ALKBH4	0.918121	5.93103e-12
ENSBTAG00000011441	ENSBTAG00000003745	WDR48	-0.903265	4.75424e-11
ENSBTAG00000011441	ENSBTAG00000003813	BCS1L	0.912482	1.3647e-11
ENSBTAG00000011441	ENSBTAG00000003830	PSMB3	0.880664	6.38525e-10
ENSBTAG00000011441	ENSBTAG00000003914	MVB12A	0.88947	2.48187e-10
ENSBTAG00000011441	ENSBTAG00000003967	OTUB1	0.890903	2.11237e-10
ENSBTAG00000011441	ENSBTAG00000004009	PMM1	0.853203	8.01537e-09
ENSBTAG00000011441	ENSBTAG00000004230	AIMP1	0.917965	6.07479e-12
ENSBTAG00000011441	ENSBTAG00000004281	ACSS1	0.883355	4.82243e-10
ENSBTAG00000011441	ENSBTAG00000004375	ESRP2	0.919175	5.04268e-12
ENSBTAG00000011441	ENSBTAG00000004531	CCT4	0.91257	1.34755e-11
ENSBTAG00000011441	ENSBTAG00000004651	NME1	0.868089	2.18074e-09
ENSBTAG00000011441	ENSBTAG00000004729	PKMYT1	0.885944	3.65716e-10
ENSBTAG00000011441	ENSBTAG00000004829	YIF1A	0.905	3.79562e-11
ENSBTAG00000011441	ENSBTAG00000004861	EIF3F	0.862571	3.59554e-09
ENSBTAG00000011441	ENSBTAG00000004920		0.912078	1.44553e-11
ENSBTAG00000011441	ENSBTAG00000005009	PRELID1	0.918128	5.92514e-12
ENSBTAG00000011441	ENSBTAG00000005096	COX7A2	0.876549	9.68355e-10
ENSBTAG00000011441	ENSBTAG00000005142	RPL37	0.881347	5.94994e-10
ENSBTAG00000011441	ENSBTAG00000005211	RPL4	0.869685	1.8792e-09
ENSBTAG00000011441	ENSBTAG00000005296	RPL13A	0.86009	4.47084e-09
ENSBTAG00000011441	ENSBTAG00000005315		0.874325	1.2055e-09
ENSBTAG00000011441	ENSBTAG00000005384	COPZ1	0.865227	2.83429e-09
ENSBTAG00000011441	ENSBTAG00000005577	RNASEH2C	0.926102	1.63727e-12
ENSBTAG00000011441	ENSBTAG00000005588	DXO	0.85491	6.95491e-09
ENSBTAG00000011441	ENSBTAG00000005620	RPS3	0.872657	1.41686e-09
ENSBTAG00000011441	ENSBTAG00000005660	PSMD2	0.898836	8.29216e-11
ENSBTAG00000011441	ENSBTAG00000005674	NEU1	0.879303	7.33997e-10
ENSBTAG00000011441	ENSBTAG00000005675	SLC44A4	0.850582	9.9325e-09
ENSBTAG00000011441	ENSBTAG00000005726	HNRNPA2B1	0.863652	3.26557e-09
ENSBTAG00000011441	ENSBTAG00000005734	GATA6	0.867528	2.29671e-09
ENSBTAG00000011441	ENSBTAG00000006051	NMT1	0.883146	4.9295e-10
ENSBTAG00000011441	ENSBTAG00000006185	SPC24	0.904604	3.99731e-11
ENSBTAG00000011441	ENSBTAG00000006307	HSD17B11	0.86204	3.76877e-09
ENSBTAG00000011441	ENSBTAG00000006355	SLC30A2	0.897457	9.80901e-11
ENSBTAG00000011441	ENSBTAG00000006383		0.854705	7.07503e-09
ENSBTAG00000011441	ENSBTAG00000006397		0.928935	1.00115e-12
ENSBTAG00000011441	ENSBTAG00000006414	NUTF2	0.88977	2.39998e-10
ENSBTAG00000011441	ENSBTAG00000006963	RPL12	0.908675	2.32189e-11
ENSBTAG00000011441	ENSBTAG00000007128	ATP13A1	0.894483	1.39793e-10
ENSBTAG00000011441	ENSBTAG00000007302	SLC2A5	0.891321	2.01434e-10
ENSBTAG00000011441	ENSBTAG00000007367	AIMP2	0.885036	4.03248e-10
ENSBTAG00000011441	ENSBTAG00000007385	EMC7	0.908903	2.2507e-11
ENSBTAG00000011441	ENSBTAG00000007685	PSMB1	0.852934	8.19538e-09
ENSBTAG00000011441	ENSBTAG00000007743	PUS7	0.877492	8.81414e-10
ENSBTAG00000011441	ENSBTAG00000008120	TMEM199	0.871228	1.62434e-09
ENSBTAG00000011441	ENSBTAG00000008314	SDHB	0.905172	3.71115e-11
ENSBTAG00000011441	ENSBTAG00000008484	TMEM161B	0.877393	8.90188e-10
ENSBTAG00000011441	ENSBTAG00000008493	AQP3	0.916717	7.33867e-12
ENSBTAG00000011441	ENSBTAG00000008570	RPS14	0.918168	5.88917e-12
ENSBTAG00000011441	ENSBTAG00000008637	TRIML2	0.914746	9.83475e-12
ENSBTAG00000011441	ENSBTAG00000008825	POLR3F	0.881065	6.12599e-10
ENSBTAG00000011441	ENSBTAG00000008883	ZNF207	0.871639	1.56198e-09
ENSBTAG00000011441	ENSBTAG00000008905	FIGLA	-0.880332	6.60675e-10
ENSBTAG00000011441	ENSBTAG00000008933	MFSD5	0.932296	5.43735e-13
ENSBTAG00000011441	ENSBTAG00000009200	PAM16	0.861723	3.87542e-09
ENSBTAG00000011441	ENSBTAG00000009307	RER1	0.856815	5.92363e-09
ENSBTAG00000011441	ENSBTAG00000009334	NDUFA5	0.876914	9.33806e-10
ENSBTAG00000011441	ENSBTAG00000009346	MAPKAPK5	0.886114	3.59044e-10
ENSBTAG00000011441	ENSBTAG00000009542	ZC3H10	0.862527	3.60956e-09
ENSBTAG00000011441	ENSBTAG00000009547	ZDHHC4	0.878797	7.7277e-10
ENSBTAG00000011441	ENSBTAG00000009783		0.851529	9.19598e-09
ENSBTAG00000011441	ENSBTAG00000009826	GPD1L	0.920486	4.10811e-12
ENSBTAG00000011441	ENSBTAG00000009908	RPS3A	0.909287	2.135e-11
ENSBTAG00000011441	ENSBTAG00000009928	MLST8	0.861956	3.79676e-09
ENSBTAG00000011441	ENSBTAG00000009962	PDCL3	0.863138	3.4191e-09
ENSBTAG00000011441	ENSBTAG00000010170	MBTPS1	0.866891	2.43541e-09
ENSBTAG00000011441	ENSBTAG00000010251	GABRG2	-0.853769	7.64826e-09
ENSBTAG00000011441	ENSBTAG00000010297	DHRS11	0.870767	1.69697e-09
ENSBTAG00000011441	ENSBTAG00000010480	TIMM50	0.868196	2.15926e-09
ENSBTAG00000011441	ENSBTAG00000010504	TBRG4	0.867073	2.3949e-09
ENSBTAG00000011441	ENSBTAG00000010543	FGFR4	0.85087	9.70325e-09
ENSBTAG00000011441	ENSBTAG00000010564	ELOVL6	0.855126	6.83058e-09
ENSBTAG00000011441	ENSBTAG00000010624	DCTN2	0.899191	7.9377e-11
ENSBTAG00000011441	ENSBTAG00000010951	NHLRC3	0.86299	3.46429e-09
ENSBTAG00000011441	ENSBTAG00000011145	NDUFA4	0.85256	8.45118e-09
ENSBTAG00000011441	ENSBTAG00000011212	EIF3K	0.88644	3.46559e-10
ENSBTAG00000011441	ENSBTAG00000011351	TMEM259	0.894807	1.3457e-10
ENSBTAG00000011441	ENSBTAG00000011414	EIF2B5	0.884329	4.34925e-10
ENSBTAG00000011441	ENSBTAG00000011529	ATR	0.850458	1.00325e-08
ENSBTAG00000011441	ENSBTAG00000011544	GAPVD1	0.852109	8.77018e-09
ENSBTAG00000011441	ENSBTAG00000011611	OSTC	0.853905	7.56287e-09
ENSBTAG00000011441	ENSBTAG00000011623	VMP1	0.889163	2.56864e-10
ENSBTAG00000011441	ENSBTAG00000011645	U2AF1	0.876476	9.75465e-10
ENSBTAG00000011441	ENSBTAG00000011736	IGF2BP1	0.909563	2.05546e-11
ENSBTAG00000011441	ENSBTAG00000011837	GET3	0.85381	7.62241e-09
ENSBTAG00000011441	ENSBTAG00000011842	DUS3L	0.873002	1.37058e-09
ENSBTAG00000011441	ENSBTAG00000011850	ALG5	0.919109	5.09413e-12
ENSBTAG00000011441	ENSBTAG00000011932	PRG4	-0.865965	2.65041e-09
ENSBTAG00000011441	ENSBTAG00000011951	MRTO4	0.868287	2.14095e-09
ENSBTAG00000011441	ENSBTAG00000012003	PPIA	0.880375	6.57778e-10
ENSBTAG00000011441	ENSBTAG00000012044	RPL13	0.894011	1.47734e-10
ENSBTAG00000011441	ENSBTAG00000012285	ESRRB	0.929619	8.8633e-13
ENSBTAG00000011441	ENSBTAG00000012344	RPL26	0.852729	8.335e-09
ENSBTAG00000011441	ENSBTAG00000012401		0.884718	4.17207e-10
ENSBTAG00000011441	ENSBTAG00000012480	TBC1D13	0.901168	6.20692e-11
ENSBTAG00000011441	ENSBTAG00000012484	ENDOG	0.863527	3.30244e-09
ENSBTAG00000011441	ENSBTAG00000012628	SLC1A2	-0.947044	2.42643e-14
ENSBTAG00000011441	ENSBTAG00000012760	NDUFB3	0.918232	5.83118e-12
ENSBTAG00000011441	ENSBTAG00000012890	SLC25A3	0.877163	9.10904e-10
ENSBTAG00000011441	ENSBTAG00000013123	PHB2	0.85754	5.56926e-09
ENSBTAG00000011441	ENSBTAG00000013264	RPS24	0.880814	6.28685e-10
ENSBTAG00000011441	ENSBTAG00000013282	NECAP2	0.856146	6.26879e-09
ENSBTAG00000011441	ENSBTAG00000013315	ATP5F1B	0.870799	1.69176e-09
ENSBTAG00000011441	ENSBTAG00000013358	RPS23	0.865914	2.6627e-09
ENSBTAG00000011441	ENSBTAG00000013413	CCDC51	0.858469	5.14344e-09
ENSBTAG00000011441	ENSBTAG00000013469	SRCIN1	-0.872446	1.44588e-09
ENSBTAG00000011441	ENSBTAG00000013722	AARS2	0.858385	5.18094e-09
ENSBTAG00000011441	ENSBTAG00000014202	CDK5RAP3	0.855967	6.36409e-09
ENSBTAG00000011441	ENSBTAG00000014315	PBLD	-0.858315	5.21208e-09
ENSBTAG00000011441	ENSBTAG00000014653	SPNS1	0.914547	1.01249e-11
ENSBTAG00000011441	ENSBTAG00000014675	PTCD2	0.868402	2.11836e-09
ENSBTAG00000011441	ENSBTAG00000014964	GALK1	0.881929	5.60047e-10
ENSBTAG00000011441	ENSBTAG00000014968	YJEFN3	0.928844	1.0175e-12
ENSBTAG00000011441	ENSBTAG00000015112	PSMD6	0.89366	1.53905e-10
ENSBTAG00000011441	ENSBTAG00000015136	AARSD1	0.872343	1.46022e-09
ENSBTAG00000011441	ENSBTAG00000015266	SDHAF2	0.88605	3.61514e-10
ENSBTAG00000011441	ENSBTAG00000015283	RPL32	0.931733	6.03515e-13
ENSBTAG00000011441	ENSBTAG00000015285	RPS8	0.907369	2.77127e-11
ENSBTAG00000011441	ENSBTAG00000015388	RPL18	0.900748	6.54317e-11
ENSBTAG00000011441	ENSBTAG00000015408	DTYMK	0.910635	1.77122e-11
ENSBTAG00000011441	ENSBTAG00000015415	UNC80	-0.884859	4.10986e-10
ENSBTAG00000011441	ENSBTAG00000015551		0.875374	1.08769e-09
ENSBTAG00000011441	ENSBTAG00000015857	TPRG1L	0.916778	7.2719e-12
ENSBTAG00000011441	ENSBTAG00000016079	COX4I1	0.905888	3.37703e-11
ENSBTAG00000011441	ENSBTAG00000016278	RPL30	0.931438	6.37243e-13
ENSBTAG00000011441	ENSBTAG00000016309	ATP6V1D	0.926513	1.52646e-12
ENSBTAG00000011441	ENSBTAG00000016324	FBXL13	-0.868155	2.16741e-09
ENSBTAG00000011441	ENSBTAG00000016391		0.897804	9.4047e-11
ENSBTAG00000011441	ENSBTAG00000016561	NUBP2	0.898714	8.41694e-11
ENSBTAG00000011441	ENSBTAG00000016744	CAPRIN1	0.925291	1.87829e-12
ENSBTAG00000011441	ENSBTAG00000017077	CTSV	0.931134	6.73784e-13
ENSBTAG00000011441	ENSBTAG00000017389	RPLP0	0.87392	1.25399e-09
ENSBTAG00000011441	ENSBTAG00000017441	RPL27	0.880027	6.81705e-10
ENSBTAG00000011441	ENSBTAG00000017496	ATP5ME	0.855326	6.71681e-09
ENSBTAG00000011441	ENSBTAG00000017672	HAS1	-0.852991	8.15694e-09
ENSBTAG00000011441	ENSBTAG00000017689	BRMS1	0.864859	2.92997e-09
ENSBTAG00000011441	ENSBTAG00000017706	SLC39A3	0.85173	9.0465e-09
ENSBTAG00000011441	ENSBTAG00000017846	F11R	0.94758	2.13227e-14
ENSBTAG00000011441	ENSBTAG00000017889	CCT5	0.863312	3.36632e-09
ENSBTAG00000011441	ENSBTAG00000018286	RNF181	0.883172	4.91612e-10
ENSBTAG00000011441	ENSBTAG00000018315	PELP1	0.935375	3.02188e-13
ENSBTAG00000011441	ENSBTAG00000018339	ATP5MC1	0.87433	1.20491e-09
ENSBTAG00000011441	ENSBTAG00000018474	IL6R	0.943103	6.03107e-14
ENSBTAG00000011441	ENSBTAG00000018483	NDUFS3	0.857219	5.72389e-09
ENSBTAG00000011441	ENSBTAG00000018628	RPL29	0.881577	5.80943e-10
ENSBTAG00000011441	ENSBTAG00000018663	GPRC5C	0.862461	3.63078e-09
ENSBTAG00000011441	ENSBTAG00000018803	SNF8	0.851074	9.5433e-09
ENSBTAG00000011441	ENSBTAG00000018813	IDH3B	0.880757	6.32417e-10
ENSBTAG00000011441	ENSBTAG00000019041	TAFA1	-0.906229	3.22758e-11
ENSBTAG00000011441	ENSBTAG00000019094	NLE1	0.87323	1.34069e-09
ENSBTAG00000011441	ENSBTAG00000019096	UQCRC1	0.901735	5.77898e-11
ENSBTAG00000011441	ENSBTAG00000019147	RPS20	0.878982	7.5834e-10
ENSBTAG00000011441	ENSBTAG00000019325	TRMT1	0.914396	1.03516e-11
ENSBTAG00000011441	ENSBTAG00000019494	RPL10A	0.854186	7.38783e-09
ENSBTAG00000011441	ENSBTAG00000019718	RPS15	0.880527	6.47545e-10
ENSBTAG00000011441	ENSBTAG00000019743	CHTF18	0.907079	2.88161e-11
ENSBTAG00000011441	ENSBTAG00000019788	TEAD4	0.951545	7.84424e-15
ENSBTAG00000011441	ENSBTAG00000019821	DHX9	0.851893	8.92662e-09
ENSBTAG00000011441	ENSBTAG00000019831	MRPS11	0.858278	5.22878e-09
ENSBTAG00000011441	ENSBTAG00000019867	COMMD1	0.88491	4.08747e-10
ENSBTAG00000011441	ENSBTAG00000019994		0.948693	1.62334e-14
ENSBTAG00000011441	ENSBTAG00000020139	RPL7	0.93871	1.54663e-13
ENSBTAG00000011441	ENSBTAG00000020366	TBL3	0.914229	1.06069e-11
ENSBTAG00000011441	ENSBTAG00000020381	FCF1	0.916734	7.32028e-12
ENSBTAG00000011441	ENSBTAG00000020447	VSIG10L	0.895633	1.22052e-10
ENSBTAG00000011441	ENSBTAG00000020550		0.960063	6.66825e-16
ENSBTAG00000011441	ENSBTAG00000020721	MRPL55	0.912788	1.30612e-11
ENSBTAG00000011441	ENSBTAG00000020733	RPS15A	0.854447	7.22908e-09
ENSBTAG00000011441	ENSBTAG00000020757	PCBP2	0.894084	1.46472e-10
ENSBTAG00000011441	ENSBTAG00000020905	RPL11	0.908036	2.53277e-11
ENSBTAG00000011441	ENSBTAG00000021061	PSMC5	0.900635	6.63605e-11
ENSBTAG00000011441	ENSBTAG00000021093	RPS16	0.860334	4.37695e-09
ENSBTAG00000011441	ENSBTAG00000021227	ATP5PD	0.916347	7.75716e-12
ENSBTAG00000011441	ENSBTAG00000021455	CFL1	0.863002	3.46053e-09
ENSBTAG00000011441	ENSBTAG00000021490	WDR4	0.889616	2.44193e-10
ENSBTAG00000011441	ENSBTAG00000021730	GJD2	-0.865868	2.67408e-09
ENSBTAG00000011441	ENSBTAG00000021735	GALNT14	-0.876005	1.02203e-09
ENSBTAG00000011441	ENSBTAG00000021776	NDUFV1	0.900765	6.52851e-11
ENSBTAG00000011441	ENSBTAG00000021805	RAB5IF	0.955974	2.31346e-15
ENSBTAG00000011441	ENSBTAG00000022902	RPL17	0.895387	1.25659e-10
ENSBTAG00000011441	ENSBTAG00000023274		0.851677	9.08583e-09
ENSBTAG00000011441	ENSBTAG00000023997	VAMP8	0.861955	3.79702e-09
ENSBTAG00000011441	ENSBTAG00000024097	MRPS15	0.888307	2.82461e-10
ENSBTAG00000011441	ENSBTAG00000024450	MAP2K2	0.876128	1.00969e-09
ENSBTAG00000011441	ENSBTAG00000024605	DYNLL1	-0.857653	5.51592e-09
ENSBTAG00000011441	ENSBTAG00000024839		0.904278	4.17097e-11
ENSBTAG00000011441	ENSBTAG00000024999		0.919636	4.69349e-12
ENSBTAG00000011441	ENSBTAG00000025335		0.875297	1.09603e-09
ENSBTAG00000011441	ENSBTAG00000025385		0.97105	1.08318e-17
ENSBTAG00000011441	ENSBTAG00000025571	MRPS18A	0.903683	4.50541e-11
ENSBTAG00000011441	ENSBTAG00000025612	URM1	0.864941	2.90843e-09
ENSBTAG00000011441	ENSBTAG00000026181	UGT1A6	0.886224	3.54795e-10
ENSBTAG00000011441	ENSBTAG00000026327	RPL8	0.879154	7.45225e-10
ENSBTAG00000011441	ENSBTAG00000026415	MRPS34	0.901219	6.16766e-11
ENSBTAG00000011441	ENSBTAG00000030164	RPL38	0.878525	7.94356e-10
ENSBTAG00000011441	ENSBTAG00000030584	SLC35A4	0.88897	2.62423e-10
ENSBTAG00000011441	ENSBTAG00000030587	LASP1	0.925662	1.76423e-12
ENSBTAG00000011441	ENSBTAG00000031327	TRMT61A	0.860234	4.41542e-09
ENSBTAG00000011441	ENSBTAG00000031509	PFAS	0.915064	9.38516e-12
ENSBTAG00000011441	ENSBTAG00000031723	RPL6	0.864953	2.90532e-09
ENSBTAG00000011441	ENSBTAG00000032702		0.92457	2.119e-12
ENSBTAG00000011441	ENSBTAG00000033510	MPZL2	0.868683	2.06372e-09
ENSBTAG00000011441	ENSBTAG00000033748	IL18RAP	-0.8598	4.58502e-09
ENSBTAG00000011441	ENSBTAG00000034656		0.887391	3.12407e-10
ENSBTAG00000011441	ENSBTAG00000034973		0.85968	4.63316e-09
ENSBTAG00000011441	ENSBTAG00000035998	CKB	0.878367	8.07129e-10
ENSBTAG00000011441	ENSBTAG00000036297	RBFA	0.889796	2.39301e-10
ENSBTAG00000011441	ENSBTAG00000038896	RPS26	0.857929	5.38736e-09
ENSBTAG00000011441	ENSBTAG00000038949	MRPL30	0.88241	5.32586e-10
ENSBTAG00000011441	ENSBTAG00000039208	ATP5F1E	0.858639	5.06899e-09
ENSBTAG00000011441	ENSBTAG00000039212	CTU1	0.856278	6.19921e-09
ENSBTAG00000011441	ENSBTAG00000039246	TRIM11	0.86362	3.27502e-09
ENSBTAG00000011441	ENSBTAG00000039555		0.880404	6.55825e-10
ENSBTAG00000011441	ENSBTAG00000040308	RPS13	0.913738	1.13908e-11
ENSBTAG00000011441	ENSBTAG00000044021	TOGARAM2	-0.859894	4.54763e-09
ENSBTAG00000011441	ENSBTAG00000044135	PIGO	0.936148	2.59558e-13
ENSBTAG00000011441	ENSBTAG00000045568		0.89132	2.01464e-10
ENSBTAG00000011441	ENSBTAG00000045751		-0.866751	2.46683e-09
ENSBTAG00000011441	ENSBTAG00000045849	KCNK13	-0.851931	8.89926e-09
ENSBTAG00000011441	ENSBTAG00000045901	CLDN6	0.956848	1.79172e-15
ENSBTAG00000011441	ENSBTAG00000046026	SLC39A4	0.852052	8.81127e-09
ENSBTAG00000011441	ENSBTAG00000046307	CEBPD	0.874158	1.2253e-09
ENSBTAG00000011441	ENSBTAG00000046623		0.917039	6.99174e-12
ENSBTAG00000011441	ENSBTAG00000046626	CCNP	-0.857235	5.716e-09
ENSBTAG00000011441	ENSBTAG00000047029		0.921658	3.40964e-12
ENSBTAG00000011441	ENSBTAG00000047616	ZNF114	0.880939	6.20629e-10
ENSBTAG00000011441	ENSBTAG00000047827	RENBP	0.930735	7.24713e-13
ENSBTAG00000011441	ENSBTAG00000048034	GLTPD2	0.898646	8.48724e-11
ENSBTAG00000011441	ENSBTAG00000048090	UBE2G2	0.875007	1.12772e-09
ENSBTAG00000011441	ENSBTAG00000048169		0.875529	1.07127e-09
ENSBTAG00000011441	ENSBTAG00000050696	KLHDC3	0.85119	9.45407e-09
ENSBTAG00000011441	ENSBTAG00000051077		0.877615	8.7058e-10
ENSBTAG00000011441	ENSBTAG00000051421	PCP4	-0.92289	2.79458e-12
ENSBTAG00000011441	ENSBTAG00000052272	COX8A	0.923431	2.55813e-12
ENSBTAG00000011441	ENSBTAG00000052337	RPS29	0.899446	7.69245e-11
ENSBTAG00000011441	ENSBTAG00000053048		0.922206	3.12211e-12
ENSBTAG00000011441	ENSBTAG00000053436	HSBP1	0.856055	6.3171e-09
ENSBTAG00000011441	ENSBTAG00000054199	COA4	0.89796	9.22764e-11
ENSBTAG00000011441	ENSBTAG00000055670	GNMT	0.902491	5.24977e-11
ENSBTAG00000011441	ENSBTAG00000057394	RPUSD2	0.885575	3.80577e-10
ENSBTAG00000011441	ENSBTAG00000057942		0.866816	2.45215e-09
ENSBTAG00000011441	ENSBTAG00000060226		0.866386	2.55054e-09
ENSBTAG00000011441	ENSBTAG00000060385	RPL17	0.898445	8.69856e-11
ENSBTAG00000011441	ENSBTAG00000061719		0.859687	4.63027e-09
ENSBTAG00000011441	ENSBTAG00000061739		0.893655	1.53991e-10
ENSBTAG00000011441	ENSBTAG00000062210	RPL37A	0.86091	4.16231e-09
ENSBTAG00000011441	ENSBTAG00000062361		0.8718	1.53822e-09
ENSBTAG00000011441	ENSBTAG00000063768	ZFP42	0.875438	1.08091e-09
ENSBTAG00000011441	ENSBTAG00000064062	GJB3	0.950899	9.28517e-15
ENSBTAG00000011441	ENSBTAG00000064664		0.873734	1.27686e-09
ENSBTAG00000011441	ENSBTAG00000065446		0.892113	1.84018e-10
ENSBTAG00000011441	ENSBTAG00000065467		0.92413	2.27992e-12
ENSBTAG00000011441	ENSBTAG00000067915	RPL31	0.896633	1.08323e-10
ENSBTAG00000011844	ENSBTAG00000000315	ECD	0.863226	3.39231e-09
ENSBTAG00000012276	ENSBTAG00000000021	WASHC3	0.870191	1.7919e-09
ENSBTAG00000012276	ENSBTAG00000000091	NDUFB8	0.92453	2.13311e-12
ENSBTAG00000012276	ENSBTAG00000000141	NFU1	0.86076	4.21741e-09
ENSBTAG00000012276	ENSBTAG00000000245	NHSL1	-0.8679	2.21922e-09
ENSBTAG00000012276	ENSBTAG00000000404	NAXE	0.852669	8.37604e-09
ENSBTAG00000012276	ENSBTAG00000000622	RPS17	0.859497	4.70695e-09
ENSBTAG00000012276	ENSBTAG00000000825	MRPS26	0.851318	9.3557e-09
ENSBTAG00000012276	ENSBTAG00000000990	PSMA2	0.871636	1.56239e-09
ENSBTAG00000012276	ENSBTAG00000000997		0.907792	2.61778e-11
ENSBTAG00000012276	ENSBTAG00000001174	MRPL15	0.850065	1.03565e-08
ENSBTAG00000012276	ENSBTAG00000001231	CDHR1	-0.862611	3.58286e-09
ENSBTAG00000012276	ENSBTAG00000001353	PMPCA	0.890187	2.29021e-10
ENSBTAG00000012276	ENSBTAG00000001360	RPS12	0.860108	4.46399e-09
ENSBTAG00000012276	ENSBTAG00000001521	UQCRB	0.903718	4.48493e-11
ENSBTAG00000012276	ENSBTAG00000001693	RPAP1	-0.865483	2.76922e-09
ENSBTAG00000012276	ENSBTAG00000001741	DLGAP4	-0.863906	3.19239e-09
ENSBTAG00000012276	ENSBTAG00000001810	SCAF11	0.858968	4.92719e-09
ENSBTAG00000012276	ENSBTAG00000001933	PTPA	0.883617	4.69066e-10
ENSBTAG00000012276	ENSBTAG00000002026	RPL5	0.98371	6.59327e-21
ENSBTAG00000012276	ENSBTAG00000002038	RPL14	0.887566	3.06482e-10
ENSBTAG00000012276	ENSBTAG00000002039	FRMD8	0.880661	6.38659e-10
ENSBTAG00000012276	ENSBTAG00000002167	NPHS2	-0.855171	6.80442e-09
ENSBTAG00000012276	ENSBTAG00000002306	UTP11	0.863095	3.43212e-09
ENSBTAG00000012276	ENSBTAG00000002428	PPA2	0.866244	2.58401e-09
ENSBTAG00000012276	ENSBTAG00000002435	PTPRE	-0.862541	3.60531e-09
ENSBTAG00000012276	ENSBTAG00000002454	ALG2	0.863309	3.36732e-09
ENSBTAG00000012276	ENSBTAG00000002557	MRPL19	0.861182	4.06428e-09
ENSBTAG00000012276	ENSBTAG00000002630	MRTFA	-0.899272	7.85884e-11
ENSBTAG00000012276	ENSBTAG00000002784	COPS5	0.854884	6.96992e-09
ENSBTAG00000012276	ENSBTAG00000002960	WDR82	0.858631	5.07245e-09
ENSBTAG00000012276	ENSBTAG00000003110	TAFA4	-0.852865	8.24222e-09
ENSBTAG00000012276	ENSBTAG00000003279	NDUFA10	0.872983	1.37311e-09
ENSBTAG00000012276	ENSBTAG00000003325	SNRK	-0.85039	1.00885e-08
ENSBTAG00000012276	ENSBTAG00000003422	SNX5	0.86749	2.30482e-09
ENSBTAG00000012276	ENSBTAG00000003501	SACM1L	-0.878983	7.58333e-10
ENSBTAG00000012276	ENSBTAG00000003602	RBPJ	0.853433	7.86452e-09
ENSBTAG00000012276	ENSBTAG00000003827	RIMS2	-0.87463	1.1701e-09
ENSBTAG00000012276	ENSBTAG00000003967	OTUB1	0.866501	2.524e-09
ENSBTAG00000012276	ENSBTAG00000004059	SOAT1	0.865343	2.80459e-09
ENSBTAG00000012276	ENSBTAG00000004230	AIMP1	0.88628	3.52621e-10
ENSBTAG00000012276	ENSBTAG00000004531	CCT4	0.920504	4.09614e-12
ENSBTAG00000012276	ENSBTAG00000004635	LLGL1	0.869479	1.91588e-09
ENSBTAG00000012276	ENSBTAG00000004874	AURKAIP1	0.865354	2.80164e-09
ENSBTAG00000012276	ENSBTAG00000004920		0.881283	5.98913e-10
ENSBTAG00000012276	ENSBTAG00000005257	PEX13	0.861469	3.96301e-09
ENSBTAG00000012276	ENSBTAG00000005259	UCP3	-0.882075	5.51549e-10
ENSBTAG00000012276	ENSBTAG00000005293	CDC25C	-0.86262	3.5799e-09
ENSBTAG00000012276	ENSBTAG00000005309	TGDS	0.854179	7.3926e-09
ENSBTAG00000012276	ENSBTAG00000005377	SOSTDC1	-0.882967	5.0236e-10
ENSBTAG00000012276	ENSBTAG00000005465	NDUFA9	0.90707	2.88504e-11
ENSBTAG00000012276	ENSBTAG00000005517	NOP58	0.866537	2.5156e-09
ENSBTAG00000012276	ENSBTAG00000005620	RPS3	0.932187	5.54805e-13
ENSBTAG00000012276	ENSBTAG00000005633	ARHGEF28	-0.882187	5.45173e-10
ENSBTAG00000012276	ENSBTAG00000005660	PSMD2	0.912155	1.42962e-11
ENSBTAG00000012276	ENSBTAG00000005688	MRPS2	0.885943	3.65726e-10
ENSBTAG00000012276	ENSBTAG00000005854	COPS8	0.860882	4.17255e-09
ENSBTAG00000012276	ENSBTAG00000005863	ATF7	-0.870731	1.70275e-09
ENSBTAG00000012276	ENSBTAG00000005957	CSE1L	0.885609	3.79176e-10
ENSBTAG00000012276	ENSBTAG00000005969	EIF2S2	0.899083	8.04368e-11
ENSBTAG00000012276	ENSBTAG00000006209	EXT1	-0.853946	7.53719e-09
ENSBTAG00000012276	ENSBTAG00000006244	WDR83OS	0.875688	1.05455e-09
ENSBTAG00000012276	ENSBTAG00000006343	IL1R2	-0.892928	1.6754e-10
ENSBTAG00000012276	ENSBTAG00000006397		0.869511	1.91006e-09
ENSBTAG00000012276	ENSBTAG00000006414	NUTF2	0.850749	9.79859e-09
ENSBTAG00000012276	ENSBTAG00000006667	EPB41	-0.865649	2.72773e-09
ENSBTAG00000012276	ENSBTAG00000006721	POLR1F	0.903627	4.53782e-11
ENSBTAG00000012276	ENSBTAG00000006963	RPL12	0.918451	5.63922e-12
ENSBTAG00000012276	ENSBTAG00000007118	SMURF1	-0.915809	8.40559e-12
ENSBTAG00000012276	ENSBTAG00000007247	NUF2	0.864166	3.1186e-09
ENSBTAG00000012276	ENSBTAG00000007315	LARS2	0.88669	3.37262e-10
ENSBTAG00000012276	ENSBTAG00000007394	RPL22L1	0.920273	4.24799e-12
ENSBTAG00000012276	ENSBTAG00000007415	SLC7A8	0.861469	3.96306e-09
ENSBTAG00000012276	ENSBTAG00000007519	ADAR	-0.883172	4.91637e-10
ENSBTAG00000012276	ENSBTAG00000007594	CWF19L1	0.882394	5.33472e-10
ENSBTAG00000012276	ENSBTAG00000007685	PSMB1	0.85762	5.5316e-09
ENSBTAG00000012276	ENSBTAG00000007825	MARK2	-0.907997	2.54602e-11
ENSBTAG00000012276	ENSBTAG00000007948	SORCS1	-0.856204	6.23802e-09
ENSBTAG00000012276	ENSBTAG00000008098	DCLK2	-0.85846	5.14731e-09
ENSBTAG00000012276	ENSBTAG00000008184	CCT6A	0.881623	5.78166e-10
ENSBTAG00000012276	ENSBTAG00000008369	RBM8A	0.872105	1.49394e-09
ENSBTAG00000012276	ENSBTAG00000008372	PEX11B	0.879233	7.3929e-10
ENSBTAG00000012276	ENSBTAG00000008527	SRSF6	0.88466	4.19792e-10
ENSBTAG00000012276	ENSBTAG00000008543	GTF2H5	0.856093	6.2967e-09
ENSBTAG00000012276	ENSBTAG00000008570	RPS14	0.899318	7.81436e-11
ENSBTAG00000012276	ENSBTAG00000008762	HECTD4	-0.898709	8.42201e-11
ENSBTAG00000012276	ENSBTAG00000008909	PNPT1	0.880779	6.31e-10
ENSBTAG00000012276	ENSBTAG00000008935	PFDN5	0.91282	1.30029e-11
ENSBTAG00000012276	ENSBTAG00000009194	OSBPL10	-0.882253	5.4144e-10
ENSBTAG00000012276	ENSBTAG00000009200	PAM16	0.871953	1.51579e-09
ENSBTAG00000012276	ENSBTAG00000009334	NDUFA5	0.898101	9.07171e-11
ENSBTAG00000012276	ENSBTAG00000009346	MAPKAPK5	0.90255	5.2105e-11
ENSBTAG00000012276	ENSBTAG00000009389	HNRNPH1	0.857816	5.43961e-09
ENSBTAG00000012276	ENSBTAG00000009906	DDX1	0.860088	4.47158e-09
ENSBTAG00000012276	ENSBTAG00000009908	RPS3A	0.867669	2.26699e-09
ENSBTAG00000012276	ENSBTAG00000009962	PDCL3	0.90383	4.42038e-11
ENSBTAG00000012276	ENSBTAG00000010178	PTPRD	-0.855897	6.40191e-09
ENSBTAG00000012276	ENSBTAG00000010251	GABRG2	-0.851293	9.37486e-09
ENSBTAG00000012276	ENSBTAG00000010336	TALDO1	0.867963	2.20638e-09
ENSBTAG00000012276	ENSBTAG00000010392	ESRRG	-0.859482	4.71309e-09
ENSBTAG00000012276	ENSBTAG00000010481	UBXN1	0.896918	1.04676e-10
ENSBTAG00000012276	ENSBTAG00000010492	VPS4B	0.918672	5.45042e-12
ENSBTAG00000012276	ENSBTAG00000010624	DCTN2	0.861033	4.11768e-09
ENSBTAG00000012276	ENSBTAG00000010701	NACA	0.954934	3.11601e-15
ENSBTAG00000012276	ENSBTAG00000010740	CLTB	0.881896	5.61952e-10
ENSBTAG00000012276	ENSBTAG00000011234	FOXO3	-0.863901	3.19368e-09
ENSBTAG00000012276	ENSBTAG00000011336	OTOGL	-0.874545	1.1799e-09
ENSBTAG00000012276	ENSBTAG00000011544	GAPVD1	0.850999	9.60207e-09
ENSBTAG00000012276	ENSBTAG00000011559	RPL7A	0.896817	1.0595e-10
ENSBTAG00000012276	ENSBTAG00000011611	OSTC	0.898292	8.86255e-11
ENSBTAG00000012276	ENSBTAG00000011645	U2AF1	0.875201	1.10644e-09
ENSBTAG00000012276	ENSBTAG00000011796	TRMT5	0.950341	1.07205e-14
ENSBTAG00000012276	ENSBTAG00000011850	ALG5	0.867538	2.29463e-09
ENSBTAG00000012276	ENSBTAG00000011892	SRGAP1	-0.853028	8.13224e-09
ENSBTAG00000012276	ENSBTAG00000012003	PPIA	0.932953	4.80768e-13
ENSBTAG00000012276	ENSBTAG00000012193	TTC28	-0.913811	1.12705e-11
ENSBTAG00000012276	ENSBTAG00000012279	AASDHPPT	0.877821	8.52753e-10
ENSBTAG00000012276	ENSBTAG00000012401		0.923015	2.73812e-12
ENSBTAG00000012276	ENSBTAG00000012558	ADAMTS12	-0.857038	5.81271e-09
ENSBTAG00000012276	ENSBTAG00000012756	CCT7	0.902146	5.48564e-11
ENSBTAG00000012276	ENSBTAG00000012889	NETO1	-0.865362	2.79967e-09
ENSBTAG00000012276	ENSBTAG00000013029	ARNTL	-0.854414	7.2488e-09
ENSBTAG00000012276	ENSBTAG00000013047	GRM7	-0.883355	4.82233e-10
ENSBTAG00000012276	ENSBTAG00000013057	CBLB	-0.900208	6.99854e-11
ENSBTAG00000012276	ENSBTAG00000013123	PHB2	0.921049	3.75773e-12
ENSBTAG00000012276	ENSBTAG00000013175	GARRE1	-0.870092	1.80863e-09
ENSBTAG00000012276	ENSBTAG00000013187	DLG5	-0.872249	1.47348e-09
ENSBTAG00000012276	ENSBTAG00000013264	RPS24	0.885032	4.03412e-10
ENSBTAG00000012276	ENSBTAG00000013315	ATP5F1B	0.918603	5.5083e-12
ENSBTAG00000012276	ENSBTAG00000013369	COL14A1	-0.857098	5.78289e-09
ENSBTAG00000012276	ENSBTAG00000013413	CCDC51	0.85528	6.74251e-09
ENSBTAG00000012276	ENSBTAG00000013560	RABIF	0.874146	1.22669e-09
ENSBTAG00000012276	ENSBTAG00000013706	MEGF9	-0.86846	2.10694e-09
ENSBTAG00000012276	ENSBTAG00000014023	SIRT1	0.852729	8.33452e-09
ENSBTAG00000012276	ENSBTAG00000014060	LSM6	0.852593	8.42847e-09
ENSBTAG00000012276	ENSBTAG00000014423	RPL22	0.879977	6.85177e-10
ENSBTAG00000012276	ENSBTAG00000014518	RPL9	0.888303	2.82568e-10
ENSBTAG00000012276	ENSBTAG00000014636	ZFHX3	-0.852425	8.546e-09
ENSBTAG00000012276	ENSBTAG00000014675	PTCD2	0.859623	4.65595e-09
ENSBTAG00000012276	ENSBTAG00000014840	MTX1	0.870848	1.6839e-09
ENSBTAG00000012276	ENSBTAG00000015014	CENPO	-0.899796	7.36599e-11
ENSBTAG00000012276	ENSBTAG00000015117	GADD45GIP1	0.882261	5.40939e-10
ENSBTAG00000012276	ENSBTAG00000015136	AARSD1	0.861392	3.98986e-09
ENSBTAG00000012276	ENSBTAG00000015266	SDHAF2	0.879246	7.38312e-10
ENSBTAG00000012276	ENSBTAG00000015283	RPL32	0.915177	9.22947e-12
ENSBTAG00000012276	ENSBTAG00000015285	RPS8	0.916032	8.13152e-12
ENSBTAG00000012276	ENSBTAG00000015327	SPTAN1	-0.88262	5.21007e-10
ENSBTAG00000012276	ENSBTAG00000015376	FBXW11	-0.860219	4.42105e-09
ENSBTAG00000012276	ENSBTAG00000015473	RPS27A	0.913276	1.21779e-11
ENSBTAG00000012276	ENSBTAG00000015525	SLC39A12	-0.869445	1.92201e-09
ENSBTAG00000012276	ENSBTAG00000015551		0.946873	2.52775e-14
ENSBTAG00000012276	ENSBTAG00000015607	ERMP1	-0.882131	5.48385e-10
ENSBTAG00000012276	ENSBTAG00000015614	LNX2	-0.857696	5.49567e-09
ENSBTAG00000012276	ENSBTAG00000015807	GALT	0.856339	6.16755e-09
ENSBTAG00000012276	ENSBTAG00000015944	SKIC8	0.923596	2.48952e-12
ENSBTAG00000012276	ENSBTAG00000016076	TRAK1	-0.850053	1.03669e-08
ENSBTAG00000012276	ENSBTAG00000016174	NCL	0.891543	1.96421e-10
ENSBTAG00000012276	ENSBTAG00000016309	ATP6V1D	0.879261	7.37179e-10
ENSBTAG00000012276	ENSBTAG00000016365	ABCG5	-0.901693	5.8095e-11
ENSBTAG00000012276	ENSBTAG00000016391		0.867929	2.21317e-09
ENSBTAG00000012276	ENSBTAG00000016717	CEP68	-0.867141	2.38009e-09
ENSBTAG00000012276	ENSBTAG00000016738	DTX1	-0.856479	6.09474e-09
ENSBTAG00000012276	ENSBTAG00000016744	CAPRIN1	0.85273	8.33438e-09
ENSBTAG00000012276	ENSBTAG00000017141	CGRRF1	0.850414	1.00689e-08
ENSBTAG00000012276	ENSBTAG00000017389	RPLP0	0.914574	1.00857e-11
ENSBTAG00000012276	ENSBTAG00000017496	ATP5ME	0.879027	7.54933e-10
ENSBTAG00000012276	ENSBTAG00000017528	SNAI3	-0.882374	5.3458e-10
ENSBTAG00000012276	ENSBTAG00000017571	PLEKHA5	0.877199	9.07612e-10
ENSBTAG00000012276	ENSBTAG00000017689	BRMS1	0.887191	3.19338e-10
ENSBTAG00000012276	ENSBTAG00000017751	RGS9	-0.863297	3.37099e-09
ENSBTAG00000012276	ENSBTAG00000018026	LANCL2	0.937992	1.79228e-13
ENSBTAG00000012276	ENSBTAG00000018155	MRPS18C	0.866709	2.47637e-09
ENSBTAG00000012276	ENSBTAG00000018272	RERE	-0.866661	2.48731e-09
ENSBTAG00000012276	ENSBTAG00000018278	ATP5PO	0.86589	2.66864e-09
ENSBTAG00000012276	ENSBTAG00000018286	RNF181	0.856787	5.93802e-09
ENSBTAG00000012276	ENSBTAG00000018329	EXOSC7	0.897496	9.76208e-11
ENSBTAG00000012276	ENSBTAG00000018360	MRPL1	0.85229	8.64083e-09
ENSBTAG00000012276	ENSBTAG00000018588	TMBIM6	0.870516	1.7377e-09
ENSBTAG00000012276	ENSBTAG00000018628	RPL29	0.858115	5.30232e-09
ENSBTAG00000012276	ENSBTAG00000018743	RLIG1	0.911081	1.66401e-11
ENSBTAG00000012276	ENSBTAG00000018792	SLC22A11	-0.873433	1.3146e-09
ENSBTAG00000012276	ENSBTAG00000018847	HARS1	0.894172	1.44986e-10
ENSBTAG00000012276	ENSBTAG00000018883	DCTN3	0.8582	5.26357e-09
ENSBTAG00000012276	ENSBTAG00000019010	EIF2B3	0.865949	2.65427e-09
ENSBTAG00000012276	ENSBTAG00000019045	COMMD9	0.865463	2.77424e-09
ENSBTAG00000012276	ENSBTAG00000019246	SC5D	0.865798	2.69109e-09
ENSBTAG00000012276	ENSBTAG00000019265	AGK	-0.851147	9.48726e-09
ENSBTAG00000012276	ENSBTAG00000019721	REXO4	0.867135	2.38135e-09
ENSBTAG00000012276	ENSBTAG00000019832	TGFBR2	-0.857475	5.60054e-09
ENSBTAG00000012276	ENSBTAG00000019867	COMMD1	0.925159	1.92044e-12
ENSBTAG00000012276	ENSBTAG00000019871	TRMT2A	0.859878	4.5542e-09
ENSBTAG00000012276	ENSBTAG00000019980	DGKI	-0.882644	5.19688e-10
ENSBTAG00000012276	ENSBTAG00000019994		0.858331	5.2048e-09
ENSBTAG00000012276	ENSBTAG00000020126	MYO10	-0.852346	8.6013e-09
ENSBTAG00000012276	ENSBTAG00000020139	RPL7	0.855707	6.50534e-09
ENSBTAG00000012276	ENSBTAG00000020376	PAIP1	-0.88692	3.28906e-10
ENSBTAG00000012276	ENSBTAG00000020381	FCF1	0.86061	4.27279e-09
ENSBTAG00000012276	ENSBTAG00000020458	STX6	-0.866365	2.55554e-09
ENSBTAG00000012276	ENSBTAG00000020550		0.878855	7.68216e-10
ENSBTAG00000012276	ENSBTAG00000020693	DERL1	-0.857538	5.57017e-09
ENSBTAG00000012276	ENSBTAG00000020757	PCBP2	0.873621	1.29093e-09
ENSBTAG00000012276	ENSBTAG00000020998	RUVBL1	0.851426	9.27394e-09
ENSBTAG00000012276	ENSBTAG00000021133	TENM3	-0.867627	2.27577e-09
ENSBTAG00000012276	ENSBTAG00000021523	STAT3	-0.857868	5.41569e-09
ENSBTAG00000012276	ENSBTAG00000021554	NOL7	0.85553	6.6028e-09
ENSBTAG00000012276	ENSBTAG00000021761	BRAF	-0.855558	6.58717e-09
ENSBTAG00000012276	ENSBTAG00000021805	RAB5IF	0.889601	2.44589e-10
ENSBTAG00000012276	ENSBTAG00000021911	PTPRG	-0.868675	2.06525e-09
ENSBTAG00000012276	ENSBTAG00000021945	NID2	-0.853899	7.56615e-09
ENSBTAG00000012276	ENSBTAG00000021961	SPR	0.882378	5.34378e-10
ENSBTAG00000012276	ENSBTAG00000022902	RPL17	0.894524	1.39118e-10
ENSBTAG00000012276	ENSBTAG00000024097	MRPS15	0.86927	1.95362e-09
ENSBTAG00000012276	ENSBTAG00000024839		0.867914	2.21625e-09
ENSBTAG00000012276	ENSBTAG00000025161	AGPAT2	0.900131	7.0667e-11
ENSBTAG00000012276	ENSBTAG00000026307	ZNF629	-0.880523	6.47831e-10
ENSBTAG00000012276	ENSBTAG00000027444	SVIL	-0.855256	6.75635e-09
ENSBTAG00000012276	ENSBTAG00000031861	RHEB	0.878194	8.21349e-10
ENSBTAG00000012276	ENSBTAG00000032557	TMEM258	0.884428	4.30335e-10
ENSBTAG00000012276	ENSBTAG00000032680	TMEM63B	-0.869337	1.94151e-09
ENSBTAG00000012276	ENSBTAG00000033080	RPL15	0.943688	5.29127e-14
ENSBTAG00000012276	ENSBTAG00000033345	STAR	-0.87087	1.68039e-09
ENSBTAG00000012276	ENSBTAG00000034656		0.873025	1.3675e-09
ENSBTAG00000012276	ENSBTAG00000034973		0.941635	8.32906e-14
ENSBTAG00000012276	ENSBTAG00000039208	ATP5F1E	0.880572	6.44595e-10
ENSBTAG00000012276	ENSBTAG00000040308	RPS13	0.890019	2.33381e-10
ENSBTAG00000012276	ENSBTAG00000040384	POLR2M	0.866415	2.54388e-09
ENSBTAG00000012276	ENSBTAG00000044075	SRPRB	0.856518	6.07491e-09
ENSBTAG00000012276	ENSBTAG00000044135	PIGO	0.863991	3.16803e-09
ENSBTAG00000012276	ENSBTAG00000044181	GRM1	-0.878212	8.19826e-10
ENSBTAG00000012276	ENSBTAG00000045568		0.873364	1.32351e-09
ENSBTAG00000012276	ENSBTAG00000046174	GNA13	-0.909411	2.09902e-11
ENSBTAG00000012276	ENSBTAG00000046623		0.871685	1.55516e-09
ENSBTAG00000012276	ENSBTAG00000046671	WFS1	-0.864453	3.03934e-09
ENSBTAG00000012276	ENSBTAG00000046712	PSMC2	0.885306	3.91741e-10
ENSBTAG00000012276	ENSBTAG00000047649	AUH	0.866365	2.55552e-09
ENSBTAG00000012276	ENSBTAG00000048169		0.891171	2.049e-10
ENSBTAG00000012276	ENSBTAG00000048286	E2F6	0.851898	8.92298e-09
ENSBTAG00000012276	ENSBTAG00000048984	SLC47A1	-0.858448	5.15291e-09
ENSBTAG00000012276	ENSBTAG00000050647		0.959398	8.234e-16
ENSBTAG00000012276	ENSBTAG00000051077		0.853623	7.74168e-09
ENSBTAG00000012276	ENSBTAG00000052337	RPS29	0.859636	4.65063e-09
ENSBTAG00000012276	ENSBTAG00000052924	NKAIN2	-0.881659	5.76023e-10
ENSBTAG00000012276	ENSBTAG00000054199	COA4	0.908192	2.47958e-11
ENSBTAG00000012276	ENSBTAG00000054976	MCTP1	-0.874573	1.17669e-09
ENSBTAG00000012276	ENSBTAG00000055033	RAN	0.86245	3.63429e-09
ENSBTAG00000012276	ENSBTAG00000055839		0.897354	9.93191e-11
ENSBTAG00000012276	ENSBTAG00000056194		-0.915392	8.94167e-12
ENSBTAG00000012276	ENSBTAG00000058493		0.873424	1.31575e-09
ENSBTAG00000012276	ENSBTAG00000060135		0.874154	1.22579e-09
ENSBTAG00000012276	ENSBTAG00000060385	RPL17	0.873153	1.35068e-09
ENSBTAG00000012276	ENSBTAG00000061719		0.871894	1.5244e-09
ENSBTAG00000012276	ENSBTAG00000063149		0.88899	2.61839e-10
ENSBTAG00000012276	ENSBTAG00000063166	UBXN10	-0.892312	1.79859e-10
ENSBTAG00000012276	ENSBTAG00000065193	MEIS2	-0.869489	1.91402e-09
ENSBTAG00000012276	ENSBTAG00000065446		0.860703	4.23812e-09
ENSBTAG00000012276	ENSBTAG00000065467		0.893755	1.5221e-10
ENSBTAG00000012276	ENSBTAG00000067029	NDUFA12	0.881718	5.72495e-10
ENSBTAG00000012276	ENSBTAG00000067915	RPL31	0.912636	1.3349e-11
ENSBTAG00000012330	ENSBTAG00000048782	B2M	0.853081	8.09632e-09
ENSBTAG00000012389	ENSBTAG00000000111	UGP2	-0.860597	4.27787e-09
ENSBTAG00000012389	ENSBTAG00000007783	MYBL2	-0.858497	5.13133e-09
ENSBTAG00000012389	ENSBTAG00000011883	ARL1	-0.860481	4.32122e-09
ENSBTAG00000012389	ENSBTAG00000014972	PTGER4	0.862959	3.47374e-09
ENSBTAG00000012389	ENSBTAG00000018131	ATF1	0.877365	8.92679e-10
ENSBTAG00000012389	ENSBTAG00000047747	NDFIP1	-0.852047	8.81505e-09
ENSBTAG00000012389	ENSBTAG00000060000	MGC137055	0.851009	9.59405e-09
ENSBTAG00000015666	ENSBTAG00000000686	NANP	0.862755	3.5374e-09
ENSBTAG00000015666	ENSBTAG00000017422	TAOK2	0.873037	1.36598e-09
ENSBTAG00000015666	ENSBTAG00000018880	TRPV1	0.869558	1.90175e-09
ENSBTAG00000016748	ENSBTAG00000000026	VPS33B	0.861501	3.95193e-09
ENSBTAG00000016748	ENSBTAG00000000064	FEN1	0.874398	1.19689e-09
ENSBTAG00000016748	ENSBTAG00000000078	GLIPR2	0.907935	2.56761e-11
ENSBTAG00000016748	ENSBTAG00000000417	MRPL12	0.935077	3.20249e-13
ENSBTAG00000016748	ENSBTAG00000000582	LY6G6E	0.899273	7.85766e-11
ENSBTAG00000016748	ENSBTAG00000000602	RXRB	0.880843	6.26787e-10
ENSBTAG00000016748	ENSBTAG00000000622	RPS17	0.922077	3.18763e-12
ENSBTAG00000016748	ENSBTAG00000000825	MRPS26	0.850355	1.01166e-08
ENSBTAG00000016748	ENSBTAG00000000990	PSMA2	0.93153	6.26627e-13
ENSBTAG00000016748	ENSBTAG00000001342	RSL24D1	0.894781	1.34982e-10
ENSBTAG00000016748	ENSBTAG00000001353	PMPCA	0.858079	5.31835e-09
ENSBTAG00000016748	ENSBTAG00000001412	N6AMT1	0.88356	4.71897e-10
ENSBTAG00000016748	ENSBTAG00000001415	THOC6	0.877346	8.94332e-10
ENSBTAG00000016748	ENSBTAG00000001450	APBB3	0.864661	2.98285e-09
ENSBTAG00000016748	ENSBTAG00000001521	UQCRB	0.861164	4.07058e-09
ENSBTAG00000016748	ENSBTAG00000001545	SLC34A2	0.863281	3.37553e-09
ENSBTAG00000016748	ENSBTAG00000001780	SARS2	0.942271	7.24997e-14
ENSBTAG00000016748	ENSBTAG00000001782	MRPS12	0.914679	9.9309e-12
ENSBTAG00000016748	ENSBTAG00000001792	MICOS13	0.852239	8.67722e-09
ENSBTAG00000016748	ENSBTAG00000001793	HSD11B1L	0.894919	1.32797e-10
ENSBTAG00000016748	ENSBTAG00000001998	ST6GALNAC1	0.884931	4.07796e-10
ENSBTAG00000016748	ENSBTAG00000002038	RPL14	0.898288	8.86637e-11
ENSBTAG00000016748	ENSBTAG00000002094	ATP5MF	0.900789	6.50944e-11
ENSBTAG00000016748	ENSBTAG00000002189	ALG1	0.865076	2.87329e-09
ENSBTAG00000016748	ENSBTAG00000002219	ATAD3A	0.935371	3.02401e-13
ENSBTAG00000016748	ENSBTAG00000002434	WDR18	0.914021	1.0932e-11
ENSBTAG00000016748	ENSBTAG00000002784	COPS5	0.902133	5.49456e-11
ENSBTAG00000016748	ENSBTAG00000003044	SPIN1	0.890637	2.177e-10
ENSBTAG00000016748	ENSBTAG00000003067	PSMB7	0.85484	6.9959e-09
ENSBTAG00000016748	ENSBTAG00000003228	RPL3	0.909422	2.09586e-11
ENSBTAG00000016748	ENSBTAG00000003229	RPL23	0.853637	7.73267e-09
ENSBTAG00000016748	ENSBTAG00000003617	ALKBH4	0.923031	2.73108e-12
ENSBTAG00000016748	ENSBTAG00000003740	KDM6A	0.856325	6.17471e-09
ENSBTAG00000016748	ENSBTAG00000003813	BCS1L	0.877041	9.22097e-10
ENSBTAG00000016748	ENSBTAG00000003830	PSMB3	0.884661	4.19779e-10
ENSBTAG00000016748	ENSBTAG00000003914	MVB12A	0.89498	1.31851e-10
ENSBTAG00000016748	ENSBTAG00000003923	GPBAR1	0.929103	9.71826e-13
ENSBTAG00000016748	ENSBTAG00000004108	CENPX	0.873168	1.34881e-09
ENSBTAG00000016748	ENSBTAG00000004230	AIMP1	0.907259	2.81289e-11
ENSBTAG00000016748	ENSBTAG00000004281	ACSS1	0.86102	4.12243e-09
ENSBTAG00000016748	ENSBTAG00000004375	ESRP2	0.950207	1.1093e-14
ENSBTAG00000016748	ENSBTAG00000004531	CCT4	0.856603	6.03108e-09
ENSBTAG00000016748	ENSBTAG00000004651	NME1	0.892075	1.84824e-10
ENSBTAG00000016748	ENSBTAG00000004729	PKMYT1	0.919977	4.45035e-12
ENSBTAG00000016748	ENSBTAG00000004829	YIF1A	0.85031	1.0154e-08
ENSBTAG00000016748	ENSBTAG00000004920		0.874685	1.16384e-09
ENSBTAG00000016748	ENSBTAG00000005009	PRELID1	0.87053	1.73534e-09
ENSBTAG00000016748	ENSBTAG00000005096	COX7A2	0.854529	7.18001e-09
ENSBTAG00000016748	ENSBTAG00000005577	RNASEH2C	0.889839	2.38166e-10
ENSBTAG00000016748	ENSBTAG00000005620	RPS3	0.86363	3.27222e-09
ENSBTAG00000016748	ENSBTAG00000005660	PSMD2	0.895668	1.21542e-10
ENSBTAG00000016748	ENSBTAG00000005674	NEU1	0.896459	1.10607e-10
ENSBTAG00000016748	ENSBTAG00000005675	SLC44A4	0.918725	5.40603e-12
ENSBTAG00000016748	ENSBTAG00000005734	GATA6	0.864785	2.94957e-09
ENSBTAG00000016748	ENSBTAG00000006051	NMT1	0.883628	4.68534e-10
ENSBTAG00000016748	ENSBTAG00000006087	COG1	0.851007	9.5953e-09
ENSBTAG00000016748	ENSBTAG00000006185	SPC24	0.892775	1.70537e-10
ENSBTAG00000016748	ENSBTAG00000006307	HSD17B11	0.877531	8.77912e-10
ENSBTAG00000016748	ENSBTAG00000006355	SLC30A2	0.946148	3.00199e-14
ENSBTAG00000016748	ENSBTAG00000006397		0.893333	1.59874e-10
ENSBTAG00000016748	ENSBTAG00000006671	DDX27	0.850434	1.00522e-08
ENSBTAG00000016748	ENSBTAG00000006795	GCSH	0.864656	2.98423e-09
ENSBTAG00000016748	ENSBTAG00000006963	RPL12	0.878339	8.09381e-10
ENSBTAG00000016748	ENSBTAG00000007128	ATP13A1	0.901402	6.02694e-11
ENSBTAG00000016748	ENSBTAG00000007302	SLC2A5	0.912583	1.34517e-11
ENSBTAG00000016748	ENSBTAG00000007367	AIMP2	0.890737	2.15234e-10
ENSBTAG00000016748	ENSBTAG00000007385	EMC7	0.88825	2.84227e-10
ENSBTAG00000016748	ENSBTAG00000007743	PUS7	0.858627	5.07426e-09
ENSBTAG00000016748	ENSBTAG00000007934	MRPS17	0.857899	5.40098e-09
ENSBTAG00000016748	ENSBTAG00000008120	TMEM199	0.860888	4.17031e-09
ENSBTAG00000016748	ENSBTAG00000008184	CCT6A	0.854359	7.28219e-09
ENSBTAG00000016748	ENSBTAG00000008314	SDHB	0.887859	2.96756e-10
ENSBTAG00000016748	ENSBTAG00000008330	RNF19B	-0.859771	4.59652e-09
ENSBTAG00000016748	ENSBTAG00000008484	TMEM161B	0.894117	1.45915e-10
ENSBTAG00000016748	ENSBTAG00000008493	AQP3	0.955471	2.67467e-15
ENSBTAG00000016748	ENSBTAG00000008570	RPS14	0.892215	1.81892e-10
ENSBTAG00000016748	ENSBTAG00000008579	RCC2	0.856296	6.1901e-09
ENSBTAG00000016748	ENSBTAG00000008637	TRIML2	0.925389	1.84748e-12
ENSBTAG00000016748	ENSBTAG00000008825	POLR3F	0.869434	1.92395e-09
ENSBTAG00000016748	ENSBTAG00000008883	ZNF207	0.861725	3.87488e-09
ENSBTAG00000016748	ENSBTAG00000008933	MFSD5	0.922781	2.84463e-12
ENSBTAG00000016748	ENSBTAG00000009200	PAM16	0.873044	1.36498e-09
ENSBTAG00000016748	ENSBTAG00000009334	NDUFA5	0.888697	2.70497e-10
ENSBTAG00000016748	ENSBTAG00000009502	LUZP1	0.865097	2.86782e-09
ENSBTAG00000016748	ENSBTAG00000009534	NDUFB10	0.871673	1.55698e-09
ENSBTAG00000016748	ENSBTAG00000009826	GPD1L	0.916823	7.2227e-12
ENSBTAG00000016748	ENSBTAG00000009908	RPS3A	0.874512	1.18362e-09
ENSBTAG00000016748	ENSBTAG00000009928	MLST8	0.878909	7.6402e-10
ENSBTAG00000016748	ENSBTAG00000009962	PDCL3	0.89996	7.21778e-11
ENSBTAG00000016748	ENSBTAG00000010007	MAPK13	0.857704	5.49179e-09
ENSBTAG00000016748	ENSBTAG00000010170	MBTPS1	0.877144	9.12586e-10
ENSBTAG00000016748	ENSBTAG00000010251	GABRG2	-0.852826	8.26874e-09
ENSBTAG00000016748	ENSBTAG00000010297	DHRS11	0.873434	1.31453e-09
ENSBTAG00000016748	ENSBTAG00000010339	ABHD11	0.854288	7.32525e-09
ENSBTAG00000016748	ENSBTAG00000010543	FGFR4	0.88548	3.84488e-10
ENSBTAG00000016748	ENSBTAG00000010564	ELOVL6	0.908854	2.26568e-11
ENSBTAG00000016748	ENSBTAG00000010624	DCTN2	0.874427	1.19357e-09
ENSBTAG00000016748	ENSBTAG00000011212	EIF3K	0.883739	4.63046e-10
ENSBTAG00000016748	ENSBTAG00000011351	TMEM259	0.893582	1.5531e-10
ENSBTAG00000016748	ENSBTAG00000011419	HSPA9	0.850419	1.00641e-08
ENSBTAG00000016748	ENSBTAG00000011611	OSTC	0.862853	3.50665e-09
ENSBTAG00000016748	ENSBTAG00000011645	U2AF1	0.851167	9.47139e-09
ENSBTAG00000016748	ENSBTAG00000011729	STARD3	0.852702	8.35363e-09
ENSBTAG00000016748	ENSBTAG00000011736	IGF2BP1	0.917198	6.82563e-12
ENSBTAG00000016748	ENSBTAG00000011837	GET3	0.904784	3.90439e-11
ENSBTAG00000016748	ENSBTAG00000011850	ALG5	0.913821	1.12556e-11
ENSBTAG00000016748	ENSBTAG00000012003	PPIA	0.853442	7.85828e-09
ENSBTAG00000016748	ENSBTAG00000012031	ATG9B	0.866076	2.62389e-09
ENSBTAG00000016748	ENSBTAG00000012072	NDUFS8	0.868248	2.14873e-09
ENSBTAG00000016748	ENSBTAG00000012275	ENDOU	0.85303	8.13094e-09
ENSBTAG00000016748	ENSBTAG00000012285	ESRRB	0.949732	1.25151e-14
ENSBTAG00000016748	ENSBTAG00000012401		0.85605	6.31992e-09
ENSBTAG00000016748	ENSBTAG00000012480	TBC1D13	0.868841	2.03357e-09
ENSBTAG00000016748	ENSBTAG00000012484	ENDOG	0.907174	2.84496e-11
ENSBTAG00000016748	ENSBTAG00000012628	SLC1A2	-0.93693	2.22129e-13
ENSBTAG00000016748	ENSBTAG00000012760	NDUFB3	0.901746	5.77078e-11
ENSBTAG00000016748	ENSBTAG00000012890	SLC25A3	0.870827	1.68724e-09
ENSBTAG00000016748	ENSBTAG00000013393	GEMIN4	0.852958	8.17881e-09
ENSBTAG00000016748	ENSBTAG00000013469	SRCIN1	-0.859316	4.78154e-09
ENSBTAG00000016748	ENSBTAG00000013606	FKBP2	0.885137	3.98893e-10
ENSBTAG00000016748	ENSBTAG00000013722	AARS2	0.874058	1.23723e-09
ENSBTAG00000016748	ENSBTAG00000014202	CDK5RAP3	0.867766	2.24684e-09
ENSBTAG00000016748	ENSBTAG00000014247	FAM83F	0.904924	3.83376e-11
ENSBTAG00000016748	ENSBTAG00000014395	GLRA1	-0.867283	2.34909e-09
ENSBTAG00000016748	ENSBTAG00000014579	MRPL34	0.880066	6.78949e-10
ENSBTAG00000016748	ENSBTAG00000014653	SPNS1	0.920572	4.05263e-12
ENSBTAG00000016748	ENSBTAG00000014675	PTCD2	0.878533	7.93673e-10
ENSBTAG00000016748	ENSBTAG00000014820	OXA1L	0.864029	3.15717e-09
ENSBTAG00000016748	ENSBTAG00000014840	MTX1	0.860466	4.32691e-09
ENSBTAG00000016748	ENSBTAG00000014880	ICOSLG	0.927319	1.32864e-12
ENSBTAG00000016748	ENSBTAG00000014964	GALK1	0.926848	1.44129e-12
ENSBTAG00000016748	ENSBTAG00000014968	YJEFN3	0.916165	7.97095e-12
ENSBTAG00000016748	ENSBTAG00000015283	RPL32	0.875962	1.02645e-09
ENSBTAG00000016748	ENSBTAG00000015388	RPL18	0.879087	7.50347e-10
ENSBTAG00000016748	ENSBTAG00000015408	DTYMK	0.880673	6.37887e-10
ENSBTAG00000016748	ENSBTAG00000015436	SLC27A4	0.853337	7.9271e-09
ENSBTAG00000016748	ENSBTAG00000015532	NR0B1	-0.854554	7.16499e-09
ENSBTAG00000016748	ENSBTAG00000015550	MLN	-0.852366	8.58696e-09
ENSBTAG00000016748	ENSBTAG00000015857	TPRG1L	0.928674	1.04841e-12
ENSBTAG00000016748	ENSBTAG00000016079	COX4I1	0.894455	1.40254e-10
ENSBTAG00000016748	ENSBTAG00000016266	SDHD	0.859835	4.57136e-09
ENSBTAG00000016748	ENSBTAG00000016278	RPL30	0.901977	5.60434e-11
ENSBTAG00000016748	ENSBTAG00000016309	ATP6V1D	0.940896	9.76697e-14
ENSBTAG00000016748	ENSBTAG00000016324	FBXL13	-0.872755	1.40353e-09
ENSBTAG00000016748	ENSBTAG00000016391		0.87083	1.68684e-09
ENSBTAG00000016748	ENSBTAG00000016528	NOC2L	0.872174	1.48407e-09
ENSBTAG00000016748	ENSBTAG00000016744	CAPRIN1	0.907672	2.66069e-11
ENSBTAG00000016748	ENSBTAG00000017077	CTSV	0.907474	2.73257e-11
ENSBTAG00000016748	ENSBTAG00000017287	DRAM1	0.874457	1.19004e-09
ENSBTAG00000016748	ENSBTAG00000017672	HAS1	-0.85022	1.0228e-08
ENSBTAG00000016748	ENSBTAG00000017706	SLC39A3	0.895322	1.26624e-10
ENSBTAG00000016748	ENSBTAG00000017846	F11R	0.922156	3.14731e-12
ENSBTAG00000016748	ENSBTAG00000018240	CYP2S1	0.862251	3.69893e-09
ENSBTAG00000016748	ENSBTAG00000018278	ATP5PO	0.865343	2.80455e-09
ENSBTAG00000016748	ENSBTAG00000018286	RNF181	0.898029	9.15146e-11
ENSBTAG00000016748	ENSBTAG00000018315	PELP1	0.941562	8.46203e-14
ENSBTAG00000016748	ENSBTAG00000018339	ATP5MC1	0.877376	8.91665e-10
ENSBTAG00000016748	ENSBTAG00000018474	IL6R	0.95456	3.46202e-15
ENSBTAG00000016748	ENSBTAG00000018483	NDUFS3	0.864721	2.96677e-09
ENSBTAG00000016748	ENSBTAG00000018639	UNC45A	0.870612	1.72195e-09
ENSBTAG00000016748	ENSBTAG00000018663	GPRC5C	0.92185	3.30631e-12
ENSBTAG00000016748	ENSBTAG00000018813	IDH3B	0.888602	2.73382e-10
ENSBTAG00000016748	ENSBTAG00000018913	DALRD3	0.859874	4.55562e-09
ENSBTAG00000016748	ENSBTAG00000019041	TAFA1	-0.936896	2.23656e-13
ENSBTAG00000016748	ENSBTAG00000019096	UQCRC1	0.924265	2.22928e-12
ENSBTAG00000016748	ENSBTAG00000019147	RPS20	0.851022	9.58384e-09
ENSBTAG00000016748	ENSBTAG00000019253	RPL36A	0.859025	4.90314e-09
ENSBTAG00000016748	ENSBTAG00000019325	TRMT1	0.869809	1.85742e-09
ENSBTAG00000016748	ENSBTAG00000019743	CHTF18	0.935095	3.19101e-13
ENSBTAG00000016748	ENSBTAG00000019788	TEAD4	0.921786	3.34049e-12
ENSBTAG00000016748	ENSBTAG00000019867	COMMD1	0.851558	9.17423e-09
ENSBTAG00000016748	ENSBTAG00000019871	TRMT2A	0.853745	7.6635e-09
ENSBTAG00000016748	ENSBTAG00000019971	CDC16	0.866846	2.44549e-09
ENSBTAG00000016748	ENSBTAG00000019994		0.917527	6.49336e-12
ENSBTAG00000016748	ENSBTAG00000020139	RPL7	0.898566	8.57096e-11
ENSBTAG00000016748	ENSBTAG00000020366	TBL3	0.908705	2.31231e-11
ENSBTAG00000016748	ENSBTAG00000020381	FCF1	0.894242	1.43802e-10
ENSBTAG00000016748	ENSBTAG00000020447	VSIG10L	0.866537	2.51559e-09
ENSBTAG00000016748	ENSBTAG00000020527	IDH1	0.85652	6.07346e-09
ENSBTAG00000016748	ENSBTAG00000020550		0.921019	3.77529e-12
ENSBTAG00000016748	ENSBTAG00000020721	MRPL55	0.895528	1.23577e-10
ENSBTAG00000016748	ENSBTAG00000020905	RPL11	0.852615	8.41317e-09
ENSBTAG00000016748	ENSBTAG00000021061	PSMC5	0.912818	1.30053e-11
ENSBTAG00000016748	ENSBTAG00000021227	ATP5PD	0.929611	8.87628e-13
ENSBTAG00000016748	ENSBTAG00000021554	NOL7	0.858706	5.03996e-09
ENSBTAG00000016748	ENSBTAG00000021776	NDUFV1	0.860488	4.31859e-09
ENSBTAG00000016748	ENSBTAG00000021805	RAB5IF	0.930259	7.9008e-13
ENSBTAG00000016748	ENSBTAG00000023997	VAMP8	0.900895	6.42361e-11
ENSBTAG00000016748	ENSBTAG00000024999		0.927797	1.2229e-12
ENSBTAG00000016748	ENSBTAG00000025385		0.924311	2.21242e-12
ENSBTAG00000016748	ENSBTAG00000025571	MRPS18A	0.944808	4.1013e-14
ENSBTAG00000016748	ENSBTAG00000026181	UGT1A6	0.94742	2.21655e-14
ENSBTAG00000016748	ENSBTAG00000026415	MRPS34	0.875635	1.06014e-09
ENSBTAG00000016748	ENSBTAG00000030584	SLC35A4	0.896514	1.09876e-10
ENSBTAG00000016748	ENSBTAG00000030587	LASP1	0.956473	2.00093e-15
ENSBTAG00000016748	ENSBTAG00000031509	PFAS	0.89464	1.37243e-10
ENSBTAG00000016748	ENSBTAG00000032702		0.902925	4.96646e-11
ENSBTAG00000016748	ENSBTAG00000033510	MPZL2	0.865048	2.88051e-09
ENSBTAG00000016748	ENSBTAG00000034069	MAB21L1	-0.856826	5.91804e-09
ENSBTAG00000016748	ENSBTAG00000035998	CKB	0.932764	4.98179e-13
ENSBTAG00000016748	ENSBTAG00000036297	RBFA	0.901296	6.10799e-11
ENSBTAG00000016748	ENSBTAG00000038103	DPPA4	0.893152	1.63255e-10
ENSBTAG00000016748	ENSBTAG00000039246	TRIM11	0.894786	1.34905e-10
ENSBTAG00000016748	ENSBTAG00000039555		0.850301	1.01607e-08
ENSBTAG00000016748	ENSBTAG00000040308	RPS13	0.872446	1.44592e-09
ENSBTAG00000016748	ENSBTAG00000044135	PIGO	0.954018	4.02665e-15
ENSBTAG00000016748	ENSBTAG00000045901	CLDN6	0.97317	4.07838e-18
ENSBTAG00000016748	ENSBTAG00000046026	SLC39A4	0.916742	7.31079e-12
ENSBTAG00000016748	ENSBTAG00000046307	CEBPD	0.866881	2.43765e-09
ENSBTAG00000016748	ENSBTAG00000046623		0.878431	8.0187e-10
ENSBTAG00000016748	ENSBTAG00000046626	CCNP	-0.873123	1.35471e-09
ENSBTAG00000016748	ENSBTAG00000047029		0.876181	1.00437e-09
ENSBTAG00000016748	ENSBTAG00000047249	EIF4H	0.885441	3.86079e-10
ENSBTAG00000016748	ENSBTAG00000047616	ZNF114	0.877073	9.19079e-10
ENSBTAG00000016748	ENSBTAG00000047827	RENBP	0.961449	4.24733e-16
ENSBTAG00000016748	ENSBTAG00000048034	GLTPD2	0.852767	8.30844e-09
ENSBTAG00000016748	ENSBTAG00000050151	EEF1AKMT2	0.85972	4.61693e-09
ENSBTAG00000016748	ENSBTAG00000050239	CASP1	-0.882401	5.33089e-10
ENSBTAG00000016748	ENSBTAG00000050696	KLHDC3	0.885579	3.80394e-10
ENSBTAG00000016748	ENSBTAG00000051090	KLF13	0.857751	5.46999e-09
ENSBTAG00000016748	ENSBTAG00000051421	PCP4	-0.924744	2.05854e-12
ENSBTAG00000016748	ENSBTAG00000051467	COA6	0.896276	1.13045e-10
ENSBTAG00000016748	ENSBTAG00000052272	COX8A	0.888109	2.88688e-10
ENSBTAG00000016748	ENSBTAG00000052337	RPS29	0.866915	2.43006e-09
ENSBTAG00000016748	ENSBTAG00000053048		0.888994	2.61718e-10
ENSBTAG00000016748	ENSBTAG00000053436	HSBP1	0.869154	1.975e-09
ENSBTAG00000016748	ENSBTAG00000055670	GNMT	0.917711	6.31461e-12
ENSBTAG00000016748	ENSBTAG00000055976		0.892058	1.85193e-10
ENSBTAG00000016748	ENSBTAG00000057394	RPUSD2	0.852962	8.17605e-09
ENSBTAG00000016748	ENSBTAG00000063768	ZFP42	0.872572	1.42847e-09
ENSBTAG00000016748	ENSBTAG00000064062	GJB3	0.969616	2.01411e-17
ENSBTAG00000016748	ENSBTAG00000065467		0.903653	4.52268e-11
ENSBTAG00000024487	ENSBTAG00000007725	ARF1	0.984454	3.60513e-21
ENSBTAG00000024561	ENSBTAG00000000078	GLIPR2	0.875781	1.045e-09
ENSBTAG00000024561	ENSBTAG00000000277	IL18	0.870923	1.67198e-09
ENSBTAG00000024561	ENSBTAG00000000808	COX14	0.901518	5.93917e-11
ENSBTAG00000024561	ENSBTAG00000001038	SNRPB	0.878651	7.84294e-10
ENSBTAG00000024561	ENSBTAG00000001057	ARFGAP3	0.906071	3.29591e-11
ENSBTAG00000024561	ENSBTAG00000001137	CLTA	0.87233	1.4621e-09
ENSBTAG00000024561	ENSBTAG00000001545	SLC34A2	0.853973	7.52023e-09
ENSBTAG00000024561	ENSBTAG00000001793	HSD11B1L	0.864965	2.9022e-09
ENSBTAG00000024561	ENSBTAG00000002038	RPL14	0.86373	3.24306e-09
ENSBTAG00000024561	ENSBTAG00000002060	RPL19	0.905234	3.68112e-11
ENSBTAG00000024561	ENSBTAG00000002332	LSM5	0.871159	1.63494e-09
ENSBTAG00000024561	ENSBTAG00000002376	PPIL1	0.920332	4.20906e-12
ENSBTAG00000024561	ENSBTAG00000002648	RPS18	0.906901	2.95094e-11
ENSBTAG00000024561	ENSBTAG00000003205	RPL35	0.916689	7.37031e-12
ENSBTAG00000024561	ENSBTAG00000003228	RPL3	0.871899	1.52369e-09
ENSBTAG00000024561	ENSBTAG00000003229	RPL23	0.927083	1.38411e-12
ENSBTAG00000024561	ENSBTAG00000003545	TAF1D	0.880919	6.21933e-10
ENSBTAG00000024561	ENSBTAG00000003546	TFAM	0.851567	9.16752e-09
ENSBTAG00000024561	ENSBTAG00000003758	TKT	0.879572	7.14198e-10
ENSBTAG00000024561	ENSBTAG00000004416	NUDC	0.89805	9.12734e-11
ENSBTAG00000024561	ENSBTAG00000004531	CCT4	0.860513	4.30922e-09
ENSBTAG00000024561	ENSBTAG00000004556	SLC2A3	0.877321	8.96632e-10
ENSBTAG00000024561	ENSBTAG00000004820	POLR2F	0.887406	3.11897e-10
ENSBTAG00000024561	ENSBTAG00000005096	COX7A2	0.894716	1.3602e-10
ENSBTAG00000024561	ENSBTAG00000005142	RPL37	0.923015	2.73832e-12
ENSBTAG00000024561	ENSBTAG00000005349	RPL27A	0.930938	6.98354e-13
ENSBTAG00000024561	ENSBTAG00000005384	COPZ1	0.861658	3.89785e-09
ENSBTAG00000024561	ENSBTAG00000005385	POP5	0.912053	1.45052e-11
ENSBTAG00000024561	ENSBTAG00000005416	PPIL3	0.884849	4.11395e-10
ENSBTAG00000024561	ENSBTAG00000005654	TMSB10	0.900937	6.39002e-11
ENSBTAG00000024561	ENSBTAG00000005726	HNRNPA2B1	0.856406	6.13255e-09
ENSBTAG00000024561	ENSBTAG00000005734	GATA6	0.883863	4.56999e-10
ENSBTAG00000024561	ENSBTAG00000006429	ACO2	0.871982	1.51159e-09
ENSBTAG00000024561	ENSBTAG00000006543	EIF3CL	0.926661	1.48813e-12
ENSBTAG00000024561	ENSBTAG00000006564	PSMA1	0.8554	6.67496e-09
ENSBTAG00000024561	ENSBTAG00000006813		0.876955	9.29996e-10
ENSBTAG00000024561	ENSBTAG00000006936	MRPS18B	0.858404	5.17237e-09
ENSBTAG00000024561	ENSBTAG00000008120	TMEM199	0.872496	1.43902e-09
ENSBTAG00000024561	ENSBTAG00000008122	GNG5	0.865315	2.8116e-09
ENSBTAG00000024561	ENSBTAG00000008293	GPCPD1	0.85516	6.81111e-09
ENSBTAG00000024561	ENSBTAG00000008637	TRIML2	0.874814	1.1492e-09
ENSBTAG00000024561	ENSBTAG00000008915	SF3B1	0.853323	7.93631e-09
ENSBTAG00000024561	ENSBTAG00000009245	PPP2CB	0.870129	1.80238e-09
ENSBTAG00000024561	ENSBTAG00000009458	METTL2A	0.878929	7.62467e-10
ENSBTAG00000024561	ENSBTAG00000009487	TMEM223	0.857768	5.46216e-09
ENSBTAG00000024561	ENSBTAG00000009542	ZC3H10	0.904115	4.26026e-11
ENSBTAG00000024561	ENSBTAG00000009683	PSMA6	0.87292	1.38145e-09
ENSBTAG00000024561	ENSBTAG00000009783		0.877481	8.8236e-10
ENSBTAG00000024561	ENSBTAG00000009826	GPD1L	0.877204	9.07128e-10
ENSBTAG00000024561	ENSBTAG00000009846	MTHFD1L	0.854145	7.41349e-09
ENSBTAG00000024561	ENSBTAG00000009887	DDX17	0.870423	1.75304e-09
ENSBTAG00000024561	ENSBTAG00000009908	RPS3A	0.913899	1.11277e-11
ENSBTAG00000024561	ENSBTAG00000010170	MBTPS1	0.856563	6.05165e-09
ENSBTAG00000024561	ENSBTAG00000010624	DCTN2	0.85119	9.45398e-09
ENSBTAG00000024561	ENSBTAG00000011050	PLPP6	0.899659	7.49253e-11
ENSBTAG00000024561	ENSBTAG00000011145	NDUFA4	0.863823	3.21598e-09
ENSBTAG00000024561	ENSBTAG00000011415	ETF1	0.90498	3.80565e-11
ENSBTAG00000024561	ENSBTAG00000011623	VMP1	0.901016	6.32664e-11
ENSBTAG00000024561	ENSBTAG00000011645	U2AF1	0.85768	5.50317e-09
ENSBTAG00000024561	ENSBTAG00000011736	IGF2BP1	0.869728	1.87157e-09
ENSBTAG00000024561	ENSBTAG00000011825	TRIR	0.856198	6.24149e-09
ENSBTAG00000024561	ENSBTAG00000011963	RPS19	0.89187	1.89205e-10
ENSBTAG00000024561	ENSBTAG00000012044	RPL13	0.895489	1.24154e-10
ENSBTAG00000024561	ENSBTAG00000012344	RPL26	0.926982	1.40822e-12
ENSBTAG00000024561	ENSBTAG00000012471	ILF2	0.859503	4.70468e-09
ENSBTAG00000024561	ENSBTAG00000012752	MRPL2	0.903863	4.40145e-11
ENSBTAG00000024561	ENSBTAG00000012788	COX6A1	0.885236	3.94681e-10
ENSBTAG00000024561	ENSBTAG00000012845	SDF2	0.901517	5.93984e-11
ENSBTAG00000024561	ENSBTAG00000012890	SLC25A3	0.878	8.37546e-10
ENSBTAG00000024561	ENSBTAG00000013264	RPS24	0.855563	6.58449e-09
ENSBTAG00000024561	ENSBTAG00000013358	RPS23	0.855576	6.57696e-09
ENSBTAG00000024561	ENSBTAG00000013440	RBM42	0.854697	7.08012e-09
ENSBTAG00000024561	ENSBTAG00000014093	IDH2	0.855286	6.73935e-09
ENSBTAG00000024561	ENSBTAG00000014226	RPL34	0.931903	5.84884e-13
ENSBTAG00000024561	ENSBTAG00000014518	RPL9	0.86267	3.56429e-09
ENSBTAG00000024561	ENSBTAG00000014835	SPARC	0.864484	3.03086e-09
ENSBTAG00000024561	ENSBTAG00000014968	YJEFN3	0.851195	9.44994e-09
ENSBTAG00000024561	ENSBTAG00000015112	PSMD6	0.860493	4.31684e-09
ENSBTAG00000024561	ENSBTAG00000015255	ST6GALNAC2	0.859634	4.65171e-09
ENSBTAG00000024561	ENSBTAG00000015388	RPL18	0.878911	7.6383e-10
ENSBTAG00000024561	ENSBTAG00000015677	KARS1	0.907779	2.62246e-11
ENSBTAG00000024561	ENSBTAG00000015831	RPL18A	0.871519	1.58e-09
ENSBTAG00000024561	ENSBTAG00000016254	HDAC5	0.880676	6.37696e-10
ENSBTAG00000024561	ENSBTAG00000016278	RPL30	0.890112	2.30951e-10
ENSBTAG00000024561	ENSBTAG00000016354	IER2	0.874417	1.19471e-09
ENSBTAG00000024561	ENSBTAG00000017441	RPL27	0.882215	5.43579e-10
ENSBTAG00000024561	ENSBTAG00000018065	YARS1	0.86014	4.45145e-09
ENSBTAG00000024561	ENSBTAG00000018628	RPL29	0.855415	6.66652e-09
ENSBTAG00000024561	ENSBTAG00000018813	IDH3B	0.87026	1.78026e-09
ENSBTAG00000024561	ENSBTAG00000018863	PRIMPOL	-0.900653	6.62116e-11
ENSBTAG00000024561	ENSBTAG00000019281	MCRS1	0.868497	2.09965e-09
ENSBTAG00000024561	ENSBTAG00000019331	KATNAL2	0.896991	1.03757e-10
ENSBTAG00000024561	ENSBTAG00000019494	RPL10A	0.911355	1.60122e-11
ENSBTAG00000024561	ENSBTAG00000019648	RACK1	0.920704	3.96867e-12
ENSBTAG00000024561	ENSBTAG00000019718	RPS15	0.891415	1.99305e-10
ENSBTAG00000024561	ENSBTAG00000019788	TEAD4	0.858319	5.21007e-09
ENSBTAG00000024561	ENSBTAG00000019821	DHX9	0.906972	2.92305e-11
ENSBTAG00000024561	ENSBTAG00000019994		0.85368	7.705e-09
ENSBTAG00000024561	ENSBTAG00000020139	RPL7	0.861025	4.12052e-09
ENSBTAG00000024561	ENSBTAG00000020179	AAAS	0.880716	6.35068e-10
ENSBTAG00000024561	ENSBTAG00000020381	FCF1	0.850279	1.01793e-08
ENSBTAG00000024561	ENSBTAG00000020460	DPPA2	0.873223	1.34164e-09
ENSBTAG00000024561	ENSBTAG00000020721	MRPL55	0.859823	4.57582e-09
ENSBTAG00000024561	ENSBTAG00000020733	RPS15A	0.920625	4.01904e-12
ENSBTAG00000024561	ENSBTAG00000020757	PCBP2	0.851621	9.12729e-09
ENSBTAG00000024561	ENSBTAG00000020807	FAU	0.874878	1.142e-09
ENSBTAG00000024561	ENSBTAG00000020905	RPL11	0.864981	2.89807e-09
ENSBTAG00000024561	ENSBTAG00000021007	FOLR3	0.850595	9.92185e-09
ENSBTAG00000024561	ENSBTAG00000021131	HNRNPK	0.903235	4.77273e-11
ENSBTAG00000024561	ENSBTAG00000021192	NOP53	0.860781	4.20952e-09
ENSBTAG00000024561	ENSBTAG00000021678	SLC31A1	0.881823	5.66239e-10
ENSBTAG00000024561	ENSBTAG00000021706	TBX3	0.881773	5.69194e-10
ENSBTAG00000024561	ENSBTAG00000021744	PSMC3	0.866254	2.58152e-09
ENSBTAG00000024561	ENSBTAG00000021776	NDUFV1	0.864837	2.93586e-09
ENSBTAG00000024561	ENSBTAG00000022902	RPL17	0.859136	4.85648e-09
ENSBTAG00000024561	ENSBTAG00000023274		0.911604	1.54585e-11
ENSBTAG00000024561	ENSBTAG00000023792		0.886087	3.60066e-10
ENSBTAG00000024561	ENSBTAG00000025121	EMC6	0.900449	6.7923e-11
ENSBTAG00000024561	ENSBTAG00000025335		0.905922	3.36169e-11
ENSBTAG00000024561	ENSBTAG00000026327	RPL8	0.902463	5.2684e-11
ENSBTAG00000024561	ENSBTAG00000027075		0.910092	1.91025e-11
ENSBTAG00000024561	ENSBTAG00000030164	RPL38	0.913988	1.09846e-11
ENSBTAG00000024561	ENSBTAG00000031723	RPL6	0.912014	1.45874e-11
ENSBTAG00000024561	ENSBTAG00000032227	RBIS	0.851432	9.26908e-09
ENSBTAG00000024561	ENSBTAG00000033217	TPM3	0.87052	1.73709e-09
ENSBTAG00000024561	ENSBTAG00000037493	PUF60	0.855461	6.64126e-09
ENSBTAG00000024561	ENSBTAG00000038896	RPS26	0.894912	1.32907e-10
ENSBTAG00000024561	ENSBTAG00000039731	RND3	0.875729	1.05029e-09
ENSBTAG00000024561	ENSBTAG00000040308	RPS13	0.887471	3.09663e-10
ENSBTAG00000024561	ENSBTAG00000045568		0.878895	7.65122e-10
ENSBTAG00000024561	ENSBTAG00000046394	RPL23A	0.870861	1.68186e-09
ENSBTAG00000024561	ENSBTAG00000046786	UQCRFS1	0.917706	6.31884e-12
ENSBTAG00000024561	ENSBTAG00000047029		0.860295	4.39174e-09
ENSBTAG00000024561	ENSBTAG00000048169		0.855944	6.37629e-09
ENSBTAG00000024561	ENSBTAG00000052337	RPS29	0.871969	1.51348e-09
ENSBTAG00000024561	ENSBTAG00000054746	NBDY	0.853365	7.9085e-09
ENSBTAG00000024561	ENSBTAG00000055796	PTRH2	0.890864	2.12171e-10
ENSBTAG00000024561	ENSBTAG00000056877	TUBA1B	0.865306	2.814e-09
ENSBTAG00000024561	ENSBTAG00000057394	RPUSD2	0.897708	9.51498e-11
ENSBTAG00000024561	ENSBTAG00000057942		0.906478	3.12254e-11
ENSBTAG00000024561	ENSBTAG00000060226		0.872629	1.42072e-09
ENSBTAG00000024561	ENSBTAG00000060385	RPL17	0.859964	4.52042e-09
ENSBTAG00000024561	ENSBTAG00000061155		0.916227	7.89786e-12
ENSBTAG00000024561	ENSBTAG00000061719		0.865368	2.79831e-09
ENSBTAG00000024561	ENSBTAG00000061739		0.870834	1.6862e-09
ENSBTAG00000024561	ENSBTAG00000062210	RPL37A	0.908977	2.22784e-11
ENSBTAG00000024561	ENSBTAG00000063768	ZFP42	0.909027	2.21275e-11
ENSBTAG00000024561	ENSBTAG00000065446		0.854375	7.27264e-09
ENSBTAG00000025756	ENSBTAG00000000078	GLIPR2	0.883937	4.53394e-10
ENSBTAG00000025756	ENSBTAG00000000417	MRPL12	0.855157	6.81284e-09
ENSBTAG00000025756	ENSBTAG00000001057	ARFGAP3	0.853261	7.97726e-09
ENSBTAG00000025756	ENSBTAG00000001640	EPB41L1	0.886107	3.59293e-10
ENSBTAG00000025756	ENSBTAG00000002332	LSM5	0.856797	5.93289e-09
ENSBTAG00000025756	ENSBTAG00000002376	PPIL1	0.8521	8.77636e-09
ENSBTAG00000025756	ENSBTAG00000003044	SPIN1	0.862948	3.4772e-09
ENSBTAG00000025756	ENSBTAG00000003751	MACC1	-0.864471	3.03434e-09
ENSBTAG00000025756	ENSBTAG00000003968	UBP1	0.902382	5.32333e-11
ENSBTAG00000025756	ENSBTAG00000004416	NUDC	0.850525	9.9782e-09
ENSBTAG00000025756	ENSBTAG00000004715	AKIRIN1	0.869613	1.89193e-09
ENSBTAG00000025756	ENSBTAG00000005416	PPIL3	0.882321	5.376e-10
ENSBTAG00000025756	ENSBTAG00000005652	ALG3	0.869886	1.84405e-09
ENSBTAG00000025756	ENSBTAG00000005734	GATA6	0.874242	1.21522e-09
ENSBTAG00000025756	ENSBTAG00000006175	KDM5B	0.878312	8.11594e-10
ENSBTAG00000025756	ENSBTAG00000006543	EIF3CL	0.862969	3.47084e-09
ENSBTAG00000025756	ENSBTAG00000008114	CD99	0.867114	2.38595e-09
ENSBTAG00000025756	ENSBTAG00000009542	ZC3H10	0.862057	3.76288e-09
ENSBTAG00000025756	ENSBTAG00000009638	PRMT7	0.887744	3.00547e-10
ENSBTAG00000025756	ENSBTAG00000009888	DRAM2	0.86916	1.97392e-09
ENSBTAG00000025756	ENSBTAG00000010170	MBTPS1	0.882076	5.51505e-10
ENSBTAG00000025756	ENSBTAG00000010482	PITPNM1	0.875542	1.06992e-09
ENSBTAG00000025756	ENSBTAG00000010734	NOP16	0.85802	5.34555e-09
ENSBTAG00000025756	ENSBTAG00000011729	STARD3	0.880971	6.18553e-10
ENSBTAG00000025756	ENSBTAG00000011850	ALG5	0.854104	7.43856e-09
ENSBTAG00000025756	ENSBTAG00000012752	MRPL2	0.852438	8.53638e-09
ENSBTAG00000025756	ENSBTAG00000012788	COX6A1	0.852556	8.45458e-09
ENSBTAG00000025756	ENSBTAG00000014093	IDH2	0.854639	7.11433e-09
ENSBTAG00000025756	ENSBTAG00000018535	CDK5RAP1	0.89222	1.8178e-10
ENSBTAG00000025756	ENSBTAG00000018928	QARS1	0.874794	1.15149e-09
ENSBTAG00000025756	ENSBTAG00000020382	RIN2	0.854438	7.2344e-09
ENSBTAG00000025756	ENSBTAG00000046786	UQCRFS1	0.858116	5.30185e-09
ENSBTAG00000025756	ENSBTAG00000057942		0.875914	1.03133e-09
ENSBTAG00000026809	ENSBTAG00000000010	UBL7	0.85613	6.27733e-09
ENSBTAG00000026809	ENSBTAG00000000064	FEN1	0.852232	8.68243e-09
ENSBTAG00000026809	ENSBTAG00000000073	LRPAP1	0.868534	2.09252e-09
ENSBTAG00000026809	ENSBTAG00000000078	GLIPR2	0.928725	1.03916e-12
ENSBTAG00000026809	ENSBTAG00000000203	ATP6V1G1	0.851481	9.23263e-09
ENSBTAG00000026809	ENSBTAG00000000404	NAXE	0.900899	6.42031e-11
ENSBTAG00000026809	ENSBTAG00000000417	MRPL12	0.914262	1.05554e-11
ENSBTAG00000026809	ENSBTAG00000000550	ATP5F1D	0.866922	2.42845e-09
ENSBTAG00000026809	ENSBTAG00000000562	TOMM20	0.894576	1.38274e-10
ENSBTAG00000026809	ENSBTAG00000000582	LY6G6E	0.893775	1.51861e-10
ENSBTAG00000026809	ENSBTAG00000000602	RXRB	0.874184	1.2222e-09
ENSBTAG00000026809	ENSBTAG00000000622	RPS17	0.972488	5.63031e-18
ENSBTAG00000026809	ENSBTAG00000000797	MRPL9	0.878124	8.27169e-10
ENSBTAG00000026809	ENSBTAG00000000825	MRPS26	0.859845	4.56734e-09
ENSBTAG00000026809	ENSBTAG00000000990	PSMA2	0.934666	3.46824e-13
ENSBTAG00000026809	ENSBTAG00000000997		0.905522	3.54405e-11
ENSBTAG00000026809	ENSBTAG00000001057	ARFGAP3	0.86083	4.19162e-09
ENSBTAG00000026809	ENSBTAG00000001342	RSL24D1	0.908704	2.3126e-11
ENSBTAG00000026809	ENSBTAG00000001353	PMPCA	0.872504	1.43787e-09
ENSBTAG00000026809	ENSBTAG00000001360	RPS12	0.949122	1.45886e-14
ENSBTAG00000026809	ENSBTAG00000001415	THOC6	0.860054	4.48498e-09
ENSBTAG00000026809	ENSBTAG00000001450	APBB3	0.866331	2.56341e-09
ENSBTAG00000026809	ENSBTAG00000001520	MRPL24	0.904594	4.00286e-11
ENSBTAG00000026809	ENSBTAG00000001521	UQCRB	0.872544	1.43239e-09
ENSBTAG00000026809	ENSBTAG00000001538		0.923985	2.33512e-12
ENSBTAG00000026809	ENSBTAG00000001545	SLC34A2	0.872272	1.47022e-09
ENSBTAG00000026809	ENSBTAG00000001648	RPL21	0.907699	2.65087e-11
ENSBTAG00000026809	ENSBTAG00000001777	RPLP2	0.890906	2.11168e-10
ENSBTAG00000026809	ENSBTAG00000001782	MRPS12	0.900062	7.12745e-11
ENSBTAG00000026809	ENSBTAG00000001793	HSD11B1L	0.938003	1.78832e-13
ENSBTAG00000026809	ENSBTAG00000002012	CIAO2A	0.856913	5.87442e-09
ENSBTAG00000026809	ENSBTAG00000002018	EIF5A	0.851385	9.30524e-09
ENSBTAG00000026809	ENSBTAG00000002026	RPL5	0.868658	2.06852e-09
ENSBTAG00000026809	ENSBTAG00000002038	RPL14	0.947187	2.34419e-14
ENSBTAG00000026809	ENSBTAG00000002060	RPL19	0.93177	5.99417e-13
ENSBTAG00000026809	ENSBTAG00000002072	ERCC2	0.864576	3.00579e-09
ENSBTAG00000026809	ENSBTAG00000002094	ATP5MF	0.88368	4.65951e-10
ENSBTAG00000026809	ENSBTAG00000002219	ATAD3A	0.890588	2.18906e-10
ENSBTAG00000026809	ENSBTAG00000002297	CACNB4	-0.875395	1.08553e-09
ENSBTAG00000026809	ENSBTAG00000002332	LSM5	0.891462	1.98227e-10
ENSBTAG00000026809	ENSBTAG00000002643	VPS52	0.869281	1.95163e-09
ENSBTAG00000026809	ENSBTAG00000002648	RPS18	0.92003	4.41309e-12
ENSBTAG00000026809	ENSBTAG00000002784	COPS5	0.874617	1.17162e-09
ENSBTAG00000026809	ENSBTAG00000003025	NME6	0.874182	1.22242e-09
ENSBTAG00000026809	ENSBTAG00000003058	ADRM1	0.898917	8.2103e-11
ENSBTAG00000026809	ENSBTAG00000003067	PSMB7	0.864361	3.06446e-09
ENSBTAG00000026809	ENSBTAG00000003228	RPL3	0.943508	5.50924e-14
ENSBTAG00000026809	ENSBTAG00000003229	RPL23	0.904031	4.30665e-11
ENSBTAG00000026809	ENSBTAG00000003303	MRPL58	0.872225	1.47692e-09
ENSBTAG00000026809	ENSBTAG00000003422	SNX5	0.887925	2.946e-10
ENSBTAG00000026809	ENSBTAG00000003617	ALKBH4	0.861012	4.12539e-09
ENSBTAG00000026809	ENSBTAG00000003813	BCS1L	0.910336	1.84654e-11
ENSBTAG00000026809	ENSBTAG00000003830	PSMB3	0.896869	1.05296e-10
ENSBTAG00000026809	ENSBTAG00000003914	MVB12A	0.916315	7.7949e-12
ENSBTAG00000026809	ENSBTAG00000003967	OTUB1	0.898093	9.08037e-11
ENSBTAG00000026809	ENSBTAG00000004230	AIMP1	0.920613	4.02616e-12
ENSBTAG00000026809	ENSBTAG00000004281	ACSS1	0.857844	5.42639e-09
ENSBTAG00000026809	ENSBTAG00000004375	ESRP2	0.864632	2.99055e-09
ENSBTAG00000026809	ENSBTAG00000004403	CD320	0.859905	4.54344e-09
ENSBTAG00000026809	ENSBTAG00000004416	NUDC	0.869226	1.9618e-09
ENSBTAG00000026809	ENSBTAG00000004531	CCT4	0.922878	2.80016e-12
ENSBTAG00000026809	ENSBTAG00000004651	NME1	0.90155	5.9155e-11
ENSBTAG00000026809	ENSBTAG00000004729	PKMYT1	0.860723	4.23092e-09
ENSBTAG00000026809	ENSBTAG00000004829	YIF1A	0.86301	3.45828e-09
ENSBTAG00000026809	ENSBTAG00000004874	AURKAIP1	0.859019	4.90574e-09
ENSBTAG00000026809	ENSBTAG00000004920		0.909348	2.11724e-11
ENSBTAG00000026809	ENSBTAG00000005009	PRELID1	0.869241	1.95901e-09
ENSBTAG00000026809	ENSBTAG00000005096	COX7A2	0.916398	7.69833e-12
ENSBTAG00000026809	ENSBTAG00000005127	PSMA7	0.92032	4.21669e-12
ENSBTAG00000026809	ENSBTAG00000005142	RPL37	0.913719	1.14222e-11
ENSBTAG00000026809	ENSBTAG00000005211	RPL4	0.881634	5.77493e-10
ENSBTAG00000026809	ENSBTAG00000005296	RPL13A	0.900029	7.1561e-11
ENSBTAG00000026809	ENSBTAG00000005315		0.885469	3.84908e-10
ENSBTAG00000026809	ENSBTAG00000005349	RPL27A	0.88844	2.78332e-10
ENSBTAG00000026809	ENSBTAG00000005384	COPZ1	0.889467	2.48285e-10
ENSBTAG00000026809	ENSBTAG00000005385	POP5	0.865338	2.8059e-09
ENSBTAG00000026809	ENSBTAG00000005465	NDUFA9	0.891941	1.87676e-10
ENSBTAG00000026809	ENSBTAG00000005536	MEA1	0.860859	4.18084e-09
ENSBTAG00000026809	ENSBTAG00000005577	RNASEH2C	0.854129	7.42294e-09
ENSBTAG00000026809	ENSBTAG00000005620	RPS3	0.887551	3.06973e-10
ENSBTAG00000026809	ENSBTAG00000005660	PSMD2	0.873891	1.25748e-09
ENSBTAG00000026809	ENSBTAG00000005674	NEU1	0.856458	6.10544e-09
ENSBTAG00000026809	ENSBTAG00000005726	HNRNPA2B1	0.879912	6.89742e-10
ENSBTAG00000026809	ENSBTAG00000005734	GATA6	0.877155	9.11607e-10
ENSBTAG00000026809	ENSBTAG00000005969	EIF2S2	0.86233	3.67333e-09
ENSBTAG00000026809	ENSBTAG00000006051	NMT1	0.903485	4.62173e-11
ENSBTAG00000026809	ENSBTAG00000006185	SPC24	0.914801	9.75578e-12
ENSBTAG00000026809	ENSBTAG00000006244	WDR83OS	0.857414	5.62958e-09
ENSBTAG00000026809	ENSBTAG00000006355	SLC30A2	0.87183	1.53381e-09
ENSBTAG00000026809	ENSBTAG00000006383		0.901551	5.91495e-11
ENSBTAG00000026809	ENSBTAG00000006397		0.9791	1.63941e-19
ENSBTAG00000026809	ENSBTAG00000006414	NUTF2	0.934427	3.63179e-13
ENSBTAG00000026809	ENSBTAG00000006429	ACO2	0.869904	1.84092e-09
ENSBTAG00000026809	ENSBTAG00000006543	EIF3CL	0.871529	1.57849e-09
ENSBTAG00000026809	ENSBTAG00000006795	GCSH	0.893846	1.50609e-10
ENSBTAG00000026809	ENSBTAG00000006813		0.899586	7.56024e-11
ENSBTAG00000026809	ENSBTAG00000006963	RPL12	0.927843	1.21314e-12
ENSBTAG00000026809	ENSBTAG00000006969	TUBB	0.853011	8.14336e-09
ENSBTAG00000026809	ENSBTAG00000007128	ATP13A1	0.867159	2.3762e-09
ENSBTAG00000026809	ENSBTAG00000007133	CUL2	0.89545	1.24728e-10
ENSBTAG00000026809	ENSBTAG00000007302	SLC2A5	0.866182	2.59848e-09
ENSBTAG00000026809	ENSBTAG00000007385	EMC7	0.9156	8.6708e-12
ENSBTAG00000026809	ENSBTAG00000007685	PSMB1	0.899678	7.47471e-11
ENSBTAG00000026809	ENSBTAG00000007737	UBA52	0.855956	6.37018e-09
ENSBTAG00000026809	ENSBTAG00000007743	PUS7	0.88428	4.37164e-10
ENSBTAG00000026809	ENSBTAG00000007825	MARK2	-0.859574	4.67563e-09
ENSBTAG00000026809	ENSBTAG00000007934	MRPS17	0.877665	8.66205e-10
ENSBTAG00000026809	ENSBTAG00000007954	CDIPT	0.871854	1.53027e-09
ENSBTAG00000026809	ENSBTAG00000008114	CD99	0.875576	1.06628e-09
ENSBTAG00000026809	ENSBTAG00000008120	TMEM199	0.905385	3.60878e-11
ENSBTAG00000026809	ENSBTAG00000008184	CCT6A	0.878885	7.65891e-10
ENSBTAG00000026809	ENSBTAG00000008314	SDHB	0.948992	1.50694e-14
ENSBTAG00000026809	ENSBTAG00000008493	AQP3	0.875572	1.0667e-09
ENSBTAG00000026809	ENSBTAG00000008527	SRSF6	0.865452	2.77691e-09
ENSBTAG00000026809	ENSBTAG00000008543	GTF2H5	0.887986	2.92647e-10
ENSBTAG00000026809	ENSBTAG00000008570	RPS14	0.973064	4.28964e-18
ENSBTAG00000026809	ENSBTAG00000008637	TRIML2	0.929644	8.82412e-13
ENSBTAG00000026809	ENSBTAG00000008825	POLR3F	0.874453	1.19047e-09
ENSBTAG00000026809	ENSBTAG00000008883	ZNF207	0.862476	3.62598e-09
ENSBTAG00000026809	ENSBTAG00000008933	MFSD5	0.858688	5.0477e-09
ENSBTAG00000026809	ENSBTAG00000009200	PAM16	0.898195	8.96824e-11
ENSBTAG00000026809	ENSBTAG00000009334	NDUFA5	0.926656	1.48942e-12
ENSBTAG00000026809	ENSBTAG00000009414	PSMC4	0.859053	4.8913e-09
ENSBTAG00000026809	ENSBTAG00000009542	ZC3H10	0.891904	1.88486e-10
ENSBTAG00000026809	ENSBTAG00000009547	ZDHHC4	0.897656	9.57544e-11
ENSBTAG00000026809	ENSBTAG00000009783		0.891691	1.93124e-10
ENSBTAG00000026809	ENSBTAG00000009826	GPD1L	0.925906	1.69282e-12
ENSBTAG00000026809	ENSBTAG00000009908	RPS3A	0.943503	5.51481e-14
ENSBTAG00000026809	ENSBTAG00000009928	MLST8	0.882851	5.08536e-10
ENSBTAG00000026809	ENSBTAG00000010156	TPT1	0.916404	7.69118e-12
ENSBTAG00000026809	ENSBTAG00000010170	MBTPS1	0.863656	3.26439e-09
ENSBTAG00000026809	ENSBTAG00000010336	TALDO1	0.904534	4.03416e-11
ENSBTAG00000026809	ENSBTAG00000010480	TIMM50	0.904619	3.98983e-11
ENSBTAG00000026809	ENSBTAG00000010624	DCTN2	0.904395	4.10805e-11
ENSBTAG00000026809	ENSBTAG00000010787	RFC3	0.885354	3.89707e-10
ENSBTAG00000026809	ENSBTAG00000010904	PAGR1	0.868057	2.18715e-09
ENSBTAG00000026809	ENSBTAG00000010988	MORF4L1	0.851048	9.56365e-09
ENSBTAG00000026809	ENSBTAG00000011145	NDUFA4	0.898339	8.81233e-11
ENSBTAG00000026809	ENSBTAG00000011212	EIF3K	0.894337	1.422e-10
ENSBTAG00000026809	ENSBTAG00000011351	TMEM259	0.88193	5.5998e-10
ENSBTAG00000026809	ENSBTAG00000011414	EIF2B5	0.868577	2.08418e-09
ENSBTAG00000026809	ENSBTAG00000011415	ETF1	0.860344	4.37329e-09
ENSBTAG00000026809	ENSBTAG00000011419	HSPA9	0.87637	9.85717e-10
ENSBTAG00000026809	ENSBTAG00000011611	OSTC	0.909591	2.04739e-11
ENSBTAG00000026809	ENSBTAG00000011623	VMP1	0.903945	4.35508e-11
ENSBTAG00000026809	ENSBTAG00000011645	U2AF1	0.900373	6.85662e-11
ENSBTAG00000026809	ENSBTAG00000011729	STARD3	0.873209	1.34349e-09
ENSBTAG00000026809	ENSBTAG00000011736	IGF2BP1	0.896437	1.10895e-10
ENSBTAG00000026809	ENSBTAG00000011837	GET3	0.865014	2.88933e-09
ENSBTAG00000026809	ENSBTAG00000011842	DUS3L	0.852418	8.55051e-09
ENSBTAG00000026809	ENSBTAG00000011850	ALG5	0.935497	2.95049e-13
ENSBTAG00000026809	ENSBTAG00000011855	EXOSC8	0.850902	9.6782e-09
ENSBTAG00000026809	ENSBTAG00000012003	PPIA	0.913856	1.11971e-11
ENSBTAG00000026809	ENSBTAG00000012044	RPL13	0.911734	1.51766e-11
ENSBTAG00000026809	ENSBTAG00000012072	NDUFS8	0.858843	4.98055e-09
ENSBTAG00000026809	ENSBTAG00000012285	ESRRB	0.886441	3.46527e-10
ENSBTAG00000026809	ENSBTAG00000012344	RPL26	0.890101	2.31237e-10
[truncated: 10,126 more rows]
