# Supplementary material for: Identification of novel cattle (Bos taurus) genes and biological insights of their function in pre-implantation embryo development
Source: BMC Genomics. 2024 Aug 9;25:775. doi: 10.1186/s12864-024-10685-5 (PMC11313146; doi:10.1186/s12864-024-10685-5)
Supplement: Supplementary file 11 — Additional file 11: Table S11. Summary of co-expression (Blastocyst). Table retrieved from the co-expression matrix of DE novel genes/potential novel genes with annotated genes (|r| ≥0.85 and p-value ≤ 0.05) in blastocyst samples that followed pattern #3 and #4 (Fig. 3). [file 12864_2024_10685_MOESM11_ESM.xlsx]

## Sheet: Sheet1
Summary of co-expression (Blastocyst). Table retrieved from the co-expression matrix of DE novel genes/potential novel genes with annotated genes (|r| ≥0.85 and p-value ≤ 0.05) in blastocyst samples that followed pattern #3 and #4 (Figure 3).
novel	annotated	symbol	cor	pvalue
ENSBTAG00000000242	ENSBTAG00000000021	WASHC3	0.856914	3.54851e-07
ENSBTAG00000000242	ENSBTAG00000000091	NDUFB8	0.916305	2.14733e-09
ENSBTAG00000000242	ENSBTAG00000000103	MRPL23	0.861626	2.59136e-07
ENSBTAG00000000242	ENSBTAG00000000111	UGP2	0.880853	6.30882e-08
ENSBTAG00000000242	ENSBTAG00000000132	EIF4A1	0.915398	2.38257e-09
ENSBTAG00000000242	ENSBTAG00000000221	RBM34	0.906337	6.34114e-09
ENSBTAG00000000242	ENSBTAG00000000359	EIF3J	0.951097	1.15313e-11
ENSBTAG00000000242	ENSBTAG00000000605	ATP5PF	0.886801	3.87827e-08
ENSBTAG00000000242	ENSBTAG00000000622	RPS17	0.87733	8.31568e-08
ENSBTAG00000000242	ENSBTAG00000000630	LSM14A	0.878947	7.33314e-08
ENSBTAG00000000242	ENSBTAG00000000640	SELENOS	0.895809	1.75908e-08
ENSBTAG00000000242	ENSBTAG00000000694	TAF10	0.87246	1.2018e-07
ENSBTAG00000000242	ENSBTAG00000000705	COX7A2L	0.86695	1.79123e-07
ENSBTAG00000000242	ENSBTAG00000000748	GAR1	0.912813	3.18394e-09
ENSBTAG00000000242	ENSBTAG00000000771	DNAJB6	0.880112	6.69064e-08
ENSBTAG00000000242	ENSBTAG00000000797	MRPL9	0.862017	2.52332e-07
ENSBTAG00000000242	ENSBTAG00000000808	COX14	0.874019	1.0699e-07
ENSBTAG00000000242	ENSBTAG00000000825	MRPS26	0.851225	5.1124e-07
ENSBTAG00000000242	ENSBTAG00000000950	MRPS16	0.901745	1.00362e-08
ENSBTAG00000000242	ENSBTAG00000000990	PSMA2	0.953593	6.90044e-12
ENSBTAG00000000242	ENSBTAG00000000997		0.886725	3.90309e-08
ENSBTAG00000000242	ENSBTAG00000001038	SNRPB	0.876384	8.94268e-08
ENSBTAG00000000242	ENSBTAG00000001107	CACYBP	0.941751	6.37332e-11
ENSBTAG00000000242	ENSBTAG00000001109	MRPS14	0.91626	2.15841e-09
ENSBTAG00000000242	ENSBTAG00000001137	CLTA	0.874398	1.03989e-07
ENSBTAG00000000242	ENSBTAG00000001174	MRPL15	0.906628	6.15463e-09
ENSBTAG00000000242	ENSBTAG00000001269	TMEM165	0.870667	1.37117e-07
ENSBTAG00000000242	ENSBTAG00000001289	MRPL18	0.8884	3.3871e-08
ENSBTAG00000000242	ENSBTAG00000001302	MRPS28	0.851208	5.11783e-07
ENSBTAG00000000242	ENSBTAG00000001342	RSL24D1	0.899581	1.23633e-08
ENSBTAG00000000242	ENSBTAG00000001394	TMED9	0.867296	1.74789e-07
ENSBTAG00000000242	ENSBTAG00000001460	LIN7C	0.850799	5.25079e-07
ENSBTAG00000000242	ENSBTAG00000001521	UQCRB	0.945294	3.45393e-11
ENSBTAG00000000242	ENSBTAG00000001612	LSM1	0.872123	1.23219e-07
ENSBTAG00000000242	ENSBTAG00000001648	RPL21	0.861864	2.5497e-07
ENSBTAG00000000242	ENSBTAG00000001727	PRXL2B	0.897384	1.52076e-08
ENSBTAG00000000242	ENSBTAG00000001777	RPLP2	0.880041	6.72823e-08
ENSBTAG00000000242	ENSBTAG00000001792	MICOS13	0.894097	2.05539e-08
ENSBTAG00000000242	ENSBTAG00000001793	HSD11B1L	0.860699	2.75916e-07
ENSBTAG00000000242	ENSBTAG00000001922	AKIP1	0.885546	4.30698e-08
ENSBTAG00000000242	ENSBTAG00000001938	CKS2	0.888256	3.42887e-08
ENSBTAG00000000242	ENSBTAG00000002000	TIMM8B	0.899235	1.27772e-08
ENSBTAG00000000242	ENSBTAG00000002004	LLPH	0.927469	5.37859e-10
ENSBTAG00000000242	ENSBTAG00000002046	COX8B	0.888267	3.42569e-08
ENSBTAG00000000242	ENSBTAG00000002060	RPL19	0.8672	1.75978e-07
ENSBTAG00000000242	ENSBTAG00000002094	ATP5MF	0.890508	2.82461e-08
ENSBTAG00000000242	ENSBTAG00000002182	COX17	0.946831	2.61414e-11
ENSBTAG00000000242	ENSBTAG00000002203	NDUFS2	0.875522	9.55097e-08
ENSBTAG00000000242	ENSBTAG00000002332	LSM5	0.882773	5.40736e-08
ENSBTAG00000000242	ENSBTAG00000002377	PSMB2	0.904782	7.42719e-09
ENSBTAG00000000242	ENSBTAG00000002457	SEC61B	0.926151	6.40428e-10
ENSBTAG00000000242	ENSBTAG00000002557	MRPL19	0.898924	1.31596e-08
ENSBTAG00000000242	ENSBTAG00000002579	FBL	0.873382	1.1222e-07
ENSBTAG00000000242	ENSBTAG00000002655	ZWINT	0.852761	4.6393e-07
ENSBTAG00000000242	ENSBTAG00000002736	DNMT1	0.916618	2.07119e-09
ENSBTAG00000000242	ENSBTAG00000002743	OSGEP	0.880274	6.6055e-08
ENSBTAG00000000242	ENSBTAG00000002784	COPS5	0.866918	1.79538e-07
ENSBTAG00000000242	ENSBTAG00000002944	ATP5MC3	0.920092	1.37332e-09
ENSBTAG00000000242	ENSBTAG00000003001	LAMTOR1	0.868969	1.55077e-07
ENSBTAG00000000242	ENSBTAG00000003067	PSMB7	0.894396	2.00054e-08
ENSBTAG00000000242	ENSBTAG00000003263	TBCA	0.930426	3.59169e-10
ENSBTAG00000000242	ENSBTAG00000003279	NDUFA10	0.861871	2.5486e-07
ENSBTAG00000000242	ENSBTAG00000003294	MRPL43	0.891437	2.60419e-08
ENSBTAG00000000242	ENSBTAG00000003307	IMMT	0.916491	2.10165e-09
ENSBTAG00000000242	ENSBTAG00000003407	SF3B6	0.909648	4.48773e-09
ENSBTAG00000000242	ENSBTAG00000003485	MAGOH	0.912062	3.45819e-09
ENSBTAG00000000242	ENSBTAG00000003642	PRDX1	0.888326	3.4086e-08
ENSBTAG00000000242	ENSBTAG00000003728	NDUFS4	0.902933	8.93176e-09
ENSBTAG00000000242	ENSBTAG00000003830	PSMB3	0.909874	4.38094e-09
ENSBTAG00000000242	ENSBTAG00000003882	EMC3	0.916616	2.07166e-09
ENSBTAG00000000242	ENSBTAG00000003914	MVB12A	0.909368	4.62321e-09
ENSBTAG00000000242	ENSBTAG00000003936	PNKD	0.872834	1.16888e-07
ENSBTAG00000000242	ENSBTAG00000004230	AIMP1	0.936019	1.59056e-10
ENSBTAG00000000242	ENSBTAG00000004284	UFD1	0.868458	1.60875e-07
ENSBTAG00000000242	ENSBTAG00000004295	NDUFA8	0.895405	1.82535e-08
ENSBTAG00000000242	ENSBTAG00000004302	NDUFAF5	0.850046	5.5039e-07
ENSBTAG00000000242	ENSBTAG00000004416	NUDC	0.881332	6.07199e-08
ENSBTAG00000000242	ENSBTAG00000004521	LSM7	0.908952	4.83095e-09
ENSBTAG00000000242	ENSBTAG00000004544	TXNDC9	0.86022	2.84952e-07
ENSBTAG00000000242	ENSBTAG00000004590	PPIH	0.906848	6.01681e-09
ENSBTAG00000000242	ENSBTAG00000004604	CCDC124	0.876331	8.97958e-08
ENSBTAG00000000242	ENSBTAG00000004790	UBE2T	0.884083	4.8596e-08
ENSBTAG00000000242	ENSBTAG00000004820	POLR2F	0.905423	6.9609e-09
ENSBTAG00000000242	ENSBTAG00000004823	MRPL35	0.852025	4.86082e-07
ENSBTAG00000000242	ENSBTAG00000004871	NDUFV2	0.866551	1.84253e-07
ENSBTAG00000000242	ENSBTAG00000004872	MRPL20	0.904797	7.416e-09
ENSBTAG00000000242	ENSBTAG00000004920		0.872033	1.24033e-07
ENSBTAG00000000242	ENSBTAG00000005027	GLRX3	0.857089	3.50808e-07
ENSBTAG00000000242	ENSBTAG00000005082	MED21	0.862136	2.50302e-07
ENSBTAG00000000242	ENSBTAG00000005096	COX7A2	0.901253	1.05277e-08
ENSBTAG00000000242	ENSBTAG00000005127	PSMA7	0.913503	2.94949e-09
ENSBTAG00000000242	ENSBTAG00000005142	RPL37	0.872981	1.1562e-07
ENSBTAG00000000242	ENSBTAG00000005338	EIF3M	0.892508	2.3693e-08
ENSBTAG00000000242	ENSBTAG00000005349	RPL27A	0.859131	3.06496e-07
ENSBTAG00000000242	ENSBTAG00000005465	NDUFA9	0.881419	6.02991e-08
ENSBTAG00000000242	ENSBTAG00000005577	RNASEH2C	0.915064	2.47483e-09
ENSBTAG00000000242	ENSBTAG00000005584		0.894238	2.0294e-08
ENSBTAG00000000242	ENSBTAG00000005654	TMSB10	0.888348	3.40236e-08
ENSBTAG00000000242	ENSBTAG00000005664	YWHAE	0.869319	1.51216e-07
ENSBTAG00000000242	ENSBTAG00000005688	MRPS2	0.852058	4.85067e-07
ENSBTAG00000000242	ENSBTAG00000005843	REXO2	0.859085	3.07445e-07
ENSBTAG00000000242	ENSBTAG00000005969	EIF2S2	0.889045	3.20535e-08
ENSBTAG00000000242	ENSBTAG00000006075	SUCLG1	0.918838	1.59629e-09
ENSBTAG00000000242	ENSBTAG00000006101	PSMD4	0.913843	2.83982e-09
ENSBTAG00000000242	ENSBTAG00000006134	DYNLRB1	0.873253	1.13303e-07
ENSBTAG00000000242	ENSBTAG00000006199	DRAP1	0.88493	4.53243e-08
ENSBTAG00000000242	ENSBTAG00000006245	WDR83	0.87196	1.24708e-07
ENSBTAG00000000242	ENSBTAG00000006370	CCT3	0.882779	5.40437e-08
ENSBTAG00000000242	ENSBTAG00000006374	NHP2	0.930247	3.68221e-10
ENSBTAG00000000242	ENSBTAG00000006391	NDUFAB1	0.918918	1.58114e-09
ENSBTAG00000000242	ENSBTAG00000006414	NUTF2	0.860343	2.82609e-07
ENSBTAG00000000242	ENSBTAG00000006423	PHF5A	0.890905	2.72833e-08
ENSBTAG00000000242	ENSBTAG00000006441	ATP5PB	0.896866	1.59583e-08
ENSBTAG00000000242	ENSBTAG00000006550	GABARAPL2	0.888761	3.28416e-08
ENSBTAG00000000242	ENSBTAG00000006564	PSMA1	0.929775	3.93167e-10
ENSBTAG00000000242	ENSBTAG00000006646	PRMT1	0.89724	1.54133e-08
ENSBTAG00000000242	ENSBTAG00000006656	RANBP1	0.913689	2.8889e-09
ENSBTAG00000000242	ENSBTAG00000006767	MRPL13	0.883675	5.02469e-08
ENSBTAG00000000242	ENSBTAG00000006813		0.852617	4.68194e-07
ENSBTAG00000000242	ENSBTAG00000007003	TYMS	0.851934	4.889e-07
ENSBTAG00000000242	ENSBTAG00000007089	FRG1	0.891842	2.51302e-08
ENSBTAG00000000242	ENSBTAG00000007189	RCHY1	0.85378	4.34726e-07
ENSBTAG00000000242	ENSBTAG00000007299	SF3A3	0.891506	2.5885e-08
ENSBTAG00000000242	ENSBTAG00000007332	ATP5MG	0.895023	1.89002e-08
ENSBTAG00000000242	ENSBTAG00000007363	LSM3	0.943889	4.42483e-11
ENSBTAG00000000242	ENSBTAG00000007387	ENY2	0.850929	5.20818e-07
ENSBTAG00000000242	ENSBTAG00000007474	EIF3B	0.865262	2.01717e-07
ENSBTAG00000000242	ENSBTAG00000007572	ATP6V1F	0.886424	4.00299e-08
ENSBTAG00000000242	ENSBTAG00000007685	PSMB1	0.870275	1.4109e-07
ENSBTAG00000000242	ENSBTAG00000007737	UBA52	0.895053	1.88491e-08
ENSBTAG00000000242	ENSBTAG00000007754	NDUFA3	0.855057	4.00441e-07
ENSBTAG00000000242	ENSBTAG00000007900	FIS1	0.877852	7.98628e-08
ENSBTAG00000000242	ENSBTAG00000007934	MRPS17	0.870214	1.41725e-07
ENSBTAG00000000242	ENSBTAG00000007964	ARPC4	0.865	2.05436e-07
ENSBTAG00000000242	ENSBTAG00000008024	UCHL3	0.878269	7.73171e-08
ENSBTAG00000000242	ENSBTAG00000008034	LMAN2	0.852434	4.7367e-07
ENSBTAG00000000242	ENSBTAG00000008122	GNG5	0.877796	8.02126e-08
ENSBTAG00000000242	ENSBTAG00000008135	SLIRP	0.909544	4.53726e-09
ENSBTAG00000000242	ENSBTAG00000008292	SNRPD1	0.940103	8.36621e-11
ENSBTAG00000000242	ENSBTAG00000008321	RNF8	0.87011	1.42792e-07
ENSBTAG00000000242	ENSBTAG00000008369	RBM8A	0.925834	6.67503e-10
ENSBTAG00000000242	ENSBTAG00000008417	VPS29	0.894823	1.92478e-08
ENSBTAG00000000242	ENSBTAG00000008543	GTF2H5	0.852155	4.82112e-07
ENSBTAG00000000242	ENSBTAG00000008548	FAM98A	0.917468	1.87606e-09
ENSBTAG00000000242	ENSBTAG00000008632		0.895286	1.84525e-08
ENSBTAG00000000242	ENSBTAG00000008692	UQCR11	0.876865	8.6187e-08
ENSBTAG00000000242	ENSBTAG00000008812	PFDN4	0.900207	1.16454e-08
ENSBTAG00000000242	ENSBTAG00000009046	TBX6	0.852515	4.71242e-07
ENSBTAG00000000242	ENSBTAG00000009087	GNG10	0.881153	6.15967e-08
ENSBTAG00000000242	ENSBTAG00000009211	UBE2S	0.872651	1.18496e-07
ENSBTAG00000000242	ENSBTAG00000009304	PDCD5	0.885676	4.26073e-08
ENSBTAG00000000242	ENSBTAG00000009334	NDUFA5	0.933911	2.18014e-10
ENSBTAG00000000242	ENSBTAG00000009359		0.891965	2.48588e-08
ENSBTAG00000000242	ENSBTAG00000009394	NSMCE2	0.852746	4.64385e-07
ENSBTAG00000000242	ENSBTAG00000009479	UQCRQ	0.920123	1.36827e-09
ENSBTAG00000000242	ENSBTAG00000009483	POLR2G	0.884915	4.53835e-08
ENSBTAG00000000242	ENSBTAG00000009491	WDR74	0.867997	1.66275e-07
ENSBTAG00000000242	ENSBTAG00000009507	PHETA2	0.873686	1.09693e-07
ENSBTAG00000000242	ENSBTAG00000009509	NDUFA6	0.877731	8.06166e-08
ENSBTAG00000000242	ENSBTAG00000009517	DBI	0.862901	2.37535e-07
ENSBTAG00000000242	ENSBTAG00000009534	NDUFB10	0.893865	2.09866e-08
ENSBTAG00000000242	ENSBTAG00000009542	ZC3H10	0.851688	4.96532e-07
ENSBTAG00000000242	ENSBTAG00000009562	ZNF593	0.875686	9.43257e-08
ENSBTAG00000000242	ENSBTAG00000009595	NGDN	0.88379	4.97769e-08
ENSBTAG00000000242	ENSBTAG00000009603	UQCRH	0.916335	2.13995e-09
ENSBTAG00000000242	ENSBTAG00000009683	PSMA6	0.932646	2.62139e-10
ENSBTAG00000000242	ENSBTAG00000009685	ERI1	0.871169	1.32178e-07
ENSBTAG00000000242	ENSBTAG00000009746	MPHOSPH6	0.921482	1.15915e-09
ENSBTAG00000000242	ENSBTAG00000009777	NUP35	0.943589	4.66106e-11
ENSBTAG00000000242	ENSBTAG00000009783		0.85315	4.52595e-07
ENSBTAG00000000242	ENSBTAG00000009914	NDUFS6	0.90072	1.10847e-08
ENSBTAG00000000242	ENSBTAG00000009951	PGP	0.850986	5.18975e-07
ENSBTAG00000000242	ENSBTAG00000009988	SMARCB1	0.879089	7.25209e-08
ENSBTAG00000000242	ENSBTAG00000010157	TOMM22	0.859859	2.91945e-07
ENSBTAG00000000242	ENSBTAG00000010232	NDUFS5	0.922347	1.04137e-09
ENSBTAG00000000242	ENSBTAG00000010298	GTF2A2	0.868591	1.59345e-07
ENSBTAG00000000242	ENSBTAG00000010336	TALDO1	0.913542	2.93664e-09
ENSBTAG00000000242	ENSBTAG00000010386	ARPC2	0.852325	4.76936e-07
ENSBTAG00000000242	ENSBTAG00000010481	UBXN1	0.854133	4.24999e-07
ENSBTAG00000000242	ENSBTAG00000010503	TIMM9	0.857272	3.46617e-07
ENSBTAG00000000242	ENSBTAG00000010566	TMEM11	0.85522	3.96258e-07
ENSBTAG00000000242	ENSBTAG00000010584	AP2S1	0.91283	3.17825e-09
ENSBTAG00000000242	ENSBTAG00000010598	EIF4E2	0.863899	2.21765e-07
ENSBTAG00000000242	ENSBTAG00000010604	PNO1	0.889165	3.17234e-08
ENSBTAG00000000242	ENSBTAG00000010612	TMED4	0.858712	3.1516e-07
ENSBTAG00000000242	ENSBTAG00000010617	KRTCAP2	0.872406	1.20664e-07
ENSBTAG00000000242	ENSBTAG00000010701	NACA	0.887728	3.58645e-08
ENSBTAG00000000242	ENSBTAG00000010723	PFDN6	0.890873	2.73607e-08
ENSBTAG00000000242	ENSBTAG00000010734	NOP16	0.853643	4.38572e-07
ENSBTAG00000000242	ENSBTAG00000010739	BLOC1S2	0.854492	4.15302e-07
ENSBTAG00000000242	ENSBTAG00000010787	RFC3	0.902678	9.15932e-09
ENSBTAG00000000242	ENSBTAG00000010910	COPS9	0.921772	1.11831e-09
ENSBTAG00000000242	ENSBTAG00000010931	SSBP1	0.911615	3.63122e-09
ENSBTAG00000000242	ENSBTAG00000010959	HINT1	0.860981	2.70704e-07
ENSBTAG00000000242	ENSBTAG00000011140	FAM162A	0.871494	1.29057e-07
ENSBTAG00000000242	ENSBTAG00000011145	NDUFA4	0.917733	1.8189e-09
ENSBTAG00000000242	ENSBTAG00000011176	TPRKB	0.887514	3.65202e-08
ENSBTAG00000000242	ENSBTAG00000011239	SEC11A	0.882771	5.40805e-08
ENSBTAG00000000242	ENSBTAG00000011514	MRPL44	0.871407	1.29886e-07
ENSBTAG00000000242	ENSBTAG00000011623	VMP1	0.863261	2.31741e-07
ENSBTAG00000000242	ENSBTAG00000011635	CENPN	0.904562	7.59373e-09
ENSBTAG00000000242	ENSBTAG00000011645	U2AF1	0.915398	2.38251e-09
ENSBTAG00000000242	ENSBTAG00000011694	TIMM23	0.918949	1.57527e-09
ENSBTAG00000000242	ENSBTAG00000011704		0.881768	5.8636e-08
ENSBTAG00000000242	ENSBTAG00000011754	LAMTOR2	0.898663	1.3488e-08
ENSBTAG00000000242	ENSBTAG00000011763	RIOK2	0.889584	3.0601e-08
ENSBTAG00000000242	ENSBTAG00000011793	FDX1	0.881275	6.09957e-08
ENSBTAG00000000242	ENSBTAG00000011855	EXOSC8	0.941958	6.15584e-11
ENSBTAG00000000242	ENSBTAG00000011951	MRTO4	0.876609	8.78983e-08
ENSBTAG00000000242	ENSBTAG00000011998	DUT	0.879032	7.28467e-08
ENSBTAG00000000242	ENSBTAG00000012062	PRDX2	0.883668	5.02735e-08
ENSBTAG00000000242	ENSBTAG00000012177	SNRPD2	0.90959	4.51536e-09
ENSBTAG00000000242	ENSBTAG00000012184	PTTG1	0.938218	1.13158e-10
ENSBTAG00000000242	ENSBTAG00000012344	RPL26	0.851323	5.08099e-07
ENSBTAG00000000242	ENSBTAG00000012366	MRPS23	0.889375	3.11575e-08
ENSBTAG00000000242	ENSBTAG00000012383	CHMP5	0.890577	2.80761e-08
ENSBTAG00000000242	ENSBTAG00000012476	NRBF2	0.898287	1.39756e-08
ENSBTAG00000000242	ENSBTAG00000012589	HSPE1	0.879945	6.77989e-08
ENSBTAG00000000242	ENSBTAG00000012634	NDUFB7	0.915518	2.35004e-09
ENSBTAG00000000242	ENSBTAG00000012654	CHCHD1	0.868392	1.61638e-07
ENSBTAG00000000242	ENSBTAG00000012658	TMA16	0.868043	1.65723e-07
ENSBTAG00000000242	ENSBTAG00000012739	C1QBP	0.85783	3.3412e-07
ENSBTAG00000000242	ENSBTAG00000012744	UBE2M	0.901988	9.80014e-09
ENSBTAG00000000242	ENSBTAG00000012760	NDUFB3	0.920648	1.28368e-09
ENSBTAG00000000242	ENSBTAG00000012787	SDE2	0.858826	3.12786e-07
ENSBTAG00000000242	ENSBTAG00000012788	COX6A1	0.896035	1.72294e-08
ENSBTAG00000000242	ENSBTAG00000012792	SRSF9	0.879288	7.13976e-08
ENSBTAG00000000242	ENSBTAG00000012800	MMAA	0.886848	3.86302e-08
ENSBTAG00000000242	ENSBTAG00000012803	SRP19	0.854793	4.07334e-07
ENSBTAG00000000242	ENSBTAG00000012968	COA1	0.850272	5.4269e-07
ENSBTAG00000000242	ENSBTAG00000013038	UBE2L3	0.916089	2.20144e-09
ENSBTAG00000000242	ENSBTAG00000013168	RPA3	0.86327	2.31595e-07
ENSBTAG00000000242	ENSBTAG00000013208	SLC25A4	0.872586	1.1906e-07
ENSBTAG00000000242	ENSBTAG00000013264	RPS24	0.857668	3.37701e-07
ENSBTAG00000000242	ENSBTAG00000013403	AGBL5	0.86097	2.70907e-07
ENSBTAG00000000242	ENSBTAG00000013423	GLRX5	0.875692	9.42845e-08
ENSBTAG00000000242	ENSBTAG00000013593	SNRPA1	0.911867	3.53257e-09
ENSBTAG00000000242	ENSBTAG00000013606	FKBP2	0.851395	5.05787e-07
ENSBTAG00000000242	ENSBTAG00000013623	TIMM13	0.867475	1.72576e-07
ENSBTAG00000000242	ENSBTAG00000013727	UMPS	0.864427	2.13798e-07
ENSBTAG00000000242	ENSBTAG00000013830	LEO1	0.879754	6.8827e-08
ENSBTAG00000000242	ENSBTAG00000013882	CHMP2A	0.867612	1.70902e-07
ENSBTAG00000000242	ENSBTAG00000013930	ATP5F1C	0.907705	5.50576e-09
ENSBTAG00000000242	ENSBTAG00000014024	POMP	0.947613	2.2616e-11
ENSBTAG00000000242	ENSBTAG00000014060	LSM6	0.940134	8.32449e-11
ENSBTAG00000000242	ENSBTAG00000014146	SPCS3	0.940151	8.30209e-11
ENSBTAG00000000242	ENSBTAG00000014175	STRAP	0.898253	1.40193e-08
ENSBTAG00000000242	ENSBTAG00000014208	RPL35A	0.887229	3.74094e-08
ENSBTAG00000000242	ENSBTAG00000014226	RPL34	0.861137	2.67874e-07
ENSBTAG00000000242	ENSBTAG00000014233	CCT8	0.935347	1.7609e-10
ENSBTAG00000000242	ENSBTAG00000014295	CAPZA1	0.893986	2.07602e-08
ENSBTAG00000000242	ENSBTAG00000014316	HNRNPH3	0.874933	9.98705e-08
ENSBTAG00000000242	ENSBTAG00000014339	PUS3	0.916505	2.09841e-09
ENSBTAG00000000242	ENSBTAG00000014353	SRP14	0.896186	1.69922e-08
ENSBTAG00000000242	ENSBTAG00000014423	RPL22	0.913197	3.05165e-09
ENSBTAG00000000242	ENSBTAG00000014430	CDC26	0.856657	3.60869e-07
ENSBTAG00000000242	ENSBTAG00000014440	PSMA4	0.968721	1.42191e-13
ENSBTAG00000000242	ENSBTAG00000014461	ANAPC13	0.867176	1.76284e-07
ENSBTAG00000000242	ENSBTAG00000014712	CLPP	0.874946	9.97758e-08
ENSBTAG00000000242	ENSBTAG00000014727	RFC4	0.856011	3.76421e-07
ENSBTAG00000000242	ENSBTAG00000014764	CD9	0.863533	2.27442e-07
ENSBTAG00000000242	ENSBTAG00000014968	YJEFN3	0.881147	6.16234e-08
ENSBTAG00000000242	ENSBTAG00000014970	LAMTOR5	0.909615	4.50345e-09
ENSBTAG00000000242	ENSBTAG00000014971	SEC61G	0.904672	7.50984e-09
ENSBTAG00000000242	ENSBTAG00000015075	HSCB	0.877341	8.30869e-08
ENSBTAG00000000242	ENSBTAG00000015099	RPL26L1	0.850637	5.30441e-07
ENSBTAG00000000242	ENSBTAG00000015100	ATP6V0E1	0.8568	3.57521e-07
ENSBTAG00000000242	ENSBTAG00000015101	HMGB2	0.859954	2.90088e-07
ENSBTAG00000000242	ENSBTAG00000015136	AARSD1	0.89555	1.80129e-08
ENSBTAG00000000242	ENSBTAG00000015316	NPM1	0.895415	1.82371e-08
ENSBTAG00000000242	ENSBTAG00000015437	NTMT1	0.861389	2.63335e-07
ENSBTAG00000000242	ENSBTAG00000015473	RPS27A	0.871284	1.31062e-07
ENSBTAG00000000242	ENSBTAG00000015892	NDUFB4	0.867789	1.6876e-07
ENSBTAG00000000242	ENSBTAG00000015944	SKIC8	0.862297	2.47558e-07
ENSBTAG00000000242	ENSBTAG00000016079	COX4I1	0.891992	2.47991e-08
ENSBTAG00000000242	ENSBTAG00000016265	DNAJA1	0.903001	8.87152e-09
ENSBTAG00000000242	ENSBTAG00000016271	SNRPF	0.902121	9.67413e-09
ENSBTAG00000000242	ENSBTAG00000016309	ATP6V1D	0.86276	2.39846e-07
ENSBTAG00000000242	ENSBTAG00000016311	EIF2S1	0.962446	8.62236e-13
ENSBTAG00000000242	ENSBTAG00000016705	BCAS2	0.922595	1.00961e-09
ENSBTAG00000000242	ENSBTAG00000016912	TSFM	0.910684	4.01653e-09
ENSBTAG00000000242	ENSBTAG00000017010	SLX9	0.865174	2.02963e-07
ENSBTAG00000000242	ENSBTAG00000017067	BUD23	0.877357	8.29852e-08
ENSBTAG00000000242	ENSBTAG00000017212	HYPK	0.920384	1.32554e-09
ENSBTAG00000000242	ENSBTAG00000017267	COX5A	0.91632	2.14354e-09
ENSBTAG00000000242	ENSBTAG00000017368	YBX1	0.882502	5.5272e-08
ENSBTAG00000000242	ENSBTAG00000017441	RPL27	0.886634	3.93306e-08
ENSBTAG00000000242	ENSBTAG00000017463	RPS19BP1	0.887903	3.53347e-08
ENSBTAG00000000242	ENSBTAG00000017496	ATP5ME	0.928258	4.8372e-10
ENSBTAG00000000242	ENSBTAG00000017622	SIVA1	0.871757	1.26589e-07
ENSBTAG00000000242	ENSBTAG00000017633	EIF1AX	0.854	4.28651e-07
ENSBTAG00000000242	ENSBTAG00000017689	BRMS1	0.875771	9.37181e-08
ENSBTAG00000000242	ENSBTAG00000017825	SEC13	0.870526	1.38541e-07
ENSBTAG00000000242	ENSBTAG00000017889	CCT5	0.874032	1.0689e-07
ENSBTAG00000000242	ENSBTAG00000017967	PTGES3	0.935971	1.60223e-10
ENSBTAG00000000242	ENSBTAG00000018115	PEBP1	0.880528	6.47365e-08
ENSBTAG00000000242	ENSBTAG00000018155	MRPS18C	0.897293	1.53374e-08
ENSBTAG00000000242	ENSBTAG00000018278	ATP5PO	0.872453	1.20245e-07
ENSBTAG00000000242	ENSBTAG00000018339	ATP5MC1	0.876375	8.94928e-08
ENSBTAG00000000242	ENSBTAG00000018360	MRPL1	0.904136	7.9246e-09
ENSBTAG00000000242	ENSBTAG00000018423	DDX5	0.872068	1.23717e-07
ENSBTAG00000000242	ENSBTAG00000018478	RPL7L1	0.889031	3.20902e-08
ENSBTAG00000000242	ENSBTAG00000018483	NDUFS3	0.868764	1.57384e-07
ENSBTAG00000000242	ENSBTAG00000018522	OAZ1	0.915885	2.25351e-09
ENSBTAG00000000242	ENSBTAG00000018628	RPL29	0.857183	3.48651e-07
ENSBTAG00000000242	ENSBTAG00000018631	SAP18	0.878772	7.43449e-08
ENSBTAG00000000242	ENSBTAG00000018803	SNF8	0.897015	1.5739e-08
ENSBTAG00000000242	ENSBTAG00000018883	DCTN3	0.89211	2.4542e-08
ENSBTAG00000000242	ENSBTAG00000018918	NDUFAF3	0.86364	2.25767e-07
ENSBTAG00000000242	ENSBTAG00000019023	NANS	0.874779	1.0104e-07
ENSBTAG00000000242	ENSBTAG00000019085	SRP54	0.916784	2.03177e-09
ENSBTAG00000000242	ENSBTAG00000019147	RPS20	0.871736	1.26784e-07
ENSBTAG00000000242	ENSBTAG00000019253	RPL36A	0.861472	2.61857e-07
ENSBTAG00000000242	ENSBTAG00000019387	NIFK	0.890236	2.89219e-08
ENSBTAG00000000242	ENSBTAG00000019419	NDUFS7	0.866832	1.80625e-07
ENSBTAG00000000242	ENSBTAG00000019457	MRPL22	0.855806	3.8147e-07
ENSBTAG00000000242	ENSBTAG00000019509	NUDT5	0.87944	7.05512e-08
ENSBTAG00000000242	ENSBTAG00000019543	ELOB	0.851892	4.90194e-07
ENSBTAG00000000242	ENSBTAG00000019729	COQ3	0.877076	8.48006e-08
ENSBTAG00000000242	ENSBTAG00000019913	DNPH1	0.868921	1.55611e-07
ENSBTAG00000000242	ENSBTAG00000019994		0.850496	5.35145e-07
ENSBTAG00000000242	ENSBTAG00000019995	HIKESHI	0.922098	1.07411e-09
ENSBTAG00000000242	ENSBTAG00000020226	CHRAC1	0.861346	2.64104e-07
ENSBTAG00000000242	ENSBTAG00000020309	G3BP1	0.861688	2.58047e-07
ENSBTAG00000000242	ENSBTAG00000020381	FCF1	0.884728	4.60885e-08
ENSBTAG00000000242	ENSBTAG00000020405	NDUFB9	0.890788	2.75648e-08
ENSBTAG00000000242	ENSBTAG00000020477	AHSA1	0.92612	6.43034e-10
ENSBTAG00000000242	ENSBTAG00000020498	ACP1	0.887458	3.66933e-08
ENSBTAG00000000242	ENSBTAG00000020503	MTRFR	0.866435	1.85762e-07
ENSBTAG00000000242	ENSBTAG00000020547	BCAP31	0.872147	1.22998e-07
ENSBTAG00000000242	ENSBTAG00000020641	PSMA5	0.910545	4.077e-09
ENSBTAG00000000242	ENSBTAG00000020662	SARNP	0.902046	9.74509e-09
ENSBTAG00000000242	ENSBTAG00000020685		0.866818	1.80805e-07
ENSBTAG00000000242	ENSBTAG00000020721	MRPL55	0.904986	7.27554e-09
ENSBTAG00000000242	ENSBTAG00000020733	RPS15A	0.862205	2.49118e-07
ENSBTAG00000000242	ENSBTAG00000020776	POLR2E	0.865029	2.05027e-07
ENSBTAG00000000242	ENSBTAG00000020968	MPC2	0.869135	1.53241e-07
ENSBTAG00000000242	ENSBTAG00000021061	PSMC5	0.908633	4.99643e-09
ENSBTAG00000000242	ENSBTAG00000021093	RPS16	0.862876	2.37943e-07
ENSBTAG00000000242	ENSBTAG00000021188	MRPL16	0.878345	7.68608e-08
ENSBTAG00000000242	ENSBTAG00000021199	COA8	0.886419	4.00465e-08
ENSBTAG00000000242	ENSBTAG00000021227	ATP5PD	0.924659	7.77306e-10
ENSBTAG00000000242	ENSBTAG00000021242	COQ7	0.867196	1.76028e-07
ENSBTAG00000000242	ENSBTAG00000021262	SNRPD3	0.88626	4.05816e-08
ENSBTAG00000000242	ENSBTAG00000021288	PSMB4	0.940475	7.87435e-11
ENSBTAG00000000242	ENSBTAG00000021544	EBNA1BP2	0.903088	8.79533e-09
ENSBTAG00000000242	ENSBTAG00000021554	NOL7	0.944172	4.21161e-11
ENSBTAG00000000242	ENSBTAG00000021580	HNRNPA3	0.917535	1.86153e-09
ENSBTAG00000000242	ENSBTAG00000021691	PSMD14	0.912077	3.45263e-09
ENSBTAG00000000242	ENSBTAG00000021720	MRPL27	0.871638	1.27699e-07
ENSBTAG00000000242	ENSBTAG00000021776	NDUFV1	0.86581	1.94117e-07
ENSBTAG00000000242	ENSBTAG00000021805	RAB5IF	0.888558	3.34167e-08
ENSBTAG00000000242	ENSBTAG00000021931	C19H17orf49	0.89827	1.3997e-08
ENSBTAG00000000242	ENSBTAG00000021944	RTRAF	0.877496	8.20959e-08
ENSBTAG00000000242	ENSBTAG00000021951	RBM17	0.902738	9.10494e-09
ENSBTAG00000000242	ENSBTAG00000021965	SUB1	0.874576	1.02605e-07
ENSBTAG00000000242	ENSBTAG00000022160	NAP1L4	0.877859	7.98226e-08
ENSBTAG00000000242	ENSBTAG00000023218	UBE2V2	0.908152	5.25489e-09
ENSBTAG00000000242	ENSBTAG00000023343	RPL28	0.871301	1.30906e-07
ENSBTAG00000000242	ENSBTAG00000023472	PPP1R14A	0.866617	1.83399e-07
ENSBTAG00000000242	ENSBTAG00000023513	DNAJC19	0.915588	2.33151e-09
ENSBTAG00000000242	ENSBTAG00000023792		0.858136	3.27419e-07
ENSBTAG00000000242	ENSBTAG00000024097	MRPS15	0.88961	3.05312e-08
ENSBTAG00000000242	ENSBTAG00000024378	MRPS21	0.905096	7.19541e-09
ENSBTAG00000000242	ENSBTAG00000024549	SNRPC	0.928451	4.71241e-10
ENSBTAG00000000242	ENSBTAG00000024839		0.85512	3.98811e-07
ENSBTAG00000000242	ENSBTAG00000024909	H3-3B	0.886811	3.87506e-08
ENSBTAG00000000242	ENSBTAG00000025121	EMC6	0.898343	1.39019e-08
ENSBTAG00000000242	ENSBTAG00000025335		0.861481	2.61705e-07
ENSBTAG00000000242	ENSBTAG00000025442	LSM2	0.870117	1.42726e-07
ENSBTAG00000000242	ENSBTAG00000025632	NOP10	0.896397	1.66655e-08
ENSBTAG00000000242	ENSBTAG00000026243	PPP1R35	0.879481	7.03223e-08
ENSBTAG00000000242	ENSBTAG00000027075		0.855906	3.79001e-07
ENSBTAG00000000242	ENSBTAG00000027361	ROMO1	0.942334	5.7783e-11
ENSBTAG00000000242	ENSBTAG00000027390	RTF2	0.872949	1.15893e-07
ENSBTAG00000000242	ENSBTAG00000027715		0.891998	2.47867e-08
ENSBTAG00000000242	ENSBTAG00000027787		0.862036	2.52009e-07
ENSBTAG00000000242	ENSBTAG00000030164	RPL38	0.902979	8.89067e-09
ENSBTAG00000000242	ENSBTAG00000030169	SUMO2	0.88815	3.46001e-08
ENSBTAG00000000242	ENSBTAG00000030337	MYCBP	0.885179	4.44022e-08
ENSBTAG00000000242	ENSBTAG00000030595	COX16	0.901915	9.87106e-09
ENSBTAG00000000242	ENSBTAG00000030735		0.89927	1.27348e-08
ENSBTAG00000000242	ENSBTAG00000031641	PSMD8	0.890874	2.73575e-08
ENSBTAG00000000242	ENSBTAG00000031861	RHEB	0.890191	2.90349e-08
ENSBTAG00000000242	ENSBTAG00000032024	KATNA1	0.909469	4.57366e-09
ENSBTAG00000000242	ENSBTAG00000032227	RBIS	0.858605	3.17413e-07
ENSBTAG00000000242	ENSBTAG00000032374	SELENOK	0.856978	3.53367e-07
ENSBTAG00000000242	ENSBTAG00000032433	DENR	0.900555	1.12627e-08
ENSBTAG00000000242	ENSBTAG00000032557	TMEM258	0.922615	1.0071e-09
ENSBTAG00000000242	ENSBTAG00000034283	ADAD2	-0.8539	4.31401e-07
ENSBTAG00000000242	ENSBTAG00000034506		0.9403	8.10247e-11
ENSBTAG00000000242	ENSBTAG00000034656		0.854761	4.08172e-07
ENSBTAG00000000242	ENSBTAG00000035174	THOC3	0.904045	7.99754e-09
ENSBTAG00000000242	ENSBTAG00000035379		0.933351	2.3667e-10
ENSBTAG00000000242	ENSBTAG00000035998	CKB	0.861191	2.66894e-07
ENSBTAG00000000242	ENSBTAG00000038842	NEDD8	0.9274	5.42821e-10
ENSBTAG00000000242	ENSBTAG00000038949	MRPL30	0.886681	3.91767e-08
ENSBTAG00000000242	ENSBTAG00000039130		0.949288	1.6456e-11
ENSBTAG00000000242	ENSBTAG00000039208	ATP5F1E	0.93042	3.59465e-10
ENSBTAG00000000242	ENSBTAG00000039555		0.940492	7.85177e-11
ENSBTAG00000000242	ENSBTAG00000039582	NDUFC1	0.912015	3.47601e-09
ENSBTAG00000000242	ENSBTAG00000039962	DCTPP1	0.85439	4.18048e-07
ENSBTAG00000000242	ENSBTAG00000040199	POLR2H	0.924718	7.71434e-10
ENSBTAG00000000242	ENSBTAG00000040295	CHCHD2	0.908577	5.02552e-09
ENSBTAG00000000242	ENSBTAG00000040308	RPS13	0.886983	3.81923e-08
ENSBTAG00000000242	ENSBTAG00000043568	ND3	0.903246	8.65895e-09
ENSBTAG00000000242	ENSBTAG00000046192	AK6	0.899474	1.24905e-08
ENSBTAG00000000242	ENSBTAG00000046394	RPL23A	0.852911	4.5952e-07
ENSBTAG00000000242	ENSBTAG00000046712	PSMC2	0.918506	1.66044e-09
ENSBTAG00000000242	ENSBTAG00000047186	NME2	0.886299	4.045e-08
ENSBTAG00000000242	ENSBTAG00000047214	TRAPPC1	0.861798	2.56121e-07
ENSBTAG00000000242	ENSBTAG00000047265	PPP1R14B	0.883675	5.02484e-08
ENSBTAG00000000242	ENSBTAG00000047376	PIN4	0.885999	4.14778e-08
ENSBTAG00000000242	ENSBTAG00000047747	NDFIP1	0.86914	1.53176e-07
ENSBTAG00000000242	ENSBTAG00000047845		0.91367	2.89527e-09
ENSBTAG00000000242	ENSBTAG00000048034	GLTPD2	0.911559	3.65353e-09
ENSBTAG00000000242	ENSBTAG00000048090	UBE2G2	0.883997	4.89395e-08
ENSBTAG00000000242	ENSBTAG00000048280	UQCC6	0.870776	1.36027e-07
ENSBTAG00000000242	ENSBTAG00000048622	TMOD3	0.873564	1.10704e-07
ENSBTAG00000000242	ENSBTAG00000048800	SNRNP70	0.861488	2.61582e-07
ENSBTAG00000000242	ENSBTAG00000048824	PET100	0.896557	1.64202e-08
ENSBTAG00000000242	ENSBTAG00000049167		0.86268	2.41162e-07
ENSBTAG00000000242	ENSBTAG00000049452	UBL5	0.860371	2.82077e-07
ENSBTAG00000000242	ENSBTAG00000050130	SNRPE	0.931935	2.90287e-10
ENSBTAG00000000242	ENSBTAG00000050457		0.915155	2.44938e-09
ENSBTAG00000000242	ENSBTAG00000050514	ELOC	0.92786	5.10389e-10
ENSBTAG00000000242	ENSBTAG00000050907	RPP21	0.865011	2.05277e-07
ENSBTAG00000000242	ENSBTAG00000051077		0.884883	4.5501e-08
ENSBTAG00000000242	ENSBTAG00000051467	COA6	0.903327	8.58948e-09
ENSBTAG00000000242	ENSBTAG00000051779	PFDN1	0.912414	3.32711e-09
ENSBTAG00000000242	ENSBTAG00000052272	COX8A	0.922831	9.80218e-10
ENSBTAG00000000242	ENSBTAG00000052280	NDUFA7	0.855609	3.86389e-07
ENSBTAG00000000242	ENSBTAG00000052337	RPS29	0.865285	2.01397e-07
ENSBTAG00000000242	ENSBTAG00000052508	SEM1	0.93653	1.47119e-10
ENSBTAG00000000242	ENSBTAG00000053048		0.882074	5.72094e-08
ENSBTAG00000000242	ENSBTAG00000053210	SNRPG	0.940844	7.41078e-11
ENSBTAG00000000242	ENSBTAG00000053436	HSBP1	0.933565	2.29389e-10
ENSBTAG00000000242	ENSBTAG00000053598	RAB21	0.870507	1.38729e-07
ENSBTAG00000000242	ENSBTAG00000053721	RHOV	0.867948	1.66855e-07
ENSBTAG00000000242	ENSBTAG00000053918	SPCS1	0.871528	1.2874e-07
ENSBTAG00000000242	ENSBTAG00000054199	COA4	0.85023	5.44103e-07
ENSBTAG00000000242	ENSBTAG00000054726	UQCC2	0.904098	7.95529e-09
ENSBTAG00000000242	ENSBTAG00000055077	MRPL33	0.951839	9.92631e-12
ENSBTAG00000000242	ENSBTAG00000057074	COX5B	0.887407	3.68505e-08
ENSBTAG00000000242	ENSBTAG00000057942		0.905862	6.65713e-09
ENSBTAG00000000242	ENSBTAG00000057957		0.906959	5.9485e-09
ENSBTAG00000000242	ENSBTAG00000060065	PHPT1	0.914516	2.63301e-09
ENSBTAG00000000242	ENSBTAG00000060135		0.863143	2.33628e-07
ENSBTAG00000000242	ENSBTAG00000060547	SF3B5	0.901747	1.00342e-08
ENSBTAG00000000242	ENSBTAG00000061032	POLR2D	0.867297	1.7477e-07
ENSBTAG00000000242	ENSBTAG00000061562		0.870741	1.36377e-07
ENSBTAG00000000242	ENSBTAG00000061719		0.949593	1.55111e-11
ENSBTAG00000000242	ENSBTAG00000062028	PTS	0.853364	4.46452e-07
ENSBTAG00000000242	ENSBTAG00000062291	POLE4	0.931195	3.22412e-10
ENSBTAG00000000242	ENSBTAG00000065394	NDUFC2	0.903903	8.11125e-09
ENSBTAG00000000242	ENSBTAG00000065467		0.866525	1.84596e-07
ENSBTAG00000000242	ENSBTAG00000066259	NDUFAF8	0.906135	6.47392e-09
ENSBTAG00000000242	ENSBTAG00000067029	NDUFA12	0.896762	1.61119e-08
ENSBTAG00000000242	ENSBTAG00000067612		0.923085	9.49491e-10
ENSBTAG00000000242	ENSBTAG00000067915	RPL31	0.904866	7.36446e-09
ENSBTAG00000000242	ENSBTAG00000068665	NDUFB11	0.890232	2.89306e-08
ENSBTAG00000000242	ENSBTAG00000069463	MRPL11	0.928895	4.43621e-10
ENSBTAG00000002545	ENSBTAG00000000470	IBSP	0.906325	6.34908e-09
ENSBTAG00000002545	ENSBTAG00000004754	DSCAM	0.873467	1.11503e-07
ENSBTAG00000003937	ENSBTAG00000000162	ANAPC16	0.892758	2.31729e-08
ENSBTAG00000003937	ENSBTAG00000000605	ATP5PF	0.874876	1.003e-07
ENSBTAG00000003937	ENSBTAG00000000622	RPS17	0.905547	6.87394e-09
ENSBTAG00000003937	ENSBTAG00000000640	SELENOS	0.862019	2.52305e-07
ENSBTAG00000003937	ENSBTAG00000000748	GAR1	0.850739	5.27041e-07
ENSBTAG00000003937	ENSBTAG00000000797	MRPL9	0.850431	5.37314e-07
ENSBTAG00000003937	ENSBTAG00000000825	MRPS26	0.86155	2.60482e-07
ENSBTAG00000003937	ENSBTAG00000000997		0.974528	1.86795e-14
ENSBTAG00000003937	ENSBTAG00000001109	MRPS14	0.865237	2.02062e-07
ENSBTAG00000003937	ENSBTAG00000001137	CLTA	0.888755	3.28591e-08
ENSBTAG00000003937	ENSBTAG00000001342	RSL24D1	0.881461	6.00951e-08
ENSBTAG00000003937	ENSBTAG00000001360	RPS12	0.922147	1.06755e-09
ENSBTAG00000003937	ENSBTAG00000001635	CUTA	0.894959	1.90109e-08
ENSBTAG00000003937	ENSBTAG00000001648	RPL21	0.889683	3.03405e-08
ENSBTAG00000003937	ENSBTAG00000001777	RPLP2	0.873768	1.09022e-07
ENSBTAG00000003937	ENSBTAG00000001793	HSD11B1L	0.883668	5.02771e-08
ENSBTAG00000003937	ENSBTAG00000002004	LLPH	0.861233	2.6614e-07
ENSBTAG00000003937	ENSBTAG00000002038	RPL14	0.921278	1.18851e-09
ENSBTAG00000003937	ENSBTAG00000002060	RPL19	0.894913	1.90905e-08
ENSBTAG00000003937	ENSBTAG00000002185	RNF7	0.856025	3.76066e-07
ENSBTAG00000003937	ENSBTAG00000002238	ARL2	0.850959	5.19847e-07
ENSBTAG00000003937	ENSBTAG00000002457	SEC61B	0.895935	1.73885e-08
ENSBTAG00000003937	ENSBTAG00000002549	PTMA	0.911964	3.49551e-09
ENSBTAG00000003937	ENSBTAG00000002557	MRPL19	0.86421	2.17043e-07
ENSBTAG00000003937	ENSBTAG00000002575	SSU72	0.881604	5.94101e-08
ENSBTAG00000003937	ENSBTAG00000002648	RPS18	0.897356	1.52473e-08
ENSBTAG00000003937	ENSBTAG00000002900		0.910742	3.99153e-09
ENSBTAG00000003937	ENSBTAG00000002953	TXN	0.880155	6.66789e-08
ENSBTAG00000003937	ENSBTAG00000003067	PSMB7	0.876517	8.85223e-08
ENSBTAG00000003937	ENSBTAG00000003086		0.854789	4.0745e-07
ENSBTAG00000003937	ENSBTAG00000003151	DNAJB11	0.893747	2.1212e-08
ENSBTAG00000003937	ENSBTAG00000003205	RPL35	0.886749	3.89534e-08
ENSBTAG00000003937	ENSBTAG00000003228	RPL3	0.869159	1.5297e-07
ENSBTAG00000003937	ENSBTAG00000003229	RPL23	0.931083	3.27556e-10
ENSBTAG00000003937	ENSBTAG00000003263	TBCA	0.883397	5.14001e-08
ENSBTAG00000003937	ENSBTAG00000003485	MAGOH	0.855017	4.01477e-07
ENSBTAG00000003937	ENSBTAG00000003642	PRDX1	0.884225	4.80328e-08
ENSBTAG00000003937	ENSBTAG00000003728	NDUFS4	0.85935	3.02056e-07
ENSBTAG00000003937	ENSBTAG00000003746	SCP2	0.861427	2.62666e-07
ENSBTAG00000003937	ENSBTAG00000004230	AIMP1	0.876161	9.09685e-08
ENSBTAG00000003937	ENSBTAG00000004790	UBE2T	0.86477	2.08757e-07
ENSBTAG00000003937	ENSBTAG00000004871	NDUFV2	0.865891	1.9302e-07
ENSBTAG00000003937	ENSBTAG00000004920		0.94646	2.79794e-11
ENSBTAG00000003937	ENSBTAG00000005082	MED21	0.860977	2.70782e-07
ENSBTAG00000003937	ENSBTAG00000005142	RPL37	0.92033	1.33439e-09
ENSBTAG00000003937	ENSBTAG00000005315		0.938434	1.09371e-10
ENSBTAG00000003937	ENSBTAG00000005345	ARPC3	0.891038	2.69683e-08
ENSBTAG00000003937	ENSBTAG00000005349	RPL27A	0.89689	1.59226e-08
ENSBTAG00000003937	ENSBTAG00000005584		0.926447	6.15966e-10
ENSBTAG00000003937	ENSBTAG00000005620	RPS3	0.879603	6.9651e-08
ENSBTAG00000003937	ENSBTAG00000005654	TMSB10	0.871028	1.33546e-07
ENSBTAG00000003937	ENSBTAG00000005664	YWHAE	0.910928	3.91204e-09
ENSBTAG00000003937	ENSBTAG00000005969	EIF2S2	0.852223	4.80034e-07
ENSBTAG00000003937	ENSBTAG00000006342	ATP5IF1	0.908368	5.13748e-09
ENSBTAG00000003937	ENSBTAG00000006397		0.967489	2.08211e-13
ENSBTAG00000003937	ENSBTAG00000006487	RPS9	0.857504	3.41377e-07
ENSBTAG00000003937	ENSBTAG00000006702	EIF3E	0.919461	1.48167e-09
ENSBTAG00000003937	ENSBTAG00000006813		0.930626	3.49291e-10
ENSBTAG00000003937	ENSBTAG00000007332	ATP5MG	0.857288	3.46262e-07
ENSBTAG00000003937	ENSBTAG00000007363	LSM3	0.880788	6.34145e-08
ENSBTAG00000003937	ENSBTAG00000007737	UBA52	0.915265	2.41882e-09
ENSBTAG00000003937	ENSBTAG00000008034	LMAN2	0.89857	1.3607e-08
ENSBTAG00000003937	ENSBTAG00000008122	GNG5	0.886189	4.08242e-08
ENSBTAG00000003937	ENSBTAG00000008340	ATOX1	0.885446	4.34292e-08
ENSBTAG00000003937	ENSBTAG00000008570	RPS14	0.88035	6.5657e-08
ENSBTAG00000003937	ENSBTAG00000008692	UQCR11	0.856318	3.68964e-07
ENSBTAG00000003937	ENSBTAG00000008935	PFDN5	0.890772	2.76034e-08
ENSBTAG00000003937	ENSBTAG00000009046	TBX6	0.936074	1.57748e-10
ENSBTAG00000003937	ENSBTAG00000009237	KDELR2	0.856331	3.68656e-07
ENSBTAG00000003937	ENSBTAG00000009359		0.951792	1.00222e-11
ENSBTAG00000003937	ENSBTAG00000009517	DBI	0.904434	7.69191e-09
ENSBTAG00000003937	ENSBTAG00000009535	RPS2	0.862355	2.46578e-07
ENSBTAG00000003937	ENSBTAG00000009542	ZC3H10	0.928161	4.90101e-10
ENSBTAG00000003937	ENSBTAG00000009783		0.979283	2.41377e-15
ENSBTAG00000003937	ENSBTAG00000010232	NDUFS5	0.860302	2.83398e-07
ENSBTAG00000003937	ENSBTAG00000010298	GTF2A2	0.875443	9.60817e-08
ENSBTAG00000003937	ENSBTAG00000010701	NACA	0.865345	2.00547e-07
ENSBTAG00000003937	ENSBTAG00000010739	BLOC1S2	0.86755	1.71662e-07
ENSBTAG00000003937	ENSBTAG00000010910	COPS9	0.857244	3.47253e-07
ENSBTAG00000003937	ENSBTAG00000010959	HINT1	0.895616	1.79045e-08
ENSBTAG00000003937	ENSBTAG00000011145	NDUFA4	0.895242	1.85271e-08
ENSBTAG00000003937	ENSBTAG00000011184	FTH1	0.852083	4.84309e-07
ENSBTAG00000003937	ENSBTAG00000011239	SEC11A	0.859989	2.89404e-07
ENSBTAG00000003937	ENSBTAG00000011444	HINT2	0.85008	5.49198e-07
ENSBTAG00000003937	ENSBTAG00000011559	RPL7A	0.877421	8.25733e-08
ENSBTAG00000003937	ENSBTAG00000011704		0.927895	5.0799e-10
ENSBTAG00000003937	ENSBTAG00000011855	EXOSC8	0.868998	1.54755e-07
ENSBTAG00000003937	ENSBTAG00000011963	RPS19	0.859277	3.03523e-07
ENSBTAG00000003937	ENSBTAG00000011998	DUT	0.857868	3.33279e-07
ENSBTAG00000003937	ENSBTAG00000012003	PPIA	0.850033	5.50834e-07
ENSBTAG00000003937	ENSBTAG00000012059	MVD	0.873825	1.08561e-07
ENSBTAG00000003937	ENSBTAG00000012344	RPL26	0.903235	8.66869e-09
ENSBTAG00000003937	ENSBTAG00000012383	CHMP5	0.888302	3.41562e-08
ENSBTAG00000003937	ENSBTAG00000012401		0.974461	1.91713e-14
ENSBTAG00000003937	ENSBTAG00000012803	SRP19	0.856119	3.73777e-07
ENSBTAG00000003937	ENSBTAG00000013169	LCMT1	0.866116	1.89989e-07
ENSBTAG00000003937	ENSBTAG00000013264	RPS24	0.905909	6.62547e-09
ENSBTAG00000003937	ENSBTAG00000013606	FKBP2	0.850258	5.43163e-07
ENSBTAG00000003937	ENSBTAG00000013924	RPS11	0.894162	2.04331e-08
ENSBTAG00000003937	ENSBTAG00000014146	SPCS3	0.884978	4.51457e-08
ENSBTAG00000003937	ENSBTAG00000014208	RPL35A	0.879839	6.83667e-08
ENSBTAG00000003937	ENSBTAG00000014226	RPL34	0.917437	1.88299e-09
ENSBTAG00000003937	ENSBTAG00000014295	CAPZA1	0.856492	3.64789e-07
ENSBTAG00000003937	ENSBTAG00000014423	RPL22	0.918905	1.58362e-09
ENSBTAG00000003937	ENSBTAG00000014970	LAMTOR5	0.883844	4.95582e-08
ENSBTAG00000003937	ENSBTAG00000014971	SEC61G	0.922708	9.95457e-10
ENSBTAG00000003937	ENSBTAG00000015100	ATP6V0E1	0.859441	3.00215e-07
ENSBTAG00000003937	ENSBTAG00000015101	HMGB2	0.859379	3.01479e-07
ENSBTAG00000003937	ENSBTAG00000015114	CALR	0.891661	2.55342e-08
ENSBTAG00000003937	ENSBTAG00000015283	RPL32	0.904459	7.67269e-09
ENSBTAG00000003937	ENSBTAG00000015285	RPS8	0.884935	4.5306e-08
ENSBTAG00000003937	ENSBTAG00000015316	NPM1	0.869879	1.45208e-07
ENSBTAG00000003937	ENSBTAG00000015388	RPL18	0.898815	1.32958e-08
ENSBTAG00000003937	ENSBTAG00000015473	RPS27A	0.927199	5.57531e-10
ENSBTAG00000003937	ENSBTAG00000015892	NDUFB4	0.880366	6.55774e-08
ENSBTAG00000003937	ENSBTAG00000015989	RPS5	0.892024	2.47292e-08
ENSBTAG00000003937	ENSBTAG00000016079	COX4I1	0.857356	3.44703e-07
ENSBTAG00000003937	ENSBTAG00000016224	RPS7	0.891057	2.6924e-08
ENSBTAG00000003937	ENSBTAG00000016347		0.901923	9.86322e-09
ENSBTAG00000003937	ENSBTAG00000016391		0.882353	5.59403e-08
ENSBTAG00000003937	ENSBTAG00000016526	PIH1D1	0.856256	3.70467e-07
ENSBTAG00000003937	ENSBTAG00000016894	CYFIP1	-0.875622	9.47883e-08
ENSBTAG00000003937	ENSBTAG00000017389	RPLP0	0.88259	5.48802e-08
ENSBTAG00000003937	ENSBTAG00000017441	RPL27	0.888083	3.47985e-08
ENSBTAG00000003937	ENSBTAG00000017825	SEC13	0.855604	3.86517e-07
ENSBTAG00000003937	ENSBTAG00000018320	RPLP1	0.881373	6.05212e-08
ENSBTAG00000003937	ENSBTAG00000018471	SSR3	0.891789	2.52481e-08
ENSBTAG00000003937	ENSBTAG00000018522	OAZ1	0.87675	8.69536e-08
ENSBTAG00000003937	ENSBTAG00000018628	RPL29	0.856899	3.552e-07
ENSBTAG00000003937	ENSBTAG00000019023	NANS	0.857044	3.51843e-07
ENSBTAG00000003937	ENSBTAG00000019147	RPS20	0.892756	2.31767e-08
ENSBTAG00000003937	ENSBTAG00000019253	RPL36A	0.874311	1.04672e-07
ENSBTAG00000003937	ENSBTAG00000019471	CNIH4	0.851281	5.09423e-07
ENSBTAG00000003937	ENSBTAG00000019494	RPL10A	0.875685	9.43344e-08
ENSBTAG00000003937	ENSBTAG00000019718	RPS15	0.908976	4.81909e-09
ENSBTAG00000003937	ENSBTAG00000019994		0.959374	1.86876e-12
ENSBTAG00000003937	ENSBTAG00000019995	HIKESHI	0.896992	1.57729e-08
ENSBTAG00000003937	ENSBTAG00000020132	HPF1	0.854715	4.09397e-07
ENSBTAG00000003937	ENSBTAG00000020139	RPL7	0.91975	1.4311e-09
ENSBTAG00000003937	ENSBTAG00000020498	ACP1	0.856621	3.6174e-07
ENSBTAG00000003937	ENSBTAG00000020503	MTRFR	0.866279	1.87825e-07
ENSBTAG00000003937	ENSBTAG00000020550		0.929091	4.31922e-10
ENSBTAG00000003937	ENSBTAG00000020662	SARNP	0.868382	1.6176e-07
ENSBTAG00000003937	ENSBTAG00000020733	RPS15A	0.879972	6.76492e-08
ENSBTAG00000003937	ENSBTAG00000020905	RPL11	0.906762	6.07071e-09
ENSBTAG00000003937	ENSBTAG00000020959	SET	0.89324	2.21976e-08
ENSBTAG00000003937	ENSBTAG00000021093	RPS16	0.882825	5.38436e-08
ENSBTAG00000003937	ENSBTAG00000021242	COQ7	0.856373	3.67636e-07
ENSBTAG00000003937	ENSBTAG00000021755		0.905768	6.72136e-09
ENSBTAG00000003937	ENSBTAG00000021944	RTRAF	0.905858	6.6594e-09
ENSBTAG00000003937	ENSBTAG00000022498		0.968508	1.52057e-13
ENSBTAG00000003937	ENSBTAG00000023274		0.918317	1.69804e-09
ENSBTAG00000003937	ENSBTAG00000023343	RPL28	0.868491	1.60493e-07
ENSBTAG00000003937	ENSBTAG00000023792		0.969489	1.11252e-13
ENSBTAG00000003937	ENSBTAG00000023928	RDH14	0.879815	6.84949e-08
ENSBTAG00000003937	ENSBTAG00000024839		0.96979	1.00874e-13
ENSBTAG00000003937	ENSBTAG00000025335		0.979364	2.32122e-15
ENSBTAG00000003937	ENSBTAG00000026327	RPL8	0.87234	1.21258e-07
ENSBTAG00000003937	ENSBTAG00000027075		0.956192	3.91982e-12
ENSBTAG00000003937	ENSBTAG00000027787		0.978025	4.32789e-15
ENSBTAG00000003937	ENSBTAG00000030164	RPL38	0.91559	2.33083e-09
ENSBTAG00000003937	ENSBTAG00000031012	PIGK	0.879518	7.01154e-08
ENSBTAG00000003937	ENSBTAG00000031861	RHEB	0.852973	4.57706e-07
ENSBTAG00000003937	ENSBTAG00000032150		0.878229	7.75611e-08
ENSBTAG00000003937	ENSBTAG00000032374	SELENOK	0.904941	7.30908e-09
ENSBTAG00000003937	ENSBTAG00000032557	TMEM258	0.907681	5.51927e-09
ENSBTAG00000003937	ENSBTAG00000032702		0.899379	1.26034e-08
ENSBTAG00000003937	ENSBTAG00000032775		0.933916	2.1786e-10
ENSBTAG00000003937	ENSBTAG00000034656		0.924427	8.00775e-10
ENSBTAG00000003937	ENSBTAG00000034973		0.940999	7.22302e-11
ENSBTAG00000003937	ENSBTAG00000035379		0.870376	1.40058e-07
ENSBTAG00000003937	ENSBTAG00000037415		0.864149	2.17957e-07
ENSBTAG00000003937	ENSBTAG00000038896	RPS26	0.957775	2.73079e-12
ENSBTAG00000003937	ENSBTAG00000039582	NDUFC1	0.861876	2.54764e-07
ENSBTAG00000003937	ENSBTAG00000040308	RPS13	0.895575	1.79725e-08
ENSBTAG00000003937	ENSBTAG00000046394	RPL23A	0.897893	1.45009e-08
ENSBTAG00000003937	ENSBTAG00000046623		0.876816	8.65138e-08
ENSBTAG00000003937	ENSBTAG00000047029		0.888064	3.4856e-08
ENSBTAG00000003937	ENSBTAG00000047845		0.937036	1.36093e-10
ENSBTAG00000003937	ENSBTAG00000048169		0.935234	1.7909e-10
ENSBTAG00000003937	ENSBTAG00000048280	UQCC6	0.857856	3.33533e-07
ENSBTAG00000003937	ENSBTAG00000048824	PET100	0.859289	3.03295e-07
ENSBTAG00000003937	ENSBTAG00000049044		0.852938	4.58744e-07
ENSBTAG00000003937	ENSBTAG00000049167		0.975768	1.13999e-14
ENSBTAG00000003937	ENSBTAG00000049437	CBX3	0.850655	5.29847e-07
ENSBTAG00000003937	ENSBTAG00000050046		0.922192	1.06158e-09
ENSBTAG00000003937	ENSBTAG00000050457		0.865177	2.02911e-07
ENSBTAG00000003937	ENSBTAG00000051077		0.928175	4.8918e-10
ENSBTAG00000003937	ENSBTAG00000052337	RPS29	0.909916	4.36112e-09
ENSBTAG00000003937	ENSBTAG00000053048		0.979333	2.35575e-15
ENSBTAG00000003937	ENSBTAG00000053436	HSBP1	0.857408	3.43537e-07
ENSBTAG00000003937	ENSBTAG00000057957		0.921253	1.19224e-09
ENSBTAG00000003937	ENSBTAG00000060135		0.911433	3.70382e-09
ENSBTAG00000003937	ENSBTAG00000060226		0.956984	3.27724e-12
ENSBTAG00000003937	ENSBTAG00000061155		0.973567	2.69502e-14
ENSBTAG00000003937	ENSBTAG00000061562		0.920414	1.32072e-09
ENSBTAG00000003937	ENSBTAG00000061719		0.918349	1.69155e-09
ENSBTAG00000003937	ENSBTAG00000061739		0.983173	3.0652e-16
ENSBTAG00000003937	ENSBTAG00000061829		0.94152	6.62472e-11
ENSBTAG00000003937	ENSBTAG00000062210	RPL37A	0.905833	6.67645e-09
ENSBTAG00000003937	ENSBTAG00000065446		0.922428	1.03095e-09
ENSBTAG00000003937	ENSBTAG00000065467		0.936929	1.38366e-10
ENSBTAG00000003937	ENSBTAG00000067612		0.87375	1.09168e-07
ENSBTAG00000003937	ENSBTAG00000067915	RPL31	0.902816	9.03534e-09
ENSBTAG00000003937	ENSBTAG00000069463	MRPL11	0.858581	3.17918e-07
ENSBTAG00000011195	ENSBTAG00000000050	PSMG3	0.889432	3.10028e-08
ENSBTAG00000011195	ENSBTAG00000000064	FEN1	0.919992	1.39009e-09
ENSBTAG00000011195	ENSBTAG00000000077	ADSL	0.86281	2.3902e-07
ENSBTAG00000011195	ENSBTAG00000000091	NDUFB8	0.92702	5.71013e-10
ENSBTAG00000011195	ENSBTAG00000000099	CERS2	0.863419	2.29226e-07
ENSBTAG00000011195	ENSBTAG00000000103	MRPL23	0.886312	4.04069e-08
ENSBTAG00000011195	ENSBTAG00000000132	EIF4A1	0.900021	1.18543e-08
ENSBTAG00000011195	ENSBTAG00000000182	SPINT2	0.855769	3.82378e-07
ENSBTAG00000011195	ENSBTAG00000000191	SLC25A20	0.918474	1.66674e-09
ENSBTAG00000011195	ENSBTAG00000000221	RBM34	0.925721	6.77478e-10
ENSBTAG00000011195	ENSBTAG00000000359	EIF3J	0.920514	1.30485e-09
ENSBTAG00000011195	ENSBTAG00000000405	VKORC1	0.85433	4.19661e-07
ENSBTAG00000011195	ENSBTAG00000000510	ATG101	0.886459	3.99121e-08
ENSBTAG00000011195	ENSBTAG00000000605	ATP5PF	0.88551	4.31989e-08
ENSBTAG00000011195	ENSBTAG00000000608	PRCC	0.915467	2.36378e-09
ENSBTAG00000011195	ENSBTAG00000000622	RPS17	0.878327	7.69675e-08
ENSBTAG00000011195	ENSBTAG00000000640	SELENOS	0.868994	1.54806e-07
ENSBTAG00000011195	ENSBTAG00000000705	COX7A2L	0.883155	5.24215e-08
ENSBTAG00000011195	ENSBTAG00000000748	GAR1	0.93267	2.61225e-10
ENSBTAG00000011195	ENSBTAG00000000771	DNAJB6	0.894987	1.89627e-08
ENSBTAG00000011195	ENSBTAG00000000789	PPP1R7	0.858706	3.15298e-07
ENSBTAG00000011195	ENSBTAG00000000797	MRPL9	0.878878	7.37315e-08
ENSBTAG00000011195	ENSBTAG00000000808	COX14	0.875054	9.89589e-08
ENSBTAG00000011195	ENSBTAG00000000810	COPE	0.888152	3.45947e-08
ENSBTAG00000011195	ENSBTAG00000000825	MRPS26	0.854426	4.17072e-07
ENSBTAG00000011195	ENSBTAG00000000950	MRPS16	0.922196	1.06112e-09
ENSBTAG00000011195	ENSBTAG00000000990	PSMA2	0.935097	1.82826e-10
ENSBTAG00000011195	ENSBTAG00000000991	MRPL32	0.868876	1.56118e-07
ENSBTAG00000011195	ENSBTAG00000001038	SNRPB	0.890507	2.82467e-08
ENSBTAG00000011195	ENSBTAG00000001107	CACYBP	0.920108	1.37063e-09
ENSBTAG00000011195	ENSBTAG00000001109	MRPS14	0.933189	2.42291e-10
ENSBTAG00000011195	ENSBTAG00000001137	CLTA	0.862363	2.4645e-07
ENSBTAG00000011195	ENSBTAG00000001174	MRPL15	0.916049	2.21147e-09
ENSBTAG00000011195	ENSBTAG00000001269	TMEM165	0.891244	2.64872e-08
ENSBTAG00000011195	ENSBTAG00000001289	MRPL18	0.903104	8.78145e-09
ENSBTAG00000011195	ENSBTAG00000001360	RPS12	0.855987	3.77014e-07
ENSBTAG00000011195	ENSBTAG00000001394	TMED9	0.869429	1.50023e-07
ENSBTAG00000011195	ENSBTAG00000001504	NOP14	0.892935	2.28097e-08
ENSBTAG00000011195	ENSBTAG00000001521	UQCRB	0.893767	2.11729e-08
ENSBTAG00000011195	ENSBTAG00000001612	LSM1	0.903635	8.33082e-09
ENSBTAG00000011195	ENSBTAG00000001648	RPL21	0.878479	7.60622e-08
ENSBTAG00000011195	ENSBTAG00000001727	PRXL2B	0.888158	3.45787e-08
ENSBTAG00000011195	ENSBTAG00000001777	RPLP2	0.921907	1.09982e-09
ENSBTAG00000011195	ENSBTAG00000001782	MRPS12	0.913675	2.89338e-09
ENSBTAG00000011195	ENSBTAG00000001790	SAFB2	0.914282	2.70318e-09
ENSBTAG00000011195	ENSBTAG00000001792	MICOS13	0.933084	2.46036e-10
ENSBTAG00000011195	ENSBTAG00000001793	HSD11B1L	0.885972	4.157e-08
ENSBTAG00000011195	ENSBTAG00000001872	ORC6	0.943119	5.05468e-11
ENSBTAG00000011195	ENSBTAG00000001922	AKIP1	0.855159	3.97817e-07
ENSBTAG00000011195	ENSBTAG00000001938	CKS2	0.894321	2.01425e-08
ENSBTAG00000011195	ENSBTAG00000001948	VTI1B	0.875215	9.77597e-08
ENSBTAG00000011195	ENSBTAG00000001957	TRMT11	0.872837	1.16865e-07
ENSBTAG00000011195	ENSBTAG00000002000	TIMM8B	0.917126	1.95253e-09
ENSBTAG00000011195	ENSBTAG00000002004	LLPH	0.898762	1.33635e-08
ENSBTAG00000011195	ENSBTAG00000002038	RPL14	0.850912	5.21369e-07
ENSBTAG00000011195	ENSBTAG00000002046	COX8B	0.925899	6.61857e-10
ENSBTAG00000011195	ENSBTAG00000002060	RPL19	0.879082	7.25589e-08
ENSBTAG00000011195	ENSBTAG00000002094	ATP5MF	0.932506	2.67495e-10
ENSBTAG00000011195	ENSBTAG00000002147	PPP4R2	0.865393	1.99879e-07
ENSBTAG00000011195	ENSBTAG00000002203	NDUFS2	0.904175	7.89413e-09
ENSBTAG00000011195	ENSBTAG00000002219	ATAD3A	0.889904	2.97657e-08
ENSBTAG00000011195	ENSBTAG00000002279	LUC7L3	0.896809	1.60428e-08
ENSBTAG00000011195	ENSBTAG00000002280	KIF5B	0.89668	1.62345e-08
ENSBTAG00000011195	ENSBTAG00000002332	LSM5	0.902694	9.14403e-09
ENSBTAG00000011195	ENSBTAG00000002377	PSMB2	0.930035	3.79229e-10
ENSBTAG00000011195	ENSBTAG00000002457	SEC61B	0.868802	1.56952e-07
ENSBTAG00000011195	ENSBTAG00000002468	RPS28	0.862539	2.435e-07
ENSBTAG00000011195	ENSBTAG00000002501	CUEDC2	0.85481	4.06883e-07
ENSBTAG00000011195	ENSBTAG00000002549	PTMA	0.861562	2.6027e-07
ENSBTAG00000011195	ENSBTAG00000002579	FBL	0.895723	1.77297e-08
ENSBTAG00000011195	ENSBTAG00000002654	DNAJC7	0.870956	1.34259e-07
ENSBTAG00000011195	ENSBTAG00000002655	ZWINT	0.888962	3.22831e-08
ENSBTAG00000011195	ENSBTAG00000002736	DNMT1	0.918213	1.71897e-09
ENSBTAG00000011195	ENSBTAG00000002743	OSGEP	0.952824	8.10709e-12
ENSBTAG00000011195	ENSBTAG00000002784	COPS5	0.928461	4.70619e-10
ENSBTAG00000011195	ENSBTAG00000002866	RPIA	0.904795	7.4174e-09
ENSBTAG00000011195	ENSBTAG00000002879	DCPS	0.89597	1.73325e-08
ENSBTAG00000011195	ENSBTAG00000002944	ATP5MC3	0.926285	6.2924e-10
ENSBTAG00000011195	ENSBTAG00000003001	LAMTOR1	0.892753	2.3183e-08
ENSBTAG00000011195	ENSBTAG00000003067	PSMB7	0.914669	2.58797e-09
ENSBTAG00000011195	ENSBTAG00000003201	FNTA	0.892673	2.33478e-08
ENSBTAG00000011195	ENSBTAG00000003205	RPL35	0.893311	2.20576e-08
ENSBTAG00000011195	ENSBTAG00000003225	IMP4	0.854092	4.26134e-07
ENSBTAG00000011195	ENSBTAG00000003228	RPL3	0.855991	3.76898e-07
ENSBTAG00000011195	ENSBTAG00000003263	TBCA	0.87314	1.14263e-07
ENSBTAG00000011195	ENSBTAG00000003279	NDUFA10	0.941532	6.61197e-11
ENSBTAG00000011195	ENSBTAG00000003294	MRPL43	0.930192	3.71081e-10
ENSBTAG00000011195	ENSBTAG00000003307	IMMT	0.911002	3.88107e-09
ENSBTAG00000011195	ENSBTAG00000003407	SF3B6	0.885668	4.26358e-08
ENSBTAG00000011195	ENSBTAG00000003485	MAGOH	0.915533	2.34609e-09
ENSBTAG00000011195	ENSBTAG00000003617	ALKBH4	0.850955	5.19982e-07
ENSBTAG00000011195	ENSBTAG00000003634	CISD1	0.880062	6.71719e-08
ENSBTAG00000011195	ENSBTAG00000003728	NDUFS4	0.920028	1.38398e-09
ENSBTAG00000011195	ENSBTAG00000003813	BCS1L	0.890811	2.75098e-08
ENSBTAG00000011195	ENSBTAG00000003830	PSMB3	0.914316	2.69293e-09
ENSBTAG00000011195	ENSBTAG00000003882	EMC3	0.923707	8.77745e-10
ENSBTAG00000011195	ENSBTAG00000003897	SMIM20	0.891603	2.56651e-08
ENSBTAG00000011195	ENSBTAG00000003914	MVB12A	0.912691	3.22712e-09
ENSBTAG00000011195	ENSBTAG00000003936	PNKD	0.920555	1.29827e-09
ENSBTAG00000011195	ENSBTAG00000003981	RRP1	0.880763	6.35386e-08
ENSBTAG00000011195	ENSBTAG00000004230	AIMP1	0.920639	1.28509e-09
ENSBTAG00000011195	ENSBTAG00000004284	UFD1	0.918925	1.57977e-09
ENSBTAG00000011195	ENSBTAG00000004286	CDC45	0.854264	4.21432e-07
ENSBTAG00000011195	ENSBTAG00000004290	DDX28	0.878228	7.75638e-08
ENSBTAG00000011195	ENSBTAG00000004295	NDUFA8	0.924074	8.37728e-10
ENSBTAG00000011195	ENSBTAG00000004302	NDUFAF5	0.901524	1.02542e-08
ENSBTAG00000011195	ENSBTAG00000004416	NUDC	0.88365	5.03484e-08
ENSBTAG00000011195	ENSBTAG00000004521	LSM7	0.927749	5.18064e-10
ENSBTAG00000011195	ENSBTAG00000004544	TXNDC9	0.856338	3.68482e-07
ENSBTAG00000011195	ENSBTAG00000004590	PPIH	0.867778	1.68892e-07
ENSBTAG00000011195	ENSBTAG00000004604	CCDC124	0.890518	2.82198e-08
ENSBTAG00000011195	ENSBTAG00000004790	UBE2T	0.863016	2.35669e-07
ENSBTAG00000011195	ENSBTAG00000004820	POLR2F	0.926496	6.12e-10
ENSBTAG00000011195	ENSBTAG00000004823	MRPL35	0.890451	2.83865e-08
ENSBTAG00000011195	ENSBTAG00000004871	NDUFV2	0.887707	3.59284e-08
ENSBTAG00000011195	ENSBTAG00000004872	MRPL20	0.945427	3.3727e-11
ENSBTAG00000011195	ENSBTAG00000004916	ARFGAP1	0.961129	1.21032e-12
ENSBTAG00000011195	ENSBTAG00000004993	NXT1	0.856267	3.70192e-07
ENSBTAG00000011195	ENSBTAG00000005027	GLRX3	0.86915	1.53074e-07
ENSBTAG00000011195	ENSBTAG00000005082	MED21	0.873711	1.09487e-07
ENSBTAG00000011195	ENSBTAG00000005096	COX7A2	0.933558	2.29611e-10
ENSBTAG00000011195	ENSBTAG00000005127	PSMA7	0.92661	6.02848e-10
ENSBTAG00000011195	ENSBTAG00000005142	RPL37	0.868851	1.56398e-07
ENSBTAG00000011195	ENSBTAG00000005269	CCNB2	0.895472	1.81413e-08
ENSBTAG00000011195	ENSBTAG00000005349	RPL27A	0.885161	4.44675e-08
ENSBTAG00000011195	ENSBTAG00000005465	NDUFA9	0.883347	5.16097e-08
ENSBTAG00000011195	ENSBTAG00000005584		0.857358	3.44663e-07
ENSBTAG00000011195	ENSBTAG00000005589	STK19	0.867972	1.66573e-07
ENSBTAG00000011195	ENSBTAG00000005654	TMSB10	0.899972	1.19101e-08
ENSBTAG00000011195	ENSBTAG00000005688	MRPS2	0.887325	3.71083e-08
ENSBTAG00000011195	ENSBTAG00000005726	HNRNPA2B1	0.959349	1.88021e-12
ENSBTAG00000011195	ENSBTAG00000005843	REXO2	0.8838	4.97364e-08
ENSBTAG00000011195	ENSBTAG00000005969	EIF2S2	0.858992	3.09355e-07
ENSBTAG00000011195	ENSBTAG00000006065	PCNA	0.949552	1.56376e-11
ENSBTAG00000011195	ENSBTAG00000006101	PSMD4	0.89194	2.4913e-08
ENSBTAG00000011195	ENSBTAG00000006185	SPC24	0.916461	2.10914e-09
ENSBTAG00000011195	ENSBTAG00000006189	ACTG1	-0.861208	2.66583e-07
ENSBTAG00000011195	ENSBTAG00000006199	DRAP1	0.868171	1.64224e-07
ENSBTAG00000011195	ENSBTAG00000006245	WDR83	0.933316	2.37858e-10
ENSBTAG00000011195	ENSBTAG00000006370	CCT3	0.857909	3.32381e-07
ENSBTAG00000011195	ENSBTAG00000006374	NHP2	0.872195	1.22562e-07
ENSBTAG00000011195	ENSBTAG00000006391	NDUFAB1	0.941899	6.21791e-11
ENSBTAG00000011195	ENSBTAG00000006416	EMC4	0.871721	1.26921e-07
ENSBTAG00000011195	ENSBTAG00000006423	PHF5A	0.959085	2.00332e-12
ENSBTAG00000011195	ENSBTAG00000006441	ATP5PB	0.860613	2.77519e-07
ENSBTAG00000011195	ENSBTAG00000006487	RPS9	0.879379	7.089e-08
ENSBTAG00000011195	ENSBTAG00000006550	GABARAPL2	0.926869	5.82545e-10
ENSBTAG00000011195	ENSBTAG00000006564	PSMA1	0.937096	1.34838e-10
ENSBTAG00000011195	ENSBTAG00000006646	PRMT1	0.913169	3.06094e-09
ENSBTAG00000011195	ENSBTAG00000006721	POLR1F	0.897049	1.56889e-08
ENSBTAG00000011195	ENSBTAG00000006767	MRPL13	0.926419	6.18204e-10
ENSBTAG00000011195	ENSBTAG00000006813		0.855493	3.89303e-07
ENSBTAG00000011195	ENSBTAG00000006916	TAF15	0.933039	2.47662e-10
ENSBTAG00000011195	ENSBTAG00000007003	TYMS	0.928742	4.53005e-10
ENSBTAG00000011195	ENSBTAG00000007089	FRG1	0.919712	1.4377e-09
ENSBTAG00000011195	ENSBTAG00000007189	RCHY1	0.929009	4.36801e-10
ENSBTAG00000011195	ENSBTAG00000007299	SF3A3	0.901067	1.07188e-08
ENSBTAG00000011195	ENSBTAG00000007332	ATP5MG	0.904705	7.4848e-09
ENSBTAG00000011195	ENSBTAG00000007363	LSM3	0.867449	1.7289e-07
ENSBTAG00000011195	ENSBTAG00000007498	ZGPAT	0.878077	7.8481e-08
ENSBTAG00000011195	ENSBTAG00000007572	ATP6V1F	0.874754	1.01233e-07
ENSBTAG00000011195	ENSBTAG00000007606	HNRNPU	0.879991	6.75508e-08
ENSBTAG00000011195	ENSBTAG00000007658	CTNNBL1	0.927994	5.01234e-10
ENSBTAG00000011195	ENSBTAG00000007737	UBA52	0.880544	6.46529e-08
ENSBTAG00000011195	ENSBTAG00000007754	NDUFA3	0.906298	6.36656e-09
ENSBTAG00000011195	ENSBTAG00000007757	PRPF31	0.910363	4.15733e-09
ENSBTAG00000011195	ENSBTAG00000007787	HIBCH	0.929213	4.24768e-10
ENSBTAG00000011195	ENSBTAG00000007875	SAFB	0.939304	9.52073e-11
ENSBTAG00000011195	ENSBTAG00000007934	MRPS17	0.93575	1.65692e-10
ENSBTAG00000011195	ENSBTAG00000008075	TRAPPC4	0.903683	8.29163e-09
ENSBTAG00000011195	ENSBTAG00000008122	GNG5	0.886441	3.99732e-08
ENSBTAG00000011195	ENSBTAG00000008135	SLIRP	0.943291	4.90691e-11
ENSBTAG00000011195	ENSBTAG00000008191	SLC39A7	0.879129	7.22938e-08
ENSBTAG00000011195	ENSBTAG00000008241	MRPS5	0.890831	2.74614e-08
ENSBTAG00000011195	ENSBTAG00000008292	SNRPD1	0.93635	1.51239e-10
ENSBTAG00000011195	ENSBTAG00000008369	RBM8A	0.914514	2.63355e-09
ENSBTAG00000011195	ENSBTAG00000008548	FAM98A	0.869344	1.5094e-07
ENSBTAG00000011195	ENSBTAG00000008570	RPS14	0.886254	4.06023e-08
ENSBTAG00000011195	ENSBTAG00000008578	LSM4	0.892248	2.42442e-08
ENSBTAG00000011195	ENSBTAG00000008621	PRKAR1A	0.896399	1.66611e-08
ENSBTAG00000011195	ENSBTAG00000008632		0.928068	4.96298e-10
ENSBTAG00000011195	ENSBTAG00000008692	UQCR11	0.901675	1.01045e-08
ENSBTAG00000011195	ENSBTAG00000008801	ATPAF2	0.903405	8.52347e-09
ENSBTAG00000011195	ENSBTAG00000008896	DHX15	0.867138	1.76758e-07
ENSBTAG00000011195	ENSBTAG00000008935	PFDN5	0.872206	1.2246e-07
ENSBTAG00000011195	ENSBTAG00000008989	BORCS5	0.852632	4.67742e-07
ENSBTAG00000011195	ENSBTAG00000009211	UBE2S	0.955163	4.92334e-12
ENSBTAG00000011195	ENSBTAG00000009304	PDCD5	0.921301	1.18522e-09
ENSBTAG00000011195	ENSBTAG00000009307	RER1	0.894808	1.92734e-08
ENSBTAG00000011195	ENSBTAG00000009310	UTP3	0.884109	4.84927e-08
ENSBTAG00000011195	ENSBTAG00000009334	NDUFA5	0.907483	5.63447e-09
ENSBTAG00000011195	ENSBTAG00000009389	HNRNPH1	0.900124	1.17382e-08
ENSBTAG00000011195	ENSBTAG00000009394	NSMCE2	0.920812	1.25833e-09
ENSBTAG00000011195	ENSBTAG00000009415	NUFIP1	0.906957	5.94985e-09
ENSBTAG00000011195	ENSBTAG00000009479	UQCRQ	0.928814	4.48579e-10
ENSBTAG00000011195	ENSBTAG00000009483	POLR2G	0.913761	2.86579e-09
ENSBTAG00000011195	ENSBTAG00000009487	TMEM223	0.863915	2.21513e-07
ENSBTAG00000011195	ENSBTAG00000009491	WDR74	0.923173	9.39026e-10
ENSBTAG00000011195	ENSBTAG00000009509	NDUFA6	0.952101	9.41017e-12
ENSBTAG00000011195	ENSBTAG00000009514	PPWD1	0.8665	1.84925e-07
ENSBTAG00000011195	ENSBTAG00000009534	NDUFB10	0.943047	5.11703e-11
ENSBTAG00000011195	ENSBTAG00000009542	ZC3H10	0.862011	2.52436e-07
ENSBTAG00000011195	ENSBTAG00000009562	ZNF593	0.902387	9.4251e-09
ENSBTAG00000011195	ENSBTAG00000009595	NGDN	0.926479	6.13364e-10
ENSBTAG00000011195	ENSBTAG00000009603	UQCRH	0.959038	2.02633e-12
ENSBTAG00000011195	ENSBTAG00000009618	NEK2	0.858658	3.16299e-07
ENSBTAG00000011195	ENSBTAG00000009683	PSMA6	0.946377	2.84076e-11
ENSBTAG00000011195	ENSBTAG00000009777	NUP35	0.890973	2.71218e-08
ENSBTAG00000011195	ENSBTAG00000009819	CDC20	0.880014	6.74264e-08
ENSBTAG00000011195	ENSBTAG00000009854	MPHOSPH10	0.893599	2.14949e-08
ENSBTAG00000011195	ENSBTAG00000009914	NDUFS6	0.929899	3.86491e-10
ENSBTAG00000011195	ENSBTAG00000009951	PGP	0.884883	4.55007e-08
ENSBTAG00000011195	ENSBTAG00000009988	SMARCB1	0.868457	1.60895e-07
ENSBTAG00000011195	ENSBTAG00000010204	PCMT1	0.88464	4.64219e-08
ENSBTAG00000011195	ENSBTAG00000010232	NDUFS5	0.923147	9.42076e-10
ENSBTAG00000011195	ENSBTAG00000010298	GTF2A2	0.8633	2.31109e-07
ENSBTAG00000011195	ENSBTAG00000010336	TALDO1	0.88092	6.27523e-08
ENSBTAG00000011195	ENSBTAG00000010481	UBXN1	0.925262	7.19084e-10
ENSBTAG00000011195	ENSBTAG00000010503	TIMM9	0.902833	9.02005e-09
ENSBTAG00000011195	ENSBTAG00000010566	TMEM11	0.913022	3.11118e-09
ENSBTAG00000011195	ENSBTAG00000010584	AP2S1	0.865315	2.00964e-07
ENSBTAG00000011195	ENSBTAG00000010604	PNO1	0.909369	4.62238e-09
ENSBTAG00000011195	ENSBTAG00000010617	KRTCAP2	0.907053	5.89124e-09
ENSBTAG00000011195	ENSBTAG00000010701	NACA	0.925633	6.85213e-10
ENSBTAG00000011195	ENSBTAG00000010723	PFDN6	0.944941	3.67803e-11
ENSBTAG00000011195	ENSBTAG00000010739	BLOC1S2	0.878705	7.47305e-08
ENSBTAG00000011195	ENSBTAG00000010787	RFC3	0.913867	2.83196e-09
ENSBTAG00000011195	ENSBTAG00000010859	HYLS1	0.8633	2.31109e-07
ENSBTAG00000011195	ENSBTAG00000010904	PAGR1	0.935107	1.82534e-10
ENSBTAG00000011195	ENSBTAG00000010910	COPS9	0.925371	7.0897e-10
ENSBTAG00000011195	ENSBTAG00000010931	SSBP1	0.925269	7.18436e-10
ENSBTAG00000011195	ENSBTAG00000011140	FAM162A	0.941223	6.95987e-11
ENSBTAG00000011195	ENSBTAG00000011145	NDUFA4	0.919679	1.44342e-09
ENSBTAG00000011195	ENSBTAG00000011239	SEC11A	0.880657	6.40768e-08
ENSBTAG00000011195	ENSBTAG00000011263	EIF6	0.861213	2.66502e-07
ENSBTAG00000011195	ENSBTAG00000011360	XAB2	0.948779	1.8145e-11
ENSBTAG00000011195	ENSBTAG00000011388	STOML2	0.925015	7.424e-10
ENSBTAG00000011195	ENSBTAG00000011398	PRR7	0.853733	4.3605e-07
ENSBTAG00000011195	ENSBTAG00000011514	MRPL44	0.865294	2.01266e-07
ENSBTAG00000011195	ENSBTAG00000011559	RPL7A	0.866668	1.82737e-07
ENSBTAG00000011195	ENSBTAG00000011635	CENPN	0.856645	3.61166e-07
ENSBTAG00000011195	ENSBTAG00000011645	U2AF1	0.949361	1.62245e-11
ENSBTAG00000011195	ENSBTAG00000011656	PRPF6	0.904579	7.5802e-09
ENSBTAG00000011195	ENSBTAG00000011694	TIMM23	0.950755	1.23451e-11
ENSBTAG00000011195	ENSBTAG00000011704		0.87192	1.2508e-07
ENSBTAG00000011195	ENSBTAG00000011753	RCC1L	0.852997	4.57034e-07
ENSBTAG00000011195	ENSBTAG00000011754	LAMTOR2	0.909731	4.44799e-09
ENSBTAG00000011195	ENSBTAG00000011763	RIOK2	0.898642	1.35149e-08
ENSBTAG00000011195	ENSBTAG00000011787	ISCU	0.85269	4.66016e-07
ENSBTAG00000011195	ENSBTAG00000011855	EXOSC8	0.90124	1.05412e-08
ENSBTAG00000011195	ENSBTAG00000011951	MRTO4	0.902332	9.47543e-09
ENSBTAG00000011195	ENSBTAG00000011963	RPS19	0.889433	3.10019e-08
ENSBTAG00000011195	ENSBTAG00000011998	DUT	0.918539	1.65397e-09
ENSBTAG00000011195	ENSBTAG00000012044	RPL13	0.859861	2.91905e-07
ENSBTAG00000011195	ENSBTAG00000012062	PRDX2	0.88704	3.80123e-08
ENSBTAG00000011195	ENSBTAG00000012146	PPP1CA	0.873504	1.11197e-07
ENSBTAG00000011195	ENSBTAG00000012177	SNRPD2	0.937859	1.19734e-10
ENSBTAG00000011195	ENSBTAG00000012184	PTTG1	0.93788	1.1933e-10
ENSBTAG00000011195	ENSBTAG00000012344	RPL26	0.867677	1.70118e-07
ENSBTAG00000011195	ENSBTAG00000012366	MRPS23	0.906717	6.09836e-09
ENSBTAG00000011195	ENSBTAG00000012383	CHMP5	0.866963	1.7896e-07
ENSBTAG00000011195	ENSBTAG00000012426	INO80C	0.886529	3.96788e-08
ENSBTAG00000011195	ENSBTAG00000012476	NRBF2	0.917453	1.87948e-09
ENSBTAG00000011195	ENSBTAG00000012634	NDUFB7	0.936289	1.52643e-10
ENSBTAG00000011195	ENSBTAG00000012654	CHCHD1	0.933958	2.16516e-10
ENSBTAG00000011195	ENSBTAG00000012658	TMA16	0.874869	1.00358e-07
ENSBTAG00000011195	ENSBTAG00000012739	C1QBP	0.871343	1.30495e-07
ENSBTAG00000011195	ENSBTAG00000012744	UBE2M	0.925093	7.34981e-10
ENSBTAG00000011195	ENSBTAG00000012745	PPAN	0.864145	2.18018e-07
ENSBTAG00000011195	ENSBTAG00000012752	MRPL2	0.862247	2.484e-07
ENSBTAG00000011195	ENSBTAG00000012760	NDUFB3	0.950775	1.22953e-11
ENSBTAG00000011195	ENSBTAG00000012787	SDE2	0.914374	2.6754e-09
ENSBTAG00000011195	ENSBTAG00000012788	COX6A1	0.914697	2.57972e-09
ENSBTAG00000011195	ENSBTAG00000012792	SRSF9	0.924386	8.04982e-10
ENSBTAG00000011195	ENSBTAG00000012803	SRP19	0.905006	7.26109e-09
ENSBTAG00000011195	ENSBTAG00000012845	SDF2	0.890656	2.78832e-08
ENSBTAG00000011195	ENSBTAG00000012968	COA1	0.916153	2.18526e-09
ENSBTAG00000011195	ENSBTAG00000012988	COG4	0.854667	4.10665e-07
ENSBTAG00000011195	ENSBTAG00000013208	SLC25A4	0.877009	8.52376e-08
ENSBTAG00000011195	ENSBTAG00000013239	CAPN12	0.888844	3.26112e-08
ENSBTAG00000011195	ENSBTAG00000013358	RPS23	0.855655	3.85236e-07
ENSBTAG00000011195	ENSBTAG00000013414	BLVRA	0.899424	1.25497e-08
ENSBTAG00000011195	ENSBTAG00000013423	GLRX5	0.94027	8.1416e-11
ENSBTAG00000011195	ENSBTAG00000013587	TXNL4A	0.857901	3.32552e-07
ENSBTAG00000011195	ENSBTAG00000013606	FKBP2	0.920822	1.25676e-09
ENSBTAG00000011195	ENSBTAG00000013623	TIMM13	0.913138	3.07168e-09
ENSBTAG00000011195	ENSBTAG00000013727	UMPS	0.877446	8.24168e-08
ENSBTAG00000011195	ENSBTAG00000013830	LEO1	0.852578	4.69356e-07
ENSBTAG00000011195	ENSBTAG00000013874	CFAP20	0.874673	1.01853e-07
ENSBTAG00000011195	ENSBTAG00000013882	CHMP2A	0.888997	3.21847e-08
ENSBTAG00000011195	ENSBTAG00000013930	ATP5F1C	0.909746	4.44085e-09
ENSBTAG00000011195	ENSBTAG00000014024	POMP	0.875073	9.88221e-08
ENSBTAG00000011195	ENSBTAG00000014060	LSM6	0.899086	1.29592e-08
ENSBTAG00000011195	ENSBTAG00000014167	RNF121	0.885243	4.41677e-08
ENSBTAG00000011195	ENSBTAG00000014175	STRAP	0.932151	2.8147e-10
ENSBTAG00000011195	ENSBTAG00000014208	RPL35A	0.910508	4.09324e-09
ENSBTAG00000011195	ENSBTAG00000014226	RPL34	0.861863	2.54992e-07
ENSBTAG00000011195	ENSBTAG00000014233	CCT8	0.936912	1.38724e-10
ENSBTAG00000011195	ENSBTAG00000014316	HNRNPH3	0.901002	1.07864e-08
ENSBTAG00000011195	ENSBTAG00000014339	PUS3	0.913268	3.02774e-09
ENSBTAG00000011195	ENSBTAG00000014423	RPL22	0.862884	2.37807e-07
ENSBTAG00000011195	ENSBTAG00000014440	PSMA4	0.871786	1.2632e-07
ENSBTAG00000011195	ENSBTAG00000014450	NOSIP	0.860013	2.88939e-07
ENSBTAG00000011195	ENSBTAG00000014579	MRPL34	0.896682	1.62326e-08
ENSBTAG00000011195	ENSBTAG00000014712	CLPP	0.867109	1.77118e-07
ENSBTAG00000011195	ENSBTAG00000014727	RFC4	0.930409	3.60013e-10
ENSBTAG00000011195	ENSBTAG00000014877	UNC50	0.900529	1.12904e-08
ENSBTAG00000011195	ENSBTAG00000014964	GALK1	0.857875	3.33113e-07
ENSBTAG00000011195	ENSBTAG00000014968	YJEFN3	0.927213	5.56547e-10
ENSBTAG00000011195	ENSBTAG00000014970	LAMTOR5	0.886463	3.98987e-08
ENSBTAG00000011195	ENSBTAG00000015002	POLR2I	0.864997	2.05485e-07
ENSBTAG00000011195	ENSBTAG00000015009	LAMTOR4	0.873436	1.11764e-07
ENSBTAG00000011195	ENSBTAG00000015042	WDR55	0.940432	7.92892e-11
ENSBTAG00000011195	ENSBTAG00000015075	HSCB	0.92017	1.36049e-09
ENSBTAG00000011195	ENSBTAG00000015099	RPL26L1	0.9115	3.67697e-09
ENSBTAG00000011195	ENSBTAG00000015101	HMGB2	0.91234	3.35449e-09
ENSBTAG00000011195	ENSBTAG00000015104	CCDC28B	0.875054	9.89596e-08
ENSBTAG00000011195	ENSBTAG00000015117	GADD45GIP1	0.886423	4.00333e-08
ENSBTAG00000011195	ENSBTAG00000015136	AARSD1	0.873869	1.08202e-07
ENSBTAG00000011195	ENSBTAG00000015253	COX19	0.893776	2.11566e-08
ENSBTAG00000011195	ENSBTAG00000015266	SDHAF2	0.881275	6.09964e-08
ENSBTAG00000011195	ENSBTAG00000015285	RPS8	0.886274	4.05364e-08
ENSBTAG00000011195	ENSBTAG00000015316	NPM1	0.901232	1.05489e-08
ENSBTAG00000011195	ENSBTAG00000015388	RPL18	0.871039	1.33439e-07
ENSBTAG00000011195	ENSBTAG00000015408	DTYMK	0.881386	6.04594e-08
ENSBTAG00000011195	ENSBTAG00000015437	NTMT1	0.854706	4.09623e-07
ENSBTAG00000011195	ENSBTAG00000015473	RPS27A	0.872774	1.17414e-07
ENSBTAG00000011195	ENSBTAG00000015857	TPRG1L	0.873664	1.09878e-07
ENSBTAG00000011195	ENSBTAG00000015859	WRAP73	0.90372	8.26118e-09
ENSBTAG00000011195	ENSBTAG00000015892	NDUFB4	0.894945	1.9034e-08
ENSBTAG00000011195	ENSBTAG00000015943	MICU2	0.87266	1.18411e-07
ENSBTAG00000011195	ENSBTAG00000016079	COX4I1	0.923707	8.77787e-10
ENSBTAG00000011195	ENSBTAG00000016133	MRPS7	0.881034	6.21813e-08
ENSBTAG00000011195	ENSBTAG00000016169	ID1	0.894512	1.97981e-08
ENSBTAG00000011195	ENSBTAG00000016224	RPS7	0.851596	4.9943e-07
ENSBTAG00000011195	ENSBTAG00000016265	DNAJA1	0.909036	4.78822e-09
ENSBTAG00000011195	ENSBTAG00000016309	ATP6V1D	0.859987	2.89457e-07
ENSBTAG00000011195	ENSBTAG00000016435	NOM1	0.853437	4.44361e-07
ENSBTAG00000011195	ENSBTAG00000016552	NME3	0.861233	2.66134e-07
ENSBTAG00000011195	ENSBTAG00000016568	LUC7L	0.924016	8.43877e-10
ENSBTAG00000011195	ENSBTAG00000016662	CPS1	-0.852562	4.69841e-07
ENSBTAG00000011195	ENSBTAG00000016705	BCAS2	0.919722	1.4361e-09
ENSBTAG00000011195	ENSBTAG00000016912	TSFM	0.912147	3.42629e-09
ENSBTAG00000011195	ENSBTAG00000017010	SLX9	0.900245	1.16029e-08
ENSBTAG00000011195	ENSBTAG00000017212	HYPK	0.930879	3.37087e-10
ENSBTAG00000011195	ENSBTAG00000017246	UBB	0.870324	1.40591e-07
ENSBTAG00000011195	ENSBTAG00000017267	COX5A	0.91484	2.53853e-09
ENSBTAG00000011195	ENSBTAG00000017368	YBX1	0.903004	8.86872e-09
ENSBTAG00000011195	ENSBTAG00000017441	RPL27	0.900931	1.0861e-08
ENSBTAG00000011195	ENSBTAG00000017463	RPS19BP1	0.917137	1.95013e-09
ENSBTAG00000011195	ENSBTAG00000017496	ATP5ME	0.934695	1.94123e-10
ENSBTAG00000011195	ENSBTAG00000017622	SIVA1	0.93784	1.20095e-10
ENSBTAG00000011195	ENSBTAG00000017689	BRMS1	0.862531	2.4364e-07
ENSBTAG00000011195	ENSBTAG00000017825	SEC13	0.928374	4.76205e-10
ENSBTAG00000011195	ENSBTAG00000017889	CCT5	0.889163	3.17297e-08
ENSBTAG00000011195	ENSBTAG00000017967	PTGES3	0.90847	5.08233e-09
ENSBTAG00000011195	ENSBTAG00000018155	MRPS18C	0.912569	3.27101e-09
ENSBTAG00000011195	ENSBTAG00000018283	ACAA1	0.893821	2.10701e-08
ENSBTAG00000011195	ENSBTAG00000018320	RPLP1	0.853061	4.5515e-07
ENSBTAG00000011195	ENSBTAG00000018329	EXOSC7	0.866616	1.83417e-07
ENSBTAG00000011195	ENSBTAG00000018339	ATP5MC1	0.898964	1.31107e-08
ENSBTAG00000011195	ENSBTAG00000018360	MRPL1	0.887463	3.66789e-08
ENSBTAG00000011195	ENSBTAG00000018423	DDX5	0.884815	4.57593e-08
ENSBTAG00000011195	ENSBTAG00000018478	RPL7L1	0.883898	4.93382e-08
ENSBTAG00000011195	ENSBTAG00000018483	NDUFS3	0.921024	1.22618e-09
ENSBTAG00000011195	ENSBTAG00000018522	OAZ1	0.875741	9.3934e-08
ENSBTAG00000011195	ENSBTAG00000018538	CEP70	0.864036	2.19668e-07
ENSBTAG00000011195	ENSBTAG00000018628	RPL29	0.888848	3.25993e-08
ENSBTAG00000011195	ENSBTAG00000018803	SNF8	0.855729	3.83383e-07
ENSBTAG00000011195	ENSBTAG00000018883	DCTN3	0.92806	4.96829e-10
ENSBTAG00000011195	ENSBTAG00000018918	NDUFAF3	0.912904	3.15212e-09
ENSBTAG00000011195	ENSBTAG00000018925	EXOSC3	0.905444	6.94641e-09
ENSBTAG00000011195	ENSBTAG00000018969	POLR1C	0.872142	1.23041e-07
ENSBTAG00000011195	ENSBTAG00000019023	NANS	0.89334	2.20001e-08
ENSBTAG00000011195	ENSBTAG00000019045	COMMD9	0.909034	4.78961e-09
ENSBTAG00000011195	ENSBTAG00000019085	SRP54	0.878538	7.5713e-08
ENSBTAG00000011195	ENSBTAG00000019147	RPS20	0.901393	1.03858e-08
ENSBTAG00000011195	ENSBTAG00000019153	JMJD6	0.873348	1.12503e-07
ENSBTAG00000011195	ENSBTAG00000019216	TUFM	0.872539	1.19484e-07
ENSBTAG00000011195	ENSBTAG00000019231	MAIP1	0.90785	5.42297e-09
ENSBTAG00000011195	ENSBTAG00000019238	TRMO	0.893296	2.20859e-08
ENSBTAG00000011195	ENSBTAG00000019281	MCRS1	0.879867	6.82131e-08
ENSBTAG00000011195	ENSBTAG00000019387	NIFK	0.897745	1.47035e-08
ENSBTAG00000011195	ENSBTAG00000019419	NDUFS7	0.917395	1.8923e-09
ENSBTAG00000011195	ENSBTAG00000019471	CNIH4	0.86829	1.62822e-07
ENSBTAG00000011195	ENSBTAG00000019494	RPL10A	0.88183	5.83432e-08
ENSBTAG00000011195	ENSBTAG00000019509	NUDT5	0.915394	2.38375e-09
ENSBTAG00000011195	ENSBTAG00000019522	PPM1G	0.880396	6.54211e-08
ENSBTAG00000011195	ENSBTAG00000019543	ELOB	0.908233	5.21043e-09
ENSBTAG00000011195	ENSBTAG00000019589	CFAP410	0.86916	1.5296e-07
ENSBTAG00000011195	ENSBTAG00000019729	COQ3	0.890991	2.7079e-08
ENSBTAG00000011195	ENSBTAG00000019831	MRPS11	0.860115	2.86974e-07
ENSBTAG00000011195	ENSBTAG00000019871	TRMT2A	0.884001	4.89235e-08
ENSBTAG00000011195	ENSBTAG00000019887	DHODH	0.856193	3.71977e-07
ENSBTAG00000011195	ENSBTAG00000019911	COA3	0.884472	4.70712e-08
ENSBTAG00000011195	ENSBTAG00000019913	DNPH1	0.863918	2.21467e-07
ENSBTAG00000011195	ENSBTAG00000019995	HIKESHI	0.857718	3.36601e-07
ENSBTAG00000011195	ENSBTAG00000020152	PFDN2	0.938497	1.08274e-10
ENSBTAG00000011195	ENSBTAG00000020226	CHRAC1	0.900919	1.08742e-08
ENSBTAG00000011195	ENSBTAG00000020309	G3BP1	0.901639	1.01397e-08
ENSBTAG00000011195	ENSBTAG00000020371	ACOT8	0.887042	3.8003e-08
ENSBTAG00000011195	ENSBTAG00000020381	FCF1	0.925688	6.80386e-10
ENSBTAG00000011195	ENSBTAG00000020405	NDUFB9	0.879028	7.28654e-08
ENSBTAG00000011195	ENSBTAG00000020428	PAF1	0.932165	2.80896e-10
ENSBTAG00000011195	ENSBTAG00000020429	MED29	0.918525	1.65667e-09
ENSBTAG00000011195	ENSBTAG00000020439	BUD31	0.864809	2.08196e-07
ENSBTAG00000011195	ENSBTAG00000020447	VSIG10L	0.859415	3.00743e-07
ENSBTAG00000011195	ENSBTAG00000020477	AHSA1	0.884545	4.67863e-08
ENSBTAG00000011195	ENSBTAG00000020498	ACP1	0.860281	2.8379e-07
ENSBTAG00000011195	ENSBTAG00000020503	MTRFR	0.897339	1.52712e-08
ENSBTAG00000011195	ENSBTAG00000020629	UTP18	0.863438	2.28923e-07
ENSBTAG00000011195	ENSBTAG00000020641	PSMA5	0.915535	2.34559e-09
ENSBTAG00000011195	ENSBTAG00000020662	SARNP	0.914831	2.54112e-09
ENSBTAG00000011195	ENSBTAG00000020685		0.921072	1.21896e-09
ENSBTAG00000011195	ENSBTAG00000020721	MRPL55	0.940929	7.30712e-11
ENSBTAG00000011195	ENSBTAG00000020733	RPS15A	0.869192	1.52604e-07
ENSBTAG00000011195	ENSBTAG00000020776	POLR2E	0.905585	6.84773e-09
ENSBTAG00000011195	ENSBTAG00000020905	RPL11	0.860532	2.79046e-07
ENSBTAG00000011195	ENSBTAG00000020930	GEMIN2	0.91558	2.33368e-09
ENSBTAG00000011195	ENSBTAG00000020968	MPC2	0.867759	1.69122e-07
ENSBTAG00000011195	ENSBTAG00000021061	PSMC5	0.933212	2.41485e-10
ENSBTAG00000011195	ENSBTAG00000021093	RPS16	0.890481	2.83127e-08
ENSBTAG00000011195	ENSBTAG00000021227	ATP5PD	0.947158	2.46106e-11
ENSBTAG00000011195	ENSBTAG00000021242	COQ7	0.900662	1.11465e-08
ENSBTAG00000011195	ENSBTAG00000021262	SNRPD3	0.905804	6.69629e-09
ENSBTAG00000011195	ENSBTAG00000021288	PSMB4	0.85409	4.2617e-07
ENSBTAG00000011195	ENSBTAG00000021377	S100A14	0.889189	3.1658e-08
ENSBTAG00000011195	ENSBTAG00000021544	EBNA1BP2	0.911062	3.85567e-09
ENSBTAG00000011195	ENSBTAG00000021554	NOL7	0.93411	2.11725e-10
ENSBTAG00000011195	ENSBTAG00000021580	HNRNPA3	0.891424	2.60709e-08
ENSBTAG00000011195	ENSBTAG00000021671	METTL18	0.864128	2.1827e-07
ENSBTAG00000011195	ENSBTAG00000021691	PSMD14	0.893839	2.10366e-08
ENSBTAG00000011195	ENSBTAG00000021720	MRPL27	0.876975	8.54614e-08
ENSBTAG00000011195	ENSBTAG00000021776	NDUFV1	0.923919	8.54413e-10
ENSBTAG00000011195	ENSBTAG00000021785	TMEM219	0.888522	3.35204e-08
ENSBTAG00000011195	ENSBTAG00000021805	RAB5IF	0.902759	9.08639e-09
ENSBTAG00000011195	ENSBTAG00000021931	C19H17orf49	0.853633	4.38841e-07
ENSBTAG00000011195	ENSBTAG00000021939	ELAC2	0.881744	5.87497e-08
ENSBTAG00000011195	ENSBTAG00000021951	RBM17	0.883827	4.96264e-08
ENSBTAG00000011195	ENSBTAG00000022721	SLC25A38	0.855071	4.00076e-07
ENSBTAG00000011195	ENSBTAG00000023218	UBE2V2	0.911111	3.83548e-09
ENSBTAG00000011195	ENSBTAG00000023274		0.860578	2.7818e-07
ENSBTAG00000011195	ENSBTAG00000023343	RPL28	0.894912	1.90925e-08
ENSBTAG00000011195	ENSBTAG00000023375	METTL6	0.885285	4.40149e-08
ENSBTAG00000011195	ENSBTAG00000023472	PPP1R14A	0.931926	2.90661e-10
ENSBTAG00000011195	ENSBTAG00000023513	DNAJC19	0.87616	9.0976e-08
ENSBTAG00000011195	ENSBTAG00000023610	U2AF1L4	0.870994	1.33886e-07
ENSBTAG00000011195	ENSBTAG00000024097	MRPS15	0.925833	6.67625e-10
ENSBTAG00000011195	ENSBTAG00000024378	MRPS21	0.873578	1.10587e-07
ENSBTAG00000011195	ENSBTAG00000024549	SNRPC	0.960844	1.30041e-12
ENSBTAG00000011195	ENSBTAG00000024701	TIMM10	0.898523	1.36679e-08
ENSBTAG00000011195	ENSBTAG00000024909	H3-3B	0.892836	2.3012e-08
ENSBTAG00000011195	ENSBTAG00000024974	HEXIM2	0.860233	2.84708e-07
ENSBTAG00000011195	ENSBTAG00000025121	EMC6	0.937301	1.30616e-10
ENSBTAG00000011195	ENSBTAG00000025442	LSM2	0.902487	9.33266e-09
ENSBTAG00000011195	ENSBTAG00000025571	MRPS18A	0.876456	8.89411e-08
ENSBTAG00000011195	ENSBTAG00000025632	NOP10	0.94299	5.16755e-11
ENSBTAG00000011195	ENSBTAG00000026008	METTL5	0.87124	1.31486e-07
ENSBTAG00000011195	ENSBTAG00000026243	PPP1R35	0.890284	2.88002e-08
ENSBTAG00000011195	ENSBTAG00000026327	RPL8	0.877932	7.93706e-08
ENSBTAG00000011195	ENSBTAG00000027326	TP53RK	0.877852	7.98628e-08
ENSBTAG00000011195	ENSBTAG00000027361	ROMO1	0.900123	1.17397e-08
ENSBTAG00000011195	ENSBTAG00000027715		0.899116	1.29225e-08
ENSBTAG00000011195	ENSBTAG00000027879	MPC1	0.881711	5.89047e-08
ENSBTAG00000011195	ENSBTAG00000030164	RPL38	0.905145	7.15955e-09
ENSBTAG00000011195	ENSBTAG00000030169	SUMO2	0.855896	3.79257e-07
ENSBTAG00000011195	ENSBTAG00000030595	COX16	0.919377	1.49679e-09
ENSBTAG00000011195	ENSBTAG00000030839	PWWP3A	0.860258	2.84225e-07
ENSBTAG00000011195	ENSBTAG00000030915	ISY1	0.874051	1.06731e-07
ENSBTAG00000011195	ENSBTAG00000031432	LYRM4	0.861925	2.53925e-07
ENSBTAG00000011195	ENSBTAG00000031641	PSMD8	0.92114	1.20883e-09
ENSBTAG00000011195	ENSBTAG00000031861	RHEB	0.909517	4.55047e-09
ENSBTAG00000011195	ENSBTAG00000032024	KATNA1	0.854414	4.17391e-07
ENSBTAG00000011195	ENSBTAG00000032374	SELENOK	0.878341	7.68832e-08
ENSBTAG00000011195	ENSBTAG00000032433	DENR	0.884372	4.74562e-08
ENSBTAG00000011195	ENSBTAG00000032557	TMEM258	0.89402	2.06967e-08
ENSBTAG00000011195	ENSBTAG00000034283	ADAD2	-0.853467	4.43537e-07
ENSBTAG00000011195	ENSBTAG00000034506		0.9362	1.54732e-10
ENSBTAG00000011195	ENSBTAG00000035174	THOC3	0.897477	1.50762e-08
ENSBTAG00000011195	ENSBTAG00000035247	MCEE	0.902776	9.07062e-09
ENSBTAG00000011195	ENSBTAG00000035379		0.851712	4.95797e-07
ENSBTAG00000011195	ENSBTAG00000035998	CKB	0.850045	5.50399e-07
ENSBTAG00000011195	ENSBTAG00000037941	QTRT1	0.86517	2.03011e-07
ENSBTAG00000011195	ENSBTAG00000037972	SLC25A26	0.865038	2.04892e-07
ENSBTAG00000011195	ENSBTAG00000038842	NEDD8	0.934937	1.87262e-10
ENSBTAG00000011195	ENSBTAG00000038949	MRPL30	0.906379	6.31432e-09
ENSBTAG00000011195	ENSBTAG00000039130		0.865364	2.00288e-07
ENSBTAG00000011195	ENSBTAG00000039138	MRPL41	0.852955	4.58247e-07
ENSBTAG00000011195	ENSBTAG00000039208	ATP5F1E	0.909136	4.7382e-09
ENSBTAG00000011195	ENSBTAG00000039555		0.917686	1.82881e-09
ENSBTAG00000011195	ENSBTAG00000039582	NDUFC1	0.903627	8.33747e-09
ENSBTAG00000011195	ENSBTAG00000039851	UBAC1	0.881866	5.81742e-08
ENSBTAG00000011195	ENSBTAG00000039962	DCTPP1	0.935032	1.84621e-10
ENSBTAG00000011195	ENSBTAG00000040199	POLR2H	0.926928	5.77981e-10
ENSBTAG00000011195	ENSBTAG00000040295	CHCHD2	0.907109	5.85696e-09
ENSBTAG00000011195	ENSBTAG00000040308	RPS13	0.90144	1.03384e-08
ENSBTAG00000011195	ENSBTAG00000043568	ND3	0.899276	1.27282e-08
ENSBTAG00000011195	ENSBTAG00000044198	THAP7	0.867309	1.74623e-07
ENSBTAG00000011195	ENSBTAG00000046192	AK6	0.887631	3.61609e-08
ENSBTAG00000011195	ENSBTAG00000046415	SSNA1	0.943122	5.05229e-11
ENSBTAG00000011195	ENSBTAG00000046644	HRAS	0.888769	3.28199e-08
ENSBTAG00000011195	ENSBTAG00000046712	PSMC2	0.894685	1.94893e-08
ENSBTAG00000011195	ENSBTAG00000046869	RNH1	0.870349	1.40335e-07
ENSBTAG00000011195	ENSBTAG00000047031	WDR5	0.918024	1.75776e-09
ENSBTAG00000011195	ENSBTAG00000047186	NME2	0.880575	6.44961e-08
ENSBTAG00000011195	ENSBTAG00000047265	PPP1R14B	0.916416	2.12002e-09
ENSBTAG00000011195	ENSBTAG00000047845		0.868803	1.56942e-07
ENSBTAG00000011195	ENSBTAG00000048034	GLTPD2	0.880538	6.46881e-08
ENSBTAG00000011195	ENSBTAG00000048280	UQCC6	0.873086	1.14718e-07
ENSBTAG00000011195	ENSBTAG00000048426	TUBB4B	0.872055	1.23836e-07
ENSBTAG00000011195	ENSBTAG00000048782	B2M	0.852286	4.78126e-07
ENSBTAG00000011195	ENSBTAG00000048800	SNRNP70	0.923982	8.47544e-10
ENSBTAG00000011195	ENSBTAG00000048824	PET100	0.913045	3.10327e-09
ENSBTAG00000011195	ENSBTAG00000049437	CBX3	0.864984	2.05661e-07
ENSBTAG00000011195	ENSBTAG00000049452	UBL5	0.873658	1.0993e-07
ENSBTAG00000011195	ENSBTAG00000050130	SNRPE	0.907907	5.39097e-09
ENSBTAG00000011195	ENSBTAG00000050907	RPP21	0.918251	1.71119e-09
ENSBTAG00000011195	ENSBTAG00000051077		0.866894	1.79845e-07
ENSBTAG00000011195	ENSBTAG00000051779	PFDN1	0.860269	2.84014e-07
ENSBTAG00000011195	ENSBTAG00000052272	COX8A	0.916832	2.0203e-09
ENSBTAG00000011195	ENSBTAG00000052280	NDUFA7	0.884333	4.76111e-08
ENSBTAG00000011195	ENSBTAG00000052337	RPS29	0.876075	9.15684e-08
ENSBTAG00000011195	ENSBTAG00000052508	SEM1	0.870066	1.43252e-07
ENSBTAG00000011195	ENSBTAG00000053918	SPCS1	0.87342	1.119e-07
ENSBTAG00000011195	ENSBTAG00000054199	COA4	0.917063	1.96702e-09
ENSBTAG00000011195	ENSBTAG00000054726	UQCC2	0.87815	7.80394e-08
ENSBTAG00000011195	ENSBTAG00000055077	MRPL33	0.934198	2.08982e-10
ENSBTAG00000011195	ENSBTAG00000057074	COX5B	0.873268	1.13174e-07
ENSBTAG00000011195	ENSBTAG00000057942		0.916566	2.08351e-09
ENSBTAG00000011195	ENSBTAG00000058752	BAG5	0.88259	5.48786e-08
ENSBTAG00000011195	ENSBTAG00000060065	PHPT1	0.897053	1.56828e-08
ENSBTAG00000011195	ENSBTAG00000060135		0.883895	4.93512e-08
ENSBTAG00000011195	ENSBTAG00000060547	SF3B5	0.952506	8.65924e-12
ENSBTAG00000011195	ENSBTAG00000061032	POLR2D	0.86367	2.25292e-07
ENSBTAG00000011195	ENSBTAG00000061380	NUDCD2	0.864208	2.17066e-07
ENSBTAG00000011195	ENSBTAG00000062028	PTS	0.869273	1.51713e-07
ENSBTAG00000011195	ENSBTAG00000062210	RPL37A	0.874249	1.0516e-07
ENSBTAG00000011195	ENSBTAG00000062291	POLE4	0.883347	5.16069e-08
ENSBTAG00000011195	ENSBTAG00000065394	NDUFC2	0.924974	7.46415e-10
ENSBTAG00000011195	ENSBTAG00000066259	NDUFAF8	0.917224	1.93041e-09
ENSBTAG00000011195	ENSBTAG00000067029	NDUFA12	0.92175	1.12135e-09
ENSBTAG00000011195	ENSBTAG00000067612		0.85155	5.00891e-07
ENSBTAG00000011195	ENSBTAG00000067915	RPL31	0.888922	3.23915e-08
ENSBTAG00000011195	ENSBTAG00000069463	MRPL11	0.91214	3.42881e-09
ENSBTAG00000011441	ENSBTAG00000000021	WASHC3	0.892518	2.36714e-08
ENSBTAG00000011441	ENSBTAG00000000067	SDF2L1	0.872597	1.18968e-07
ENSBTAG00000011441	ENSBTAG00000000103	MRPL23	0.885947	4.16573e-08
ENSBTAG00000011441	ENSBTAG00000000162	ANAPC16	0.90178	1.00012e-08
ENSBTAG00000011441	ENSBTAG00000000480	IFRD2	0.851159	5.1336e-07
ENSBTAG00000011441	ENSBTAG00000000560		0.874444	1.03629e-07
ENSBTAG00000011441	ENSBTAG00000000605	ATP5PF	0.894502	1.98152e-08
ENSBTAG00000011441	ENSBTAG00000000622	RPS17	0.934676	1.94692e-10
ENSBTAG00000011441	ENSBTAG00000000630	LSM14A	0.876602	8.79443e-08
ENSBTAG00000011441	ENSBTAG00000000640	SELENOS	0.877922	7.94321e-08
ENSBTAG00000011441	ENSBTAG00000000694	TAF10	0.890641	2.79195e-08
ENSBTAG00000011441	ENSBTAG00000000748	GAR1	0.853783	4.34657e-07
ENSBTAG00000011441	ENSBTAG00000000759	NENF	0.850108	5.48264e-07
ENSBTAG00000011441	ENSBTAG00000000797	MRPL9	0.906294	6.36928e-09
ENSBTAG00000011441	ENSBTAG00000000808	COX14	0.864726	2.09398e-07
ENSBTAG00000011441	ENSBTAG00000000810	COPE	0.888252	3.43022e-08
ENSBTAG00000011441	ENSBTAG00000000825	MRPS26	0.91477	2.55858e-09
ENSBTAG00000011441	ENSBTAG00000000950	MRPS16	0.867041	1.77974e-07
ENSBTAG00000011441	ENSBTAG00000000997		0.931579	3.05374e-10
ENSBTAG00000011441	ENSBTAG00000001109	MRPS14	0.863805	2.23204e-07
ENSBTAG00000011441	ENSBTAG00000001137	CLTA	0.915017	2.48792e-09
ENSBTAG00000011441	ENSBTAG00000001360	RPS12	0.940214	8.21677e-11
ENSBTAG00000011441	ENSBTAG00000001394	TMED9	0.854778	4.07715e-07
ENSBTAG00000011441	ENSBTAG00000001517	KRT18	0.856065	3.75094e-07
ENSBTAG00000011441	ENSBTAG00000001635	CUTA	0.9283	4.80973e-10
ENSBTAG00000011441	ENSBTAG00000001648	RPL21	0.926165	6.39182e-10
ENSBTAG00000011441	ENSBTAG00000001777	RPLP2	0.900081	1.1787e-08
ENSBTAG00000011441	ENSBTAG00000001793	HSD11B1L	0.918007	1.76123e-09
ENSBTAG00000011441	ENSBTAG00000001868	PCYT2	0.853001	4.56899e-07
ENSBTAG00000011441	ENSBTAG00000001922	AKIP1	0.875568	9.51787e-08
ENSBTAG00000011441	ENSBTAG00000002004	LLPH	0.866003	1.91512e-07
ENSBTAG00000011441	ENSBTAG00000002038	RPL14	0.933039	2.47645e-10
ENSBTAG00000011441	ENSBTAG00000002046	COX8B	0.852262	4.78861e-07
ENSBTAG00000011441	ENSBTAG00000002060	RPL19	0.919571	1.46233e-09
ENSBTAG00000011441	ENSBTAG00000002185	RNF7	0.867603	1.71018e-07
ENSBTAG00000011441	ENSBTAG00000002238	ARL2	0.895126	1.87243e-08
ENSBTAG00000011441	ENSBTAG00000002457	SEC61B	0.91702	1.97685e-09
ENSBTAG00000011441	ENSBTAG00000002468	RPS28	0.866041	1.90993e-07
ENSBTAG00000011441	ENSBTAG00000002549	PTMA	0.855572	3.87313e-07
ENSBTAG00000011441	ENSBTAG00000002557	MRPL19	0.876393	8.93688e-08
ENSBTAG00000011441	ENSBTAG00000002575	SSU72	0.868501	1.60381e-07
ENSBTAG00000011441	ENSBTAG00000002648	RPS18	0.934699	1.94015e-10
ENSBTAG00000011441	ENSBTAG00000002736	DNMT1	0.86175	2.56958e-07
ENSBTAG00000011441	ENSBTAG00000002900		0.89558	1.79641e-08
ENSBTAG00000011441	ENSBTAG00000002944	ATP5MC3	0.860922	2.7179e-07
ENSBTAG00000011441	ENSBTAG00000002953	TXN	0.909	4.8067e-09
ENSBTAG00000011441	ENSBTAG00000003025	NME6	0.871978	1.24545e-07
ENSBTAG00000011441	ENSBTAG00000003067	PSMB7	0.896426	1.66202e-08
ENSBTAG00000011441	ENSBTAG00000003151	DNAJB11	0.895569	1.79814e-08
ENSBTAG00000011441	ENSBTAG00000003161	YBEY	0.875762	9.37818e-08
ENSBTAG00000011441	ENSBTAG00000003205	RPL35	0.908579	5.02461e-09
ENSBTAG00000011441	ENSBTAG00000003228	RPL3	0.912619	3.25297e-09
ENSBTAG00000011441	ENSBTAG00000003229	RPL23	0.931137	3.25061e-10
ENSBTAG00000011441	ENSBTAG00000003263	TBCA	0.892424	2.38698e-08
ENSBTAG00000011441	ENSBTAG00000003485	MAGOH	0.882852	5.37251e-08
ENSBTAG00000011441	ENSBTAG00000003642	PRDX1	0.874145	1.05984e-07
ENSBTAG00000011441	ENSBTAG00000003728	NDUFS4	0.893698	2.13044e-08
ENSBTAG00000011441	ENSBTAG00000003746	SCP2	0.856104	3.74145e-07
ENSBTAG00000011441	ENSBTAG00000003757	DNAJA2	0.85947	2.99648e-07
ENSBTAG00000011441	ENSBTAG00000004230	AIMP1	0.863881	2.22041e-07
ENSBTAG00000011441	ENSBTAG00000004268	TRAPPC5	0.882689	5.44394e-08
ENSBTAG00000011441	ENSBTAG00000004284	UFD1	0.859497	2.991e-07
ENSBTAG00000011441	ENSBTAG00000004590	PPIH	0.856114	3.739e-07
ENSBTAG00000011441	ENSBTAG00000004790	UBE2T	0.869349	1.5089e-07
ENSBTAG00000011441	ENSBTAG00000004871	NDUFV2	0.876227	9.05137e-08
ENSBTAG00000011441	ENSBTAG00000004920		0.911587	3.64208e-09
ENSBTAG00000011441	ENSBTAG00000005027	GLRX3	0.852342	4.76447e-07
ENSBTAG00000011441	ENSBTAG00000005082	MED21	0.904917	7.32668e-09
ENSBTAG00000011441	ENSBTAG00000005096	COX7A2	0.858661	3.16229e-07
ENSBTAG00000011441	ENSBTAG00000005127	PSMA7	0.858455	3.20584e-07
ENSBTAG00000011441	ENSBTAG00000005142	RPL37	0.941865	6.25271e-11
ENSBTAG00000011441	ENSBTAG00000005178	MMAB	0.860734	2.7527e-07
ENSBTAG00000011441	ENSBTAG00000005296	RPL13A	0.869654	1.47602e-07
ENSBTAG00000011441	ENSBTAG00000005315		0.94037	8.01053e-11
ENSBTAG00000011441	ENSBTAG00000005338	EIF3M	0.863835	2.22741e-07
ENSBTAG00000011441	ENSBTAG00000005345	ARPC3	0.923661	8.82865e-10
ENSBTAG00000011441	ENSBTAG00000005349	RPL27A	0.918827	1.59837e-09
ENSBTAG00000011441	ENSBTAG00000005584		0.911153	3.81788e-09
ENSBTAG00000011441	ENSBTAG00000005620	RPS3	0.885034	4.49374e-08
ENSBTAG00000011441	ENSBTAG00000005654	TMSB10	0.88225	5.64045e-08
ENSBTAG00000011441	ENSBTAG00000005664	YWHAE	0.90186	9.92399e-09
ENSBTAG00000011441	ENSBTAG00000005765	SYNGR1	0.859978	2.89628e-07
ENSBTAG00000011441	ENSBTAG00000005969	EIF2S2	0.884832	4.56949e-08
ENSBTAG00000011441	ENSBTAG00000006134	DYNLRB1	0.880839	6.31565e-08
ENSBTAG00000011441	ENSBTAG00000006342	ATP5IF1	0.909156	4.72804e-09
ENSBTAG00000011441	ENSBTAG00000006397		0.949717	1.51436e-11
ENSBTAG00000011441	ENSBTAG00000006487	RPS9	0.895225	1.85554e-08
ENSBTAG00000011441	ENSBTAG00000006702	EIF3E	0.94412	4.24988e-11
ENSBTAG00000011441	ENSBTAG00000006813		0.927712	5.20653e-10
ENSBTAG00000011441	ENSBTAG00000007332	ATP5MG	0.870314	1.40689e-07
ENSBTAG00000011441	ENSBTAG00000007363	LSM3	0.901138	1.06461e-08
ENSBTAG00000011441	ENSBTAG00000007737	UBA52	0.928555	4.64628e-10
ENSBTAG00000011441	ENSBTAG00000008034	LMAN2	0.920171	1.3603e-09
ENSBTAG00000011441	ENSBTAG00000008122	GNG5	0.920429	1.3184e-09
ENSBTAG00000011441	ENSBTAG00000008340	ATOX1	0.902712	9.12791e-09
ENSBTAG00000011441	ENSBTAG00000008570	RPS14	0.91546	2.36578e-09
ENSBTAG00000011441	ENSBTAG00000008578	LSM4	0.855695	3.84223e-07
ENSBTAG00000011441	ENSBTAG00000008632		0.856754	3.586e-07
ENSBTAG00000011441	ENSBTAG00000008648	PRDX5	0.855274	3.94855e-07
ENSBTAG00000011441	ENSBTAG00000008692	UQCR11	0.89809	1.42361e-08
ENSBTAG00000011441	ENSBTAG00000008935	PFDN5	0.914112	2.75537e-09
ENSBTAG00000011441	ENSBTAG00000009046	TBX6	0.882805	5.39295e-08
ENSBTAG00000011441	ENSBTAG00000009237	KDELR2	0.864076	2.19062e-07
ENSBTAG00000011441	ENSBTAG00000009275	MTRF1L	0.890601	2.80187e-08
ENSBTAG00000011441	ENSBTAG00000009345	AMZ2	0.90311	8.77678e-09
ENSBTAG00000011441	ENSBTAG00000009359		0.947766	2.19761e-11
ENSBTAG00000011441	ENSBTAG00000009517	DBI	0.88886	3.25661e-08
ENSBTAG00000011441	ENSBTAG00000009535	RPS2	0.880455	6.51149e-08
ENSBTAG00000011441	ENSBTAG00000009542	ZC3H10	0.940752	7.52387e-11
ENSBTAG00000011441	ENSBTAG00000009757	RPSA	0.862306	2.47417e-07
ENSBTAG00000011441	ENSBTAG00000009783		0.953132	7.60202e-12
ENSBTAG00000011441	ENSBTAG00000009849	PLAC8A	0.874622	1.02242e-07
ENSBTAG00000011441	ENSBTAG00000010157	TOMM22	0.863818	2.22999e-07
ENSBTAG00000011441	ENSBTAG00000010232	NDUFS5	0.880228	6.62944e-08
ENSBTAG00000011441	ENSBTAG00000010481	UBXN1	0.858968	3.09848e-07
ENSBTAG00000011441	ENSBTAG00000010502	SERTAD3	0.872569	1.19216e-07
ENSBTAG00000011441	ENSBTAG00000010566	TMEM11	0.858656	3.16348e-07
ENSBTAG00000011441	ENSBTAG00000010584	AP2S1	0.862548	2.43358e-07
ENSBTAG00000011441	ENSBTAG00000010612	TMED4	0.859469	2.99663e-07
ENSBTAG00000011441	ENSBTAG00000010701	NACA	0.887437	3.67593e-08
ENSBTAG00000011441	ENSBTAG00000010739	BLOC1S2	0.886705	3.90953e-08
ENSBTAG00000011441	ENSBTAG00000010910	COPS9	0.875847	9.31718e-08
ENSBTAG00000011441	ENSBTAG00000010959	HINT1	0.908027	5.32375e-09
ENSBTAG00000011441	ENSBTAG00000010995	CINP	0.875337	9.6859e-08
ENSBTAG00000011441	ENSBTAG00000011145	NDUFA4	0.901484	1.02944e-08
ENSBTAG00000011441	ENSBTAG00000011184	FTH1	0.895651	1.78473e-08
ENSBTAG00000011441	ENSBTAG00000011239	SEC11A	0.870553	1.38261e-07
ENSBTAG00000011441	ENSBTAG00000011444	HINT2	0.898062	1.42733e-08
ENSBTAG00000011441	ENSBTAG00000011559	RPL7A	0.898356	1.38851e-08
ENSBTAG00000011441	ENSBTAG00000011645	U2AF1	0.862063	2.51553e-07
ENSBTAG00000011441	ENSBTAG00000011704		0.929807	3.91407e-10
ENSBTAG00000011441	ENSBTAG00000011846	EEF1G	0.882179	5.67286e-08
ENSBTAG00000011441	ENSBTAG00000011855	EXOSC8	0.862083	2.5121e-07
ENSBTAG00000011441	ENSBTAG00000011963	RPS19	0.898487	1.37143e-08
ENSBTAG00000011441	ENSBTAG00000011998	DUT	0.854882	4.04998e-07
ENSBTAG00000011441	ENSBTAG00000012044	RPL13	0.853915	4.3099e-07
ENSBTAG00000011441	ENSBTAG00000012059	MVD	0.927277	5.51798e-10
ENSBTAG00000011441	ENSBTAG00000012072	NDUFS8	0.851677	4.9688e-07
ENSBTAG00000011441	ENSBTAG00000012344	RPL26	0.931407	3.12926e-10
ENSBTAG00000011441	ENSBTAG00000012383	CHMP5	0.913687	2.8895e-09
ENSBTAG00000011441	ENSBTAG00000012401		0.931547	3.06766e-10
ENSBTAG00000011441	ENSBTAG00000012788	COX6A1	0.862864	2.3814e-07
ENSBTAG00000011441	ENSBTAG00000012803	SRP19	0.866072	1.90576e-07
ENSBTAG00000011441	ENSBTAG00000013169	LCMT1	0.895636	1.78726e-08
ENSBTAG00000011441	ENSBTAG00000013264	RPS24	0.932662	2.61529e-10
ENSBTAG00000011441	ENSBTAG00000013340	BAX	0.878259	7.73776e-08
ENSBTAG00000011441	ENSBTAG00000013358	RPS23	0.880635	6.41904e-08
ENSBTAG00000011441	ENSBTAG00000013533	CLIC1	0.870368	1.40138e-07
ENSBTAG00000011441	ENSBTAG00000013606	FKBP2	0.880989	6.24064e-08
ENSBTAG00000011441	ENSBTAG00000013882	CHMP2A	0.892715	2.32612e-08
ENSBTAG00000011441	ENSBTAG00000013924	RPS11	0.908276	5.18683e-09
ENSBTAG00000011441	ENSBTAG00000013931	CIAO2B	0.851243	5.10658e-07
ENSBTAG00000011441	ENSBTAG00000014146	SPCS3	0.933364	2.36206e-10
ENSBTAG00000011441	ENSBTAG00000014208	RPL35A	0.90836	5.1414e-09
ENSBTAG00000011441	ENSBTAG00000014226	RPL34	0.942509	5.60954e-11
ENSBTAG00000011441	ENSBTAG00000014295	CAPZA1	0.858849	3.12316e-07
ENSBTAG00000011441	ENSBTAG00000014423	RPL22	0.925404	7.05987e-10
ENSBTAG00000011441	ENSBTAG00000014505	NGRN	0.883727	5.00338e-08
ENSBTAG00000011441	ENSBTAG00000014583	CALM3	0.866172	1.8925e-07
ENSBTAG00000011441	ENSBTAG00000014968	YJEFN3	0.876145	9.10778e-08
ENSBTAG00000011441	ENSBTAG00000014970	LAMTOR5	0.891033	2.69817e-08
ENSBTAG00000011441	ENSBTAG00000014971	SEC61G	0.93193	2.90504e-10
ENSBTAG00000011441	ENSBTAG00000015099	RPL26L1	0.878218	7.76265e-08
ENSBTAG00000011441	ENSBTAG00000015100	ATP6V0E1	0.872117	1.23274e-07
ENSBTAG00000011441	ENSBTAG00000015101	HMGB2	0.878914	7.35235e-08
ENSBTAG00000011441	ENSBTAG00000015114	CALR	0.901793	9.98892e-09
ENSBTAG00000011441	ENSBTAG00000015283	RPL32	0.940297	8.1064e-11
ENSBTAG00000011441	ENSBTAG00000015285	RPS8	0.919067	1.55328e-09
ENSBTAG00000011441	ENSBTAG00000015316	NPM1	0.855918	3.78696e-07
ENSBTAG00000011441	ENSBTAG00000015388	RPL18	0.927375	5.44661e-10
ENSBTAG00000011441	ENSBTAG00000015434	DSTN	0.872208	1.22445e-07
ENSBTAG00000011441	ENSBTAG00000015473	RPS27A	0.933091	2.45794e-10
ENSBTAG00000011441	ENSBTAG00000015538	LEMD2	0.851741	4.94874e-07
ENSBTAG00000011441	ENSBTAG00000015551		0.883835	4.95946e-08
ENSBTAG00000011441	ENSBTAG00000015831	RPL18A	0.86604	1.91011e-07
ENSBTAG00000011441	ENSBTAG00000015892	NDUFB4	0.869451	1.49781e-07
ENSBTAG00000011441	ENSBTAG00000015989	RPS5	0.916834	2.02003e-09
ENSBTAG00000011441	ENSBTAG00000016079	COX4I1	0.89571	1.77515e-08
ENSBTAG00000011441	ENSBTAG00000016224	RPS7	0.927639	5.25766e-10
ENSBTAG00000011441	ENSBTAG00000016278	RPL30	0.885371	4.3702e-08
ENSBTAG00000011441	ENSBTAG00000016347		0.8774	8.27047e-08
ENSBTAG00000011441	ENSBTAG00000016526	PIH1D1	0.909951	4.3447e-09
ENSBTAG00000011441	ENSBTAG00000016894	CYFIP1	-0.890227	2.89443e-08
ENSBTAG00000011441	ENSBTAG00000017212	HYPK	0.857015	3.5252e-07
ENSBTAG00000011441	ENSBTAG00000017267	COX5A	0.856227	3.71167e-07
ENSBTAG00000011441	ENSBTAG00000017389	RPLP0	0.906875	6.00004e-09
ENSBTAG00000011441	ENSBTAG00000017441	RPL27	0.917273	1.91949e-09
ENSBTAG00000011441	ENSBTAG00000017496	ATP5ME	0.862568	2.43012e-07
ENSBTAG00000011441	ENSBTAG00000017825	SEC13	0.881999	5.75594e-08
ENSBTAG00000011441	ENSBTAG00000017856	TSTD1	0.875473	9.58663e-08
ENSBTAG00000011441	ENSBTAG00000018257	APIP	0.858535	3.18879e-07
ENSBTAG00000011441	ENSBTAG00000018320	RPLP1	0.905263	7.07448e-09
ENSBTAG00000011441	ENSBTAG00000018339	ATP5MC1	0.875817	9.33862e-08
ENSBTAG00000011441	ENSBTAG00000018471	SSR3	0.88369	5.01859e-08
ENSBTAG00000011441	ENSBTAG00000018479	PTPMT1	0.902559	9.26644e-09
ENSBTAG00000011441	ENSBTAG00000018522	OAZ1	0.910328	4.1732e-09
ENSBTAG00000011441	ENSBTAG00000018628	RPL29	0.906053	6.52823e-09
ENSBTAG00000011441	ENSBTAG00000018889	ATP6V0B	0.868622	1.58991e-07
ENSBTAG00000011441	ENSBTAG00000019023	NANS	0.908244	5.20451e-09
ENSBTAG00000011441	ENSBTAG00000019147	RPS20	0.910609	4.04889e-09
ENSBTAG00000011441	ENSBTAG00000019184	TRAPPC2L	0.869668	1.47449e-07
ENSBTAG00000011441	ENSBTAG00000019253	RPL36A	0.89223	2.42844e-08
ENSBTAG00000011441	ENSBTAG00000019471	CNIH4	0.875234	9.76172e-08
ENSBTAG00000011441	ENSBTAG00000019494	RPL10A	0.916414	2.12061e-09
ENSBTAG00000011441	ENSBTAG00000019543	ELOB	0.871234	1.31552e-07
ENSBTAG00000011441	ENSBTAG00000019589	CFAP410	0.880447	6.51544e-08
ENSBTAG00000011441	ENSBTAG00000019718	RPS15	0.93612	1.56637e-10
ENSBTAG00000011441	ENSBTAG00000019867	COMMD1	0.879154	7.21513e-08
ENSBTAG00000011441	ENSBTAG00000019913	DNPH1	0.856278	3.69935e-07
ENSBTAG00000011441	ENSBTAG00000019994		0.948007	2.10063e-11
ENSBTAG00000011441	ENSBTAG00000019995	HIKESHI	0.890345	2.86482e-08
ENSBTAG00000011441	ENSBTAG00000020132	HPF1	0.934861	1.89394e-10
ENSBTAG00000011441	ENSBTAG00000020139	RPL7	0.94823	2.01399e-11
ENSBTAG00000011441	ENSBTAG00000020431	DERL2	0.887596	3.62671e-08
ENSBTAG00000011441	ENSBTAG00000020498	ACP1	0.899589	1.2354e-08
ENSBTAG00000011441	ENSBTAG00000020503	MTRFR	0.852876	4.60555e-07
ENSBTAG00000011441	ENSBTAG00000020550		0.944565	3.9305e-11
ENSBTAG00000011441	ENSBTAG00000020662	SARNP	0.884732	4.60729e-08
ENSBTAG00000011441	ENSBTAG00000020733	RPS15A	0.921181	1.20283e-09
ENSBTAG00000011441	ENSBTAG00000020905	RPL11	0.929382	4.15027e-10
ENSBTAG00000011441	ENSBTAG00000020959	SET	0.858672	3.16011e-07
ENSBTAG00000011441	ENSBTAG00000020968	MPC2	0.868176	1.64161e-07
ENSBTAG00000011441	ENSBTAG00000021093	RPS16	0.899293	1.27075e-08
ENSBTAG00000011441	ENSBTAG00000021199	COA8	0.864955	2.06079e-07
ENSBTAG00000011441	ENSBTAG00000021377	S100A14	0.861288	2.65155e-07
ENSBTAG00000011441	ENSBTAG00000021519	CAMLG	0.880426	6.52653e-08
ENSBTAG00000011441	ENSBTAG00000021720	MRPL27	0.87387	1.08192e-07
ENSBTAG00000011441	ENSBTAG00000021944	RTRAF	0.948418	1.94384e-11
ENSBTAG00000011441	ENSBTAG00000021951	RBM17	0.871968	1.24631e-07
ENSBTAG00000011441	ENSBTAG00000021979	EEF1B2	0.878394	7.65688e-08
ENSBTAG00000011441	ENSBTAG00000022032	CHCHD10	0.881592	5.94693e-08
ENSBTAG00000011441	ENSBTAG00000022498		0.932136	2.82083e-10
ENSBTAG00000011441	ENSBTAG00000023274		0.931097	3.26916e-10
ENSBTAG00000011441	ENSBTAG00000023343	RPL28	0.898808	1.33055e-08
ENSBTAG00000011441	ENSBTAG00000023792		0.958025	2.576e-12
ENSBTAG00000011441	ENSBTAG00000023928	RDH14	0.894648	1.95548e-08
ENSBTAG00000011441	ENSBTAG00000024839		0.945108	3.57046e-11
ENSBTAG00000011441	ENSBTAG00000025283		0.862293	2.4763e-07
ENSBTAG00000011441	ENSBTAG00000025335		0.957526	2.89322e-12
ENSBTAG00000011441	ENSBTAG00000025442	LSM2	0.884442	4.7187e-08
ENSBTAG00000011441	ENSBTAG00000026199	ACTB	0.863207	2.32601e-07
ENSBTAG00000011441	ENSBTAG00000026243	PPP1R35	0.874665	1.01913e-07
ENSBTAG00000011441	ENSBTAG00000026327	RPL8	0.908778	4.92074e-09
ENSBTAG00000011441	ENSBTAG00000027075		0.954448	5.74957e-12
ENSBTAG00000011441	ENSBTAG00000027361	ROMO1	0.86234	2.4683e-07
ENSBTAG00000011441	ENSBTAG00000027787		0.952267	9.09482e-12
ENSBTAG00000011441	ENSBTAG00000030164	RPL38	0.924016	8.43874e-10
ENSBTAG00000011441	ENSBTAG00000030169	SUMO2	0.880936	6.26722e-08
ENSBTAG00000011441	ENSBTAG00000031861	RHEB	0.866585	1.83809e-07
ENSBTAG00000011441	ENSBTAG00000032150		0.890829	2.74663e-08
ENSBTAG00000011441	ENSBTAG00000032374	SELENOK	0.897264	1.53783e-08
ENSBTAG00000011441	ENSBTAG00000032557	TMEM258	0.923586	8.91303e-10
ENSBTAG00000011441	ENSBTAG00000032702		0.866396	1.86282e-07
ENSBTAG00000011441	ENSBTAG00000032775		0.937379	1.29036e-10
ENSBTAG00000011441	ENSBTAG00000033080	RPL15	0.85218	4.81356e-07
ENSBTAG00000011441	ENSBTAG00000034656		0.928077	4.95676e-10
ENSBTAG00000011441	ENSBTAG00000034973		0.923794	8.68073e-10
ENSBTAG00000011441	ENSBTAG00000035379		0.852938	4.58736e-07
ENSBTAG00000011441	ENSBTAG00000038896	RPS26	0.954275	5.96826e-12
ENSBTAG00000011441	ENSBTAG00000039208	ATP5F1E	0.879507	7.0178e-08
ENSBTAG00000011441	ENSBTAG00000039582	NDUFC1	0.882305	5.61566e-08
ENSBTAG00000011441	ENSBTAG00000040308	RPS13	0.925789	6.71472e-10
ENSBTAG00000011441	ENSBTAG00000046394	RPL23A	0.922463	1.02641e-09
ENSBTAG00000011441	ENSBTAG00000046514	ASMTL	0.89473	1.94095e-08
ENSBTAG00000011441	ENSBTAG00000046623		0.90083	1.09676e-08
ENSBTAG00000011441	ENSBTAG00000046644	HRAS	0.865878	1.93189e-07
ENSBTAG00000011441	ENSBTAG00000047029		0.897627	1.48671e-08
ENSBTAG00000011441	ENSBTAG00000047186	NME2	0.853729	4.36149e-07
ENSBTAG00000011441	ENSBTAG00000047265	PPP1R14B	0.865108	2.03891e-07
ENSBTAG00000011441	ENSBTAG00000047845		0.920455	1.31418e-09
ENSBTAG00000011441	ENSBTAG00000048034	GLTPD2	0.87587	9.30089e-08
ENSBTAG00000011441	ENSBTAG00000048169		0.882373	5.58489e-08
ENSBTAG00000011441	ENSBTAG00000048824	PET100	0.883273	5.19215e-08
ENSBTAG00000011441	ENSBTAG00000049044		0.850532	5.33922e-07
ENSBTAG00000011441	ENSBTAG00000049167		0.955828	4.25138e-12
ENSBTAG00000011441	ENSBTAG00000050046		0.908679	4.9722e-09
ENSBTAG00000011441	ENSBTAG00000050130	SNRPE	0.863895	2.21825e-07
ENSBTAG00000011441	ENSBTAG00000050904	RAP1A	0.851165	5.13176e-07
ENSBTAG00000011441	ENSBTAG00000051077		0.932615	2.63327e-10
ENSBTAG00000011441	ENSBTAG00000052280	NDUFA7	0.852738	4.64611e-07
ENSBTAG00000011441	ENSBTAG00000052337	RPS29	0.926463	6.1463e-10
ENSBTAG00000011441	ENSBTAG00000052700		0.852418	4.74158e-07
ENSBTAG00000011441	ENSBTAG00000053048		0.955613	4.45912e-12
ENSBTAG00000011441	ENSBTAG00000053436	HSBP1	0.902372	9.43909e-09
ENSBTAG00000011441	ENSBTAG00000054726	UQCC2	0.862147	2.50101e-07
ENSBTAG00000011441	ENSBTAG00000057706	TMEM18	0.858095	3.28311e-07
ENSBTAG00000011441	ENSBTAG00000057942		0.856164	3.72684e-07
ENSBTAG00000011441	ENSBTAG00000057957		0.899073	1.29755e-08
ENSBTAG00000011441	ENSBTAG00000060065	PHPT1	0.869353	1.50843e-07
ENSBTAG00000011441	ENSBTAG00000060135		0.880337	6.5728e-08
ENSBTAG00000011441	ENSBTAG00000060226		0.948724	1.83385e-11
ENSBTAG00000011441	ENSBTAG00000061155		0.93056	3.52503e-10
ENSBTAG00000011441	ENSBTAG00000061562		0.915974	2.23073e-09
ENSBTAG00000011441	ENSBTAG00000061719		0.886515	3.9724e-08
ENSBTAG00000011441	ENSBTAG00000061739		0.957415	2.96838e-12
ENSBTAG00000011441	ENSBTAG00000061829		0.921059	1.22092e-09
ENSBTAG00000011441	ENSBTAG00000062210	RPL37A	0.929626	4.0132e-10
ENSBTAG00000011441	ENSBTAG00000065446		0.908424	5.10707e-09
ENSBTAG00000011441	ENSBTAG00000065467		0.932754	2.58092e-10
ENSBTAG00000011441	ENSBTAG00000067915	RPL31	0.935618	1.69033e-10
ENSBTAG00000011441	ENSBTAG00000069463	MRPL11	0.880611	6.43126e-08
ENSBTAG00000011844	ENSBTAG00000044167	TOPAZ1	0.861249	2.65846e-07
ENSBTAG00000012276	ENSBTAG00000000050	PSMG3	0.855828	3.80921e-07
ENSBTAG00000012276	ENSBTAG00000000091	NDUFB8	0.874657	1.01975e-07
ENSBTAG00000012276	ENSBTAG00000000103	MRPL23	0.908211	5.22243e-09
ENSBTAG00000012276	ENSBTAG00000000132	EIF4A1	0.885865	4.19434e-08
ENSBTAG00000012276	ENSBTAG00000000162	ANAPC16	0.930201	3.70598e-10
ENSBTAG00000012276	ENSBTAG00000000176	SP3	0.863214	2.32488e-07
ENSBTAG00000012276	ENSBTAG00000000359	EIF3J	0.894765	1.93483e-08
ENSBTAG00000012276	ENSBTAG00000000480	IFRD2	0.868308	1.62617e-07
ENSBTAG00000012276	ENSBTAG00000000492	ASNSD1	0.875142	9.83053e-08
ENSBTAG00000012276	ENSBTAG00000000560		0.912622	3.25208e-09
ENSBTAG00000012276	ENSBTAG00000000605	ATP5PF	0.928902	4.43228e-10
ENSBTAG00000012276	ENSBTAG00000000622	RPS17	0.94248	5.63671e-11
ENSBTAG00000012276	ENSBTAG00000000630	LSM14A	0.881709	5.89127e-08
ENSBTAG00000012276	ENSBTAG00000000640	SELENOS	0.926563	6.06573e-10
ENSBTAG00000012276	ENSBTAG00000000694	TAF10	0.878317	7.70308e-08
ENSBTAG00000012276	ENSBTAG00000000705	COX7A2L	0.897811	1.46134e-08
ENSBTAG00000012276	ENSBTAG00000000748	GAR1	0.932608	2.63594e-10
ENSBTAG00000012276	ENSBTAG00000000759	NENF	0.870208	1.41779e-07
ENSBTAG00000012276	ENSBTAG00000000797	MRPL9	0.909049	4.78198e-09
ENSBTAG00000012276	ENSBTAG00000000808	COX14	0.862024	2.52206e-07
ENSBTAG00000012276	ENSBTAG00000000810	COPE	0.887689	3.59812e-08
ENSBTAG00000012276	ENSBTAG00000000825	MRPS26	0.874175	1.05742e-07
ENSBTAG00000012276	ENSBTAG00000000950	MRPS16	0.896895	1.59145e-08
ENSBTAG00000012276	ENSBTAG00000000990	PSMA2	0.890522	2.82101e-08
ENSBTAG00000012276	ENSBTAG00000000991	MRPL32	0.851009	5.1822e-07
ENSBTAG00000012276	ENSBTAG00000000997		0.950908	1.19759e-11
ENSBTAG00000012276	ENSBTAG00000001107	CACYBP	0.878103	7.83209e-08
ENSBTAG00000012276	ENSBTAG00000001109	MRPS14	0.917649	1.8369e-09
ENSBTAG00000012276	ENSBTAG00000001137	CLTA	0.876638	8.77081e-08
ENSBTAG00000012276	ENSBTAG00000001174	MRPL15	0.888701	3.30106e-08
ENSBTAG00000012276	ENSBTAG00000001289	MRPL18	0.886016	4.14183e-08
ENSBTAG00000012276	ENSBTAG00000001296	TMEM50A	0.906901	5.98427e-09
ENSBTAG00000012276	ENSBTAG00000001342	RSL24D1	0.88562	4.28062e-08
ENSBTAG00000012276	ENSBTAG00000001360	RPS12	0.941668	6.4628e-11
ENSBTAG00000012276	ENSBTAG00000001394	TMED9	0.911056	3.85835e-09
ENSBTAG00000012276	ENSBTAG00000001521	UQCRB	0.872986	1.1558e-07
ENSBTAG00000012276	ENSBTAG00000001635	CUTA	0.872379	1.20902e-07
ENSBTAG00000012276	ENSBTAG00000001648	RPL21	0.937204	1.32594e-10
ENSBTAG00000012276	ENSBTAG00000001777	RPLP2	0.926364	6.22683e-10
ENSBTAG00000012276	ENSBTAG00000001792	MICOS13	0.885473	4.33338e-08
ENSBTAG00000012276	ENSBTAG00000001793	HSD11B1L	0.929551	4.05498e-10
ENSBTAG00000012276	ENSBTAG00000001922	AKIP1	0.905521	6.89233e-09
ENSBTAG00000012276	ENSBTAG00000001938	CKS2	0.901293	1.04865e-08
ENSBTAG00000012276	ENSBTAG00000001948	VTI1B	0.854398	4.1782e-07
ENSBTAG00000012276	ENSBTAG00000001957	TRMT11	0.855653	3.85288e-07
ENSBTAG00000012276	ENSBTAG00000002000	TIMM8B	0.884668	4.63166e-08
ENSBTAG00000012276	ENSBTAG00000002004	LLPH	0.901241	1.05401e-08
ENSBTAG00000012276	ENSBTAG00000002026	RPL5	0.880794	6.33812e-08
ENSBTAG00000012276	ENSBTAG00000002038	RPL14	0.90966	4.48173e-09
ENSBTAG00000012276	ENSBTAG00000002046	COX8B	0.913258	3.03102e-09
ENSBTAG00000012276	ENSBTAG00000002060	RPL19	0.929963	3.83064e-10
ENSBTAG00000012276	ENSBTAG00000002094	ATP5MF	0.880859	6.30569e-08
ENSBTAG00000012276	ENSBTAG00000002176	NSMCE1	0.850456	5.3646e-07
ENSBTAG00000012276	ENSBTAG00000002203	NDUFS2	0.861112	2.68325e-07
ENSBTAG00000012276	ENSBTAG00000002238	ARL2	0.863195	2.32787e-07
ENSBTAG00000012276	ENSBTAG00000002279	LUC7L3	0.864142	2.18066e-07
ENSBTAG00000012276	ENSBTAG00000002389	MED19	0.851317	5.08275e-07
ENSBTAG00000012276	ENSBTAG00000002457	SEC61B	0.915451	2.3682e-09
ENSBTAG00000012276	ENSBTAG00000002468	RPS28	0.873401	1.12054e-07
ENSBTAG00000012276	ENSBTAG00000002549	PTMA	0.900613	1.11996e-08
ENSBTAG00000012276	ENSBTAG00000002648	RPS18	0.918257	1.71002e-09
ENSBTAG00000012276	ENSBTAG00000002655	ZWINT	0.866302	1.87524e-07
ENSBTAG00000012276	ENSBTAG00000002736	DNMT1	0.877813	8.01047e-08
ENSBTAG00000012276	ENSBTAG00000002743	OSGEP	0.870021	1.4372e-07
ENSBTAG00000012276	ENSBTAG00000002784	COPS5	0.898079	1.42511e-08
ENSBTAG00000012276	ENSBTAG00000002900		0.908366	5.1386e-09
ENSBTAG00000012276	ENSBTAG00000002944	ATP5MC3	0.895864	1.75024e-08
ENSBTAG00000012276	ENSBTAG00000002953	TXN	0.863674	2.2523e-07
ENSBTAG00000012276	ENSBTAG00000003001	LAMTOR1	0.858346	3.22903e-07
ENSBTAG00000012276	ENSBTAG00000003025	NME6	0.854002	4.28579e-07
ENSBTAG00000012276	ENSBTAG00000003067	PSMB7	0.931023	3.30333e-10
ENSBTAG00000012276	ENSBTAG00000003205	RPL35	0.926782	5.89287e-10
ENSBTAG00000012276	ENSBTAG00000003228	RPL3	0.90352	8.42702e-09
ENSBTAG00000012276	ENSBTAG00000003229	RPL23	0.878644	7.5087e-08
ENSBTAG00000012276	ENSBTAG00000003263	TBCA	0.926756	5.91328e-10
ENSBTAG00000012276	ENSBTAG00000003294	MRPL43	0.902702	9.13746e-09
ENSBTAG00000012276	ENSBTAG00000003407	SF3B6	0.857026	3.52273e-07
ENSBTAG00000012276	ENSBTAG00000003485	MAGOH	0.921981	1.08976e-09
ENSBTAG00000012276	ENSBTAG00000003634	CISD1	0.852216	4.80244e-07
ENSBTAG00000012276	ENSBTAG00000003642	PRDX1	0.864247	2.16477e-07
ENSBTAG00000012276	ENSBTAG00000003728	NDUFS4	0.921762	1.1198e-09
ENSBTAG00000012276	ENSBTAG00000003757	DNAJA2	0.890251	2.88836e-08
ENSBTAG00000012276	ENSBTAG00000003830	PSMB3	0.892972	2.27347e-08
ENSBTAG00000012276	ENSBTAG00000003897	SMIM20	0.86492	2.06592e-07
ENSBTAG00000012276	ENSBTAG00000003914	MVB12A	0.854129	4.25105e-07
ENSBTAG00000012276	ENSBTAG00000003970	MITD1	0.860534	2.79005e-07
ENSBTAG00000012276	ENSBTAG00000004230	AIMP1	0.940771	7.50005e-11
ENSBTAG00000012276	ENSBTAG00000004284	UFD1	0.888063	3.48578e-08
ENSBTAG00000012276	ENSBTAG00000004290	DDX28	0.850774	5.25889e-07
ENSBTAG00000012276	ENSBTAG00000004295	NDUFA8	0.858593	3.17654e-07
ENSBTAG00000012276	ENSBTAG00000004521	LSM7	0.895637	1.78707e-08
ENSBTAG00000012276	ENSBTAG00000004544	TXNDC9	0.901128	1.06557e-08
ENSBTAG00000012276	ENSBTAG00000004590	PPIH	0.898355	1.38862e-08
ENSBTAG00000012276	ENSBTAG00000004790	UBE2T	0.908357	5.14295e-09
ENSBTAG00000012276	ENSBTAG00000004820	POLR2F	0.878972	7.31869e-08
ENSBTAG00000012276	ENSBTAG00000004871	NDUFV2	0.905278	7.06405e-09
ENSBTAG00000012276	ENSBTAG00000004872	MRPL20	0.881902	5.80078e-08
ENSBTAG00000012276	ENSBTAG00000004920		0.89497	1.89922e-08
ENSBTAG00000012276	ENSBTAG00000005027	GLRX3	0.914558	2.62072e-09
ENSBTAG00000012276	ENSBTAG00000005082	MED21	0.905024	7.24789e-09
ENSBTAG00000012276	ENSBTAG00000005096	COX7A2	0.879853	6.82904e-08
ENSBTAG00000012276	ENSBTAG00000005127	PSMA7	0.910166	4.24603e-09
ENSBTAG00000012276	ENSBTAG00000005142	RPL37	0.940112	8.3549e-11
ENSBTAG00000012276	ENSBTAG00000005315		0.911724	3.58819e-09
ENSBTAG00000012276	ENSBTAG00000005338	EIF3M	0.885304	4.39427e-08
ENSBTAG00000012276	ENSBTAG00000005345	ARPC3	0.942492	5.62492e-11
ENSBTAG00000012276	ENSBTAG00000005349	RPL27A	0.932345	2.73733e-10
ENSBTAG00000012276	ENSBTAG00000005465	NDUFA9	0.861133	2.67937e-07
ENSBTAG00000012276	ENSBTAG00000005584		0.955563	4.50846e-12
ENSBTAG00000012276	ENSBTAG00000005654	TMSB10	0.894616	1.96115e-08
ENSBTAG00000012276	ENSBTAG00000005664	YWHAE	0.876221	9.05512e-08
ENSBTAG00000012276	ENSBTAG00000005969	EIF2S2	0.890127	2.91957e-08
ENSBTAG00000012276	ENSBTAG00000006101	PSMD4	0.850412	5.37938e-07
ENSBTAG00000012276	ENSBTAG00000006134	DYNLRB1	0.862665	2.41414e-07
ENSBTAG00000012276	ENSBTAG00000006245	WDR83	0.866247	1.88242e-07
ENSBTAG00000012276	ENSBTAG00000006272	NTHL1	0.850797	5.25146e-07
ENSBTAG00000012276	ENSBTAG00000006342	ATP5IF1	0.890917	2.72546e-08
ENSBTAG00000012276	ENSBTAG00000006391	NDUFAB1	0.903081	8.80156e-09
ENSBTAG00000012276	ENSBTAG00000006397		0.958634	2.23161e-12
ENSBTAG00000012276	ENSBTAG00000006416	EMC4	0.857813	3.34488e-07
ENSBTAG00000012276	ENSBTAG00000006423	PHF5A	0.863928	2.21321e-07
ENSBTAG00000012276	ENSBTAG00000006441	ATP5PB	0.883307	5.17761e-08
ENSBTAG00000012276	ENSBTAG00000006487	RPS9	0.890959	2.71566e-08
ENSBTAG00000012276	ENSBTAG00000006550	GABARAPL2	0.860664	2.76573e-07
ENSBTAG00000012276	ENSBTAG00000006564	PSMA1	0.901881	9.90352e-09
ENSBTAG00000012276	ENSBTAG00000006702	EIF3E	0.9345	1.99834e-10
ENSBTAG00000012276	ENSBTAG00000006767	MRPL13	0.870955	1.34262e-07
ENSBTAG00000012276	ENSBTAG00000006813		0.960395	1.45495e-12
ENSBTAG00000012276	ENSBTAG00000006936	MRPS18B	0.853077	4.54704e-07
ENSBTAG00000012276	ENSBTAG00000007003	TYMS	0.858827	3.12758e-07
ENSBTAG00000012276	ENSBTAG00000007089	FRG1	0.914903	2.52051e-09
ENSBTAG00000012276	ENSBTAG00000007189	RCHY1	0.900483	1.13409e-08
ENSBTAG00000012276	ENSBTAG00000007299	SF3A3	0.855209	3.96534e-07
ENSBTAG00000012276	ENSBTAG00000007332	ATP5MG	0.889382	3.11386e-08
ENSBTAG00000012276	ENSBTAG00000007363	LSM3	0.91416	2.74061e-09
ENSBTAG00000012276	ENSBTAG00000007385	EMC7	0.865433	1.99319e-07
ENSBTAG00000012276	ENSBTAG00000007721	DPM1	0.87042	1.39612e-07
ENSBTAG00000012276	ENSBTAG00000007737	UBA52	0.927605	5.28168e-10
ENSBTAG00000012276	ENSBTAG00000007964	ARPC4	0.857533	3.40728e-07
ENSBTAG00000012276	ENSBTAG00000008034	LMAN2	0.915815	2.2718e-09
ENSBTAG00000012276	ENSBTAG00000008122	GNG5	0.916295	2.14982e-09
ENSBTAG00000012276	ENSBTAG00000008130	MED10	0.857056	3.51561e-07
ENSBTAG00000012276	ENSBTAG00000008135	SLIRP	0.874753	1.0124e-07
ENSBTAG00000012276	ENSBTAG00000008292	SNRPD1	0.921142	1.20854e-09
ENSBTAG00000012276	ENSBTAG00000008340	ATOX1	0.896727	1.61649e-08
ENSBTAG00000012276	ENSBTAG00000008369	RBM8A	0.870589	1.37906e-07
ENSBTAG00000012276	ENSBTAG00000008548	FAM98A	0.850563	5.32886e-07
ENSBTAG00000012276	ENSBTAG00000008570	RPS14	0.923658	8.83159e-10
ENSBTAG00000012276	ENSBTAG00000008578	LSM4	0.883707	5.01159e-08
ENSBTAG00000012276	ENSBTAG00000008632		0.898595	1.35757e-08
ENSBTAG00000012276	ENSBTAG00000008648	PRDX5	0.860142	2.86449e-07
ENSBTAG00000012276	ENSBTAG00000008692	UQCR11	0.915831	2.26758e-09
ENSBTAG00000012276	ENSBTAG00000008935	PFDN5	0.925412	7.05242e-10
ENSBTAG00000012276	ENSBTAG00000009046	TBX6	0.955084	5.00881e-12
ENSBTAG00000012276	ENSBTAG00000009050	ADIPOR2	0.867546	1.71704e-07
ENSBTAG00000012276	ENSBTAG00000009237	KDELR2	0.865306	2.01095e-07
ENSBTAG00000012276	ENSBTAG00000009245	PPP2CB	0.868814	1.56813e-07
ENSBTAG00000012276	ENSBTAG00000009275	MTRF1L	0.903706	8.27276e-09
ENSBTAG00000012276	ENSBTAG00000009304	PDCD5	0.880271	6.6073e-08
ENSBTAG00000012276	ENSBTAG00000009307	RER1	0.854499	4.15118e-07
ENSBTAG00000012276	ENSBTAG00000009334	NDUFA5	0.888065	3.48519e-08
ENSBTAG00000012276	ENSBTAG00000009359		0.958934	2.07731e-12
ENSBTAG00000012276	ENSBTAG00000009479	UQCRQ	0.882502	5.52701e-08
ENSBTAG00000012276	ENSBTAG00000009509	NDUFA6	0.869383	1.50513e-07
ENSBTAG00000012276	ENSBTAG00000009517	DBI	0.894603	1.96341e-08
ENSBTAG00000012276	ENSBTAG00000009534	NDUFB10	0.882878	5.36142e-08
ENSBTAG00000012276	ENSBTAG00000009542	ZC3H10	0.949806	1.48833e-11
ENSBTAG00000012276	ENSBTAG00000009595	NGDN	0.856614	3.61901e-07
ENSBTAG00000012276	ENSBTAG00000009603	UQCRH	0.872435	1.20406e-07
ENSBTAG00000012276	ENSBTAG00000009683	PSMA6	0.875701	9.4216e-08
ENSBTAG00000012276	ENSBTAG00000009777	NUP35	0.911605	3.63513e-09
ENSBTAG00000012276	ENSBTAG00000009783		0.962824	7.80548e-13
ENSBTAG00000012276	ENSBTAG00000009849	PLAC8A	0.859255	3.03983e-07
ENSBTAG00000012276	ENSBTAG00000009914	NDUFS6	0.860158	2.86146e-07
ENSBTAG00000012276	ENSBTAG00000010157	TOMM22	0.914932	2.51222e-09
ENSBTAG00000012276	ENSBTAG00000010204	PCMT1	0.866793	1.81128e-07
ENSBTAG00000012276	ENSBTAG00000010232	NDUFS5	0.914761	2.5613e-09
ENSBTAG00000012276	ENSBTAG00000010298	GTF2A2	0.91988	1.40899e-09
ENSBTAG00000012276	ENSBTAG00000010386	ARPC2	0.851838	4.91853e-07
ENSBTAG00000012276	ENSBTAG00000010481	UBXN1	0.896477	1.6542e-08
ENSBTAG00000012276	ENSBTAG00000010502	SERTAD3	0.858432	3.2108e-07
ENSBTAG00000012276	ENSBTAG00000010563	PTPN2	0.85748	3.41908e-07
ENSBTAG00000012276	ENSBTAG00000010566	TMEM11	0.892427	2.38637e-08
ENSBTAG00000012276	ENSBTAG00000010584	AP2S1	0.857713	3.36708e-07
ENSBTAG00000012276	ENSBTAG00000010617	KRTCAP2	0.853621	4.39192e-07
ENSBTAG00000012276	ENSBTAG00000010701	NACA	0.930676	3.46843e-10
ENSBTAG00000012276	ENSBTAG00000010723	PFDN6	0.886066	4.12441e-08
ENSBTAG00000012276	ENSBTAG00000010739	BLOC1S2	0.918598	1.64233e-09
ENSBTAG00000012276	ENSBTAG00000010859	HYLS1	0.900568	1.12484e-08
ENSBTAG00000012276	ENSBTAG00000010910	COPS9	0.92434	8.09755e-10
ENSBTAG00000012276	ENSBTAG00000010959	HINT1	0.884982	4.51325e-08
ENSBTAG00000012276	ENSBTAG00000010995	CINP	0.860124	2.86801e-07
ENSBTAG00000012276	ENSBTAG00000011140	FAM162A	0.894678	1.95025e-08
ENSBTAG00000012276	ENSBTAG00000011145	NDUFA4	0.919372	1.49762e-09
ENSBTAG00000012276	ENSBTAG00000011239	SEC11A	0.93958	9.10677e-11
ENSBTAG00000012276	ENSBTAG00000011444	HINT2	0.866898	1.79784e-07
ENSBTAG00000012276	ENSBTAG00000011514	MRPL44	0.886552	3.96031e-08
ENSBTAG00000012276	ENSBTAG00000011559	RPL7A	0.89901	1.30525e-08
ENSBTAG00000012276	ENSBTAG00000011645	U2AF1	0.91574	2.29116e-09
ENSBTAG00000012276	ENSBTAG00000011694	TIMM23	0.852202	4.80664e-07
ENSBTAG00000012276	ENSBTAG00000011704		0.962502	8.4966e-13
ENSBTAG00000012276	ENSBTAG00000011754	LAMTOR2	0.871627	1.27801e-07
ENSBTAG00000012276	ENSBTAG00000011793	FDX1	0.850029	5.50959e-07
ENSBTAG00000012276	ENSBTAG00000011850	ALG5	0.869325	1.51147e-07
ENSBTAG00000012276	ENSBTAG00000011855	EXOSC8	0.920665	1.28111e-09
ENSBTAG00000012276	ENSBTAG00000011963	RPS19	0.904661	7.51815e-09
ENSBTAG00000012276	ENSBTAG00000011998	DUT	0.901484	1.02936e-08
ENSBTAG00000012276	ENSBTAG00000012059	MVD	0.895451	1.81776e-08
ENSBTAG00000012276	ENSBTAG00000012184	PTTG1	0.90476	7.44344e-09
ENSBTAG00000012276	ENSBTAG00000012344	RPL26	0.937955	1.17932e-10
ENSBTAG00000012276	ENSBTAG00000012383	CHMP5	0.917545	1.85935e-09
ENSBTAG00000012276	ENSBTAG00000012401		0.909953	4.34406e-09
ENSBTAG00000012276	ENSBTAG00000012426	INO80C	0.854241	4.22059e-07
ENSBTAG00000012276	ENSBTAG00000012634	NDUFB7	0.868799	1.56988e-07
ENSBTAG00000012276	ENSBTAG00000012654	CHCHD1	0.900788	1.10118e-08
ENSBTAG00000012276	ENSBTAG00000012760	NDUFB3	0.887276	3.72617e-08
ENSBTAG00000012276	ENSBTAG00000012787	SDE2	0.857367	3.44461e-07
ENSBTAG00000012276	ENSBTAG00000012788	COX6A1	0.877151	8.43092e-08
ENSBTAG00000012276	ENSBTAG00000012792	SRSF9	0.898422	1.37992e-08
ENSBTAG00000012276	ENSBTAG00000012803	SRP19	0.921635	1.13742e-09
ENSBTAG00000012276	ENSBTAG00000012968	COA1	0.895799	1.76073e-08
ENSBTAG00000012276	ENSBTAG00000013169	LCMT1	0.888571	3.33805e-08
ENSBTAG00000012276	ENSBTAG00000013208	SLC25A4	0.867889	1.67561e-07
ENSBTAG00000012276	ENSBTAG00000013264	RPS24	0.925162	7.28484e-10
ENSBTAG00000012276	ENSBTAG00000013340	BAX	0.863078	2.34673e-07
ENSBTAG00000012276	ENSBTAG00000013358	RPS23	0.882698	5.44004e-08
ENSBTAG00000012276	ENSBTAG00000013423	GLRX5	0.888479	3.36452e-08
ENSBTAG00000012276	ENSBTAG00000013606	FKBP2	0.915583	2.33267e-09
ENSBTAG00000012276	ENSBTAG00000013882	CHMP2A	0.899961	1.19227e-08
ENSBTAG00000012276	ENSBTAG00000013924	RPS11	0.912396	3.33395e-09
ENSBTAG00000012276	ENSBTAG00000013930	ATP5F1C	0.870721	1.36577e-07
ENSBTAG00000012276	ENSBTAG00000014060	LSM6	0.887022	3.80671e-08
ENSBTAG00000012276	ENSBTAG00000014146	SPCS3	0.913417	2.97777e-09
ENSBTAG00000012276	ENSBTAG00000014167	RNF121	0.850856	5.2322e-07
ENSBTAG00000012276	ENSBTAG00000014175	STRAP	0.881711	5.89041e-08
ENSBTAG00000012276	ENSBTAG00000014208	RPL35A	0.939808	8.77755e-11
ENSBTAG00000012276	ENSBTAG00000014226	RPL34	0.948895	1.77479e-11
ENSBTAG00000012276	ENSBTAG00000014233	CCT8	0.869507	1.49174e-07
ENSBTAG00000012276	ENSBTAG00000014423	RPL22	0.936177	1.5528e-10
ENSBTAG00000012276	ENSBTAG00000014440	PSMA4	0.856808	3.57333e-07
ENSBTAG00000012276	ENSBTAG00000014461	ANAPC13	0.865077	2.0434e-07
ENSBTAG00000012276	ENSBTAG00000014505	NGRN	0.888306	3.41439e-08
ENSBTAG00000012276	ENSBTAG00000014700	DYNC1LI1	0.856094	3.74389e-07
ENSBTAG00000012276	ENSBTAG00000014877	UNC50	0.850234	5.43961e-07
ENSBTAG00000012276	ENSBTAG00000014968	YJEFN3	0.886966	3.82479e-08
ENSBTAG00000012276	ENSBTAG00000014970	LAMTOR5	0.901295	1.04849e-08
ENSBTAG00000012276	ENSBTAG00000014971	SEC61G	0.934294	2.06039e-10
ENSBTAG00000012276	ENSBTAG00000015042	WDR55	0.852137	4.82651e-07
ENSBTAG00000012276	ENSBTAG00000015075	HSCB	0.859786	2.93368e-07
ENSBTAG00000012276	ENSBTAG00000015099	RPL26L1	0.909771	4.42913e-09
ENSBTAG00000012276	ENSBTAG00000015100	ATP6V0E1	0.894698	1.94672e-08
ENSBTAG00000012276	ENSBTAG00000015101	HMGB2	0.924945	7.49206e-10
ENSBTAG00000012276	ENSBTAG00000015114	CALR	0.856257	3.70422e-07
ENSBTAG00000012276	ENSBTAG00000015283	RPL32	0.9069	5.98468e-09
ENSBTAG00000012276	ENSBTAG00000015285	RPS8	0.918018	1.75889e-09
ENSBTAG00000012276	ENSBTAG00000015316	NPM1	0.91886	1.59206e-09
ENSBTAG00000012276	ENSBTAG00000015388	RPL18	0.925692	6.80044e-10
ENSBTAG00000012276	ENSBTAG00000015473	RPS27A	0.952249	9.12814e-12
ENSBTAG00000012276	ENSBTAG00000015538	LEMD2	0.872333	1.21319e-07
ENSBTAG00000012276	ENSBTAG00000015551		0.880381	6.54975e-08
ENSBTAG00000012276	ENSBTAG00000015892	NDUFB4	0.94161	6.52634e-11
ENSBTAG00000012276	ENSBTAG00000015943	MICU2	0.900609	1.12036e-08
ENSBTAG00000012276	ENSBTAG00000015989	RPS5	0.885292	4.39896e-08
ENSBTAG00000012276	ENSBTAG00000016079	COX4I1	0.909337	4.63828e-09
ENSBTAG00000012276	ENSBTAG00000016224	RPS7	0.923027	9.56422e-10
ENSBTAG00000012276	ENSBTAG00000016309	ATP6V1D	0.864138	2.18119e-07
ENSBTAG00000012276	ENSBTAG00000016311	EIF2S1	0.873682	1.09729e-07
ENSBTAG00000012276	ENSBTAG00000016347		0.90966	4.48154e-09
ENSBTAG00000012276	ENSBTAG00000016457	FXR1	0.870802	1.35775e-07
ENSBTAG00000012276	ENSBTAG00000016526	PIH1D1	0.866339	1.87031e-07
ENSBTAG00000012276	ENSBTAG00000016705	BCAS2	0.851409	5.05343e-07
ENSBTAG00000012276	ENSBTAG00000016912	TSFM	0.873	1.15458e-07
ENSBTAG00000012276	ENSBTAG00000017212	HYPK	0.899185	1.28384e-08
ENSBTAG00000012276	ENSBTAG00000017267	COX5A	0.876026	9.19088e-08
ENSBTAG00000012276	ENSBTAG00000017368	YBX1	0.890651	2.78959e-08
ENSBTAG00000012276	ENSBTAG00000017389	RPLP0	0.879384	7.08616e-08
ENSBTAG00000012276	ENSBTAG00000017441	RPL27	0.937643	1.23842e-10
ENSBTAG00000012276	ENSBTAG00000017463	RPS19BP1	0.867585	1.71229e-07
ENSBTAG00000012276	ENSBTAG00000017496	ATP5ME	0.901305	1.04748e-08
ENSBTAG00000012276	ENSBTAG00000017825	SEC13	0.922124	1.0707e-09
ENSBTAG00000012276	ENSBTAG00000017856	TSTD1	0.854171	4.2396e-07
ENSBTAG00000012276	ENSBTAG00000017967	PTGES3	0.923088	9.49113e-10
ENSBTAG00000012276	ENSBTAG00000018257	APIP	0.850711	5.27983e-07
ENSBTAG00000012276	ENSBTAG00000018320	RPLP1	0.883193	5.2258e-08
ENSBTAG00000012276	ENSBTAG00000018339	ATP5MC1	0.904065	7.98131e-09
ENSBTAG00000012276	ENSBTAG00000018360	MRPL1	0.854439	4.16722e-07
ENSBTAG00000012276	ENSBTAG00000018423	DDX5	0.886217	4.0727e-08
ENSBTAG00000012276	ENSBTAG00000018479	PTPMT1	0.866275	1.87876e-07
ENSBTAG00000012276	ENSBTAG00000018522	OAZ1	0.920162	1.36177e-09
ENSBTAG00000012276	ENSBTAG00000018628	RPL29	0.90908	4.76639e-09
ENSBTAG00000012276	ENSBTAG00000019023	NANS	0.879719	6.90157e-08
ENSBTAG00000012276	ENSBTAG00000019045	COMMD9	0.869258	1.51888e-07
ENSBTAG00000012276	ENSBTAG00000019147	RPS20	0.927389	5.43584e-10
ENSBTAG00000012276	ENSBTAG00000019166	NSMCE4A	0.851139	5.14e-07
ENSBTAG00000012276	ENSBTAG00000019253	RPL36A	0.883466	5.11104e-08
ENSBTAG00000012276	ENSBTAG00000019387	NIFK	0.860179	2.85749e-07
ENSBTAG00000012276	ENSBTAG00000019419	NDUFS7	0.87819	7.77937e-08
ENSBTAG00000012276	ENSBTAG00000019471	CNIH4	0.9003	1.15423e-08
ENSBTAG00000012276	ENSBTAG00000019494	RPL10A	0.922606	1.00825e-09
ENSBTAG00000012276	ENSBTAG00000019543	ELOB	0.88761	3.62239e-08
ENSBTAG00000012276	ENSBTAG00000019718	RPS15	0.86314	2.33676e-07
ENSBTAG00000012276	ENSBTAG00000019729	COQ3	0.862249	2.48377e-07
ENSBTAG00000012276	ENSBTAG00000019911	COA3	0.85124	5.1076e-07
ENSBTAG00000012276	ENSBTAG00000019994		0.957071	3.21255e-12
ENSBTAG00000012276	ENSBTAG00000019995	HIKESHI	0.931714	2.99576e-10
ENSBTAG00000012276	ENSBTAG00000020132	HPF1	0.859807	2.92972e-07
ENSBTAG00000012276	ENSBTAG00000020139	RPL7	0.932443	2.69909e-10
ENSBTAG00000012276	ENSBTAG00000020152	PFDN2	0.862471	2.44636e-07
ENSBTAG00000012276	ENSBTAG00000020226	CHRAC1	0.852111	4.83437e-07
ENSBTAG00000012276	ENSBTAG00000020431	DERL2	0.857438	3.42855e-07
ENSBTAG00000012276	ENSBTAG00000020439	BUD31	0.858038	3.29558e-07
ENSBTAG00000012276	ENSBTAG00000020498	ACP1	0.904214	7.86344e-09
ENSBTAG00000012276	ENSBTAG00000020503	MTRFR	0.919225	1.52417e-09
ENSBTAG00000012276	ENSBTAG00000020550		0.947846	2.16506e-11
ENSBTAG00000012276	ENSBTAG00000020613	STK16	0.857248	3.47172e-07
ENSBTAG00000012276	ENSBTAG00000020662	SARNP	0.924689	7.7428e-10
ENSBTAG00000012276	ENSBTAG00000020663	ORMDL2	0.851325	5.08031e-07
ENSBTAG00000012276	ENSBTAG00000020685		0.867085	1.77418e-07
ENSBTAG00000012276	ENSBTAG00000020721	MRPL55	0.905018	7.25268e-09
ENSBTAG00000012276	ENSBTAG00000020733	RPS15A	0.929215	4.24668e-10
ENSBTAG00000012276	ENSBTAG00000020905	RPL11	0.933076	2.4633e-10
ENSBTAG00000012276	ENSBTAG00000020959	SET	0.901049	1.07376e-08
ENSBTAG00000012276	ENSBTAG00000020968	MPC2	0.871321	1.30715e-07
ENSBTAG00000012276	ENSBTAG00000021061	PSMC5	0.886478	3.98493e-08
ENSBTAG00000012276	ENSBTAG00000021093	RPS16	0.902597	9.23197e-09
ENSBTAG00000012276	ENSBTAG00000021199	COA8	0.878294	7.71673e-08
ENSBTAG00000012276	ENSBTAG00000021227	ATP5PD	0.899681	1.22463e-08
ENSBTAG00000012276	ENSBTAG00000021242	COQ7	0.910751	3.98736e-09
ENSBTAG00000012276	ENSBTAG00000021262	SNRPD3	0.882792	5.39879e-08
ENSBTAG00000012276	ENSBTAG00000021377	S100A14	0.883482	5.10461e-08
ENSBTAG00000012276	ENSBTAG00000021519	CAMLG	0.887844	3.55118e-08
ENSBTAG00000012276	ENSBTAG00000021554	NOL7	0.887475	3.66401e-08
ENSBTAG00000012276	ENSBTAG00000021755		0.897928	1.4454e-08
ENSBTAG00000012276	ENSBTAG00000021944	RTRAF	0.881009	6.2305e-08
ENSBTAG00000012276	ENSBTAG00000021951	RBM17	0.879669	6.92914e-08
ENSBTAG00000012276	ENSBTAG00000022032	CHCHD10	0.888438	3.37626e-08
ENSBTAG00000012276	ENSBTAG00000022160	NAP1L4	0.857021	3.5238e-07
ENSBTAG00000012276	ENSBTAG00000022498		0.920971	1.23419e-09
ENSBTAG00000012276	ENSBTAG00000023274		0.941493	6.65451e-11
ENSBTAG00000012276	ENSBTAG00000023343	RPL28	0.905043	7.2344e-09
ENSBTAG00000012276	ENSBTAG00000023792		0.963427	6.64387e-13
ENSBTAG00000012276	ENSBTAG00000023928	RDH14	0.901322	1.04578e-08
ENSBTAG00000012276	ENSBTAG00000024549	SNRPC	0.8705	1.38802e-07
ENSBTAG00000012276	ENSBTAG00000024839		0.97309	3.21659e-14
ENSBTAG00000012276	ENSBTAG00000025283		0.891302	2.6353e-08
ENSBTAG00000012276	ENSBTAG00000025335		0.96593	3.30364e-13
ENSBTAG00000012276	ENSBTAG00000025442	LSM2	0.9055	6.90685e-09
ENSBTAG00000012276	ENSBTAG00000025632	NOP10	0.850646	5.3012e-07
ENSBTAG00000012276	ENSBTAG00000025644	CALM1	0.853241	4.49963e-07
ENSBTAG00000012276	ENSBTAG00000026243	PPP1R35	0.882168	5.67789e-08
ENSBTAG00000012276	ENSBTAG00000026327	RPL8	0.905168	7.1431e-09
ENSBTAG00000012276	ENSBTAG00000027075		0.949782	1.49527e-11
ENSBTAG00000012276	ENSBTAG00000027361	ROMO1	0.876779	8.67577e-08
ENSBTAG00000012276	ENSBTAG00000027715		0.857037	3.52003e-07
ENSBTAG00000012276	ENSBTAG00000027787		0.958344	2.38978e-12
ENSBTAG00000012276	ENSBTAG00000027879	MPC1	0.902353	9.45646e-09
ENSBTAG00000012276	ENSBTAG00000030164	RPL38	0.958486	2.31093e-12
ENSBTAG00000012276	ENSBTAG00000030169	SUMO2	0.933264	2.39661e-10
ENSBTAG00000012276	ENSBTAG00000030595	COX16	0.880189	6.64995e-08
ENSBTAG00000012276	ENSBTAG00000030915	ISY1	0.874113	1.06242e-07
ENSBTAG00000012276	ENSBTAG00000031012	PIGK	0.886193	4.08087e-08
ENSBTAG00000012276	ENSBTAG00000031861	RHEB	0.910174	4.24255e-09
ENSBTAG00000012276	ENSBTAG00000032150		0.923292	9.25058e-10
ENSBTAG00000012276	ENSBTAG00000032374	SELENOK	0.926979	5.74102e-10
ENSBTAG00000012276	ENSBTAG00000032433	DENR	0.89852	1.36724e-08
ENSBTAG00000012276	ENSBTAG00000032557	TMEM258	0.934516	1.99384e-10
ENSBTAG00000012276	ENSBTAG00000032702		0.874772	1.01092e-07
ENSBTAG00000012276	ENSBTAG00000032775		0.950425	1.31793e-11
ENSBTAG00000012276	ENSBTAG00000034283	ADAD2	-0.891995	2.4794e-08
ENSBTAG00000012276	ENSBTAG00000034506		0.890024	2.94579e-08
ENSBTAG00000012276	ENSBTAG00000034656		0.959254	1.92351e-12
ENSBTAG00000012276	ENSBTAG00000034973		0.94879	1.81064e-11
ENSBTAG00000012276	ENSBTAG00000035030	TMED7	0.851595	4.99459e-07
ENSBTAG00000012276	ENSBTAG00000035174	THOC3	0.86971	1.46997e-07
ENSBTAG00000012276	ENSBTAG00000035379		0.899998	1.18806e-08
ENSBTAG00000012276	ENSBTAG00000037972	SLC25A26	0.892282	2.41723e-08
ENSBTAG00000012276	ENSBTAG00000038842	NEDD8	0.862168	2.49745e-07
ENSBTAG00000012276	ENSBTAG00000038896	RPS26	0.913083	3.09056e-09
ENSBTAG00000012276	ENSBTAG00000039130		0.881874	5.81396e-08
ENSBTAG00000012276	ENSBTAG00000039208	ATP5F1E	0.906501	6.23572e-09
ENSBTAG00000012276	ENSBTAG00000039555		0.876097	9.14142e-08
ENSBTAG00000012276	ENSBTAG00000039582	NDUFC1	0.920425	1.31901e-09
ENSBTAG00000012276	ENSBTAG00000040199	POLR2H	0.872992	1.1553e-07
ENSBTAG00000012276	ENSBTAG00000040308	RPS13	0.930007	3.8075e-10
ENSBTAG00000012276	ENSBTAG00000043568	ND3	0.900488	1.13346e-08
ENSBTAG00000012276	ENSBTAG00000046192	AK6	0.880847	6.31162e-08
ENSBTAG00000012276	ENSBTAG00000046394	RPL23A	0.923315	9.22384e-10
ENSBTAG00000012276	ENSBTAG00000046623		0.908685	4.9689e-09
ENSBTAG00000012276	ENSBTAG00000046644	HRAS	0.857182	3.48681e-07
ENSBTAG00000012276	ENSBTAG00000046928		0.911474	3.68713e-09
ENSBTAG00000012276	ENSBTAG00000047029		0.908779	4.92e-09
ENSBTAG00000012276	ENSBTAG00000047265	PPP1R14B	0.896887	1.59269e-08
ENSBTAG00000012276	ENSBTAG00000047845		0.957611	2.83652e-12
ENSBTAG00000012276	ENSBTAG00000048034	GLTPD2	0.870598	1.37807e-07
ENSBTAG00000012276	ENSBTAG00000048169		0.876807	8.65739e-08
ENSBTAG00000012276	ENSBTAG00000048280	UQCC6	0.90005	1.18215e-08
ENSBTAG00000012276	ENSBTAG00000048824	PET100	0.904308	7.78972e-09
ENSBTAG00000012276	ENSBTAG00000049044		0.902714	9.1262e-09
ENSBTAG00000012276	ENSBTAG00000049167		0.962035	9.5976e-13
ENSBTAG00000012276	ENSBTAG00000049437	CBX3	0.884898	4.54443e-08
ENSBTAG00000012276	ENSBTAG00000050046		0.90986	4.38743e-09
ENSBTAG00000012276	ENSBTAG00000050130	SNRPE	0.89297	2.27381e-08
ENSBTAG00000012276	ENSBTAG00000050457		0.865472	1.98769e-07
ENSBTAG00000012276	ENSBTAG00000050514	ELOC	0.883009	5.30477e-08
ENSBTAG00000012276	ENSBTAG00000051077		0.966524	2.77799e-13
ENSBTAG00000012276	ENSBTAG00000051486	UFM1	0.880473	6.50197e-08
ENSBTAG00000012276	ENSBTAG00000051779	PFDN1	0.851228	5.11131e-07
ENSBTAG00000012276	ENSBTAG00000052280	NDUFA7	0.878557	7.56002e-08
ENSBTAG00000012276	ENSBTAG00000052337	RPS29	0.946155	2.95812e-11
ENSBTAG00000012276	ENSBTAG00000052413	GNAS	0.875515	9.55632e-08
ENSBTAG00000012276	ENSBTAG00000053048		0.962393	8.74155e-13
ENSBTAG00000012276	ENSBTAG00000053436	HSBP1	0.873182	1.13901e-07
ENSBTAG00000012276	ENSBTAG00000053598	RAB21	0.879051	7.27339e-08
ENSBTAG00000012276	ENSBTAG00000053721	RHOV	0.862382	2.46124e-07
ENSBTAG00000012276	ENSBTAG00000054726	UQCC2	0.877542	8.18012e-08
ENSBTAG00000012276	ENSBTAG00000055077	MRPL33	0.920917	1.24227e-09
ENSBTAG00000012276	ENSBTAG00000057342	PIGP	0.85861	3.17295e-07
ENSBTAG00000012276	ENSBTAG00000057942		0.901294	1.04857e-08
ENSBTAG00000012276	ENSBTAG00000057957		0.926661	5.98772e-10
ENSBTAG00000012276	ENSBTAG00000060065	PHPT1	0.896725	1.61679e-08
ENSBTAG00000012276	ENSBTAG00000060135		0.94777	2.19613e-11
ENSBTAG00000012276	ENSBTAG00000060226		0.953541	6.97608e-12
ENSBTAG00000012276	ENSBTAG00000060547	SF3B5	0.873579	1.10574e-07
ENSBTAG00000012276	ENSBTAG00000061155		0.916337	2.13949e-09
ENSBTAG00000012276	ENSBTAG00000061380	NUDCD2	0.885504	4.32228e-08
ENSBTAG00000012276	ENSBTAG00000061562		0.925908	6.61085e-10
ENSBTAG00000012276	ENSBTAG00000061719		0.949009	1.73632e-11
ENSBTAG00000012276	ENSBTAG00000061739		0.954067	6.23917e-12
ENSBTAG00000012276	ENSBTAG00000061829		0.91702	1.97682e-09
ENSBTAG00000012276	ENSBTAG00000062210	RPL37A	0.942572	5.54901e-11
ENSBTAG00000012276	ENSBTAG00000062291	POLE4	0.859352	3.0202e-07
ENSBTAG00000012276	ENSBTAG00000065394	NDUFC2	0.852678	4.66392e-07
ENSBTAG00000012276	ENSBTAG00000065446		0.862097	2.50968e-07
ENSBTAG00000012276	ENSBTAG00000065467		0.963563	6.40502e-13
ENSBTAG00000012276	ENSBTAG00000067029	NDUFA12	0.892246	2.42493e-08
ENSBTAG00000012276	ENSBTAG00000067612		0.923187	9.3732e-10
ENSBTAG00000012276	ENSBTAG00000067915	RPL31	0.939322	9.493e-11
ENSBTAG00000012276	ENSBTAG00000068852		0.85181	4.92733e-07
ENSBTAG00000012276	ENSBTAG00000069463	MRPL11	0.88926	3.14661e-08
ENSBTAG00000012330	ENSBTAG00000000221	RBM34	0.88697	3.82354e-08
ENSBTAG00000012330	ENSBTAG00000001174	MRPL15	0.867645	1.705e-07
ENSBTAG00000012330	ENSBTAG00000001872	ORC6	0.860062	2.88001e-07
ENSBTAG00000012330	ENSBTAG00000002579	FBL	0.877341	8.30868e-08
ENSBTAG00000012330	ENSBTAG00000002654	DNAJC7	0.919867	1.41124e-09
ENSBTAG00000012330	ENSBTAG00000004295	NDUFA8	0.854029	4.2785e-07
ENSBTAG00000012330	ENSBTAG00000004416	NUDC	0.875337	9.6863e-08
ENSBTAG00000012330	ENSBTAG00000006065	PCNA	0.861314	2.64671e-07
ENSBTAG00000012330	ENSBTAG00000006189	ACTG1	-0.887877	3.54124e-08
ENSBTAG00000012330	ENSBTAG00000006370	CCT3	0.87016	1.42276e-07
ENSBTAG00000012330	ENSBTAG00000007160	CDK4	0.857513	3.41174e-07
ENSBTAG00000012330	ENSBTAG00000007606	HNRNPU	0.85631	3.69152e-07
ENSBTAG00000012330	ENSBTAG00000007639	SDAD1	0.8537	4.36977e-07
ENSBTAG00000012330	ENSBTAG00000007934	MRPS17	0.865236	2.0208e-07
ENSBTAG00000012330	ENSBTAG00000008118	RPF1	0.859797	2.93169e-07
ENSBTAG00000012330	ENSBTAG00000009310	UTP3	0.853667	4.37892e-07
ENSBTAG00000012330	ENSBTAG00000009415	NUFIP1	0.854272	4.21221e-07
ENSBTAG00000012330	ENSBTAG00000009618	NEK2	0.899785	1.21256e-08
ENSBTAG00000012330	ENSBTAG00000011360	XAB2	0.850098	5.48606e-07
ENSBTAG00000012330	ENSBTAG00000011388	STOML2	0.873606	1.10357e-07
ENSBTAG00000012330	ENSBTAG00000012177	SNRPD2	0.875904	9.27723e-08
ENSBTAG00000012330	ENSBTAG00000012756	CCT7	0.901033	1.07544e-08
ENSBTAG00000012330	ENSBTAG00000013226	HUS1	0.863078	2.34671e-07
ENSBTAG00000012330	ENSBTAG00000014175	STRAP	0.851839	4.91833e-07
ENSBTAG00000012330	ENSBTAG00000014233	CCT8	0.856606	3.62078e-07
ENSBTAG00000012330	ENSBTAG00000014339	PUS3	0.863867	2.22244e-07
ENSBTAG00000012330	ENSBTAG00000014840	MTX1	0.8778	8.01831e-08
ENSBTAG00000012330	ENSBTAG00000016235	RNASEH1	0.862565	2.43067e-07
ENSBTAG00000012330	ENSBTAG00000017360	HDAC3	0.878768	7.43633e-08
ENSBTAG00000012330	ENSBTAG00000018155	MRPS18C	0.870405	1.39769e-07
ENSBTAG00000012330	ENSBTAG00000019231	MAIP1	0.873744	1.09219e-07
ENSBTAG00000012330	ENSBTAG00000019803	POLR3K	0.889632	3.04727e-08
ENSBTAG00000012330	ENSBTAG00000019871	TRMT2A	0.857258	3.46933e-07
ENSBTAG00000012330	ENSBTAG00000020309	G3BP1	0.862986	2.36149e-07
ENSBTAG00000012330	ENSBTAG00000020381	FCF1	0.858017	3.30003e-07
ENSBTAG00000012330	ENSBTAG00000020641	PSMA5	0.852624	4.68e-07
ENSBTAG00000012330	ENSBTAG00000021691	PSMD14	0.863886	2.21951e-07
ENSBTAG00000012330	ENSBTAG00000021725	PCID2	0.854539	4.14048e-07
ENSBTAG00000012330	ENSBTAG00000023218	UBE2V2	0.862286	2.47749e-07
ENSBTAG00000012330	ENSBTAG00000023417	RUVBL2	0.874329	1.04529e-07
ENSBTAG00000012330	ENSBTAG00000024097	MRPS15	0.852305	4.77538e-07
ENSBTAG00000012330	ENSBTAG00000024549	SNRPC	0.850773	5.25952e-07
ENSBTAG00000012330	ENSBTAG00000024909	H3-3B	0.862717	2.40544e-07
ENSBTAG00000012330	ENSBTAG00000027795	GFM1	0.852242	4.79457e-07
[truncated: 10,087 more rows]
