# Supplementary material for: Identification of novel cattle (Bos taurus) genes and biological insights of their function in pre-implantation embryo development
Source: BMC Genomics. 2024 Aug 9;25:775. doi: 10.1186/s12864-024-10685-5 (PMC11313146; doi:10.1186/s12864-024-10685-5)
Supplement: Supplementary file 12 — Additional file 12: Table S12. Summary of the functional enrichment (Eight-cell). Table retrieved from functional enrichment of co-expressed annotated genes (|r| ≥0.85 and p-value ≤ 0.05) with DE genes in Eight-cell samples that followed the pattern #3 and #4 (Fig. 3). [file 12864_2024_10685_MOESM12_ESM.xlsx]

## Sheet: Sheet1
Summary of the functional enrichment (Eight-cell). Table retrieved from functional enrichment of co-expressed annotated genes (|r| ≥0.85 and p-value ≤ 0.05) with DE genes in Eight-cell samples that followed the pattern #3 and #4 (Figure 3).
ensembl_gene_id	external_gene_name	category	over_represented_pvalue	under_represented_pvalue	numDEInCat	numInCat	term	ontology	FWER
ENSBTAG00000000084	MRPS30	GO:0006412	7.58072e-31	1	167	259	translation	BP	5.1094e-28
ENSBTAG00000000103	MRPL23	GO:0006412	7.58072e-31	1	167	259	translation	BP	5.1094e-28
ENSBTAG00000000417	MRPL12	GO:0006412	7.58072e-31	1	167	259	translation	BP	5.1094e-28
ENSBTAG00000000622	RPS17	GO:0006412	7.58072e-31	1	167	259	translation	BP	5.1094e-28
ENSBTAG00000000623	CPEB1	GO:0006412	7.58072e-31	1	167	259	translation	BP	5.1094e-28
ENSBTAG00000000797	MRPL9	GO:0006412	7.58072e-31	1	167	259	translation	BP	5.1094e-28
ENSBTAG00000001174	MRPL15	GO:0006412	7.58072e-31	1	167	259	translation	BP	5.1094e-28
ENSBTAG00000001342	RSL24D1	GO:0006412	7.58072e-31	1	167	259	translation	BP	5.1094e-28
ENSBTAG00000001360	RPS12	GO:0006412	7.58072e-31	1	167	259	translation	BP	5.1094e-28
ENSBTAG00000001520	MRPL24	GO:0006412	7.58072e-31	1	167	259	translation	BP	5.1094e-28
ENSBTAG00000001538		GO:0006412	7.58072e-31	1	167	259	translation	BP	5.1094e-28
ENSBTAG00000001648	RPL21	GO:0006412	7.58072e-31	1	167	259	translation	BP	5.1094e-28
ENSBTAG00000001780	SARS2	GO:0006412	7.58072e-31	1	167	259	translation	BP	5.1094e-28
ENSBTAG00000001782	MRPS12	GO:0006412	7.58072e-31	1	167	259	translation	BP	5.1094e-28
ENSBTAG00000001793	HSD11B1L	GO:0006412	7.58072e-31	1	167	259	translation	BP	5.1094e-28
ENSBTAG00000002026	RPL5	GO:0006412	7.58072e-31	1	167	259	translation	BP	5.1094e-28
ENSBTAG00000002038	RPL14	GO:0006412	7.58072e-31	1	167	259	translation	BP	5.1094e-28
ENSBTAG00000002060	RPL19	GO:0006412	7.58072e-31	1	167	259	translation	BP	5.1094e-28
ENSBTAG00000002528	EIF3A	GO:0006412	7.58072e-31	1	167	259	translation	BP	5.1094e-28
ENSBTAG00000002557	MRPL19	GO:0006412	7.58072e-31	1	167	259	translation	BP	5.1094e-28
ENSBTAG00000002648	RPS18	GO:0006412	7.58072e-31	1	167	259	translation	BP	5.1094e-28
ENSBTAG00000003103	EIF4E1B	GO:0006412	7.58072e-31	1	167	259	translation	BP	5.1094e-28
ENSBTAG00000003205	RPL35	GO:0006412	7.58072e-31	1	167	259	translation	BP	5.1094e-28
ENSBTAG00000003228	RPL3	GO:0006412	7.58072e-31	1	167	259	translation	BP	5.1094e-28
ENSBTAG00000003229	RPL23	GO:0006412	7.58072e-31	1	167	259	translation	BP	5.1094e-28
ENSBTAG00000004823	MRPL35	GO:0006412	7.58072e-31	1	167	259	translation	BP	5.1094e-28
ENSBTAG00000004861	EIF3F	GO:0006412	7.58072e-31	1	167	259	translation	BP	5.1094e-28
ENSBTAG00000004886	ZAR1	GO:0006412	7.58072e-31	1	167	259	translation	BP	5.1094e-28
ENSBTAG00000005075	MRPL49	GO:0006412	7.58072e-31	1	167	259	translation	BP	5.1094e-28
ENSBTAG00000005142	RPL37	GO:0006412	7.58072e-31	1	167	259	translation	BP	5.1094e-28
ENSBTAG00000005211	RPL4	GO:0006412	7.58072e-31	1	167	259	translation	BP	5.1094e-28
ENSBTAG00000005296	RPL13A	GO:0006412	7.58072e-31	1	167	259	translation	BP	5.1094e-28
ENSBTAG00000005315		GO:0006412	7.58072e-31	1	167	259	translation	BP	5.1094e-28
ENSBTAG00000005338	EIF3M	GO:0006412	7.58072e-31	1	167	259	translation	BP	5.1094e-28
ENSBTAG00000005349	RPL27A	GO:0006412	7.58072e-31	1	167	259	translation	BP	5.1094e-28
ENSBTAG00000005620	RPS3	GO:0006412	7.58072e-31	1	167	259	translation	BP	5.1094e-28
ENSBTAG00000005688	MRPS2	GO:0006412	7.58072e-31	1	167	259	translation	BP	5.1094e-28
ENSBTAG00000005969	EIF2S2	GO:0006412	7.58072e-31	1	167	259	translation	BP	5.1094e-28
ENSBTAG00000006383		GO:0006412	7.58072e-31	1	167	259	translation	BP	5.1094e-28
ENSBTAG00000006487	RPS9	GO:0006412	7.58072e-31	1	167	259	translation	BP	5.1094e-28
ENSBTAG00000006543	EIF3CL	GO:0006412	7.58072e-31	1	167	259	translation	BP	5.1094e-28
ENSBTAG00000006613	METTL17	GO:0006412	7.58072e-31	1	167	259	translation	BP	5.1094e-28
ENSBTAG00000006765	LARS1	GO:0006412	7.58072e-31	1	167	259	translation	BP	5.1094e-28
ENSBTAG00000006813		GO:0006412	7.58072e-31	1	167	259	translation	BP	5.1094e-28
ENSBTAG00000006936	MRPS18B	GO:0006412	7.58072e-31	1	167	259	translation	BP	5.1094e-28
ENSBTAG00000006963	RPL12	GO:0006412	7.58072e-31	1	167	259	translation	BP	5.1094e-28
ENSBTAG00000007269	EIF2B1	GO:0006412	7.58072e-31	1	167	259	translation	BP	5.1094e-28
ENSBTAG00000007315	LARS2	GO:0006412	7.58072e-31	1	167	259	translation	BP	5.1094e-28
ENSBTAG00000007367	AIMP2	GO:0006412	7.58072e-31	1	167	259	translation	BP	5.1094e-28
ENSBTAG00000007394	RPL22L1	GO:0006412	7.58072e-31	1	167	259	translation	BP	5.1094e-28
ENSBTAG00000007454	RPL10	GO:0006412	7.58072e-31	1	167	259	translation	BP	5.1094e-28
ENSBTAG00000007737	UBA52	GO:0006412	7.58072e-31	1	167	259	translation	BP	5.1094e-28
ENSBTAG00000007934	MRPS17	GO:0006412	7.58072e-31	1	167	259	translation	BP	5.1094e-28
ENSBTAG00000008224	PAIP2	GO:0006412	7.58072e-31	1	167	259	translation	BP	5.1094e-28
ENSBTAG00000008570	RPS14	GO:0006412	7.58072e-31	1	167	259	translation	BP	5.1094e-28
ENSBTAG00000008664	EIF2B2	GO:0006412	7.58072e-31	1	167	259	translation	BP	5.1094e-28
ENSBTAG00000008991	EIF4ENIF1	GO:0006412	7.58072e-31	1	167	259	translation	BP	5.1094e-28
ENSBTAG00000009542	ZC3H10	GO:0006412	7.58072e-31	1	167	259	translation	BP	5.1094e-28
ENSBTAG00000009783		GO:0006412	7.58072e-31	1	167	259	translation	BP	5.1094e-28
ENSBTAG00000009908	RPS3A	GO:0006412	7.58072e-31	1	167	259	translation	BP	5.1094e-28
ENSBTAG00000011263	EIF6	GO:0006412	7.58072e-31	1	167	259	translation	BP	5.1094e-28
ENSBTAG00000011649	FARSB	GO:0006412	7.58072e-31	1	167	259	translation	BP	5.1094e-28
ENSBTAG00000011704		GO:0006412	7.58072e-31	1	167	259	translation	BP	5.1094e-28
ENSBTAG00000011846	EEF1G	GO:0006412	7.58072e-31	1	167	259	translation	BP	5.1094e-28
ENSBTAG00000011963	RPS19	GO:0006412	7.58072e-31	1	167	259	translation	BP	5.1094e-28
ENSBTAG00000012044	RPL13	GO:0006412	7.58072e-31	1	167	259	translation	BP	5.1094e-28
ENSBTAG00000012344	RPL26	GO:0006412	7.58072e-31	1	167	259	translation	BP	5.1094e-28
ENSBTAG00000012366	MRPS23	GO:0006412	7.58072e-31	1	167	259	translation	BP	5.1094e-28
ENSBTAG00000012752	MRPL2	GO:0006412	7.58072e-31	1	167	259	translation	BP	5.1094e-28
ENSBTAG00000013264	RPS24	GO:0006412	7.58072e-31	1	167	259	translation	BP	5.1094e-28
ENSBTAG00000013358	RPS23	GO:0006412	7.58072e-31	1	167	259	translation	BP	5.1094e-28
ENSBTAG00000013722	AARS2	GO:0006412	7.58072e-31	1	167	259	translation	BP	5.1094e-28
ENSBTAG00000013924	RPS11	GO:0006412	7.58072e-31	1	167	259	translation	BP	5.1094e-28
ENSBTAG00000014208	RPL35A	GO:0006412	7.58072e-31	1	167	259	translation	BP	5.1094e-28
ENSBTAG00000014226	RPL34	GO:0006412	7.58072e-31	1	167	259	translation	BP	5.1094e-28
ENSBTAG00000014423	RPL22	GO:0006412	7.58072e-31	1	167	259	translation	BP	5.1094e-28
ENSBTAG00000014518	RPL9	GO:0006412	7.58072e-31	1	167	259	translation	BP	5.1094e-28
ENSBTAG00000014579	MRPL34	GO:0006412	7.58072e-31	1	167	259	translation	BP	5.1094e-28
ENSBTAG00000014820	OXA1L	GO:0006412	7.58072e-31	1	167	259	translation	BP	5.1094e-28
ENSBTAG00000015283	RPL32	GO:0006412	7.58072e-31	1	167	259	translation	BP	5.1094e-28
ENSBTAG00000015285	RPS8	GO:0006412	7.58072e-31	1	167	259	translation	BP	5.1094e-28
ENSBTAG00000015388	RPL18	GO:0006412	7.58072e-31	1	167	259	translation	BP	5.1094e-28
ENSBTAG00000015473	RPS27A	GO:0006412	7.58072e-31	1	167	259	translation	BP	5.1094e-28
ENSBTAG00000015551		GO:0006412	7.58072e-31	1	167	259	translation	BP	5.1094e-28
ENSBTAG00000015831	RPL18A	GO:0006412	7.58072e-31	1	167	259	translation	BP	5.1094e-28
ENSBTAG00000015989	RPS5	GO:0006412	7.58072e-31	1	167	259	translation	BP	5.1094e-28
ENSBTAG00000016224	RPS7	GO:0006412	7.58072e-31	1	167	259	translation	BP	5.1094e-28
ENSBTAG00000016282	EIF5	GO:0006412	7.58072e-31	1	167	259	translation	BP	5.1094e-28
ENSBTAG00000016311	EIF2S1	GO:0006412	7.58072e-31	1	167	259	translation	BP	5.1094e-28
ENSBTAG00000016391		GO:0006412	7.58072e-31	1	167	259	translation	BP	5.1094e-28
ENSBTAG00000017441	RPL27	GO:0006412	7.58072e-31	1	167	259	translation	BP	5.1094e-28
ENSBTAG00000018065	YARS1	GO:0006412	7.58072e-31	1	167	259	translation	BP	5.1094e-28
ENSBTAG00000018155	MRPS18C	GO:0006412	7.58072e-31	1	167	259	translation	BP	5.1094e-28
ENSBTAG00000018320	RPLP1	GO:0006412	7.58072e-31	1	167	259	translation	BP	5.1094e-28
ENSBTAG00000018360	MRPL1	GO:0006412	7.58072e-31	1	167	259	translation	BP	5.1094e-28
ENSBTAG00000018628	RPL29	GO:0006412	7.58072e-31	1	167	259	translation	BP	5.1094e-28
ENSBTAG00000018800	RPS4X	GO:0006412	7.58072e-31	1	167	259	translation	BP	5.1094e-28
ENSBTAG00000018847	HARS1	GO:0006412	7.58072e-31	1	167	259	translation	BP	5.1094e-28
ENSBTAG00000018928	QARS1	GO:0006412	7.58072e-31	1	167	259	translation	BP	5.1094e-28
ENSBTAG00000019147	RPS20	GO:0006412	7.58072e-31	1	167	259	translation	BP	5.1094e-28
ENSBTAG00000019216	TUFM	GO:0006412	7.58072e-31	1	167	259	translation	BP	5.1094e-28
ENSBTAG00000019253	RPL36A	GO:0006412	7.58072e-31	1	167	259	translation	BP	5.1094e-28
ENSBTAG00000019457	MRPL22	GO:0006412	7.58072e-31	1	167	259	translation	BP	5.1094e-28
ENSBTAG00000019494	RPL10A	GO:0006412	7.58072e-31	1	167	259	translation	BP	5.1094e-28
ENSBTAG00000019718	RPS15	GO:0006412	7.58072e-31	1	167	259	translation	BP	5.1094e-28
ENSBTAG00000019831	MRPS11	GO:0006412	7.58072e-31	1	167	259	translation	BP	5.1094e-28
ENSBTAG00000020721	MRPL55	GO:0006412	7.58072e-31	1	167	259	translation	BP	5.1094e-28
ENSBTAG00000020733	RPS15A	GO:0006412	7.58072e-31	1	167	259	translation	BP	5.1094e-28
ENSBTAG00000020807	FAU	GO:0006412	7.58072e-31	1	167	259	translation	BP	5.1094e-28
ENSBTAG00000020905	RPL11	GO:0006412	7.58072e-31	1	167	259	translation	BP	5.1094e-28
ENSBTAG00000021093	RPS16	GO:0006412	7.58072e-31	1	167	259	translation	BP	5.1094e-28
ENSBTAG00000021188	MRPL16	GO:0006412	7.58072e-31	1	167	259	translation	BP	5.1094e-28
ENSBTAG00000021374	FARSA	GO:0006412	7.58072e-31	1	167	259	translation	BP	5.1094e-28
ENSBTAG00000022275		GO:0006412	7.58072e-31	1	167	259	translation	BP	5.1094e-28
ENSBTAG00000022498		GO:0006412	7.58072e-31	1	167	259	translation	BP	5.1094e-28
ENSBTAG00000022902	RPL17	GO:0006412	7.58072e-31	1	167	259	translation	BP	5.1094e-28
ENSBTAG00000023274		GO:0006412	7.58072e-31	1	167	259	translation	BP	5.1094e-28
ENSBTAG00000023343	RPL28	GO:0006412	7.58072e-31	1	167	259	translation	BP	5.1094e-28
ENSBTAG00000023792		GO:0006412	7.58072e-31	1	167	259	translation	BP	5.1094e-28
ENSBTAG00000024097	MRPS15	GO:0006412	7.58072e-31	1	167	259	translation	BP	5.1094e-28
ENSBTAG00000024781	MRPL17	GO:0006412	7.58072e-31	1	167	259	translation	BP	5.1094e-28
ENSBTAG00000024839		GO:0006412	7.58072e-31	1	167	259	translation	BP	5.1094e-28
ENSBTAG00000025335		GO:0006412	7.58072e-31	1	167	259	translation	BP	5.1094e-28
ENSBTAG00000025385		GO:0006412	7.58072e-31	1	167	259	translation	BP	5.1094e-28
ENSBTAG00000025571	MRPS18A	GO:0006412	7.58072e-31	1	167	259	translation	BP	5.1094e-28
ENSBTAG00000025617	RPS4Y1	GO:0006412	7.58072e-31	1	167	259	translation	BP	5.1094e-28
ENSBTAG00000026327	RPL8	GO:0006412	7.58072e-31	1	167	259	translation	BP	5.1094e-28
ENSBTAG00000026384	ZAR1L	GO:0006412	7.58072e-31	1	167	259	translation	BP	5.1094e-28
ENSBTAG00000027075		GO:0006412	7.58072e-31	1	167	259	translation	BP	5.1094e-28
ENSBTAG00000027795	GFM1	GO:0006412	7.58072e-31	1	167	259	translation	BP	5.1094e-28
ENSBTAG00000030164	RPL38	GO:0006412	7.58072e-31	1	167	259	translation	BP	5.1094e-28
ENSBTAG00000031205		GO:0006412	7.58072e-31	1	167	259	translation	BP	5.1094e-28
ENSBTAG00000031723	RPL6	GO:0006412	7.58072e-31	1	167	259	translation	BP	5.1094e-28
ENSBTAG00000032702		GO:0006412	7.58072e-31	1	167	259	translation	BP	5.1094e-28
ENSBTAG00000032775		GO:0006412	7.58072e-31	1	167	259	translation	BP	5.1094e-28
ENSBTAG00000033080	RPL15	GO:0006412	7.58072e-31	1	167	259	translation	BP	5.1094e-28
ENSBTAG00000034656		GO:0006412	7.58072e-31	1	167	259	translation	BP	5.1094e-28
ENSBTAG00000034973		GO:0006412	7.58072e-31	1	167	259	translation	BP	5.1094e-28
ENSBTAG00000038896	RPS26	GO:0006412	7.58072e-31	1	167	259	translation	BP	5.1094e-28
ENSBTAG00000038949	MRPL30	GO:0006412	7.58072e-31	1	167	259	translation	BP	5.1094e-28
ENSBTAG00000040308	RPS13	GO:0006412	7.58072e-31	1	167	259	translation	BP	5.1094e-28
ENSBTAG00000045568		GO:0006412	7.58072e-31	1	167	259	translation	BP	5.1094e-28
ENSBTAG00000046394	RPL23A	GO:0006412	7.58072e-31	1	167	259	translation	BP	5.1094e-28
ENSBTAG00000046623		GO:0006412	7.58072e-31	1	167	259	translation	BP	5.1094e-28
ENSBTAG00000047029		GO:0006412	7.58072e-31	1	167	259	translation	BP	5.1094e-28
ENSBTAG00000048169		GO:0006412	7.58072e-31	1	167	259	translation	BP	5.1094e-28
ENSBTAG00000049833	RPL39	GO:0006412	7.58072e-31	1	167	259	translation	BP	5.1094e-28
ENSBTAG00000050647		GO:0006412	7.58072e-31	1	167	259	translation	BP	5.1094e-28
ENSBTAG00000051077		GO:0006412	7.58072e-31	1	167	259	translation	BP	5.1094e-28
ENSBTAG00000052337	RPS29	GO:0006412	7.58072e-31	1	167	259	translation	BP	5.1094e-28
ENSBTAG00000053048		GO:0006412	7.58072e-31	1	167	259	translation	BP	5.1094e-28
ENSBTAG00000055839		GO:0006412	7.58072e-31	1	167	259	translation	BP	5.1094e-28
ENSBTAG00000056233		GO:0006412	7.58072e-31	1	167	259	translation	BP	5.1094e-28
ENSBTAG00000058493		GO:0006412	7.58072e-31	1	167	259	translation	BP	5.1094e-28
ENSBTAG00000060135		GO:0006412	7.58072e-31	1	167	259	translation	BP	5.1094e-28
ENSBTAG00000060226		GO:0006412	7.58072e-31	1	167	259	translation	BP	5.1094e-28
ENSBTAG00000060385	RPL17	GO:0006412	7.58072e-31	1	167	259	translation	BP	5.1094e-28
ENSBTAG00000061155		GO:0006412	7.58072e-31	1	167	259	translation	BP	5.1094e-28
ENSBTAG00000061562		GO:0006412	7.58072e-31	1	167	259	translation	BP	5.1094e-28
ENSBTAG00000061739		GO:0006412	7.58072e-31	1	167	259	translation	BP	5.1094e-28
ENSBTAG00000062210	RPL37A	GO:0006412	7.58072e-31	1	167	259	translation	BP	5.1094e-28
ENSBTAG00000063149		GO:0006412	7.58072e-31	1	167	259	translation	BP	5.1094e-28
ENSBTAG00000064664		GO:0006412	7.58072e-31	1	167	259	translation	BP	5.1094e-28
ENSBTAG00000065446		GO:0006412	7.58072e-31	1	167	259	translation	BP	5.1094e-28
ENSBTAG00000065467		GO:0006412	7.58072e-31	1	167	259	translation	BP	5.1094e-28
ENSBTAG00000067915	RPL31	GO:0006412	7.58072e-31	1	167	259	translation	BP	5.1094e-28
ENSBTAG00000069463	MRPL11	GO:0006412	7.58072e-31	1	167	259	translation	BP	5.1094e-28
ENSBTAG00000000670	RRP9	GO:0042274	4.59552e-07	1	33	58	ribosomal small subunit biogenesis	BP	0.000309278
ENSBTAG00000002072	ERCC2	GO:0042274	4.59552e-07	1	33	58	ribosomal small subunit biogenesis	BP	0.000309278
ENSBTAG00000002306	UTP11	GO:0042274	4.59552e-07	1	33	58	ribosomal small subunit biogenesis	BP	0.000309278
ENSBTAG00000003225	IMP4	GO:0042274	4.59552e-07	1	33	58	ribosomal small subunit biogenesis	BP	0.000309278
ENSBTAG00000003323	NOL6	GO:0042274	4.59552e-07	1	33	58	ribosomal small subunit biogenesis	BP	0.000309278
ENSBTAG00000005517	NOP58	GO:0042274	4.59552e-07	1	33	58	ribosomal small subunit biogenesis	BP	0.000309278
ENSBTAG00000006104	SNU13	GO:0042274	4.59552e-07	1	33	58	ribosomal small subunit biogenesis	BP	0.000309278
ENSBTAG00000006347	UTP4	GO:0042274	4.59552e-07	1	33	58	ribosomal small subunit biogenesis	BP	0.000309278
ENSBTAG00000006487	RPS9	GO:0042274	4.59552e-07	1	33	58	ribosomal small subunit biogenesis	BP	0.000309278
ENSBTAG00000006843	UTP15	GO:0042274	4.59552e-07	1	33	58	ribosomal small subunit biogenesis	BP	0.000309278
ENSBTAG00000009310	UTP3	GO:0042274	4.59552e-07	1	33	58	ribosomal small subunit biogenesis	BP	0.000309278
ENSBTAG00000009908	RPS3A	GO:0042274	4.59552e-07	1	33	58	ribosomal small subunit biogenesis	BP	0.000309278
ENSBTAG00000013126	EMG1	GO:0042274	4.59552e-07	1	33	58	ribosomal small subunit biogenesis	BP	0.000309278
ENSBTAG00000013358	RPS23	GO:0042274	4.59552e-07	1	33	58	ribosomal small subunit biogenesis	BP	0.000309278
ENSBTAG00000013924	RPS11	GO:0042274	4.59552e-07	1	33	58	ribosomal small subunit biogenesis	BP	0.000309278
ENSBTAG00000015285	RPS8	GO:0042274	4.59552e-07	1	33	58	ribosomal small subunit biogenesis	BP	0.000309278
ENSBTAG00000015989	RPS5	GO:0042274	4.59552e-07	1	33	58	ribosomal small subunit biogenesis	BP	0.000309278
ENSBTAG00000016510	RRP7	GO:0042274	4.59552e-07	1	33	58	ribosomal small subunit biogenesis	BP	0.000309278
ENSBTAG00000016747	NAT10	GO:0042274	4.59552e-07	1	33	58	ribosomal small subunit biogenesis	BP	0.000309278
ENSBTAG00000016824	WDR46	GO:0042274	4.59552e-07	1	33	58	ribosomal small subunit biogenesis	BP	0.000309278
ENSBTAG00000017463	RPS19BP1	GO:0042274	4.59552e-07	1	33	58	ribosomal small subunit biogenesis	BP	0.000309278
ENSBTAG00000018196	WDR43	GO:0042274	4.59552e-07	1	33	58	ribosomal small subunit biogenesis	BP	0.000309278
ENSBTAG00000018667	RCL1	GO:0042274	4.59552e-07	1	33	58	ribosomal small subunit biogenesis	BP	0.000309278
ENSBTAG00000018800	RPS4X	GO:0042274	4.59552e-07	1	33	58	ribosomal small subunit biogenesis	BP	0.000309278
ENSBTAG00000018812	NOP56	GO:0042274	4.59552e-07	1	33	58	ribosomal small subunit biogenesis	BP	0.000309278
ENSBTAG00000019718	RPS15	GO:0042274	4.59552e-07	1	33	58	ribosomal small subunit biogenesis	BP	0.000309278
ENSBTAG00000020366	TBL3	GO:0042274	4.59552e-07	1	33	58	ribosomal small subunit biogenesis	BP	0.000309278
ENSBTAG00000020381	FCF1	GO:0042274	4.59552e-07	1	33	58	ribosomal small subunit biogenesis	BP	0.000309278
ENSBTAG00000020733	RPS15A	GO:0042274	4.59552e-07	1	33	58	ribosomal small subunit biogenesis	BP	0.000309278
ENSBTAG00000021554	NOL7	GO:0042274	4.59552e-07	1	33	58	ribosomal small subunit biogenesis	BP	0.000309278
ENSBTAG00000021927	AATF	GO:0042274	4.59552e-07	1	33	58	ribosomal small subunit biogenesis	BP	0.000309278
ENSBTAG00000040308	RPS13	GO:0042274	4.59552e-07	1	33	58	ribosomal small subunit biogenesis	BP	0.000309278
ENSBTAG00000069591	IMP3	GO:0042274	4.59552e-07	1	33	58	ribosomal small subunit biogenesis	BP	0.000309278
ENSBTAG00000000670	RRP9	GO:0006364	5.26852e-07	1	42	88	rRNA processing	BP	0.000354045
ENSBTAG00000002038	RPL14	GO:0006364	5.26852e-07	1	42	88	rRNA processing	BP	0.000354045
ENSBTAG00000002306	UTP11	GO:0006364	5.26852e-07	1	42	88	rRNA processing	BP	0.000354045
ENSBTAG00000002434	WDR18	GO:0006364	5.26852e-07	1	42	88	rRNA processing	BP	0.000354045
ENSBTAG00000003225	IMP4	GO:0006364	5.26852e-07	1	42	88	rRNA processing	BP	0.000354045
ENSBTAG00000003323	NOL6	GO:0006364	5.26852e-07	1	42	88	rRNA processing	BP	0.000354045
ENSBTAG00000005489	WDR36	GO:0006364	5.26852e-07	1	42	88	rRNA processing	BP	0.000354045
ENSBTAG00000006374	NHP2	GO:0006364	5.26852e-07	1	42	88	rRNA processing	BP	0.000354045
ENSBTAG00000006671	DDX27	GO:0006364	5.26852e-07	1	42	88	rRNA processing	BP	0.000354045
ENSBTAG00000006843	UTP15	GO:0006364	5.26852e-07	1	42	88	rRNA processing	BP	0.000354045
ENSBTAG00000007728	PES1	GO:0006364	5.26852e-07	1	42	88	rRNA processing	BP	0.000354045
ENSBTAG00000009491	WDR74	GO:0006364	5.26852e-07	1	42	88	rRNA processing	BP	0.000354045
ENSBTAG00000009811	BOP1	GO:0006364	5.26852e-07	1	42	88	rRNA processing	BP	0.000354045
ENSBTAG00000010101	BYSL	GO:0006364	5.26852e-07	1	42	88	rRNA processing	BP	0.000354045
ENSBTAG00000010518	MTREX	GO:0006364	5.26852e-07	1	42	88	rRNA processing	BP	0.000354045
ENSBTAG00000010602	DDX56	GO:0006364	5.26852e-07	1	42	88	rRNA processing	BP	0.000354045
ENSBTAG00000011951	MRTO4	GO:0006364	5.26852e-07	1	42	88	rRNA processing	BP	0.000354045
ENSBTAG00000013393	GEMIN4	GO:0006364	5.26852e-07	1	42	88	rRNA processing	BP	0.000354045
ENSBTAG00000015042	WDR55	GO:0006364	5.26852e-07	1	42	88	rRNA processing	BP	0.000354045
ENSBTAG00000015424	WDR12	GO:0006364	5.26852e-07	1	42	88	rRNA processing	BP	0.000354045
ENSBTAG00000015612	UTP6	GO:0006364	5.26852e-07	1	42	88	rRNA processing	BP	0.000354045
ENSBTAG00000015891	NSUN4	GO:0006364	5.26852e-07	1	42	88	rRNA processing	BP	0.000354045
ENSBTAG00000015951	NOL11	GO:0006364	5.26852e-07	1	42	88	rRNA processing	BP	0.000354045
ENSBTAG00000016510	RRP7	GO:0006364	5.26852e-07	1	42	88	rRNA processing	BP	0.000354045
ENSBTAG00000016526	PIH1D1	GO:0006364	5.26852e-07	1	42	88	rRNA processing	BP	0.000354045
ENSBTAG00000016747	NAT10	GO:0006364	5.26852e-07	1	42	88	rRNA processing	BP	0.000354045
ENSBTAG00000017418	RRP1B	GO:0006364	5.26852e-07	1	42	88	rRNA processing	BP	0.000354045
ENSBTAG00000017441	RPL27	GO:0006364	5.26852e-07	1	42	88	rRNA processing	BP	0.000354045
ENSBTAG00000017551	DROSHA	GO:0006364	5.26852e-07	1	42	88	rRNA processing	BP	0.000354045
ENSBTAG00000018315	PELP1	GO:0006364	5.26852e-07	1	42	88	rRNA processing	BP	0.000354045
ENSBTAG00000019211	BRIX1	GO:0006364	5.26852e-07	1	42	88	rRNA processing	BP	0.000354045
ENSBTAG00000019608	DDX47	GO:0006364	5.26852e-07	1	42	88	rRNA processing	BP	0.000354045
ENSBTAG00000019718	RPS15	GO:0006364	5.26852e-07	1	42	88	rRNA processing	BP	0.000354045
ENSBTAG00000019721	REXO4	GO:0006364	5.26852e-07	1	42	88	rRNA processing	BP	0.000354045
ENSBTAG00000020366	TBL3	GO:0006364	5.26852e-07	1	42	88	rRNA processing	BP	0.000354045
ENSBTAG00000020886	UTP25	GO:0006364	5.26852e-07	1	42	88	rRNA processing	BP	0.000354045
ENSBTAG00000021192	NOP53	GO:0006364	5.26852e-07	1	42	88	rRNA processing	BP	0.000354045
ENSBTAG00000021449	DCAF13	GO:0006364	5.26852e-07	1	42	88	rRNA processing	BP	0.000354045
ENSBTAG00000025632	NOP10	GO:0006364	5.26852e-07	1	42	88	rRNA processing	BP	0.000354045
ENSBTAG00000036297	RBFA	GO:0006364	5.26852e-07	1	42	88	rRNA processing	BP	0.000354045
ENSBTAG00000048071	EXOSC2	GO:0006364	5.26852e-07	1	42	88	rRNA processing	BP	0.000354045
ENSBTAG00000069591	IMP3	GO:0006364	5.26852e-07	1	42	88	rRNA processing	BP	0.000354045
ENSBTAG00000001793	HSD11B1L	GO:0002181	2.58209e-06	1	23	30	cytoplasmic translation	BP	0.00173258
ENSBTAG00000002060	RPL19	GO:0002181	2.58209e-06	1	23	30	cytoplasmic translation	BP	0.00173258
ENSBTAG00000006517	DRG2	GO:0002181	2.58209e-06	1	23	30	cytoplasmic translation	BP	0.00173258
ENSBTAG00000007394	RPL22L1	GO:0002181	2.58209e-06	1	23	30	cytoplasmic translation	BP	0.00173258
ENSBTAG00000008990	DRG1	GO:0002181	2.58209e-06	1	23	30	cytoplasmic translation	BP	0.00173258
ENSBTAG00000009689	RWDD1	GO:0002181	2.58209e-06	1	23	30	cytoplasmic translation	BP	0.00173258
ENSBTAG00000011704		GO:0002181	2.58209e-06	1	23	30	cytoplasmic translation	BP	0.00173258
ENSBTAG00000012344	RPL26	GO:0002181	2.58209e-06	1	23	30	cytoplasmic translation	BP	0.00173258
ENSBTAG00000013358	RPS23	GO:0002181	2.58209e-06	1	23	30	cytoplasmic translation	BP	0.00173258
ENSBTAG00000014423	RPL22	GO:0002181	2.58209e-06	1	23	30	cytoplasmic translation	BP	0.00173258
ENSBTAG00000015283	RPL32	GO:0002181	2.58209e-06	1	23	30	cytoplasmic translation	BP	0.00173258
ENSBTAG00000015388	RPL18	GO:0002181	2.58209e-06	1	23	30	cytoplasmic translation	BP	0.00173258
ENSBTAG00000015551		GO:0002181	2.58209e-06	1	23	30	cytoplasmic translation	BP	0.00173258
ENSBTAG00000016278	RPL30	GO:0002181	2.58209e-06	1	23	30	cytoplasmic translation	BP	0.00173258
ENSBTAG00000017389	RPLP0	GO:0002181	2.58209e-06	1	23	30	cytoplasmic translation	BP	0.00173258
ENSBTAG00000018320	RPLP1	GO:0002181	2.58209e-06	1	23	30	cytoplasmic translation	BP	0.00173258
ENSBTAG00000022902	RPL17	GO:0002181	2.58209e-06	1	23	30	cytoplasmic translation	BP	0.00173258
ENSBTAG00000024839		GO:0002181	2.58209e-06	1	23	30	cytoplasmic translation	BP	0.00173258
ENSBTAG00000026327	RPL8	GO:0002181	2.58209e-06	1	23	30	cytoplasmic translation	BP	0.00173258
ENSBTAG00000034973		GO:0002181	2.58209e-06	1	23	30	cytoplasmic translation	BP	0.00173258
ENSBTAG00000038896	RPS26	GO:0002181	2.58209e-06	1	23	30	cytoplasmic translation	BP	0.00173258
ENSBTAG00000045568		GO:0002181	2.58209e-06	1	23	30	cytoplasmic translation	BP	0.00173258
ENSBTAG00000046623		GO:0002181	2.58209e-06	1	23	30	cytoplasmic translation	BP	0.00173258
ENSBTAG00000001342	RSL24D1	GO:0042254	1.72415e-05	0.999994	33	72	ribosome biogenesis	BP	0.0115518
ENSBTAG00000003225	IMP4	GO:0042254	1.72415e-05	0.999994	33	72	ribosome biogenesis	BP	0.0115518
ENSBTAG00000005517	NOP58	GO:0042254	1.72415e-05	0.999994	33	72	ribosome biogenesis	BP	0.0115518
ENSBTAG00000006104	SNU13	GO:0042254	1.72415e-05	0.999994	33	72	ribosome biogenesis	BP	0.0115518
ENSBTAG00000006374	NHP2	GO:0042254	1.72415e-05	0.999994	33	72	ribosome biogenesis	BP	0.0115518
ENSBTAG00000006671	DDX27	GO:0042254	1.72415e-05	0.999994	33	72	ribosome biogenesis	BP	0.0115518
ENSBTAG00000007639	SDAD1	GO:0042254	1.72415e-05	0.999994	33	72	ribosome biogenesis	BP	0.0115518
ENSBTAG00000007728	PES1	GO:0042254	1.72415e-05	0.999994	33	72	ribosome biogenesis	BP	0.0115518
ENSBTAG00000009811	BOP1	GO:0042254	1.72415e-05	0.999994	33	72	ribosome biogenesis	BP	0.0115518
ENSBTAG00000010101	BYSL	GO:0042254	1.72415e-05	0.999994	33	72	ribosome biogenesis	BP	0.0115518
ENSBTAG00000010180	URB2	GO:0042254	1.72415e-05	0.999994	33	72	ribosome biogenesis	BP	0.0115518
ENSBTAG00000010602	DDX56	GO:0042254	1.72415e-05	0.999994	33	72	ribosome biogenesis	BP	0.0115518
ENSBTAG00000011263	EIF6	GO:0042254	1.72415e-05	0.999994	33	72	ribosome biogenesis	BP	0.0115518
ENSBTAG00000011559	RPL7A	GO:0042254	1.72415e-05	0.999994	33	72	ribosome biogenesis	BP	0.0115518
ENSBTAG00000011889	NOC4L	GO:0042254	1.72415e-05	0.999994	33	72	ribosome biogenesis	BP	0.0115518
ENSBTAG00000011951	MRTO4	GO:0042254	1.72415e-05	0.999994	33	72	ribosome biogenesis	BP	0.0115518
ENSBTAG00000012739	C1QBP	GO:0042254	1.72415e-05	0.999994	33	72	ribosome biogenesis	BP	0.0115518
ENSBTAG00000013126	EMG1	GO:0042254	1.72415e-05	0.999994	33	72	ribosome biogenesis	BP	0.0115518
ENSBTAG00000015424	WDR12	GO:0042254	1.72415e-05	0.999994	33	72	ribosome biogenesis	BP	0.0115518
ENSBTAG00000015639	ERAL1	GO:0042254	1.72415e-05	0.999994	33	72	ribosome biogenesis	BP	0.0115518
ENSBTAG00000015891	NSUN4	GO:0042254	1.72415e-05	0.999994	33	72	ribosome biogenesis	BP	0.0115518
ENSBTAG00000015951	NOL11	GO:0042254	1.72415e-05	0.999994	33	72	ribosome biogenesis	BP	0.0115518
ENSBTAG00000016510	RRP7	GO:0042254	1.72415e-05	0.999994	33	72	ribosome biogenesis	BP	0.0115518
ENSBTAG00000017389	RPLP0	GO:0042254	1.72415e-05	0.999994	33	72	ribosome biogenesis	BP	0.0115518
ENSBTAG00000018667	RCL1	GO:0042254	1.72415e-05	0.999994	33	72	ribosome biogenesis	BP	0.0115518
ENSBTAG00000018812	NOP56	GO:0042254	1.72415e-05	0.999994	33	72	ribosome biogenesis	BP	0.0115518
ENSBTAG00000019211	BRIX1	GO:0042254	1.72415e-05	0.999994	33	72	ribosome biogenesis	BP	0.0115518
ENSBTAG00000021192	NOP53	GO:0042254	1.72415e-05	0.999994	33	72	ribosome biogenesis	BP	0.0115518
ENSBTAG00000021927	AATF	GO:0042254	1.72415e-05	0.999994	33	72	ribosome biogenesis	BP	0.0115518
ENSBTAG00000025632	NOP10	GO:0042254	1.72415e-05	0.999994	33	72	ribosome biogenesis	BP	0.0115518
ENSBTAG00000027569	APBB2	GO:0042254	1.72415e-05	0.999994	33	72	ribosome biogenesis	BP	0.0115518
ENSBTAG00000031564	GNL3L	GO:0042254	1.72415e-05	0.999994	33	72	ribosome biogenesis	BP	0.0115518
ENSBTAG00000032227	RBIS	GO:0042254	1.72415e-05	0.999994	33	72	ribosome biogenesis	BP	0.0115518
ENSBTAG00000001644	MDN1	GO:0000027	3.204e-05	0.999996	15	20	ribosomal large subunit assembly	BP	0.0214348
ENSBTAG00000002026	RPL5	GO:0000027	3.204e-05	0.999996	15	20	ribosomal large subunit assembly	BP	0.0214348
ENSBTAG00000007454	RPL10	GO:0000027	3.204e-05	0.999996	15	20	ribosomal large subunit assembly	BP	0.0214348
ENSBTAG00000009811	BOP1	GO:0000027	3.204e-05	0.999996	15	20	ribosomal large subunit assembly	BP	0.0214348
ENSBTAG00000011951	MRTO4	GO:0000027	3.204e-05	0.999996	15	20	ribosomal large subunit assembly	BP	0.0214348
ENSBTAG00000017389	RPLP0	GO:0000027	3.204e-05	0.999996	15	20	ribosomal large subunit assembly	BP	0.0214348
ENSBTAG00000019094	NLE1	GO:0000027	3.204e-05	0.999996	15	20	ribosomal large subunit assembly	BP	0.0214348
ENSBTAG00000019211	BRIX1	GO:0000027	3.204e-05	0.999996	15	20	ribosomal large subunit assembly	BP	0.0214348
ENSBTAG00000021192	NOP53	GO:0000027	3.204e-05	0.999996	15	20	ribosomal large subunit assembly	BP	0.0214348
ENSBTAG00000022275		GO:0000027	3.204e-05	0.999996	15	20	ribosomal large subunit assembly	BP	0.0214348
ENSBTAG00000022498		GO:0000027	3.204e-05	0.999996	15	20	ribosomal large subunit assembly	BP	0.0214348
ENSBTAG00000032775		GO:0000027	3.204e-05	0.999996	15	20	ribosomal large subunit assembly	BP	0.0214348
ENSBTAG00000045568		GO:0000027	3.204e-05	0.999996	15	20	ribosomal large subunit assembly	BP	0.0214348
ENSBTAG00000046394	RPL23A	GO:0000027	3.204e-05	0.999996	15	20	ribosomal large subunit assembly	BP	0.0214348
ENSBTAG00000056233		GO:0000027	3.204e-05	0.999996	15	20	ribosomal large subunit assembly	BP	0.0214348
ENSBTAG00000000550	ATP5F1D	GO:0015986	0.00019273	0.999971	15	20	proton motive force-driven ATP synthesis	BP	0.128744
ENSBTAG00000002507	ATP5F1A	GO:0015986	0.00019273	0.999971	15	20	proton motive force-driven ATP synthesis	BP	0.128744
ENSBTAG00000002703	ATP6V1A	GO:0015986	0.00019273	0.999971	15	20	proton motive force-driven ATP synthesis	BP	0.128744
ENSBTAG00000005735	ATP5MC2	GO:0015986	0.00019273	0.999971	15	20	proton motive force-driven ATP synthesis	BP	0.128744
ENSBTAG00000006441	ATP5PB	GO:0015986	0.00019273	0.999971	15	20	proton motive force-driven ATP synthesis	BP	0.128744
ENSBTAG00000007332	ATP5MG	GO:0015986	0.00019273	0.999971	15	20	proton motive force-driven ATP synthesis	BP	0.128744
ENSBTAG00000013315	ATP5F1B	GO:0015986	0.00019273	0.999971	15	20	proton motive force-driven ATP synthesis	BP	0.128744
ENSBTAG00000013930	ATP5F1C	GO:0015986	0.00019273	0.999971	15	20	proton motive force-driven ATP synthesis	BP	0.128744
ENSBTAG00000017496	ATP5ME	GO:0015986	0.00019273	0.999971	15	20	proton motive force-driven ATP synthesis	BP	0.128744
ENSBTAG00000018278	ATP5PO	GO:0015986	0.00019273	0.999971	15	20	proton motive force-driven ATP synthesis	BP	0.128744
ENSBTAG00000018339	ATP5MC1	GO:0015986	0.00019273	0.999971	15	20	proton motive force-driven ATP synthesis	BP	0.128744
ENSBTAG00000021227	ATP5PD	GO:0015986	0.00019273	0.999971	15	20	proton motive force-driven ATP synthesis	BP	0.128744
ENSBTAG00000039208	ATP5F1E	GO:0015986	0.00019273	0.999971	15	20	proton motive force-driven ATP synthesis	BP	0.128744
ENSBTAG00000047845		GO:0015986	0.00019273	0.999971	15	20	proton motive force-driven ATP synthesis	BP	0.128744
ENSBTAG00000057957		GO:0015986	0.00019273	0.999971	15	20	proton motive force-driven ATP synthesis	BP	0.128744
ENSBTAG00000001342	RSL24D1	GO:0042273	0.000273366	0.999926	20	36	ribosomal large subunit biogenesis	BP	0.182335
ENSBTAG00000002038	RPL14	GO:0042273	0.000273366	0.999926	20	36	ribosomal large subunit biogenesis	BP	0.182335
ENSBTAG00000007639	SDAD1	GO:0042273	0.000273366	0.999926	20	36	ribosomal large subunit biogenesis	BP	0.182335
ENSBTAG00000007728	PES1	GO:0042273	0.000273366	0.999926	20	36	ribosomal large subunit biogenesis	BP	0.182335
ENSBTAG00000009491	WDR74	GO:0042273	0.000273366	0.999926	20	36	ribosomal large subunit biogenesis	BP	0.182335
ENSBTAG00000009811	BOP1	GO:0042273	0.000273366	0.999926	20	36	ribosomal large subunit biogenesis	BP	0.182335
ENSBTAG00000010734	NOP16	GO:0042273	0.000273366	0.999926	20	36	ribosomal large subunit biogenesis	BP	0.182335
ENSBTAG00000011263	EIF6	GO:0042273	0.000273366	0.999926	20	36	ribosomal large subunit biogenesis	BP	0.182335
ENSBTAG00000011704		GO:0042273	0.000273366	0.999926	20	36	ribosomal large subunit biogenesis	BP	0.182335
ENSBTAG00000011951	MRTO4	GO:0042273	0.000273366	0.999926	20	36	ribosomal large subunit biogenesis	BP	0.182335
ENSBTAG00000012344	RPL26	GO:0042273	0.000273366	0.999926	20	36	ribosomal large subunit biogenesis	BP	0.182335
ENSBTAG00000012658	TMA16	GO:0042273	0.000273366	0.999926	20	36	ribosomal large subunit biogenesis	BP	0.182335
ENSBTAG00000014325	AIRIM	GO:0042273	0.000273366	0.999926	20	36	ribosomal large subunit biogenesis	BP	0.182335
ENSBTAG00000015424	WDR12	GO:0042273	0.000273366	0.999926	20	36	ribosomal large subunit biogenesis	BP	0.182335
ENSBTAG00000016528	NOC2L	GO:0042273	0.000273366	0.999926	20	36	ribosomal large subunit biogenesis	BP	0.182335
ENSBTAG00000018279	AFG2B	GO:0042273	0.000273366	0.999926	20	36	ribosomal large subunit biogenesis	BP	0.182335
ENSBTAG00000018674	PAK1IP1	GO:0042273	0.000273366	0.999926	20	36	ribosomal large subunit biogenesis	BP	0.182335
ENSBTAG00000019094	NLE1	GO:0042273	0.000273366	0.999926	20	36	ribosomal large subunit biogenesis	BP	0.182335
ENSBTAG00000019403	MALSU1	GO:0042273	0.000273366	0.999926	20	36	ribosomal large subunit biogenesis	BP	0.182335
ENSBTAG00000046623		GO:0042273	0.000273366	0.999926	20	36	ribosomal large subunit biogenesis	BP	0.182335
ENSBTAG00000001055	HNRNPL	GO:0043484	0.00035303	0.999899	18	41	regulation of RNA splicing	BP	0.235118
ENSBTAG00000001697	TRA2B	GO:0043484	0.00035303	0.999899	18	41	regulation of RNA splicing	BP	0.235118
ENSBTAG00000002216	MYOD1	GO:0043484	0.00035303	0.999899	18	41	regulation of RNA splicing	BP	0.235118
ENSBTAG00000003724	BRDT	GO:0043484	0.00035303	0.999899	18	41	regulation of RNA splicing	BP	0.235118
ENSBTAG00000003851	CCNL1	GO:0043484	0.00035303	0.999899	18	41	regulation of RNA splicing	BP	0.235118
ENSBTAG00000004375	ESRP2	GO:0043484	0.00035303	0.999899	18	41	regulation of RNA splicing	BP	0.235118
ENSBTAG00000004705	ILDR1	GO:0043484	0.00035303	0.999899	18	41	regulation of RNA splicing	BP	0.235118
ENSBTAG00000004873	CCNL2	GO:0043484	0.00035303	0.999899	18	41	regulation of RNA splicing	BP	0.235118
ENSBTAG00000005408	CLK1	GO:0043484	0.00035303	0.999899	18	41	regulation of RNA splicing	BP	0.235118
ENSBTAG00000005757	FUS	GO:0043484	0.00035303	0.999899	18	41	regulation of RNA splicing	BP	0.235118
ENSBTAG00000008105	RBM38	GO:0043484	0.00035303	0.999899	18	41	regulation of RNA splicing	BP	0.235118
ENSBTAG00000008482	SON	GO:0043484	0.00035303	0.999899	18	41	regulation of RNA splicing	BP	0.235118
ENSBTAG00000009389	HNRNPH1	GO:0043484	0.00035303	0.999899	18	41	regulation of RNA splicing	BP	0.235118
ENSBTAG00000009542	ZC3H10	GO:0043484	0.00035303	0.999899	18	41	regulation of RNA splicing	BP	0.235118
ENSBTAG00000011228	FASTK	GO:0043484	0.00035303	0.999899	18	41	regulation of RNA splicing	BP	0.235118
ENSBTAG00000016750	PTBP3	GO:0043484	0.00035303	0.999899	18	41	regulation of RNA splicing	BP	0.235118
ENSBTAG00000021838	ESRP1	GO:0043484	0.00035303	0.999899	18	41	regulation of RNA splicing	BP	0.235118
ENSBTAG00000048513		GO:0043484	0.00035303	0.999899	18	41	regulation of RNA splicing	BP	0.235118
ENSBTAG00000008934	ESPL1	GO:0000212	0.000861684	0.999945	6	8	meiotic spindle organization	BP	0.57302
ENSBTAG00000010402	MYH9	GO:0000212	0.000861684	0.999945	6	8	meiotic spindle organization	BP	0.57302
ENSBTAG00000013009	AURKA	GO:0000212	0.000861684	0.999945	6	8	meiotic spindle organization	BP	0.57302
ENSBTAG00000019145	MOS	GO:0000212	0.000861684	0.999945	6	8	meiotic spindle organization	BP	0.57302
ENSBTAG00000030347	TUBG2	GO:0000212	0.000861684	0.999945	6	8	meiotic spindle organization	BP	0.57302
ENSBTAG00000048152	TUBG1	GO:0000212	0.000861684	0.999945	6	8	meiotic spindle organization	BP	0.57302
ENSBTAG00000003205	RPL35	GO:0000463	0.00118089	0.999772	12	19	maturation of LSU-rRNA from tricistronic rRNA transcript (SSU-rRNA, 5.8S rRNA, LSU-rRNA)	BP	0.78411
ENSBTAG00000006397		GO:0000463	0.00118089	0.999772	12	19	maturation of LSU-rRNA from tricistronic rRNA transcript (SSU-rRNA, 5.8S rRNA, LSU-rRNA)	BP	0.78411
ENSBTAG00000007728	PES1	GO:0000463	0.00118089	0.999772	12	19	maturation of LSU-rRNA from tricistronic rRNA transcript (SSU-rRNA, 5.8S rRNA, LSU-rRNA)	BP	0.78411
ENSBTAG00000009811	BOP1	GO:0000463	0.00118089	0.999772	12	19	maturation of LSU-rRNA from tricistronic rRNA transcript (SSU-rRNA, 5.8S rRNA, LSU-rRNA)	BP	0.78411
ENSBTAG00000015424	WDR12	GO:0000463	0.00118089	0.999772	12	19	maturation of LSU-rRNA from tricistronic rRNA transcript (SSU-rRNA, 5.8S rRNA, LSU-rRNA)	BP	0.78411
ENSBTAG00000018478	RPL7L1	GO:0000463	0.00118089	0.999772	12	19	maturation of LSU-rRNA from tricistronic rRNA transcript (SSU-rRNA, 5.8S rRNA, LSU-rRNA)	BP	0.78411
ENSBTAG00000019387	NIFK	GO:0000463	0.00118089	0.999772	12	19	maturation of LSU-rRNA from tricistronic rRNA transcript (SSU-rRNA, 5.8S rRNA, LSU-rRNA)	BP	0.78411
ENSBTAG00000019994		GO:0000463	0.00118089	0.999772	12	19	maturation of LSU-rRNA from tricistronic rRNA transcript (SSU-rRNA, 5.8S rRNA, LSU-rRNA)	BP	0.78411
ENSBTAG00000020139	RPL7	GO:0000463	0.00118089	0.999772	12	19	maturation of LSU-rRNA from tricistronic rRNA transcript (SSU-rRNA, 5.8S rRNA, LSU-rRNA)	BP	0.78411
ENSBTAG00000020550		GO:0000463	0.00118089	0.999772	12	19	maturation of LSU-rRNA from tricistronic rRNA transcript (SSU-rRNA, 5.8S rRNA, LSU-rRNA)	BP	0.78411
ENSBTAG00000027075		GO:0000463	0.00118089	0.999772	12	19	maturation of LSU-rRNA from tricistronic rRNA transcript (SSU-rRNA, 5.8S rRNA, LSU-rRNA)	BP	0.78411
ENSBTAG00000061155		GO:0000463	0.00118089	0.999772	12	19	maturation of LSU-rRNA from tricistronic rRNA transcript (SSU-rRNA, 5.8S rRNA, LSU-rRNA)	BP	0.78411
ENSBTAG00000002167	NPHS2	GO:0030036	0.151607	0.891423	33	139	actin cytoskeleton organization	BP	1
ENSBTAG00000002699	KIT	GO:0030036	0.151607	0.891423	33	139	actin cytoskeleton organization	BP	1
ENSBTAG00000003049	MICALL2	GO:0030036	0.151607	0.891423	33	139	actin cytoskeleton organization	BP	1
ENSBTAG00000004072	CAPZA2	GO:0030036	0.151607	0.891423	33	139	actin cytoskeleton organization	BP	1
ENSBTAG00000004279	RHOA	GO:0030036	0.151607	0.891423	33	139	actin cytoskeleton organization	BP	1
ENSBTAG00000004869	CXADR	GO:0030036	0.151607	0.891423	33	139	actin cytoskeleton organization	BP	1
ENSBTAG00000006099	PIP5K1A	GO:0030036	0.151607	0.891423	33	139	actin cytoskeleton organization	BP	1
ENSBTAG00000006616	PTPN1	GO:0030036	0.151607	0.891423	33	139	actin cytoskeleton organization	BP	1
ENSBTAG00000006995	SPTBN1	GO:0030036	0.151607	0.891423	33	139	actin cytoskeleton organization	BP	1
ENSBTAG00000007680	THSD7A	GO:0030036	0.151607	0.891423	33	139	actin cytoskeleton organization	BP	1
ENSBTAG00000009691	SH2B2	GO:0030036	0.151607	0.891423	33	139	actin cytoskeleton organization	BP	1
ENSBTAG00000009962	PDCL3	GO:0030036	0.151607	0.891423	33	139	actin cytoskeleton organization	BP	1
ENSBTAG00000010347	EZR	GO:0030036	0.151607	0.891423	33	139	actin cytoskeleton organization	BP	1
ENSBTAG00000010402	MYH9	GO:0030036	0.151607	0.891423	33	139	actin cytoskeleton organization	BP	1
ENSBTAG00000010542	SPIRE1	GO:0030036	0.151607	0.891423	33	139	actin cytoskeleton organization	BP	1
ENSBTAG00000012443	DIAPH3	GO:0030036	0.151607	0.891423	33	139	actin cytoskeleton organization	BP	1
ENSBTAG00000012818	PDLIM5	GO:0030036	0.151607	0.891423	33	139	actin cytoskeleton organization	BP	1
ENSBTAG00000013153	NF2	GO:0030036	0.151607	0.891423	33	139	actin cytoskeleton organization	BP	1
ENSBTAG00000014779	NISCH	GO:0030036	0.151607	0.891423	33	139	actin cytoskeleton organization	BP	1
ENSBTAG00000015080	PHACTR3	GO:0030036	0.151607	0.891423	33	139	actin cytoskeleton organization	BP	1
ENSBTAG00000015327	SPTAN1	GO:0030036	0.151607	0.891423	33	139	actin cytoskeleton organization	BP	1
ENSBTAG00000015426	PDLIM4	GO:0030036	0.151607	0.891423	33	139	actin cytoskeleton organization	BP	1
ENSBTAG00000017422	TAOK2	GO:0030036	0.151607	0.891423	33	139	actin cytoskeleton organization	BP	1
ENSBTAG00000017976	ABL1	GO:0030036	0.151607	0.891423	33	139	actin cytoskeleton organization	BP	1
ENSBTAG00000019838	SHC1	GO:0030036	0.151607	0.891423	33	139	actin cytoskeleton organization	BP	1
ENSBTAG00000020605	SMTNL2	GO:0030036	0.151607	0.891423	33	139	actin cytoskeleton organization	BP	1
ENSBTAG00000022004	FLNB	GO:0030036	0.151607	0.891423	33	139	actin cytoskeleton organization	BP	1
ENSBTAG00000023806	COBL	GO:0030036	0.151607	0.891423	33	139	actin cytoskeleton organization	BP	1
ENSBTAG00000026851	FMNL2	GO:0030036	0.151607	0.891423	33	139	actin cytoskeleton organization	BP	1
ENSBTAG00000044055	THSD7B	GO:0030036	0.151607	0.891423	33	139	actin cytoskeleton organization	BP	1
ENSBTAG00000045887	DMTN	GO:0030036	0.151607	0.891423	33	139	actin cytoskeleton organization	BP	1
ENSBTAG00000053390	RAC1	GO:0030036	0.151607	0.891423	33	139	actin cytoskeleton organization	BP	1
ENSBTAG00000060065	PHPT1	GO:0030036	0.151607	0.891423	33	139	actin cytoskeleton organization	BP	1
ENSBTAG00000002082	MARCKS	GO:0007015	0.569748	0.530235	20	96	actin filament organization	BP	1
ENSBTAG00000002996	SHROOM4	GO:0007015	0.569748	0.530235	20	96	actin filament organization	BP	1
ENSBTAG00000004551	RHOT2	GO:0007015	0.569748	0.530235	20	96	actin filament organization	BP	1
ENSBTAG00000004553	TPM4	GO:0007015	0.569748	0.530235	20	96	actin filament organization	BP	1
ENSBTAG00000005654	TMSB10	GO:0007015	0.569748	0.530235	20	96	actin filament organization	BP	1
ENSBTAG00000006377	MYO1G	GO:0007015	0.569748	0.530235	20	96	actin filament organization	BP	1
ENSBTAG00000010542	SPIRE1	GO:0007015	0.569748	0.530235	20	96	actin filament organization	BP	1
ENSBTAG00000012443	DIAPH3	GO:0007015	0.569748	0.530235	20	96	actin filament organization	BP	1
ENSBTAG00000012677	ARHGAP12	GO:0007015	0.569748	0.530235	20	96	actin filament organization	BP	1
ENSBTAG00000012863	GDPD2	GO:0007015	0.569748	0.530235	20	96	actin filament organization	BP	1
ENSBTAG00000012943	PPARGC1B	GO:0007015	0.569748	0.530235	20	96	actin filament organization	BP	1
ENSBTAG00000014299	RHOC	GO:0007015	0.569748	0.530235	20	96	actin filament organization	BP	1
ENSBTAG00000015527	MYO1D	GO:0007015	0.569748	0.530235	20	96	actin filament organization	BP	1
ENSBTAG00000018773	RND1	GO:0007015	0.569748	0.530235	20	96	actin filament organization	BP	1
ENSBTAG00000021508	LMOD3	GO:0007015	0.569748	0.530235	20	96	actin filament organization	BP	1
ENSBTAG00000023976	ARHGAP25	GO:0007015	0.569748	0.530235	20	96	actin filament organization	BP	1
ENSBTAG00000033217	TPM3	GO:0007015	0.569748	0.530235	20	96	actin filament organization	BP	1
ENSBTAG00000039731	RND3	GO:0007015	0.569748	0.530235	20	96	actin filament organization	BP	1
ENSBTAG00000046862	MARCKSL1	GO:0007015	0.569748	0.530235	20	96	actin filament organization	BP	1
ENSBTAG00000049864	PPP1R9B	GO:0007015	0.569748	0.530235	20	96	actin filament organization	BP	1
ENSBTAG00000000021	WASHC3	GO:0030041	0.434657	0.753905	5	20	actin filament polymerization	BP	1
ENSBTAG00000003049	MICALL2	GO:0030041	0.434657	0.753905	5	20	actin filament polymerization	BP	1
ENSBTAG00000010542	SPIRE1	GO:0030041	0.434657	0.753905	5	20	actin filament polymerization	BP	1
ENSBTAG00000012443	DIAPH3	GO:0030041	0.434657	0.753905	5	20	actin filament polymerization	BP	1
ENSBTAG00000023806	COBL	GO:0030041	0.434657	0.753905	5	20	actin filament polymerization	BP	1
ENSBTAG00000001640	EPB41L1	GO:0031032	0.383569	0.768106	7	31	actomyosin structure organization	BP	1
ENSBTAG00000003617	ALKBH4	GO:0031032	0.383569	0.768106	7	31	actomyosin structure organization	BP	1
ENSBTAG00000005960	EPB41L2	GO:0031032	0.383569	0.768106	7	31	actomyosin structure organization	BP	1
ENSBTAG00000006667	EPB41	GO:0031032	0.383569	0.768106	7	31	actomyosin structure organization	BP	1
ENSBTAG00000010402	MYH9	GO:0031032	0.383569	0.768106	7	31	actomyosin structure organization	BP	1
ENSBTAG00000017063	EPB41L4B	GO:0031032	0.383569	0.768106	7	31	actomyosin structure organization	BP	1
ENSBTAG00000017846	F11R	GO:0031032	0.383569	0.768106	7	31	actomyosin structure organization	BP	1
ENSBTAG00000013256	LGR5	GO:0007189	0.827491	0.291841	7	45	adenylate cyclase-activating G protein-coupled receptor signaling pathway	BP	1
ENSBTAG00000014972	PTGER4	GO:0007189	0.827491	0.291841	7	45	adenylate cyclase-activating G protein-coupled receptor signaling pathway	BP	1
ENSBTAG00000020707	ADGRG6	GO:0007189	0.827491	0.291841	7	45	adenylate cyclase-activating G protein-coupled receptor signaling pathway	BP	1
ENSBTAG00000020984	RAPGEF4	GO:0007189	0.827491	0.291841	7	45	adenylate cyclase-activating G protein-coupled receptor signaling pathway	BP	1
ENSBTAG00000032424	FSHR	GO:0007189	0.827491	0.291841	7	45	adenylate cyclase-activating G protein-coupled receptor signaling pathway	BP	1
ENSBTAG00000046174	GNA13	GO:0007189	0.827491	0.291841	7	45	adenylate cyclase-activating G protein-coupled receptor signaling pathway	BP	1
ENSBTAG00000069240	CXCL9	GO:0007189	0.827491	0.291841	7	45	adenylate cyclase-activating G protein-coupled receptor signaling pathway	BP	1
ENSBTAG00000006567	VIPR1	GO:0007188	0.0531143	0.984877	6	15	adenylate cyclase-modulating G protein-coupled receptor signaling pathway	BP	1
ENSBTAG00000009848	GPR171	GO:0007188	0.0531143	0.984877	6	15	adenylate cyclase-modulating G protein-coupled receptor signaling pathway	BP	1
ENSBTAG00000014972	PTGER4	GO:0007188	0.0531143	0.984877	6	15	adenylate cyclase-modulating G protein-coupled receptor signaling pathway	BP	1
ENSBTAG00000020984	RAPGEF4	GO:0007188	0.0531143	0.984877	6	15	adenylate cyclase-modulating G protein-coupled receptor signaling pathway	BP	1
ENSBTAG00000032424	FSHR	GO:0007188	0.0531143	0.984877	6	15	adenylate cyclase-modulating G protein-coupled receptor signaling pathway	BP	1
ENSBTAG00000046174	GNA13	GO:0007188	0.0531143	0.984877	6	15	adenylate cyclase-modulating G protein-coupled receptor signaling pathway	BP	1
ENSBTAG00000010251	GABRG2	GO:0030534	0.362648	0.809086	5	21	adult behavior	BP	1
ENSBTAG00000010420	PCDH17	GO:0030534	0.362648	0.809086	5	21	adult behavior	BP	1
ENSBTAG00000012628	SLC1A2	GO:0030534	0.362648	0.809086	5	21	adult behavior	BP	1
ENSBTAG00000019125	SLC1A1	GO:0030534	0.362648	0.809086	5	21	adult behavior	BP	1
ENSBTAG00000052473	CNTNAP2	GO:0030534	0.362648	0.809086	5	21	adult behavior	BP	1
ENSBTAG00000004375	ESRP2	GO:0000380	0.0880533	0.967651	7	19	alternative mRNA splicing, via spliceosome	BP	1
ENSBTAG00000005584		GO:0000380	0.0880533	0.967651	7	19	alternative mRNA splicing, via spliceosome	BP	1
ENSBTAG00000008527	SRSF6	GO:0000380	0.0880533	0.967651	7	19	alternative mRNA splicing, via spliceosome	BP	1
ENSBTAG00000009887	DDX17	GO:0000380	0.0880533	0.967651	7	19	alternative mRNA splicing, via spliceosome	BP	1
ENSBTAG00000012792	SRSF9	GO:0000380	0.0880533	0.967651	7	19	alternative mRNA splicing, via spliceosome	BP	1
ENSBTAG00000019821	DHX9	GO:0000380	0.0880533	0.967651	7	19	alternative mRNA splicing, via spliceosome	BP	1
ENSBTAG00000037493	PUF60	GO:0000380	0.0880533	0.967651	7	19	alternative mRNA splicing, via spliceosome	BP	1
ENSBTAG00000002214	TAT	GO:0006520	0.210872	0.913326	5	16	amino acid metabolic process	BP	1
ENSBTAG00000012053	ACCSL	GO:0006520	0.210872	0.913326	5	16	amino acid metabolic process	BP	1
ENSBTAG00000015314	ASL	GO:0006520	0.210872	0.913326	5	16	amino acid metabolic process	BP	1
ENSBTAG00000017894	CAD	GO:0006520	0.210872	0.913326	5	16	amino acid metabolic process	BP	1
ENSBTAG00000025903	GLDC	GO:0006520	0.210872	0.913326	5	16	amino acid metabolic process	BP	1
ENSBTAG00000007403	SLC7A3	GO:0006865	0.182722	0.920914	6	20	amino acid transport	BP	1
ENSBTAG00000007415	SLC7A8	GO:0006865	0.182722	0.920914	6	20	amino acid transport	BP	1
ENSBTAG00000009145	SLC7A4	GO:0006865	0.182722	0.920914	6	20	amino acid transport	BP	1
ENSBTAG00000010085	SLC7A2	GO:0006865	0.182722	0.920914	6	20	amino acid transport	BP	1
ENSBTAG00000013577	SLC1A5	GO:0006865	0.182722	0.920914	6	20	amino acid transport	BP	1
ENSBTAG00000031340	SLC6A20	GO:0006865	0.182722	0.920914	6	20	amino acid transport	BP	1
ENSBTAG00000006765	LARS1	GO:0106074	0.0332708	0.992049	6	13	aminoacyl-tRNA metabolism involved in translational fidelity	BP	1
ENSBTAG00000007315	LARS2	GO:0106074	0.0332708	0.992049	6	13	aminoacyl-tRNA metabolism involved in translational fidelity	BP	1
ENSBTAG00000008964	DTD1	GO:0106074	0.0332708	0.992049	6	13	aminoacyl-tRNA metabolism involved in translational fidelity	BP	1
ENSBTAG00000013722	AARS2	GO:0106074	0.0332708	0.992049	6	13	aminoacyl-tRNA metabolism involved in translational fidelity	BP	1
ENSBTAG00000015136	AARSD1	GO:0106074	0.0332708	0.992049	6	13	aminoacyl-tRNA metabolism involved in translational fidelity	BP	1
ENSBTAG00000017460	PRORSD1	GO:0106074	0.0332708	0.992049	6	13	aminoacyl-tRNA metabolism involved in translational fidelity	BP	1
ENSBTAG00000000602	RXRB	GO:0048856	0.342647	0.77473	11	48	anatomical structure development	BP	1
ENSBTAG00000002065	TFAP2C	GO:0048856	0.342647	0.77473	11	48	anatomical structure development	BP	1
ENSBTAG00000002216	MYOD1	GO:0048856	0.342647	0.77473	11	48	anatomical structure development	BP	1
ENSBTAG00000003835	BMP4	GO:0048856	0.342647	0.77473	11	48	anatomical structure development	BP	1
ENSBTAG00000005734	GATA6	GO:0048856	0.342647	0.77473	11	48	anatomical structure development	BP	1
ENSBTAG00000006188	USH2A	GO:0048856	0.342647	0.77473	11	48	anatomical structure development	BP	1
ENSBTAG00000009950	PAX3	GO:0048856	0.342647	0.77473	11	48	anatomical structure development	BP	1
ENSBTAG00000014835	SPARC	GO:0048856	0.342647	0.77473	11	48	anatomical structure development	BP	1
ENSBTAG00000015015	HINFP	GO:0048856	0.342647	0.77473	11	48	anatomical structure development	BP	1
ENSBTAG00000019354	PAX8	GO:0048856	0.342647	0.77473	11	48	anatomical structure development	BP	1
ENSBTAG00000025410	EGFL8	GO:0048856	0.342647	0.77473	11	48	anatomical structure development	BP	1
ENSBTAG00000004602	PITX1	GO:0009653	0.618072	0.546112	7	37	anatomical structure morphogenesis	BP	1
ENSBTAG00000007173	PDGFRA	GO:0009653	0.618072	0.546112	7	37	anatomical structure morphogenesis	BP	1
ENSBTAG00000008501	FOXD3	GO:0009653	0.618072	0.546112	7	37	anatomical structure morphogenesis	BP	1
ENSBTAG00000016006	ANKRD11	GO:0009653	0.618072	0.546112	7	37	anatomical structure morphogenesis	BP	1
ENSBTAG00000020141	FREM1	GO:0009653	0.618072	0.546112	7	37	anatomical structure morphogenesis	BP	1
ENSBTAG00000022819	ONECUT2	GO:0009653	0.618072	0.546112	7	37	anatomical structure morphogenesis	BP	1
ENSBTAG00000051245	SOX4	GO:0009653	0.618072	0.546112	7	37	anatomical structure morphogenesis	BP	1
ENSBTAG00000000277	IL18	GO:0001525	0.0486669	0.970482	28	102	angiogenesis	BP	1
ENSBTAG00000001814	PLXND1	GO:0001525	0.0486669	0.970482	28	102	angiogenesis	BP	1
ENSBTAG00000002129	KLF5	GO:0001525	0.0486669	0.970482	28	102	angiogenesis	BP	1
ENSBTAG00000003602	RBPJ	GO:0001525	0.0486669	0.970482	28	102	angiogenesis	BP	1
ENSBTAG00000003835	BMP4	GO:0001525	0.0486669	0.970482	28	102	angiogenesis	BP	1
ENSBTAG00000003927	AAMP	GO:0001525	0.0486669	0.970482	28	102	angiogenesis	BP	1
ENSBTAG00000003968	UBP1	GO:0001525	0.0486669	0.970482	28	102	angiogenesis	BP	1
ENSBTAG00000008410	OVOL2	GO:0001525	0.0486669	0.970482	28	102	angiogenesis	BP	1
ENSBTAG00000009513	TGFBI	GO:0001525	0.0486669	0.970482	28	102	angiogenesis	BP	1
ENSBTAG00000009615	ANXA2	GO:0001525	0.0486669	0.970482	28	102	angiogenesis	BP	1
ENSBTAG00000009962	PDCL3	GO:0001525	0.0486669	0.970482	28	102	angiogenesis	BP	1
ENSBTAG00000009968	TBX4	GO:0001525	0.0486669	0.970482	28	102	angiogenesis	BP	1
ENSBTAG00000010402	MYH9	GO:0001525	0.0486669	0.970482	28	102	angiogenesis	BP	1
ENSBTAG00000010492	VPS4B	GO:0001525	0.0486669	0.970482	28	102	angiogenesis	BP	1
ENSBTAG00000013063	ITGB1BP1	GO:0001525	0.0486669	0.970482	28	102	angiogenesis	BP	1
ENSBTAG00000013315	ATP5F1B	GO:0001525	0.0486669	0.970482	28	102	angiogenesis	BP	1
ENSBTAG00000013674	EDNRA	GO:0001525	0.0486669	0.970482	28	102	angiogenesis	BP	1
ENSBTAG00000014023	SIRT1	GO:0001525	0.0486669	0.970482	28	102	angiogenesis	BP	1
ENSBTAG00000014051	ANGPT1	GO:0001525	0.0486669	0.970482	28	102	angiogenesis	BP	1
ENSBTAG00000014367	PRKX	GO:0001525	0.0486669	0.970482	28	102	angiogenesis	BP	1
ENSBTAG00000015717	HEY1	GO:0001525	0.0486669	0.970482	28	102	angiogenesis	BP	1
ENSBTAG00000015904	RORA	GO:0001525	0.0486669	0.970482	28	102	angiogenesis	BP	1
ENSBTAG00000019838	SHC1	GO:0001525	0.0486669	0.970482	28	102	angiogenesis	BP	1
ENSBTAG00000020148	TEK	GO:0001525	0.0486669	0.970482	28	102	angiogenesis	BP	1
ENSBTAG00000021678	SLC31A1	GO:0001525	0.0486669	0.970482	28	102	angiogenesis	BP	1
ENSBTAG00000025324	NRXN3	GO:0001525	0.0486669	0.970482	28	102	angiogenesis	BP	1
ENSBTAG00000046174	GNA13	GO:0001525	0.0486669	0.970482	28	102	angiogenesis	BP	1
ENSBTAG00000050495	GREM1	GO:0001525	0.0486669	0.970482	28	102	angiogenesis	BP	1
ENSBTAG00000003992	LHX4	GO:0009887	0.434621	0.680504	14	65	animal organ morphogenesis	BP	1
ENSBTAG00000006188	USH2A	GO:0009887	0.434621	0.680504	14	65	animal organ morphogenesis	BP	1
ENSBTAG00000006722	FGF16	GO:0009887	0.434621	0.680504	14	65	animal organ morphogenesis	BP	1
ENSBTAG00000007173	PDGFRA	GO:0009887	0.434621	0.680504	14	65	animal organ morphogenesis	BP	1
ENSBTAG00000012014	CDX1	GO:0009887	0.434621	0.680504	14	65	animal organ morphogenesis	BP	1
ENSBTAG00000013706	MEGF9	GO:0009887	0.434621	0.680504	14	65	animal organ morphogenesis	BP	1
ENSBTAG00000016198	EP300	GO:0009887	0.434621	0.680504	14	65	animal organ morphogenesis	BP	1
ENSBTAG00000017746	SLIT3	GO:0009887	0.434621	0.680504	14	65	animal organ morphogenesis	BP	1
ENSBTAG00000020143	RDH10	GO:0009887	0.434621	0.680504	14	65	animal organ morphogenesis	BP	1
ENSBTAG00000020406	GPC3	GO:0009887	0.434621	0.680504	14	65	animal organ morphogenesis	BP	1
ENSBTAG00000021706	TBX3	GO:0009887	0.434621	0.680504	14	65	animal organ morphogenesis	BP	1
ENSBTAG00000031402	ASXL1	GO:0009887	0.434621	0.680504	14	65	animal organ morphogenesis	BP	1
ENSBTAG00000050495	GREM1	GO:0009887	0.434621	0.680504	14	65	animal organ morphogenesis	BP	1
ENSBTAG00000065193	MEIS2	GO:0009887	0.434621	0.680504	14	65	animal organ morphogenesis	BP	1
ENSBTAG00000000919	HEY2	GO:0009948	0.137486	0.953652	5	13	anterior/posterior axis specification	BP	1
ENSBTAG00000003835	BMP4	GO:0009948	0.137486	0.953652	5	13	anterior/posterior axis specification	BP	1
ENSBTAG00000012014	CDX1	GO:0009948	0.137486	0.953652	5	13	anterior/posterior axis specification	BP	1
ENSBTAG00000013009	AURKA	GO:0009948	0.137486	0.953652	5	13	anterior/posterior axis specification	BP	1
ENSBTAG00000020406	GPC3	GO:0009948	0.137486	0.953652	5	13	anterior/posterior axis specification	BP	1
ENSBTAG00000000919	HEY2	GO:0009952	0.912245	0.152039	10	68	anterior/posterior pattern specification	BP	1
ENSBTAG00000006760	OTX1	GO:0009952	0.912245	0.152039	10	68	anterior/posterior pattern specification	BP	1
ENSBTAG00000007592	RARG	GO:0009952	0.912245	0.152039	10	68	anterior/posterior pattern specification	BP	1
ENSBTAG00000010119	ALDH1A2	GO:0009952	0.912245	0.152039	10	68	anterior/posterior pattern specification	BP	1
ENSBTAG00000010875	MSX1	GO:0009952	0.912245	0.152039	10	68	anterior/posterior pattern specification	BP	1
ENSBTAG00000011266	ZBTB16	GO:0009952	0.912245	0.152039	10	68	anterior/posterior pattern specification	BP	1
ENSBTAG00000012014	CDX1	GO:0009952	0.912245	0.152039	10	68	anterior/posterior pattern specification	BP	1
ENSBTAG00000015717	HEY1	GO:0009952	0.912245	0.152039	10	68	anterior/posterior pattern specification	BP	1
ENSBTAG00000018007	NR2F2	GO:0009952	0.912245	0.152039	10	68	anterior/posterior pattern specification	BP	1
ENSBTAG00000018884	RING1	GO:0009952	0.912245	0.152039	10	68	anterior/posterior pattern specification	BP	1
ENSBTAG00000002219	ATAD3A	GO:0140374	0.322893	0.816784	7	29	antiviral innate immune response	BP	1
ENSBTAG00000006960	DHX16	GO:0140374	0.322893	0.816784	7	29	antiviral innate immune response	BP	1
ENSBTAG00000008896	DHX15	GO:0140374	0.322893	0.816784	7	29	antiviral innate immune response	BP	1
ENSBTAG00000013123	PHB2	GO:0140374	0.322893	0.816784	7	29	antiviral innate immune response	BP	1
ENSBTAG00000015563	PDE12	GO:0140374	0.322893	0.816784	7	29	antiviral innate immune response	BP	1
ENSBTAG00000020433	NLRP1	GO:0140374	0.322893	0.816784	7	29	antiviral innate immune response	BP	1
ENSBTAG00000046580	DHX58	GO:0140374	0.322893	0.816784	7	29	antiviral innate immune response	BP	1
ENSBTAG00000000428	BAK1	GO:0006915	0.493974	0.571054	49	219	apoptotic process	BP	1
ENSBTAG00000000837	PARP1	GO:0006915	0.493974	0.571054	49	219	apoptotic process	BP	1
ENSBTAG00000000878	RB1CC1	GO:0006915	0.493974	0.571054	49	219	apoptotic process	BP	1
ENSBTAG00000001199	DAP3	GO:0006915	0.493974	0.571054	49	219	apoptotic process	BP	1
ENSBTAG00000002072	ERCC2	GO:0006915	0.493974	0.571054	49	219	apoptotic process	BP	1
ENSBTAG00000002082	MARCKS	GO:0006915	0.493974	0.571054	49	219	apoptotic process	BP	1
ENSBTAG00000002295	ATF2	GO:0006915	0.493974	0.571054	49	219	apoptotic process	BP	1
ENSBTAG00000002571	PDCD2L	GO:0006915	0.493974	0.571054	49	219	apoptotic process	BP	1
ENSBTAG00000003257	STK4	GO:0006915	0.493974	0.571054	49	219	apoptotic process	BP	1
ENSBTAG00000003992	LHX4	GO:0006915	0.493974	0.571054	49	219	apoptotic process	BP	1
ENSBTAG00000004199	DIABLO	GO:0006915	0.493974	0.571054	49	219	apoptotic process	BP	1
ENSBTAG00000005009	PRELID1	GO:0006915	0.493974	0.571054	49	219	apoptotic process	BP	1
ENSBTAG00000005578	KAT5	GO:0006915	0.493974	0.571054	49	219	apoptotic process	BP	1
ENSBTAG00000005620	RPS3	GO:0006915	0.493974	0.571054	49	219	apoptotic process	BP	1
ENSBTAG00000006378	RIPK1	GO:0006915	0.493974	0.571054	49	219	apoptotic process	BP	1
ENSBTAG00000006609	ERRFI1	GO:0006915	0.493974	0.571054	49	219	apoptotic process	BP	1
ENSBTAG00000007367	AIMP2	GO:0006915	0.493974	0.571054	49	219	apoptotic process	BP	1
ENSBTAG00000007519	ADAR	GO:0006915	0.493974	0.571054	49	219	apoptotic process	BP	1
ENSBTAG00000007592	RARG	GO:0006915	0.493974	0.571054	49	219	apoptotic process	BP	1
ENSBTAG00000007900	FIS1	GO:0006915	0.493974	0.571054	49	219	apoptotic process	BP	1
ENSBTAG00000008711	BOK	GO:0006915	0.493974	0.571054	49	219	apoptotic process	BP	1
ENSBTAG00000010820	WNT11	GO:0006915	0.493974	0.571054	49	219	apoptotic process	BP	1
ENSBTAG00000010992	CTSH	GO:0006915	0.493974	0.571054	49	219	apoptotic process	BP	1
ENSBTAG00000011757	PSEN1	GO:0006915	0.493974	0.571054	49	219	apoptotic process	BP	1
ENSBTAG00000012511	BAD	GO:0006915	0.493974	0.571054	49	219	apoptotic process	BP	1
ENSBTAG00000012739	C1QBP	GO:0006915	0.493974	0.571054	49	219	apoptotic process	BP	1
ENSBTAG00000013009	AURKA	GO:0006915	0.493974	0.571054	49	219	apoptotic process	BP	1
ENSBTAG00000013988	BID	GO:0006915	0.493974	0.571054	49	219	apoptotic process	BP	1
ENSBTAG00000014182	CTNNA1	GO:0006915	0.493974	0.571054	49	219	apoptotic process	BP	1
ENSBTAG00000014968	YJEFN3	GO:0006915	0.493974	0.571054	49	219	apoptotic process	BP	1
ENSBTAG00000015894	WWOX	GO:0006915	0.493974	0.571054	49	219	apoptotic process	BP	1
ENSBTAG00000016193	FASTKD2	GO:0006915	0.493974	0.571054	49	219	apoptotic process	BP	1
ENSBTAG00000016198	EP300	GO:0006915	0.493974	0.571054	49	219	apoptotic process	BP	1
ENSBTAG00000016272	TEX11	GO:0006915	0.493974	0.571054	49	219	apoptotic process	BP	1
ENSBTAG00000016528	NOC2L	GO:0006915	0.493974	0.571054	49	219	apoptotic process	BP	1
ENSBTAG00000016830	DAXX	GO:0006915	0.493974	0.571054	49	219	apoptotic process	BP	1
ENSBTAG00000017077	CTSV	GO:0006915	0.493974	0.571054	49	219	apoptotic process	BP	1
ENSBTAG00000017549	KITLG	GO:0006915	0.493974	0.571054	49	219	apoptotic process	BP	1
ENSBTAG00000017582	CHEK1	GO:0006915	0.493974	0.571054	49	219	apoptotic process	BP	1
ENSBTAG00000017689	BRMS1	GO:0006915	0.493974	0.571054	49	219	apoptotic process	BP	1
ENSBTAG00000018274	FADD	GO:0006915	0.493974	0.571054	49	219	apoptotic process	BP	1
ENSBTAG00000018588	TMBIM6	GO:0006915	0.493974	0.571054	49	219	apoptotic process	BP	1
ENSBTAG00000018938	CDIP1	GO:0006915	0.493974	0.571054	49	219	apoptotic process	BP	1
ENSBTAG00000019077	DAD1	GO:0006915	0.493974	0.571054	49	219	apoptotic process	BP	1
ENSBTAG00000019648	RACK1	GO:0006915	0.493974	0.571054	49	219	apoptotic process	BP	1
ENSBTAG00000019832	TGFBR2	GO:0006915	0.493974	0.571054	49	219	apoptotic process	BP	1
ENSBTAG00000020701	MEF2C	GO:0006915	0.493974	0.571054	49	219	apoptotic process	BP	1
ENSBTAG00000044105	FOXO1	GO:0006915	0.493974	0.571054	49	219	apoptotic process	BP	1
ENSBTAG00000046298	SYCE3	GO:0006915	0.493974	0.571054	49	219	apoptotic process	BP	1
ENSBTAG00000000428	BAK1	GO:0097190	0.532239	0.636462	7	31	apoptotic signaling pathway	BP	1
ENSBTAG00000011757	PSEN1	GO:0097190	0.532239	0.636462	7	31	apoptotic signaling pathway	BP	1
ENSBTAG00000014968	YJEFN3	GO:0097190	0.532239	0.636462	7	31	apoptotic signaling pathway	BP	1
ENSBTAG00000015369	MLLT11	GO:0097190	0.532239	0.636462	7	31	apoptotic signaling pathway	BP	1
ENSBTAG00000017260	PDE3A	GO:0097190	0.532239	0.636462	7	31	apoptotic signaling pathway	BP	1
ENSBTAG00000017537	PTGIS	GO:0097190	0.532239	0.636462	7	31	apoptotic signaling pathway	BP	1
ENSBTAG00000018274	FADD	GO:0097190	0.532239	0.636462	7	31	apoptotic signaling pathway	BP	1
ENSBTAG00000003602	RBPJ	GO:0048844	0.207482	0.914297	5	17	artery morphogenesis	BP	1
ENSBTAG00000008505	APOB	GO:0048844	0.207482	0.914297	5	17	artery morphogenesis	BP	1
ENSBTAG00000010123	APOE	GO:0048844	0.207482	0.914297	5	17	artery morphogenesis	BP	1
ENSBTAG00000010820	WNT11	GO:0048844	0.207482	0.914297	5	17	artery morphogenesis	BP	1
ENSBTAG00000019832	TGFBR2	GO:0048844	0.207482	0.914297	5	17	artery morphogenesis	BP	1
ENSBTAG00000000550	ATP5F1D	GO:0006754	0.00265648	0.999377	13	21	ATP biosynthetic process	BP	1
ENSBTAG00000002094	ATP5MF	GO:0006754	0.00265648	0.999377	13	21	ATP biosynthetic process	BP	1
ENSBTAG00000002507	ATP5F1A	GO:0006754	0.00265648	0.999377	13	21	ATP biosynthetic process	BP	1
ENSBTAG00000007332	ATP5MG	GO:0006754	0.00265648	0.999377	13	21	ATP biosynthetic process	BP	1
ENSBTAG00000012927	ALDOA	GO:0006754	0.00265648	0.999377	13	21	ATP biosynthetic process	BP	1
ENSBTAG00000013315	ATP5F1B	GO:0006754	0.00265648	0.999377	13	21	ATP biosynthetic process	BP	1
ENSBTAG00000013930	ATP5F1C	GO:0006754	0.00265648	0.999377	13	21	ATP biosynthetic process	BP	1
ENSBTAG00000017496	ATP5ME	GO:0006754	0.00265648	0.999377	13	21	ATP biosynthetic process	BP	1
ENSBTAG00000018278	ATP5PO	GO:0006754	0.00265648	0.999377	13	21	ATP biosynthetic process	BP	1
ENSBTAG00000031793	NUDT2	GO:0006754	0.00265648	0.999377	13	21	ATP biosynthetic process	BP	1
ENSBTAG00000039208	ATP5F1E	GO:0006754	0.00265648	0.999377	13	21	ATP biosynthetic process	BP	1
ENSBTAG00000047845		GO:0006754	0.00265648	0.999377	13	21	ATP biosynthetic process	BP	1
ENSBTAG00000057957		GO:0006754	0.00265648	0.999377	13	21	ATP biosynthetic process	BP	1
ENSBTAG00000002507	ATP5F1A	GO:0046034	0.196958	0.912711	6	20	ATP metabolic process	BP	1
ENSBTAG00000002703	ATP6V1A	GO:0046034	0.196958	0.912711	6	20	ATP metabolic process	BP	1
ENSBTAG00000009703	MYH7	GO:0046034	0.196958	0.912711	6	20	ATP metabolic process	BP	1
ENSBTAG00000011912	SLC25A25	GO:0046034	0.196958	0.912711	6	20	ATP metabolic process	BP	1
ENSBTAG00000013315	ATP5F1B	GO:0046034	0.196958	0.912711	6	20	ATP metabolic process	BP	1
ENSBTAG00000040053	MYH6	GO:0046034	0.196958	0.912711	6	20	ATP metabolic process	BP	1
ENSBTAG00000000510	ATG101	GO:0000045	0.0716983	0.961932	16	53	autophagosome assembly	BP	1
ENSBTAG00000000878	RB1CC1	GO:0000045	0.0716983	0.961932	16	53	autophagosome assembly	BP	1
ENSBTAG00000002033	UBXN2A	GO:0000045	0.0716983	0.961932	16	53	autophagosome assembly	BP	1
ENSBTAG00000002881	AP4M1	GO:0000045	0.0716983	0.961932	16	53	autophagosome assembly	BP	1
ENSBTAG00000003695	WDR45B	GO:0000045	0.0716983	0.961932	16	53	autophagosome assembly	BP	1
ENSBTAG00000006550	GABARAPL2	GO:0000045	0.0716983	0.961932	16	53	autophagosome assembly	BP	1
ENSBTAG00000010795	ATG14	GO:0000045	0.0716983	0.961932	16	53	autophagosome assembly	BP	1
ENSBTAG00000011623	VMP1	GO:0000045	0.0716983	0.961932	16	53	autophagosome assembly	BP	1
ENSBTAG00000011632	MAP1LC3B	GO:0000045	0.0716983	0.961932	16	53	autophagosome assembly	BP	1
ENSBTAG00000011757	PSEN1	GO:0000045	0.0716983	0.961932	16	53	autophagosome assembly	BP	1
ENSBTAG00000012031	ATG9B	GO:0000045	0.0716983	0.961932	16	53	autophagosome assembly	BP	1
ENSBTAG00000012987	ULK1	GO:0000045	0.0716983	0.961932	16	53	autophagosome assembly	BP	1
ENSBTAG00000013700	BECN2	GO:0000045	0.0716983	0.961932	16	53	autophagosome assembly	BP	1
ENSBTAG00000015401	ATG4B	GO:0000045	0.0716983	0.961932	16	53	autophagosome assembly	BP	1
ENSBTAG00000025121	EMC6	GO:0000045	0.0716983	0.961932	16	53	autophagosome assembly	BP	1
ENSBTAG00000046485	RAB1B	GO:0000045	0.0716983	0.961932	16	53	autophagosome assembly	BP	1
ENSBTAG00000008016	STX17	GO:0097352	0.906536	0.19393	5	33	autophagosome maturation	BP	1
ENSBTAG00000008369	RBM8A	GO:0097352	0.906536	0.19393	5	33	autophagosome maturation	BP	1
ENSBTAG00000010795	ATG14	GO:0097352	0.906536	0.19393	5	33	autophagosome maturation	BP	1
ENSBTAG00000011632	MAP1LC3B	GO:0097352	0.906536	0.19393	5	33	autophagosome maturation	BP	1
ENSBTAG00000023997	VAMP8	GO:0097352	0.906536	0.19393	5	33	autophagosome maturation	BP	1
ENSBTAG00000000510	ATG101	GO:0006914	0.394139	0.700358	20	89	autophagy	BP	1
ENSBTAG00000000878	RB1CC1	GO:0006914	0.394139	0.700358	20	89	autophagy	BP	1
ENSBTAG00000006550	GABARAPL2	GO:0006914	0.394139	0.700358	20	89	autophagy	BP	1
ENSBTAG00000008075	TRAPPC4	GO:0006914	0.394139	0.700358	20	89	autophagy	BP	1
ENSBTAG00000009446	USP10	GO:0006914	0.394139	0.700358	20	89	autophagy	BP	1
ENSBTAG00000010795	ATG14	GO:0006914	0.394139	0.700358	20	89	autophagy	BP	1
ENSBTAG00000011209	SYT11	GO:0006914	0.394139	0.700358	20	89	autophagy	BP	1
ENSBTAG00000011623	VMP1	GO:0006914	0.394139	0.700358	20	89	autophagy	BP	1
ENSBTAG00000011632	MAP1LC3B	GO:0006914	0.394139	0.700358	20	89	autophagy	BP	1
ENSBTAG00000011757	PSEN1	GO:0006914	0.394139	0.700358	20	89	autophagy	BP	1
ENSBTAG00000011765	GABARAPL1	GO:0006914	0.394139	0.700358	20	89	autophagy	BP	1
ENSBTAG00000012031	ATG9B	GO:0006914	0.394139	0.700358	20	89	autophagy	BP	1
ENSBTAG00000012987	ULK1	GO:0006914	0.394139	0.700358	20	89	autophagy	BP	1
ENSBTAG00000013162	HSPA8	GO:0006914	0.394139	0.700358	20	89	autophagy	BP	1
ENSBTAG00000013700	BECN2	GO:0006914	0.394139	0.700358	20	89	autophagy	BP	1
ENSBTAG00000014841	GBA1	GO:0006914	0.394139	0.700358	20	89	autophagy	BP	1
ENSBTAG00000015401	ATG4B	GO:0006914	0.394139	0.700358	20	89	autophagy	BP	1
ENSBTAG00000015499	VPS51	GO:0006914	0.394139	0.700358	20	89	autophagy	BP	1
ENSBTAG00000018588	TMBIM6	GO:0006914	0.394139	0.700358	20	89	autophagy	BP	1
ENSBTAG00000044105	FOXO1	GO:0006914	0.394139	0.700358	20	89	autophagy	BP	1
ENSBTAG00000000878	RB1CC1	GO:0000422	0.299881	0.828047	8	30	autophagy of mitochondrion	BP	1
ENSBTAG00000003695	WDR45B	GO:0000422	0.299881	0.828047	8	30	autophagy of mitochondrion	BP	1
ENSBTAG00000006550	GABARAPL2	GO:0000422	0.299881	0.828047	8	30	autophagy of mitochondrion	BP	1
ENSBTAG00000007900	FIS1	GO:0000422	0.299881	0.828047	8	30	autophagy of mitochondrion	BP	1
ENSBTAG00000011632	MAP1LC3B	GO:0000422	0.299881	0.828047	8	30	autophagy of mitochondrion	BP	1
ENSBTAG00000012031	ATG9B	GO:0000422	0.299881	0.828047	8	30	autophagy of mitochondrion	BP	1
ENSBTAG00000012987	ULK1	GO:0000422	0.299881	0.828047	8	30	autophagy of mitochondrion	BP	1
ENSBTAG00000031461	SNX7	GO:0000422	0.299881	0.828047	8	30	autophagy of mitochondrion	BP	1
ENSBTAG00000002211	MAPK8IP3	GO:0007411	0.521061	0.57788	20	106	axon guidance	BP	1
ENSBTAG00000002471	CHL1	GO:0007411	0.521061	0.57788	20	106	axon guidance	BP	1
ENSBTAG00000004475	CDK5R1	GO:0007411	0.521061	0.57788	20	106	axon guidance	BP	1
ENSBTAG00000004754	DSCAM	GO:0007411	0.521061	0.57788	20	106	axon guidance	BP	1
ENSBTAG00000005514	TRIO	GO:0007411	0.521061	0.57788	20	106	axon guidance	BP	1
ENSBTAG00000006209	EXT1	GO:0007411	0.521061	0.57788	20	106	axon guidance	BP	1
ENSBTAG00000006256	PTPRO	GO:0007411	0.521061	0.57788	20	106	axon guidance	BP	1
ENSBTAG00000007281	SEMA6C	GO:0007411	0.521061	0.57788	20	106	axon guidance	BP	1
ENSBTAG00000009851	ROBO1	GO:0007411	0.521061	0.57788	20	106	axon guidance	BP	1
ENSBTAG00000010178	PTPRD	GO:0007411	0.521061	0.57788	20	106	axon guidance	BP	1
ENSBTAG00000010241	UNC5D	GO:0007411	0.521061	0.57788	20	106	axon guidance	BP	1
ENSBTAG00000013674	EDNRA	GO:0007411	0.521061	0.57788	20	106	axon guidance	BP	1
ENSBTAG00000013706	MEGF9	GO:0007411	0.521061	0.57788	20	106	axon guidance	BP	1
ENSBTAG00000013909	BOC	GO:0007411	0.521061	0.57788	20	106	axon guidance	BP	1
ENSBTAG00000017746	SLIT3	GO:0007411	0.521061	0.57788	20	106	axon guidance	BP	1
ENSBTAG00000021920	SEMA4C	GO:0007411	0.521061	0.57788	20	106	axon guidance	BP	1
ENSBTAG00000024394	SEMA3D	GO:0007411	0.521061	0.57788	20	106	axon guidance	BP	1
ENSBTAG00000027569	APBB2	GO:0007411	0.521061	0.57788	20	106	axon guidance	BP	1
ENSBTAG00000031052	CDK5R2	GO:0007411	0.521061	0.57788	20	106	axon guidance	BP	1
ENSBTAG00000048378	DCC	GO:0007411	0.521061	0.57788	20	106	axon guidance	BP	1
ENSBTAG00000002699	KIT	GO:0030183	0.407094	0.740334	8	34	B cell differentiation	BP	1
ENSBTAG00000002742	MSH2	GO:0030183	0.407094	0.740334	8	34	B cell differentiation	BP	1
ENSBTAG00000003602	RBPJ	GO:0030183	0.407094	0.740334	8	34	B cell differentiation	BP	1
ENSBTAG00000006501	DCAF1	GO:0030183	0.407094	0.740334	8	34	B cell differentiation	BP	1
ENSBTAG00000007626	IL2RG	GO:0030183	0.407094	0.740334	8	34	B cell differentiation	BP	1
ENSBTAG00000008191	SLC39A7	GO:0030183	0.407094	0.740334	8	34	B cell differentiation	BP	1
ENSBTAG00000016198	EP300	GO:0030183	0.407094	0.740334	8	34	B cell differentiation	BP	1
ENSBTAG00000018572	FLT3	GO:0030183	0.407094	0.740334	8	34	B cell differentiation	BP	1
ENSBTAG00000002348	SLC4A4	GO:0015701	0.183537	0.927406	5	17	bicarbonate transport	BP	1
ENSBTAG00000006589	CFTR	GO:0015701	0.183537	0.927406	5	17	bicarbonate transport	BP	1
ENSBTAG00000010062	SLC26A4	GO:0015701	0.183537	0.927406	5	17	bicarbonate transport	BP	1
ENSBTAG00000015525	SLC39A12	GO:0015701	0.183537	0.927406	5	17	bicarbonate transport	BP	1
ENSBTAG00000019225	SLC39A14	GO:0015701	0.183537	0.927406	5	17	bicarbonate transport	BP	1
ENSBTAG00000001004	ESAM	GO:0070830	0.542358	0.640178	6	26	bicellular tight junction assembly	BP	1
ENSBTAG00000002238	ARL2	GO:0070830	0.542358	0.640178	6	26	bicellular tight junction assembly	BP	1
ENSBTAG00000003049	MICALL2	GO:0070830	0.542358	0.640178	6	26	bicellular tight junction assembly	BP	1
ENSBTAG00000010820	WNT11	GO:0070830	0.542358	0.640178	6	26	bicellular tight junction assembly	BP	1
ENSBTAG00000017354	MPP7	GO:0070830	0.542358	0.640178	6	26	bicellular tight junction assembly	BP	1
ENSBTAG00000045901	CLDN6	GO:0070830	0.542358	0.640178	6	26	bicellular tight junction assembly	BP	1
ENSBTAG00000002829	TCP1	GO:0007339	0.0618101	0.978253	8	19	binding of sperm to zona pellucida	BP	1
ENSBTAG00000004531	CCT4	GO:0007339	0.0618101	0.978253	8	19	binding of sperm to zona pellucida	BP	1
ENSBTAG00000011504	ZP2	GO:0007339	0.0618101	0.978253	8	19	binding of sperm to zona pellucida	BP	1
ENSBTAG00000012756	CCT7	GO:0007339	0.0618101	0.978253	8	19	binding of sperm to zona pellucida	BP	1
ENSBTAG00000012927	ALDOA	GO:0007339	0.0618101	0.978253	8	19	binding of sperm to zona pellucida	BP	1
ENSBTAG00000014834	ZP3	GO:0007339	0.0618101	0.978253	8	19	binding of sperm to zona pellucida	BP	1
ENSBTAG00000017889	CCT5	GO:0007339	0.0618101	0.978253	8	19	binding of sperm to zona pellucida	BP	1
ENSBTAG00000026085	ZP4	GO:0007339	0.0618101	0.978253	8	19	binding of sperm to zona pellucida	BP	1
ENSBTAG00000002214	TAT	GO:0009058	0.37621	0.767229	8	32	biosynthetic process	BP	1
ENSBTAG00000008994	FPGS	GO:0009058	0.37621	0.767229	8	32	biosynthetic process	BP	1
ENSBTAG00000009188	GART	GO:0009058	0.37621	0.767229	8	32	biosynthetic process	BP	1
ENSBTAG00000012053	ACCSL	GO:0009058	0.37621	0.767229	8	32	biosynthetic process	BP	1
ENSBTAG00000014315	PBLD	GO:0009058	0.37621	0.767229	8	32	biosynthetic process	BP	1
ENSBTAG00000019010	EIF2B3	GO:0009058	0.37621	0.767229	8	32	biosynthetic process	BP	1
ENSBTAG00000036101	KYAT1	GO:0009058	0.37621	0.767229	8	32	biosynthetic process	BP	1
ENSBTAG00000058651	SPTLC3	GO:0009058	0.37621	0.767229	8	32	biosynthetic process	BP	1
ENSBTAG00000009414	PSMC4	GO:0001824	0.136956	0.943447	7	19	blastocyst development	BP	1
ENSBTAG00000009618	NEK2	GO:0001824	0.136956	0.943447	7	19	blastocyst development	BP	1
ENSBTAG00000011198	PPP1CC	GO:0001824	0.136956	0.943447	7	19	blastocyst development	BP	1
ENSBTAG00000013126	EMG1	GO:0001824	0.136956	0.943447	7	19	blastocyst development	BP	1
ENSBTAG00000015346	NASP	GO:0001824	0.136956	0.943447	7	19	blastocyst development	BP	1
ENSBTAG00000015737	KPNA7	GO:0001824	0.136956	0.943447	7	19	blastocyst development	BP	1
ENSBTAG00000019077	DAD1	GO:0001824	0.136956	0.943447	7	19	blastocyst development	BP	1
ENSBTAG00000003407	SF3B6	GO:0001825	0.00252988	0.999538	9	16	blastocyst formation	BP	1
ENSBTAG00000009036	SUPT6H	GO:0001825	0.00252988	0.999538	9	16	blastocyst formation	BP	1
ENSBTAG00000009491	WDR74	GO:0001825	0.00252988	0.999538	9	16	blastocyst formation	BP	1
ENSBTAG00000010101	BYSL	GO:0001825	0.00252988	0.999538	9	16	blastocyst formation	BP	1
ENSBTAG00000014834	ZP3	GO:0001825	0.00252988	0.999538	9	16	blastocyst formation	BP	1
ENSBTAG00000016510	RRP7	GO:0001825	0.00252988	0.999538	9	16	blastocyst formation	BP	1
ENSBTAG00000018478	RPL7L1	GO:0001825	0.00252988	0.999538	9	16	blastocyst formation	BP	1
ENSBTAG00000019043	GABPA	GO:0001825	0.00252988	0.999538	9	16	blastocyst formation	BP	1
ENSBTAG00000019788	TEAD4	GO:0001825	0.00252988	0.999538	9	16	blastocyst formation	BP	1
ENSBTAG00000000919	HEY2	GO:0001568	0.273441	0.83515	10	41	blood vessel development	BP	1
ENSBTAG00000003835	BMP4	GO:0001568	0.273441	0.83515	10	41	blood vessel development	BP	1
ENSBTAG00000008090	CCM2	GO:0001568	0.273441	0.83515	10	41	blood vessel development	BP	1
ENSBTAG00000010119	ALDH1A2	GO:0001568	0.273441	0.83515	10	41	blood vessel development	BP	1
ENSBTAG00000011757	PSEN1	GO:0001568	0.273441	0.83515	10	41	blood vessel development	BP	1
ENSBTAG00000013881	GJA4	GO:0001568	0.273441	0.83515	10	41	blood vessel development	BP	1
ENSBTAG00000019153	JMJD6	GO:0001568	0.273441	0.83515	10	41	blood vessel development	BP	1
ENSBTAG00000020701	MEF2C	GO:0001568	0.273441	0.83515	10	41	blood vessel development	BP	1
ENSBTAG00000020791	RAPGEF1	GO:0001568	0.273441	0.83515	10	41	blood vessel development	BP	1
ENSBTAG00000021706	TBX3	GO:0001568	0.273441	0.83515	10	41	blood vessel development	BP	1
ENSBTAG00000000428	BAK1	GO:0001974	0.478045	0.714787	5	22	blood vessel remodeling	BP	1
ENSBTAG00000003602	RBPJ	GO:0001974	0.478045	0.714787	5	22	blood vessel remodeling	BP	1
ENSBTAG00000006209	EXT1	GO:0001974	0.478045	0.714787	5	22	blood vessel remodeling	BP	1
ENSBTAG00000013674	EDNRA	GO:0001974	0.478045	0.714787	5	22	blood vessel remodeling	BP	1
ENSBTAG00000020701	MEF2C	GO:0001974	0.478045	0.714787	5	22	blood vessel remodeling	BP	1
ENSBTAG00000002081	BMPR1B	GO:0030509	0.332689	0.782629	11	49	BMP signaling pathway	BP	1
ENSBTAG00000002295	ATF2	GO:0030509	0.332689	0.782629	11	49	BMP signaling pathway	BP	1
ENSBTAG00000003835	BMP4	GO:0030509	0.332689	0.782629	11	49	BMP signaling pathway	BP	1
ENSBTAG00000005377	SOSTDC1	GO:0030509	0.332689	0.782629	11	49	BMP signaling pathway	BP	1
ENSBTAG00000006209	EXT1	GO:0030509	0.332689	0.782629	11	49	BMP signaling pathway	BP	1
ENSBTAG00000007118	SMURF1	GO:0030509	0.332689	0.782629	11	49	BMP signaling pathway	BP	1
ENSBTAG00000010875	MSX1	GO:0030509	0.332689	0.782629	11	49	BMP signaling pathway	BP	1
ENSBTAG00000017976	ABL1	GO:0030509	0.332689	0.782629	11	49	BMP signaling pathway	BP	1
ENSBTAG00000020916	NANOG	GO:0030509	0.332689	0.782629	11	49	BMP signaling pathway	BP	1
ENSBTAG00000052906	ZNF8	GO:0030509	0.332689	0.782629	11	49	BMP signaling pathway	BP	1
ENSBTAG00000064347	RGMB	GO:0030509	0.332689	0.782629	11	49	BMP signaling pathway	BP	1
ENSBTAG00000000033	PHOSPHO1	GO:0030282	0.742658	0.429707	5	31	bone mineralization	BP	1
ENSBTAG00000002072	ERCC2	GO:0030282	0.742658	0.429707	5	31	bone mineralization	BP	1
ENSBTAG00000010820	WNT11	GO:0030282	0.742658	0.429707	5	31	bone mineralization	BP	1
ENSBTAG00000014396	KLF10	GO:0030282	0.742658	0.429707	5	31	bone mineralization	BP	1
ENSBTAG00000020406	GPC3	GO:0030282	0.742658	0.429707	5	31	bone mineralization	BP	1
ENSBTAG00000000111	UGP2	GO:0007420	0.0981587	0.934311	30	123	brain development	BP	1
ENSBTAG00000001060	CXCR4	GO:0007420	0.0981587	0.934311	30	123	brain development	BP	1
ENSBTAG00000002988	MACO1	GO:0007420	0.0981587	0.934311	30	123	brain development	BP	1
ENSBTAG00000002996	SHROOM4	GO:0007420	0.0981587	0.934311	30	123	brain development	BP	1
ENSBTAG00000003111	ATM	GO:0007420	0.0981587	0.934311	30	123	brain development	BP	1
ENSBTAG00000004475	CDK5R1	GO:0007420	0.0981587	0.934311	30	123	brain development	BP	1
ENSBTAG00000006080	MAST1	GO:0007420	0.0981587	0.934311	30	123	brain development	BP	1
ENSBTAG00000006209	EXT1	GO:0007420	0.0981587	0.934311	30	123	brain development	BP	1
ENSBTAG00000009310	UTP3	GO:0007420	0.0981587	0.934311	30	123	brain development	BP	1
ENSBTAG00000010978	PROX1	GO:0007420	0.0981587	0.934311	30	123	brain development	BP	1
ENSBTAG00000011757	PSEN1	GO:0007420	0.0981587	0.934311	30	123	brain development	BP	1
ENSBTAG00000011815	SMG9	GO:0007420	0.0981587	0.934311	30	123	brain development	BP	1
ENSBTAG00000012040	GIT1	GO:0007420	0.0981587	0.934311	30	123	brain development	BP	1
ENSBTAG00000012061	POU3F1	GO:0007420	0.0981587	0.934311	30	123	brain development	BP	1
ENSBTAG00000012351	ARNT2	GO:0007420	0.0981587	0.934311	30	123	brain development	BP	1
ENSBTAG00000013054	MFSD2A	GO:0007420	0.0981587	0.934311	30	123	brain development	BP	1
ENSBTAG00000013153	NF2	GO:0007420	0.0981587	0.934311	30	123	brain development	BP	1
ENSBTAG00000014083	AMIGO1	GO:0007420	0.0981587	0.934311	30	123	brain development	BP	1
ENSBTAG00000014966	PLXNB2	GO:0007420	0.0981587	0.934311	30	123	brain development	BP	1
ENSBTAG00000016331	ROGDI	GO:0007420	0.0981587	0.934311	30	123	brain development	BP	1
ENSBTAG00000018928	QARS1	GO:0007420	0.0981587	0.934311	30	123	brain development	BP	1
ENSBTAG00000019125	SLC1A1	GO:0007420	0.0981587	0.934311	30	123	brain development	BP	1
ENSBTAG00000019832	TGFBR2	GO:0007420	0.0981587	0.934311	30	123	brain development	BP	1
ENSBTAG00000023920	GPR158	GO:0007420	0.0981587	0.934311	30	123	brain development	BP	1
ENSBTAG00000027442	NFIB	GO:0007420	0.0981587	0.934311	30	123	brain development	BP	1
ENSBTAG00000031052	CDK5R2	GO:0007420	0.0981587	0.934311	30	123	brain development	BP	1
ENSBTAG00000032961	IER3IP1	GO:0007420	0.0981587	0.934311	30	123	brain development	BP	1
ENSBTAG00000034441	MACROD2	GO:0007420	0.0981587	0.934311	30	123	brain development	BP	1
ENSBTAG00000035998	CKB	GO:0007420	0.0981587	0.934311	30	123	brain development	BP	1
ENSBTAG00000065193	MEIS2	GO:0007420	0.0981587	0.934311	30	123	brain development	BP	1
ENSBTAG00000011234	FOXO3	GO:0048854	0.186756	0.926498	5	16	brain morphogenesis	BP	1
ENSBTAG00000011757	PSEN1	GO:0048854	0.186756	0.926498	5	16	brain morphogenesis	BP	1
ENSBTAG00000014841	GBA1	GO:0048854	0.186756	0.926498	5	16	brain morphogenesis	BP	1
ENSBTAG00000015376	FBXW11	GO:0048854	0.186756	0.926498	5	16	brain morphogenesis	BP	1
ENSBTAG00000015499	VPS51	GO:0048854	0.186756	0.926498	5	16	brain morphogenesis	BP	1
ENSBTAG00000001814	PLXND1	GO:0001569	0.215043	0.901237	6	21	branching involved in blood vessel morphogenesis	BP	1
ENSBTAG00000003257	STK4	GO:0001569	0.215043	0.901237	6	21	branching involved in blood vessel morphogenesis	BP	1
ENSBTAG00000006366	NFATC4	GO:0001569	0.215043	0.901237	6	21	branching involved in blood vessel morphogenesis	BP	1
ENSBTAG00000013674	EDNRA	GO:0001569	0.215043	0.901237	6	21	branching involved in blood vessel morphogenesis	BP	1
ENSBTAG00000019832	TGFBR2	GO:0001569	0.215043	0.901237	6	21	branching involved in blood vessel morphogenesis	BP	1
ENSBTAG00000046174	GNA13	GO:0001569	0.215043	0.901237	6	21	branching involved in blood vessel morphogenesis	BP	1
ENSBTAG00000001912	TRPV5	GO:0070588	0.664386	0.456235	12	69	calcium ion transmembrane transport	BP	1
ENSBTAG00000002036	CACNB1	GO:0070588	0.664386	0.456235	12	69	calcium ion transmembrane transport	BP	1
ENSBTAG00000002297	CACNB4	GO:0070588	0.664386	0.456235	12	69	calcium ion transmembrane transport	BP	1
ENSBTAG00000007169	P2RX1	GO:0070588	0.664386	0.456235	12	69	calcium ion transmembrane transport	BP	1
ENSBTAG00000009615	ANXA2	GO:0070588	0.664386	0.456235	12	69	calcium ion transmembrane transport	BP	1
ENSBTAG00000010009	TMCO1	GO:0070588	0.664386	0.456235	12	69	calcium ion transmembrane transport	BP	1
ENSBTAG00000011757	PSEN1	GO:0070588	0.664386	0.456235	12	69	calcium ion transmembrane transport	BP	1
ENSBTAG00000011912	SLC25A25	GO:0070588	0.664386	0.456235	12	69	calcium ion transmembrane transport	BP	1
ENSBTAG00000013674	EDNRA	GO:0070588	0.664386	0.456235	12	69	calcium ion transmembrane transport	BP	1
ENSBTAG00000013861	SLC8A1	GO:0070588	0.664386	0.456235	12	69	calcium ion transmembrane transport	BP	1
ENSBTAG00000025826	SLC24A1	GO:0070588	0.664386	0.456235	12	69	calcium ion transmembrane transport	BP	1
ENSBTAG00000026825	TMEM37	GO:0070588	0.664386	0.456235	12	69	calcium ion transmembrane transport	BP	1
ENSBTAG00000001912	TRPV5	GO:0006816	0.908231	0.165986	8	61	calcium ion transport	BP	1
ENSBTAG00000002036	CACNB1	GO:0006816	0.908231	0.165986	8	61	calcium ion transport	BP	1
ENSBTAG00000002297	CACNB4	GO:0006816	0.908231	0.165986	8	61	calcium ion transport	BP	1
ENSBTAG00000011757	PSEN1	GO:0006816	0.908231	0.165986	8	61	calcium ion transport	BP	1
ENSBTAG00000013861	SLC8A1	GO:0006816	0.908231	0.165986	8	61	calcium ion transport	BP	1
ENSBTAG00000018880	TRPV1	GO:0006816	0.908231	0.165986	8	61	calcium ion transport	BP	1
ENSBTAG00000025826	SLC24A1	GO:0006816	0.908231	0.165986	8	61	calcium ion transport	BP	1
ENSBTAG00000032374	SELENOK	GO:0006816	0.908231	0.165986	8	61	calcium ion transport	BP	1
ENSBTAG00000001060	CXCR4	GO:0019722	0.660646	0.528446	5	28	calcium-mediated signaling	BP	1
ENSBTAG00000015183	TPCN2	GO:0019722	0.660646	0.528446	5	28	calcium-mediated signaling	BP	1
ENSBTAG00000017452	RCAN3	GO:0019722	0.660646	0.528446	5	28	calcium-mediated signaling	BP	1
ENSBTAG00000034436	PDPK1	GO:0019722	0.660646	0.528446	5	28	calcium-mediated signaling	BP	1
ENSBTAG00000049864	PPP1R9B	GO:0019722	0.660646	0.528446	5	28	calcium-mediated signaling	BP	1
ENSBTAG00000007900	FIS1	GO:0035584	0.0625549	0.984581	5	11	calcium-mediated signaling using intracellular calcium source	BP	1
ENSBTAG00000020547	BCAP31	GO:0035584	0.0625549	0.984581	5	11	calcium-mediated signaling using intracellular calcium source	BP	1
ENSBTAG00000045887	DMTN	GO:0035584	0.0625549	0.984581	5	11	calcium-mediated signaling using intracellular calcium source	BP	1
ENSBTAG00000048061	GRM5	GO:0035584	0.0625549	0.984581	5	11	calcium-mediated signaling using intracellular calcium source	BP	1
ENSBTAG00000063812	PRNP	GO:0035584	0.0625549	0.984581	5	11	calcium-mediated signaling using intracellular calcium source	BP	1
ENSBTAG00000002081	BMPR1B	GO:0043010	0.798402	0.330426	7	46	camera-type eye development	BP	1
ENSBTAG00000003835	BMP4	GO:0043010	0.798402	0.330426	7	46	camera-type eye development	BP	1
ENSBTAG00000010119	ALDH1A2	GO:0043010	0.798402	0.330426	7	46	camera-type eye development	BP	1
ENSBTAG00000011912	SLC25A25	GO:0043010	0.798402	0.330426	7	46	camera-type eye development	BP	1
ENSBTAG00000017790	B9D1	GO:0043010	0.798402	0.330426	7	46	camera-type eye development	BP	1
ENSBTAG00000034069	MAB21L1	GO:0043010	0.798402	0.330426	7	46	camera-type eye development	BP	1
ENSBTAG00000047924	MAB21L2	GO:0043010	0.798402	0.330426	7	46	camera-type eye development	BP	1
ENSBTAG00000011851	FYN	GO:0007249	0.893778	0.203094	6	43	canonical NF-kappaB signal transduction	BP	1
ENSBTAG00000013674	EDNRA	GO:0007249	0.893778	0.203094	6	43	canonical NF-kappaB signal transduction	BP	1
ENSBTAG00000016198	EP300	GO:0007249	0.893778	0.203094	6	43	canonical NF-kappaB signal transduction	BP	1
ENSBTAG00000017346	RASSF2	GO:0007249	0.893778	0.203094	6	43	canonical NF-kappaB signal transduction	BP	1
ENSBTAG00000017976	ABL1	GO:0007249	0.893778	0.203094	6	43	canonical NF-kappaB signal transduction	BP	1
ENSBTAG00000038235	NOD1	GO:0007249	0.893778	0.203094	6	43	canonical NF-kappaB signal transduction	BP	1
ENSBTAG00000003257	STK4	GO:0060070	0.328362	0.774593	14	61	canonical Wnt signaling pathway	BP	1
ENSBTAG00000005377	SOSTDC1	GO:0060070	0.328362	0.774593	14	61	canonical Wnt signaling pathway	BP	1
ENSBTAG00000006209	EXT1	GO:0060070	0.328362	0.774593	14	61	canonical Wnt signaling pathway	BP	1
ENSBTAG00000010492	VPS4B	GO:0060070	0.328362	0.774593	14	61	canonical Wnt signaling pathway	BP	1
ENSBTAG00000010820	WNT11	GO:0060070	0.328362	0.774593	14	61	canonical Wnt signaling pathway	BP	1
ENSBTAG00000011234	FOXO3	GO:0060070	0.328362	0.774593	14	61	canonical Wnt signaling pathway	BP	1
ENSBTAG00000013674	EDNRA	GO:0060070	0.328362	0.774593	14	61	canonical Wnt signaling pathway	BP	1
ENSBTAG00000014291	WNT2B	GO:0060070	0.328362	0.774593	14	61	canonical Wnt signaling pathway	BP	1
ENSBTAG00000014554	SNAI1	GO:0060070	0.328362	0.774593	14	61	canonical Wnt signaling pathway	BP	1
ENSBTAG00000020355	KLF4	GO:0060070	0.328362	0.774593	14	61	canonical Wnt signaling pathway	BP	1
ENSBTAG00000020406	GPC3	GO:0060070	0.328362	0.774593	14	61	canonical Wnt signaling pathway	BP	1
ENSBTAG00000020791	RAPGEF1	GO:0060070	0.328362	0.774593	14	61	canonical Wnt signaling pathway	BP	1
ENSBTAG00000021945	NID2	GO:0060070	0.328362	0.774593	14	61	canonical Wnt signaling pathway	BP	1
ENSBTAG00000047582	CSNK1E	GO:0060070	0.328362	0.774593	14	61	canonical Wnt signaling pathway	BP	1
ENSBTAG00000000483	HYAL1	GO:0005975	0.544328	0.546944	24	119	carbohydrate metabolic process	BP	1
ENSBTAG00000000484	HYAL2	GO:0005975	0.544328	0.546944	24	119	carbohydrate metabolic process	BP	1
ENSBTAG00000005674	NEU1	GO:0005975	0.544328	0.546944	24	119	carbohydrate metabolic process	BP	1
ENSBTAG00000005773	PGM2	GO:0005975	0.544328	0.546944	24	119	carbohydrate metabolic process	BP	1
ENSBTAG00000008124	GK	GO:0005975	0.544328	0.546944	24	119	carbohydrate metabolic process	BP	1
ENSBTAG00000009826	GPD1L	GO:0005975	0.544328	0.546944	24	119	carbohydrate metabolic process	BP	1
ENSBTAG00000009899	CHID1	GO:0005975	0.544328	0.546944	24	119	carbohydrate metabolic process	BP	1
ENSBTAG00000010336	TALDO1	GO:0005975	0.544328	0.546944	24	119	carbohydrate metabolic process	BP	1
ENSBTAG00000011198	PPP1CC	GO:0005975	0.544328	0.546944	24	119	carbohydrate metabolic process	BP	1
ENSBTAG00000012626	B4GALT5	GO:0005975	0.544328	0.546944	24	119	carbohydrate metabolic process	BP	1
ENSBTAG00000013108	HK2	GO:0005975	0.544328	0.546944	24	119	carbohydrate metabolic process	BP	1
ENSBTAG00000014964	GALK1	GO:0005975	0.544328	0.546944	24	119	carbohydrate metabolic process	BP	1
ENSBTAG00000015355	PHKA2	GO:0005975	0.544328	0.546944	24	119	carbohydrate metabolic process	BP	1
ENSBTAG00000015807	GALT	GO:0005975	0.544328	0.546944	24	119	carbohydrate metabolic process	BP	1
ENSBTAG00000016202	TREH	GO:0005975	0.544328	0.546944	24	119	carbohydrate metabolic process	BP	1
ENSBTAG00000018026	LANCL2	GO:0005975	0.544328	0.546944	24	119	carbohydrate metabolic process	BP	1
ENSBTAG00000018138	GK5	GO:0005975	0.544328	0.546944	24	119	carbohydrate metabolic process	BP	1
ENSBTAG00000019852	PDHA1	GO:0005975	0.544328	0.546944	24	119	carbohydrate metabolic process	BP	1
ENSBTAG00000020898	CHST12	GO:0005975	0.544328	0.546944	24	119	carbohydrate metabolic process	BP	1
ENSBTAG00000025496	SORD	GO:0005975	0.544328	0.546944	24	119	carbohydrate metabolic process	BP	1
ENSBTAG00000033190	PGM5	GO:0005975	0.544328	0.546944	24	119	carbohydrate metabolic process	BP	1
ENSBTAG00000040295	CHCHD2	GO:0005975	0.544328	0.546944	24	119	carbohydrate metabolic process	BP	1
ENSBTAG00000047827	RENBP	GO:0005975	0.544328	0.546944	24	119	carbohydrate metabolic process	BP	1
ENSBTAG00000061854	PPP1R3D	GO:0005975	0.544328	0.546944	24	119	carbohydrate metabolic process	BP	1
ENSBTAG00000003835	BMP4	GO:0055007	0.134419	0.954115	5	14	cardiac muscle cell differentiation	BP	1
ENSBTAG00000005734	GATA6	GO:0055007	0.134419	0.954115	5	14	cardiac muscle cell differentiation	BP	1
ENSBTAG00000008110	IFT20	GO:0055007	0.134419	0.954115	5	14	cardiac muscle cell differentiation	BP	1
ENSBTAG00000021706	TBX3	GO:0055007	0.134419	0.954115	5	14	cardiac muscle cell differentiation	BP	1
ENSBTAG00000050495	GREM1	GO:0055007	0.134419	0.954115	5	14	cardiac muscle cell differentiation	BP	1
ENSBTAG00000000483	HYAL1	GO:0051216	0.520672	0.634695	8	40	cartilage development	BP	1
ENSBTAG00000000484	HYAL2	GO:0051216	0.520672	0.634695	8	40	cartilage development	BP	1
ENSBTAG00000003835	BMP4	GO:0051216	0.520672	0.634695	8	40	cartilage development	BP	1
ENSBTAG00000004602	PITX1	GO:0051216	0.520672	0.634695	8	40	cartilage development	BP	1
ENSBTAG00000006609	ERRFI1	GO:0051216	0.520672	0.634695	8	40	cartilage development	BP	1
ENSBTAG00000011266	ZBTB16	GO:0051216	0.520672	0.634695	8	40	cartilage development	BP	1
ENSBTAG00000018270	NFATC2	GO:0051216	0.520672	0.634695	8	40	cartilage development	BP	1
ENSBTAG00000019832	TGFBR2	GO:0051216	0.520672	0.634695	8	40	cartilage development	BP	1
ENSBTAG00000000470	IBSP	GO:0007155	0.156015	0.881986	45	198	cell adhesion	BP	1
ENSBTAG00000001204	JCAD	GO:0007155	0.156015	0.881986	45	198	cell adhesion	BP	1
ENSBTAG00000001231	CDHR1	GO:0007155	0.156015	0.881986	45	198	cell adhesion	BP	1
ENSBTAG00000001368	LGALS3BP	GO:0007155	0.156015	0.881986	45	198	cell adhesion	BP	1
ENSBTAG00000004279	RHOA	GO:0007155	0.156015	0.881986	45	198	cell adhesion	BP	1
ENSBTAG00000004754	DSCAM	GO:0007155	0.156015	0.881986	45	198	cell adhesion	BP	1
ENSBTAG00000004869	CXADR	GO:0007155	0.156015	0.881986	45	198	cell adhesion	BP	1
ENSBTAG00000005672	CDH22	GO:0007155	0.156015	0.881986	45	198	cell adhesion	BP	1
ENSBTAG00000006209	EXT1	GO:0007155	0.156015	0.881986	45	198	cell adhesion	BP	1
ENSBTAG00000009256	ITGA4	GO:0007155	0.156015	0.881986	45	198	cell adhesion	BP	1
ENSBTAG00000009495	BCAM	GO:0007155	0.156015	0.881986	45	198	cell adhesion	BP	1
ENSBTAG00000009513	TGFBI	GO:0007155	0.156015	0.881986	45	198	cell adhesion	BP	1
ENSBTAG00000009987	ITGB3	GO:0007155	0.156015	0.881986	45	198	cell adhesion	BP	1
ENSBTAG00000010178	PTPRD	GO:0007155	0.156015	0.881986	45	198	cell adhesion	BP	1
ENSBTAG00000010402	MYH9	GO:0007155	0.156015	0.881986	45	198	cell adhesion	BP	1
ENSBTAG00000010420	PCDH17	GO:0007155	0.156015	0.881986	45	198	cell adhesion	BP	1
ENSBTAG00000011204	NINJ1	GO:0007155	0.156015	0.881986	45	198	cell adhesion	BP	1
ENSBTAG00000011757	PSEN1	GO:0007155	0.156015	0.881986	45	198	cell adhesion	BP	1
ENSBTAG00000012866	THBS4	GO:0007155	0.156015	0.881986	45	198	cell adhesion	BP	1
ENSBTAG00000013063	ITGB1BP1	GO:0007155	0.156015	0.881986	45	198	cell adhesion	BP	1
ENSBTAG00000014083	AMIGO1	GO:0007155	0.156015	0.881986	45	198	cell adhesion	BP	1
ENSBTAG00000014182	CTNNA1	GO:0007155	0.156015	0.881986	45	198	cell adhesion	BP	1
ENSBTAG00000014367	PRKX	GO:0007155	0.156015	0.881986	45	198	cell adhesion	BP	1
ENSBTAG00000015991	CDH1	GO:0007155	0.156015	0.881986	45	198	cell adhesion	BP	1
ENSBTAG00000017205	CCN6	GO:0007155	0.156015	0.881986	45	198	cell adhesion	BP	1
ENSBTAG00000017549	KITLG	GO:0007155	0.156015	0.881986	45	198	cell adhesion	BP	1
ENSBTAG00000017818	MOG	GO:0007155	0.156015	0.881986	45	198	cell adhesion	BP	1
ENSBTAG00000017846	F11R	GO:0007155	0.156015	0.881986	45	198	cell adhesion	BP	1
ENSBTAG00000018108	PXN	GO:0007155	0.156015	0.881986	45	198	cell adhesion	BP	1
ENSBTAG00000018179	PCDH8	GO:0007155	0.156015	0.881986	45	198	cell adhesion	BP	1
ENSBTAG00000019977	PCDH10	GO:0007155	0.156015	0.881986	45	198	cell adhesion	BP	1
ENSBTAG00000020141	FREM1	GO:0007155	0.156015	0.881986	45	198	cell adhesion	BP	1
ENSBTAG00000020465	FERMT1	GO:0007155	0.156015	0.881986	45	198	cell adhesion	BP	1
ENSBTAG00000020829	PTPRK	GO:0007155	0.156015	0.881986	45	198	cell adhesion	BP	1
ENSBTAG00000021007	FOLR3	GO:0007155	0.156015	0.881986	45	198	cell adhesion	BP	1
ENSBTAG00000021923	DSG2	GO:0007155	0.156015	0.881986	45	198	cell adhesion	BP	1
ENSBTAG00000021927	AATF	GO:0007155	0.156015	0.881986	45	198	cell adhesion	BP	1
ENSBTAG00000021945	NID2	GO:0007155	0.156015	0.881986	45	198	cell adhesion	BP	1
ENSBTAG00000025324	NRXN3	GO:0007155	0.156015	0.881986	45	198	cell adhesion	BP	1
ENSBTAG00000031669	CTNNA2	GO:0007155	0.156015	0.881986	45	198	cell adhesion	BP	1
ENSBTAG00000033248	CDH3	GO:0007155	0.156015	0.881986	45	198	cell adhesion	BP	1
ENSBTAG00000033510	MPZL2	GO:0007155	0.156015	0.881986	45	198	cell adhesion	BP	1
ENSBTAG00000039046	CD24	GO:0007155	0.156015	0.881986	45	198	cell adhesion	BP	1
ENSBTAG00000045901	CLDN6	GO:0007155	0.156015	0.881986	45	198	cell adhesion	BP	1
ENSBTAG00000064347	RGMB	GO:0007155	0.156015	0.881986	45	198	cell adhesion	BP	1
ENSBTAG00000001060	CXCR4	GO:0060326	0.498456	0.680404	6	27	cell chemotaxis	BP	1
ENSBTAG00000002699	KIT	GO:0060326	0.498456	0.680404	6	27	cell chemotaxis	BP	1
ENSBTAG00000006099	PIP5K1A	GO:0060326	0.498456	0.680404	6	27	cell chemotaxis	BP	1
ENSBTAG00000007173	PDGFRA	GO:0060326	0.498456	0.680404	6	27	cell chemotaxis	BP	1
ENSBTAG00000015101	HMGB2	GO:0060326	0.498456	0.680404	6	27	cell chemotaxis	BP	1
ENSBTAG00000021766	HBEGF	GO:0060326	0.498456	0.680404	6	27	cell chemotaxis	BP	1
ENSBTAG00000005717	GJB5	GO:0007154	0.0330192	0.988486	9	26	cell communication	BP	1
ENSBTAG00000013047	GRM7	GO:0007154	0.0330192	0.988486	9	26	cell communication	BP	1
ENSBTAG00000013861	SLC8A1	GO:0007154	0.0330192	0.988486	9	26	cell communication	BP	1
ENSBTAG00000013881	GJA4	GO:0007154	0.0330192	0.988486	9	26	cell communication	BP	1
ENSBTAG00000017976	ABL1	GO:0007154	0.0330192	0.988486	9	26	cell communication	BP	1
ENSBTAG00000020141	FREM1	GO:0007154	0.0330192	0.988486	9	26	cell communication	BP	1
ENSBTAG00000021730	GJD2	GO:0007154	0.0330192	0.988486	9	26	cell communication	BP	1
ENSBTAG00000060625	GJC1	GO:0007154	0.0330192	0.988486	9	26	cell communication	BP	1
ENSBTAG00000064062	GJB3	GO:0007154	0.0330192	0.988486	9	26	cell communication	BP	1
ENSBTAG00000001137	CLTA	GO:0007049	0.385342	0.677901	46	201	cell cycle	BP	1
ENSBTAG00000001717	AURKB	GO:0007049	0.385342	0.677901	46	201	cell cycle	BP	1
ENSBTAG00000002238	ARL2	GO:0007049	0.385342	0.677901	46	201	cell cycle	BP	1
ENSBTAG00000002742	MSH2	GO:0007049	0.385342	0.677901	46	201	cell cycle	BP	1
ENSBTAG00000002999	ANAPC15	GO:0007049	0.385342	0.677901	46	201	cell cycle	BP	1
ENSBTAG00000003092	ANAPC5	GO:0007049	0.385342	0.677901	46	201	cell cycle	BP	1
ENSBTAG00000004108	CENPX	GO:0007049	0.385342	0.677901	46	201	cell cycle	BP	1
ENSBTAG00000004126	MLF1	GO:0007049	0.385342	0.677901	46	201	cell cycle	BP	1
ENSBTAG00000004416	NUDC	GO:0007049	0.385342	0.677901	46	201	cell cycle	BP	1
ENSBTAG00000004604	CCDC124	GO:0007049	0.385342	0.677901	46	201	cell cycle	BP	1
ENSBTAG00000004943	CCNA2	GO:0007049	0.385342	0.677901	46	201	cell cycle	BP	1
ENSBTAG00000005293	CDC25C	GO:0007049	0.385342	0.677901	46	201	cell cycle	BP	1
ENSBTAG00000005326	CSNK1A1	GO:0007049	0.385342	0.677901	46	201	cell cycle	BP	1
ENSBTAG00000005620	RPS3	GO:0007049	0.385342	0.677901	46	201	cell cycle	BP	1
ENSBTAG00000005792	BCCIP	GO:0007049	0.385342	0.677901	46	201	cell cycle	BP	1
ENSBTAG00000005861	CCNT1	GO:0007049	0.385342	0.677901	46	201	cell cycle	BP	1
ENSBTAG00000006185	SPC24	GO:0007049	0.385342	0.677901	46	201	cell cycle	BP	1
ENSBTAG00000006667	EPB41	GO:0007049	0.385342	0.677901	46	201	cell cycle	BP	1
ENSBTAG00000007247	NUF2	GO:0007049	0.385342	0.677901	46	201	cell cycle	BP	1
ENSBTAG00000007520	MAPRE2	GO:0007049	0.385342	0.677901	46	201	cell cycle	BP	1
ENSBTAG00000008181	CHAF1A	GO:0007049	0.385342	0.677901	46	201	cell cycle	BP	1
ENSBTAG00000009340	KATNAL1	GO:0007049	0.385342	0.677901	46	201	cell cycle	BP	1
ENSBTAG00000010492	VPS4B	GO:0007049	0.385342	0.677901	46	201	cell cycle	BP	1
ENSBTAG00000010731	CDKN2D	GO:0007049	0.385342	0.677901	46	201	cell cycle	BP	1
ENSBTAG00000010766	OIP5	GO:0007049	0.385342	0.677901	46	201	cell cycle	BP	1
ENSBTAG00000011022	ARPP19	GO:0007049	0.385342	0.677901	46	201	cell cycle	BP	1
ENSBTAG00000012587	BABAM1	GO:0007049	0.385342	0.677901	46	201	cell cycle	BP	1
ENSBTAG00000013009	AURKA	GO:0007049	0.385342	0.677901	46	201	cell cycle	BP	1
ENSBTAG00000013173	SEPTIN3	GO:0007049	0.385342	0.677901	46	201	cell cycle	BP	1
ENSBTAG00000013531	CENPS	GO:0007049	0.385342	0.677901	46	201	cell cycle	BP	1
ENSBTAG00000014326	CDCA8	GO:0007049	0.385342	0.677901	46	201	cell cycle	BP	1
ENSBTAG00000014730	NCAPD2	GO:0007049	0.385342	0.677901	46	201	cell cycle	BP	1
ENSBTAG00000015117	GADD45GIP1	GO:0007049	0.385342	0.677901	46	201	cell cycle	BP	1
ENSBTAG00000015346	NASP	GO:0007049	0.385342	0.677901	46	201	cell cycle	BP	1
ENSBTAG00000015878	RHNO1	GO:0007049	0.385342	0.677901	46	201	cell cycle	BP	1
ENSBTAG00000017913	BUB3	GO:0007049	0.385342	0.677901	46	201	cell cycle	BP	1
ENSBTAG00000018883	DCTN3	GO:0007049	0.385342	0.677901	46	201	cell cycle	BP	1
ENSBTAG00000019648	RACK1	GO:0007049	0.385342	0.677901	46	201	cell cycle	BP	1
ENSBTAG00000020432	MIS12	GO:0007049	0.385342	0.677901	46	201	cell cycle	BP	1
ENSBTAG00000020815	UHRF2	GO:0007049	0.385342	0.677901	46	201	cell cycle	BP	1
ENSBTAG00000021020	RIF1	GO:0007049	0.385342	0.677901	46	201	cell cycle	BP	1
ENSBTAG00000032982	TERF1	GO:0007049	0.385342	0.677901	46	201	cell cycle	BP	1
ENSBTAG00000034598	BOD1	GO:0007049	0.385342	0.677901	46	201	cell cycle	BP	1
ENSBTAG00000048286	E2F6	GO:0007049	0.385342	0.677901	46	201	cell cycle	BP	1
ENSBTAG00000055033	RAN	GO:0007049	0.385342	0.677901	46	201	cell cycle	BP	1
ENSBTAG00000055478	ZNF805	GO:0007049	0.385342	0.677901	46	201	cell cycle	BP	1
ENSBTAG00000000245	NHSL1	GO:0030154	0.464239	0.601769	46	216	cell differentiation	BP	1
ENSBTAG00000000602	RXRB	GO:0030154	0.464239	0.601769	46	216	cell differentiation	BP	1
ENSBTAG00000002081	BMPR1B	GO:0030154	0.464239	0.601769	46	216	cell differentiation	BP	1
ENSBTAG00000002216	MYOD1	GO:0030154	0.464239	0.601769	46	216	cell differentiation	BP	1
ENSBTAG00000002253	FKBP6	GO:0030154	0.464239	0.601769	46	216	cell differentiation	BP	1
ENSBTAG00000002407	TDRD5	GO:0030154	0.464239	0.601769	46	216	cell differentiation	BP	1
ENSBTAG00000003602	RBPJ	GO:0030154	0.464239	0.601769	46	216	cell differentiation	BP	1
ENSBTAG00000003719	TDRD7	GO:0030154	0.464239	0.601769	46	216	cell differentiation	BP	1
ENSBTAG00000003835	BMP4	GO:0030154	0.464239	0.601769	46	216	cell differentiation	BP	1
ENSBTAG00000003927	AAMP	GO:0030154	0.464239	0.601769	46	216	cell differentiation	BP	1
ENSBTAG00000004126	MLF1	GO:0030154	0.464239	0.601769	46	216	cell differentiation	BP	1
ENSBTAG00000004279	RHOA	GO:0030154	0.464239	0.601769	46	216	cell differentiation	BP	1
ENSBTAG00000004651	NME1	GO:0030154	0.464239	0.601769	46	216	cell differentiation	BP	1
ENSBTAG00000005536	MEA1	GO:0030154	0.464239	0.601769	46	216	cell differentiation	BP	1
ENSBTAG00000006383		GO:0030154	0.464239	0.601769	46	216	cell differentiation	BP	1
ENSBTAG00000006722	FGF16	GO:0030154	0.464239	0.601769	46	216	cell differentiation	BP	1
ENSBTAG00000007118	SMURF1	GO:0030154	0.464239	0.601769	46	216	cell differentiation	BP	1
ENSBTAG00000007281	SEMA6C	GO:0030154	0.464239	0.601769	46	216	cell differentiation	BP	1
ENSBTAG00000007367	AIMP2	GO:0030154	0.464239	0.601769	46	216	cell differentiation	BP	1
ENSBTAG00000007592	RARG	GO:0030154	0.464239	0.601769	46	216	cell differentiation	BP	1
ENSBTAG00000008133	ALKBH1	GO:0030154	0.464239	0.601769	46	216	cell differentiation	BP	1
ENSBTAG00000008501	FOXD3	GO:0030154	0.464239	0.601769	46	216	cell differentiation	BP	1
ENSBTAG00000009638	PRMT7	GO:0030154	0.464239	0.601769	46	216	cell differentiation	BP	1
ENSBTAG00000012014	CDX1	GO:0030154	0.464239	0.601769	46	216	cell differentiation	BP	1
ENSBTAG00000013063	ITGB1BP1	GO:0030154	0.464239	0.601769	46	216	cell differentiation	BP	1
ENSBTAG00000013191	AGRN	GO:0030154	0.464239	0.601769	46	216	cell differentiation	BP	1
ENSBTAG00000014051	ANGPT1	GO:0030154	0.464239	0.601769	46	216	cell differentiation	BP	1
ENSBTAG00000015478	SRD5A1	GO:0030154	0.464239	0.601769	46	216	cell differentiation	BP	1
ENSBTAG00000016744	CAPRIN1	GO:0030154	0.464239	0.601769	46	216	cell differentiation	BP	1
ENSBTAG00000017746	SLIT3	GO:0030154	0.464239	0.601769	46	216	cell differentiation	BP	1
ENSBTAG00000018024	NR1D2	GO:0030154	0.464239	0.601769	46	216	cell differentiation	BP	1
ENSBTAG00000018639	UNC45A	GO:0030154	0.464239	0.601769	46	216	cell differentiation	BP	1
ENSBTAG00000019832	TGFBR2	GO:0030154	0.464239	0.601769	46	216	cell differentiation	BP	1
ENSBTAG00000020148	TEK	GO:0030154	0.464239	0.601769	46	216	cell differentiation	BP	1
ENSBTAG00000020701	MEF2C	GO:0030154	0.464239	0.601769	46	216	cell differentiation	BP	1
ENSBTAG00000020815	UHRF2	GO:0030154	0.464239	0.601769	46	216	cell differentiation	BP	1
ENSBTAG00000021523	STAT3	GO:0030154	0.464239	0.601769	46	216	cell differentiation	BP	1
ENSBTAG00000021761	BRAF	GO:0030154	0.464239	0.601769	46	216	cell differentiation	BP	1
ENSBTAG00000021920	SEMA4C	GO:0030154	0.464239	0.601769	46	216	cell differentiation	BP	1
ENSBTAG00000025452	SF3A2	GO:0030154	0.464239	0.601769	46	216	cell differentiation	BP	1
ENSBTAG00000031800	PPDPF	GO:0030154	0.464239	0.601769	46	216	cell differentiation	BP	1
ENSBTAG00000036087	ARMC2	GO:0030154	0.464239	0.601769	46	216	cell differentiation	BP	1
ENSBTAG00000039195	NHS	GO:0030154	0.464239	0.601769	46	216	cell differentiation	BP	1
ENSBTAG00000046174	GNA13	GO:0030154	0.464239	0.601769	46	216	cell differentiation	BP	1
ENSBTAG00000047600	ROS1	GO:0030154	0.464239	0.601769	46	216	cell differentiation	BP	1
ENSBTAG00000051245	SOX4	GO:0030154	0.464239	0.601769	46	216	cell differentiation	BP	1
ENSBTAG00000001137	CLTA	GO:0051301	0.332033	0.734284	37	154	cell division	BP	1
ENSBTAG00000001717	AURKB	GO:0051301	0.332033	0.734284	37	154	cell division	BP	1
ENSBTAG00000002999	ANAPC15	GO:0051301	0.332033	0.734284	37	154	cell division	BP	1
ENSBTAG00000003092	ANAPC5	GO:0051301	0.332033	0.734284	37	154	cell division	BP	1
ENSBTAG00000004108	CENPX	GO:0051301	0.332033	0.734284	37	154	cell division	BP	1
ENSBTAG00000004416	NUDC	GO:0051301	0.332033	0.734284	37	154	cell division	BP	1
ENSBTAG00000004604	CCDC124	GO:0051301	0.332033	0.734284	37	154	cell division	BP	1
ENSBTAG00000004943	CCNA2	GO:0051301	0.332033	0.734284	37	154	cell division	BP	1
ENSBTAG00000005293	CDC25C	GO:0051301	0.332033	0.734284	37	154	cell division	BP	1
ENSBTAG00000005326	CSNK1A1	GO:0051301	0.332033	0.734284	37	154	cell division	BP	1
ENSBTAG00000005620	RPS3	GO:0051301	0.332033	0.734284	37	154	cell division	BP	1
ENSBTAG00000005861	CCNT1	GO:0051301	0.332033	0.734284	37	154	cell division	BP	1
ENSBTAG00000006185	SPC24	GO:0051301	0.332033	0.734284	37	154	cell division	BP	1
ENSBTAG00000006667	EPB41	GO:0051301	0.332033	0.734284	37	154	cell division	BP	1
ENSBTAG00000007247	NUF2	GO:0051301	0.332033	0.734284	37	154	cell division	BP	1
ENSBTAG00000007520	MAPRE2	GO:0051301	0.332033	0.734284	37	154	cell division	BP	1
ENSBTAG00000009340	KATNAL1	GO:0051301	0.332033	0.734284	37	154	cell division	BP	1
ENSBTAG00000010384	CDC6	GO:0051301	0.332033	0.734284	37	154	cell division	BP	1
ENSBTAG00000010492	VPS4B	GO:0051301	0.332033	0.734284	37	154	cell division	BP	1
ENSBTAG00000010766	OIP5	GO:0051301	0.332033	0.734284	37	154	cell division	BP	1
ENSBTAG00000011022	ARPP19	GO:0051301	0.332033	0.734284	37	154	cell division	BP	1
ENSBTAG00000011198	PPP1CC	GO:0051301	0.332033	0.734284	37	154	cell division	BP	1
ENSBTAG00000012587	BABAM1	GO:0051301	0.332033	0.734284	37	154	cell division	BP	1
ENSBTAG00000013009	AURKA	GO:0051301	0.332033	0.734284	37	154	cell division	BP	1
ENSBTAG00000013100	SPAG5	GO:0051301	0.332033	0.734284	37	154	cell division	BP	1
ENSBTAG00000013173	SEPTIN3	GO:0051301	0.332033	0.734284	37	154	cell division	BP	1
ENSBTAG00000013531	CENPS	GO:0051301	0.332033	0.734284	37	154	cell division	BP	1
ENSBTAG00000014326	CDCA8	GO:0051301	0.332033	0.734284	37	154	cell division	BP	1
ENSBTAG00000014730	NCAPD2	GO:0051301	0.332033	0.734284	37	154	cell division	BP	1
ENSBTAG00000016307	CDC7	GO:0051301	0.332033	0.734284	37	154	cell division	BP	1
ENSBTAG00000017913	BUB3	GO:0051301	0.332033	0.734284	37	154	cell division	BP	1
ENSBTAG00000018883	DCTN3	GO:0051301	0.332033	0.734284	37	154	cell division	BP	1
ENSBTAG00000019971	CDC16	GO:0051301	0.332033	0.734284	37	154	cell division	BP	1
ENSBTAG00000020432	MIS12	GO:0051301	0.332033	0.734284	37	154	cell division	BP	1
ENSBTAG00000034598	BOD1	GO:0051301	0.332033	0.734284	37	154	cell division	BP	1
ENSBTAG00000055033	RAN	GO:0051301	0.332033	0.734284	37	154	cell division	BP	1
ENSBTAG00000055478	ZNF805	GO:0051301	0.332033	0.734284	37	154	cell division	BP	1
ENSBTAG00000000919	HEY2	GO:0045165	0.1148	0.942098	11	38	cell fate commitment	BP	1
ENSBTAG00000003602	RBPJ	GO:0045165	0.1148	0.942098	11	38	cell fate commitment	BP	1
ENSBTAG00000003835	BMP4	GO:0045165	0.1148	0.942098	11	38	cell fate commitment	BP	1
ENSBTAG00000005377	SOSTDC1	GO:0045165	0.1148	0.942098	11	38	cell fate commitment	BP	1
ENSBTAG00000005734	GATA6	GO:0045165	0.1148	0.942098	11	38	cell fate commitment	BP	1
ENSBTAG00000005938	BARHL2	GO:0045165	0.1148	0.942098	11	38	cell fate commitment	BP	1
ENSBTAG00000006209	EXT1	GO:0045165	0.1148	0.942098	11	38	cell fate commitment	BP	1
ENSBTAG00000010820	WNT11	GO:0045165	0.1148	0.942098	11	38	cell fate commitment	BP	1
ENSBTAG00000014291	WNT2B	GO:0045165	0.1148	0.942098	11	38	cell fate commitment	BP	1
ENSBTAG00000019788	TEAD4	GO:0045165	0.1148	0.942098	11	38	cell fate commitment	BP	1
ENSBTAG00000022819	ONECUT2	GO:0045165	0.1148	0.942098	11	38	cell fate commitment	BP	1
ENSBTAG00000000060	PRDM14	GO:0001708	0.0257355	0.993153	7	17	cell fate specification	BP	1
ENSBTAG00000007767	TBX15	GO:0001708	0.0257355	0.993153	7	17	cell fate specification	BP	1
ENSBTAG00000009968	TBX4	GO:0001708	0.0257355	0.993153	7	17	cell fate specification	BP	1
ENSBTAG00000011757	PSEN1	GO:0001708	0.0257355	0.993153	7	17	cell fate specification	BP	1
ENSBTAG00000015138	MGA	GO:0001708	0.0257355	0.993153	7	17	cell fate specification	BP	1
ENSBTAG00000019788	TEAD4	GO:0001708	0.0257355	0.993153	7	17	cell fate specification	BP	1
ENSBTAG00000021706	TBX3	GO:0001708	0.0257355	0.993153	7	17	cell fate specification	BP	1
ENSBTAG00000000660	FAM83D	GO:0016477	0.908402	0.130896	26	164	cell migration	BP	1
ENSBTAG00000003045	BAMBI	GO:0016477	0.908402	0.130896	26	164	cell migration	BP	1
ENSBTAG00000004279	RHOA	GO:0016477	0.908402	0.130896	26	164	cell migration	BP	1
ENSBTAG00000006609	ERRFI1	GO:0016477	0.908402	0.130896	26	164	cell migration	BP	1
ENSBTAG00000007173	PDGFRA	GO:0016477	0.908402	0.130896	26	164	cell migration	BP	1
ENSBTAG00000010543	FGFR4	GO:0016477	0.908402	0.130896	26	164	cell migration	BP	1
ENSBTAG00000012558	ADAMTS12	GO:0016477	0.908402	0.130896	26	164	cell migration	BP	1
ENSBTAG00000013060	IQGAP1	GO:0016477	0.908402	0.130896	26	164	cell migration	BP	1
ENSBTAG00000013123	PHB2	GO:0016477	0.908402	0.130896	26	164	cell migration	BP	1
ENSBTAG00000014182	CTNNA1	GO:0016477	0.908402	0.130896	26	164	cell migration	BP	1
ENSBTAG00000015127	SDC4	GO:0016477	0.908402	0.130896	26	164	cell migration	BP	1
ENSBTAG00000018270	NFATC2	GO:0016477	0.908402	0.130896	26	164	cell migration	BP	1
ENSBTAG00000018900	CARMIL2	GO:0016477	0.908402	0.130896	26	164	cell migration	BP	1
ENSBTAG00000019545	SPATA13	GO:0016477	0.908402	0.130896	26	164	cell migration	BP	1
ENSBTAG00000019805	RHBDF1	GO:0016477	0.908402	0.130896	26	164	cell migration	BP	1
ENSBTAG00000020406	GPC3	GO:0016477	0.908402	0.130896	26	164	cell migration	BP	1
ENSBTAG00000020829	PTPRK	GO:0016477	0.908402	0.130896	26	164	cell migration	BP	1
ENSBTAG00000020983	RRAS	GO:0016477	0.908402	0.130896	26	164	cell migration	BP	1
ENSBTAG00000021766	HBEGF	GO:0016477	0.908402	0.130896	26	164	cell migration	BP	1
ENSBTAG00000022819	ONECUT2	GO:0016477	0.908402	0.130896	26	164	cell migration	BP	1
ENSBTAG00000034436	PDPK1	GO:0016477	0.908402	0.130896	26	164	cell migration	BP	1
ENSBTAG00000039046	CD24	GO:0016477	0.908402	0.130896	26	164	cell migration	BP	1
ENSBTAG00000039731	RND3	GO:0016477	0.908402	0.130896	26	164	cell migration	BP	1
ENSBTAG00000045582	ARPC5	GO:0016477	0.908402	0.130896	26	164	cell migration	BP	1
ENSBTAG00000049864	PPP1R9B	GO:0016477	0.908402	0.130896	26	164	cell migration	BP	1
ENSBTAG00000053390	RAC1	GO:0016477	0.908402	0.130896	26	164	cell migration	BP	1
ENSBTAG00000000060	PRDM14	GO:0000902	0.261129	0.826429	15	66	cell morphogenesis	BP	1
ENSBTAG00000001231	CDHR1	GO:0000902	0.261129	0.826429	15	66	cell morphogenesis	BP	1
ENSBTAG00000003257	STK4	GO:0000902	0.261129	0.826429	15	66	cell morphogenesis	BP	1
ENSBTAG00000004279	RHOA	GO:0000902	0.261129	0.826429	15	66	cell morphogenesis	BP	1
ENSBTAG00000005633	ARHGEF28	GO:0000902	0.261129	0.826429	15	66	cell morphogenesis	BP	1
ENSBTAG00000006209	EXT1	GO:0000902	0.261129	0.826429	15	66	cell morphogenesis	BP	1
ENSBTAG00000006256	PTPRO	GO:0000902	0.261129	0.826429	15	66	cell morphogenesis	BP	1
ENSBTAG00000010402	MYH9	GO:0000902	0.261129	0.826429	15	66	cell morphogenesis	BP	1
ENSBTAG00000010875	MSX1	GO:0000902	0.261129	0.826429	15	66	cell morphogenesis	BP	1
ENSBTAG00000015991	CDH1	GO:0000902	0.261129	0.826429	15	66	cell morphogenesis	BP	1
ENSBTAG00000017706	SLC39A3	GO:0000902	0.261129	0.826429	15	66	cell morphogenesis	BP	1
ENSBTAG00000021128	ADD1	GO:0000902	0.261129	0.826429	15	66	cell morphogenesis	BP	1
ENSBTAG00000031402	ASXL1	GO:0000902	0.261129	0.826429	15	66	cell morphogenesis	BP	1
ENSBTAG00000033248	CDH3	GO:0000902	0.261129	0.826429	15	66	cell morphogenesis	BP	1
ENSBTAG00000050495	GREM1	GO:0000902	0.261129	0.826429	15	66	cell morphogenesis	BP	1
ENSBTAG00000009498	PTEN	GO:0048870	0.209145	0.897875	7	25	cell motility	BP	1
ENSBTAG00000010402	MYH9	GO:0048870	0.209145	0.897875	7	25	cell motility	BP	1
ENSBTAG00000014182	CTNNA1	GO:0048870	0.209145	0.897875	7	25	cell motility	BP	1
ENSBTAG00000015434	DSTN	GO:0048870	0.209145	0.897875	7	25	cell motility	BP	1
ENSBTAG00000016354	IER2	GO:0048870	0.209145	0.897875	7	25	cell motility	BP	1
ENSBTAG00000033983	MAP2K1	GO:0048870	0.209145	0.897875	7	25	cell motility	BP	1
ENSBTAG00000053390	RAC1	GO:0048870	0.209145	0.897875	7	25	cell motility	BP	1
ENSBTAG00000000277	IL18	GO:0008283	0.165711	0.879443	34	145	cell population proliferation	BP	1
ENSBTAG00000000660	FAM83D	GO:0008283	0.165711	0.879443	34	145	cell population proliferation	BP	1
ENSBTAG00000001178	USPL1	GO:0008283	0.165711	0.879443	34	145	cell population proliferation	BP	1
ENSBTAG00000002699	KIT	GO:0008283	0.165711	0.879443	34	145	cell population proliferation	BP	1
ENSBTAG00000003257	STK4	GO:0008283	0.165711	0.879443	34	145	cell population proliferation	BP	1
ENSBTAG00000003602	RBPJ	GO:0008283	0.165711	0.879443	34	145	cell population proliferation	BP	1
ENSBTAG00000003835	BMP4	GO:0008283	0.165711	0.879443	34	145	cell population proliferation	BP	1
ENSBTAG00000003866	PPP1R8	GO:0008283	0.165711	0.879443	34	145	cell population proliferation	BP	1
ENSBTAG00000004073	MTA3	GO:0008283	0.165711	0.879443	34	145	cell population proliferation	BP	1
ENSBTAG00000004555	LRP2	GO:0008283	0.165711	0.879443	34	145	cell population proliferation	BP	1
ENSBTAG00000005946	USP13	GO:0008283	0.165711	0.879443	34	145	cell population proliferation	BP	1
ENSBTAG00000006209	EXT1	GO:0008283	0.165711	0.879443	34	145	cell population proliferation	BP	1
ENSBTAG00000006411	THAP11	GO:0008283	0.165711	0.879443	34	145	cell population proliferation	BP	1
ENSBTAG00000007592	RARG	GO:0008283	0.165711	0.879443	34	145	cell population proliferation	BP	1
ENSBTAG00000007728	PES1	GO:0008283	0.165711	0.879443	34	145	cell population proliferation	BP	1
ENSBTAG00000008410	OVOL2	GO:0008283	0.165711	0.879443	34	145	cell population proliferation	BP	1
ENSBTAG00000008443	LARP1	GO:0008283	0.165711	0.879443	34	145	cell population proliferation	BP	1
ENSBTAG00000009811	BOP1	GO:0008283	0.165711	0.879443	34	145	cell population proliferation	BP	1
ENSBTAG00000010119	ALDH1A2	GO:0008283	0.165711	0.879443	34	145	cell population proliferation	BP	1
ENSBTAG00000010978	PROX1	GO:0008283	0.165711	0.879443	34	145	cell population proliferation	BP	1
ENSBTAG00000011266	ZBTB16	GO:0008283	0.165711	0.879443	34	145	cell population proliferation	BP	1
ENSBTAG00000014202	CDK5RAP3	GO:0008283	0.165711	0.879443	34	145	cell population proliferation	BP	1
ENSBTAG00000017549	KITLG	GO:0008283	0.165711	0.879443	34	145	cell population proliferation	BP	1
ENSBTAG00000018674	PAK1IP1	GO:0008283	0.165711	0.879443	34	145	cell population proliferation	BP	1
ENSBTAG00000019453	PTGES	GO:0008283	0.165711	0.879443	34	145	cell population proliferation	BP	1
ENSBTAG00000019805	RHBDF1	GO:0008283	0.165711	0.879443	34	145	cell population proliferation	BP	1
ENSBTAG00000021523	STAT3	GO:0008283	0.165711	0.879443	34	145	cell population proliferation	BP	1
ENSBTAG00000027442	NFIB	GO:0008283	0.165711	0.879443	34	145	cell population proliferation	BP	1
ENSBTAG00000033748	IL18RAP	GO:0008283	0.165711	0.879443	34	145	cell population proliferation	BP	1
ENSBTAG00000034069	MAB21L1	GO:0008283	0.165711	0.879443	34	145	cell population proliferation	BP	1
ENSBTAG00000044077	POLR3G	GO:0008283	0.165711	0.879443	34	145	cell population proliferation	BP	1
ENSBTAG00000046862	MARCKSL1	GO:0008283	0.165711	0.879443	34	145	cell population proliferation	BP	1
ENSBTAG00000047924	MAB21L2	GO:0008283	0.165711	0.879443	34	145	cell population proliferation	BP	1
ENSBTAG00000052473	CNTNAP2	GO:0008283	0.165711	0.879443	34	145	cell population proliferation	BP	1
ENSBTAG00000004502	CLUAP1	GO:0030030	0.816327	0.292672	9	52	cell projection organization	BP	1
ENSBTAG00000010859	HYLS1	GO:0030030	0.816327	0.292672	9	52	cell projection organization	BP	1
ENSBTAG00000012443	DIAPH3	GO:0030030	0.816327	0.292672	9	52	cell projection organization	BP	1
ENSBTAG00000013009	AURKA	GO:0030030	0.816327	0.292672	9	52	cell projection organization	BP	1
ENSBTAG00000016309	ATP6V1D	GO:0030030	0.816327	0.292672	9	52	cell projection organization	BP	1
ENSBTAG00000016561	NUBP2	GO:0030030	0.816327	0.292672	9	52	cell projection organization	BP	1
ENSBTAG00000017790	B9D1	GO:0030030	0.816327	0.292672	9	52	cell projection organization	BP	1
ENSBTAG00000023452	B9D2	GO:0030030	0.816327	0.292672	9	52	cell projection organization	BP	1
ENSBTAG00000055286	MACIR	GO:0030030	0.816327	0.292672	9	52	cell projection organization	BP	1
ENSBTAG00000006209	EXT1	GO:0007166	0.977198	0.0512358	7	65	cell surface receptor signaling pathway	BP	1
ENSBTAG00000006567	VIPR1	GO:0007166	0.977198	0.0512358	7	65	cell surface receptor signaling pathway	BP	1
ENSBTAG00000011851	FYN	GO:0007166	0.977198	0.0512358	7	65	cell surface receptor signaling pathway	BP	1
ENSBTAG00000013057	CBLB	GO:0007166	0.977198	0.0512358	7	65	cell surface receptor signaling pathway	BP	1
ENSBTAG00000015710	CD3E	GO:0007166	0.977198	0.0512358	7	65	cell surface receptor signaling pathway	BP	1
ENSBTAG00000019153	JMJD6	GO:0007166	0.977198	0.0512358	7	65	cell surface receptor signaling pathway	BP	1
ENSBTAG00000020707	ADGRG6	GO:0007166	0.977198	0.0512358	7	65	cell surface receptor signaling pathway	BP	1
ENSBTAG00000001131	SLC12A9	GO:0006884	0.0244727	0.992823	8	20	cell volume homeostasis	BP	1
ENSBTAG00000007759	ABCB8	GO:0006884	0.0244727	0.992823	8	20	cell volume homeostasis	BP	1
ENSBTAG00000010145	SLC12A1	GO:0006884	0.0244727	0.992823	8	20	cell volume homeostasis	BP	1
ENSBTAG00000013413	CCDC51	GO:0006884	0.0244727	0.992823	8	20	cell volume homeostasis	BP	1
ENSBTAG00000014179	SLC12A5	GO:0006884	0.0244727	0.992823	8	20	cell volume homeostasis	BP	1
ENSBTAG00000014927	OXSR1	GO:0006884	0.0244727	0.992823	8	20	cell volume homeostasis	BP	1
ENSBTAG00000019930	CLNS1A	GO:0006884	0.0244727	0.992823	8	20	cell volume homeostasis	BP	1
ENSBTAG00000021128	ADD1	GO:0006884	0.0244727	0.992823	8	20	cell volume homeostasis	BP	1
ENSBTAG00000000603	JAM2	GO:0098609	0.395202	0.695928	21	105	cell-cell adhesion	BP	1
ENSBTAG00000001004	ESAM	GO:0098609	0.395202	0.695928	21	105	cell-cell adhesion	BP	1
ENSBTAG00000001231	CDHR1	GO:0098609	0.395202	0.695928	21	105	cell-cell adhesion	BP	1
ENSBTAG00000005672	CDH22	GO:0098609	0.395202	0.695928	21	105	cell-cell adhesion	BP	1
ENSBTAG00000009256	ITGA4	GO:0098609	0.395202	0.695928	21	105	cell-cell adhesion	BP	1
ENSBTAG00000010402	MYH9	GO:0098609	0.395202	0.695928	21	105	cell-cell adhesion	BP	1
ENSBTAG00000011291	DLG3	GO:0098609	0.395202	0.695928	21	105	cell-cell adhesion	BP	1
ENSBTAG00000011623	VMP1	GO:0098609	0.395202	0.695928	21	105	cell-cell adhesion	BP	1
ENSBTAG00000011757	PSEN1	GO:0098609	0.395202	0.695928	21	105	cell-cell adhesion	BP	1
ENSBTAG00000013909	BOC	GO:0098609	0.395202	0.695928	21	105	cell-cell adhesion	BP	1
ENSBTAG00000014182	CTNNA1	GO:0098609	0.395202	0.695928	21	105	cell-cell adhesion	BP	1
ENSBTAG00000015991	CDH1	GO:0098609	0.395202	0.695928	21	105	cell-cell adhesion	BP	1
ENSBTAG00000017846	F11R	GO:0098609	0.395202	0.695928	21	105	cell-cell adhesion	BP	1
ENSBTAG00000017976	ABL1	GO:0098609	0.395202	0.695928	21	105	cell-cell adhesion	BP	1
ENSBTAG00000018348	CBLL1	GO:0098609	0.395202	0.695928	21	105	cell-cell adhesion	BP	1
ENSBTAG00000019838	SHC1	GO:0098609	0.395202	0.695928	21	105	cell-cell adhesion	BP	1
ENSBTAG00000020791	RAPGEF1	GO:0098609	0.395202	0.695928	21	105	cell-cell adhesion	BP	1
ENSBTAG00000021923	DSG2	GO:0098609	0.395202	0.695928	21	105	cell-cell adhesion	BP	1
ENSBTAG00000033248	CDH3	GO:0098609	0.395202	0.695928	21	105	cell-cell adhesion	BP	1
ENSBTAG00000033510	MPZL2	GO:0098609	0.395202	0.695928	21	105	cell-cell adhesion	BP	1
ENSBTAG00000048378	DCC	GO:0098609	0.395202	0.695928	21	105	cell-cell adhesion	BP	1
ENSBTAG00000004230	AIMP1	GO:0007267	0.291064	0.851087	6	22	cell-cell signaling	BP	1
ENSBTAG00000005717	GJB5	GO:0007267	0.291064	0.851087	6	22	cell-cell signaling	BP	1
ENSBTAG00000013881	GJA4	GO:0007267	0.291064	0.851087	6	22	cell-cell signaling	BP	1
ENSBTAG00000021730	GJD2	GO:0007267	0.291064	0.851087	6	22	cell-cell signaling	BP	1
ENSBTAG00000050495	GREM1	GO:0007267	0.291064	0.851087	6	22	cell-cell signaling	BP	1
ENSBTAG00000060625	GJC1	GO:0007267	0.291064	0.851087	6	22	cell-cell signaling	BP	1
ENSBTAG00000004279	RHOA	GO:0007160	0.446397	0.689452	10	47	cell-matrix adhesion	BP	1
ENSBTAG00000009256	ITGA4	GO:0007160	0.446397	0.689452	10	47	cell-matrix adhesion	BP	1
ENSBTAG00000009495	BCAM	GO:0007160	0.446397	0.689452	10	47	cell-matrix adhesion	BP	1
ENSBTAG00000009987	ITGB3	GO:0007160	0.446397	0.689452	10	47	cell-matrix adhesion	BP	1
ENSBTAG00000012558	ADAMTS12	GO:0007160	0.446397	0.689452	10	47	cell-matrix adhesion	BP	1
ENSBTAG00000013063	ITGB1BP1	GO:0007160	0.446397	0.689452	10	47	cell-matrix adhesion	BP	1
ENSBTAG00000020141	FREM1	GO:0007160	0.446397	0.689452	10	47	cell-matrix adhesion	BP	1
ENSBTAG00000020243	SVEP1	GO:0007160	0.446397	0.689452	10	47	cell-matrix adhesion	BP	1
ENSBTAG00000020465	FERMT1	GO:0007160	0.446397	0.689452	10	47	cell-matrix adhesion	BP	1
ENSBTAG00000021945	NID2	GO:0007160	0.446397	0.689452	10	47	cell-matrix adhesion	BP	1
ENSBTAG00000006377	MYO1G	GO:0031589	0.214506	0.910327	5	17	cell-substrate adhesion	BP	1
ENSBTAG00000009987	ITGB3	GO:0031589	0.214506	0.910327	5	17	cell-substrate adhesion	BP	1
ENSBTAG00000013680	ATP1B2	GO:0031589	0.214506	0.910327	5	17	cell-substrate adhesion	BP	1
ENSBTAG00000014051	ANGPT1	GO:0031589	0.214506	0.910327	5	17	cell-substrate adhesion	BP	1
ENSBTAG00000014367	PRKX	GO:0031589	0.214506	0.910327	5	17	cell-substrate adhesion	BP	1
ENSBTAG00000002072	ERCC2	GO:0016043	0.519221	0.675684	5	24	cellular component organization	BP	1
ENSBTAG00000006209	EXT1	GO:0016043	0.519221	0.675684	5	24	cellular component organization	BP	1
ENSBTAG00000010178	PTPRD	GO:0016043	0.519221	0.675684	5	24	cellular component organization	BP	1
ENSBTAG00000012443	DIAPH3	GO:0016043	0.519221	0.675684	5	24	cellular component organization	BP	1
ENSBTAG00000026851	FMNL2	GO:0016043	0.519221	0.675684	5	24	cellular component organization	BP	1
ENSBTAG00000003001	LAMTOR1	GO:0071230	0.585722	0.582123	7	33	cellular response to amino acid stimulus	BP	1
ENSBTAG00000006765	LARS1	GO:0071230	0.585722	0.582123	7	33	cellular response to amino acid stimulus	BP	1
ENSBTAG00000007173	PDGFRA	GO:0071230	0.585722	0.582123	7	33	cellular response to amino acid stimulus	BP	1
ENSBTAG00000011754	LAMTOR2	GO:0071230	0.585722	0.582123	7	33	cellular response to amino acid stimulus	BP	1
ENSBTAG00000013869	SH3BP4	GO:0071230	0.585722	0.582123	7	33	cellular response to amino acid stimulus	BP	1
ENSBTAG00000014395	GLRA1	GO:0071230	0.585722	0.582123	7	33	cellular response to amino acid stimulus	BP	1
ENSBTAG00000039374	IPO5	GO:0071230	0.585722	0.582123	7	33	cellular response to amino acid stimulus	BP	1
ENSBTAG00000002036	CACNB1	GO:1904646	0.0409502	0.9891	6	15	cellular response to amyloid-beta	BP	1
ENSBTAG00000009256	ITGA4	GO:1904646	0.0409502	0.9891	6	15	cellular response to amyloid-beta	BP	1
ENSBTAG00000011757	PSEN1	GO:1904646	0.0409502	0.9891	6	15	cellular response to amyloid-beta	BP	1
ENSBTAG00000011851	FYN	GO:1904646	0.0409502	0.9891	6	15	cellular response to amyloid-beta	BP	1
ENSBTAG00000048061	GRM5	GO:1904646	0.0409502	0.9891	6	15	cellular response to amyloid-beta	BP	1
ENSBTAG00000063812	PRNP	GO:1904646	0.0409502	0.9891	6	15	cellular response to amyloid-beta	BP	1
ENSBTAG00000002081	BMPR1B	GO:0071773	0.19875	0.919154	5	17	cellular response to BMP stimulus	BP	1
ENSBTAG00000003835	BMP4	GO:0071773	0.19875	0.919154	5	17	cellular response to BMP stimulus	BP	1
ENSBTAG00000005734	GATA6	GO:0071773	0.19875	0.919154	5	17	cellular response to BMP stimulus	BP	1
ENSBTAG00000006209	EXT1	GO:0071773	0.19875	0.919154	5	17	cellular response to BMP stimulus	BP	1
ENSBTAG00000012558	ADAMTS12	GO:0071773	0.19875	0.919154	5	17	cellular response to BMP stimulus	BP	1
ENSBTAG00000001675	ITPKA	GO:0071277	0.168199	0.902291	13	49	cellular response to calcium ion	BP	1
ENSBTAG00000008710	KCNH1	GO:0071277	0.168199	0.902291	13	49	cellular response to calcium ion	BP	1
ENSBTAG00000009155	SCN5A	GO:0071277	0.168199	0.902291	13	49	cellular response to calcium ion	BP	1
ENSBTAG00000011209	SYT11	GO:0071277	0.168199	0.902291	13	49	cellular response to calcium ion	BP	1
ENSBTAG00000013060	IQGAP1	GO:0071277	0.168199	0.902291	13	49	cellular response to calcium ion	BP	1
ENSBTAG00000015536	CPNE3	GO:0071277	0.168199	0.902291	13	49	cellular response to calcium ion	BP	1
ENSBTAG00000018270	NFATC2	GO:0071277	0.168199	0.902291	13	49	cellular response to calcium ion	BP	1
ENSBTAG00000020701	MEF2C	GO:0071277	0.168199	0.902291	13	49	cellular response to calcium ion	BP	1
ENSBTAG00000020914	CPNE8	GO:0071277	0.168199	0.902291	13	49	cellular response to calcium ion	BP	1
ENSBTAG00000021128	ADD1	GO:0071277	0.168199	0.902291	13	49	cellular response to calcium ion	BP	1
ENSBTAG00000021761	BRAF	GO:0071277	0.168199	0.902291	13	49	cellular response to calcium ion	BP	1
ENSBTAG00000033326	DPEP1	GO:0071277	0.168199	0.902291	13	49	cellular response to calcium ion	BP	1
ENSBTAG00000045887	DMTN	GO:0071277	0.168199	0.902291	13	49	cellular response to calcium ion	BP	1
ENSBTAG00000001060	CXCR4	GO:0071345	0.29775	0.859118	5	17	cellular response to cytokine stimulus	BP	1
ENSBTAG00000004279	RHOA	GO:0071345	0.29775	0.859118	5	17	cellular response to cytokine stimulus	BP	1
ENSBTAG00000004695	CDK9	GO:0071345	0.29775	0.859118	5	17	cellular response to cytokine stimulus	BP	1
ENSBTAG00000013025	HAX1	GO:0071345	0.29775	0.859118	5	17	cellular response to cytokine stimulus	BP	1
ENSBTAG00000037640	PID1	GO:0071345	0.29775	0.859118	5	17	cellular response to cytokine stimulus	BP	1
ENSBTAG00000000483	HYAL1	GO:0044344	0.0842405	0.975782	5	13	cellular response to fibroblast growth factor stimulus	BP	1
ENSBTAG00000000484	HYAL2	GO:0044344	0.0842405	0.975782	5	13	cellular response to fibroblast growth factor stimulus	BP	1
ENSBTAG00000006209	EXT1	GO:0044344	0.0842405	0.975782	5	13	cellular response to fibroblast growth factor stimulus	BP	1
ENSBTAG00000013060	IQGAP1	GO:0044344	0.0842405	0.975782	5	13	cellular response to fibroblast growth factor stimulus	BP	1
ENSBTAG00000013063	ITGB1BP1	GO:0044344	0.0842405	0.975782	5	13	cellular response to fibroblast growth factor stimulus	BP	1
ENSBTAG00000005578	KAT5	GO:0042149	0.836824	0.30177	5	34	cellular response to glucose starvation	BP	1
ENSBTAG00000010795	ATG14	GO:0042149	0.836824	0.30177	5	34	cellular response to glucose starvation	BP	1
ENSBTAG00000011234	FOXO3	GO:0042149	0.836824	0.30177	5	34	cellular response to glucose starvation	BP	1
ENSBTAG00000011316	ZC3H12A	GO:0042149	0.836824	0.30177	5	34	cellular response to glucose starvation	BP	1
ENSBTAG00000014023	SIRT1	GO:0042149	0.836824	0.30177	5	34	cellular response to glucose starvation	BP	1
ENSBTAG00000001697	TRA2B	GO:0071333	0.2233	0.896183	6	21	cellular response to glucose stimulus	BP	1
ENSBTAG00000005578	KAT5	GO:0071333	0.2233	0.896183	6	21	cellular response to glucose stimulus	BP	1
ENSBTAG00000016799	ERN1	GO:0071333	0.2233	0.896183	6	21	cellular response to glucose stimulus	BP	1
ENSBTAG00000019225	SLC39A14	GO:0071333	0.2233	0.896183	6	21	cellular response to glucose stimulus	BP	1
ENSBTAG00000019648	RACK1	GO:0071333	0.2233	0.896183	6	21	cellular response to glucose stimulus	BP	1
ENSBTAG00000051245	SOX4	GO:0071333	0.2233	0.896183	6	21	cellular response to glucose stimulus	BP	1
ENSBTAG00000002081	BMPR1B	GO:0071363	0.432109	0.718263	8	35	cellular response to growth factor stimulus	BP	1
ENSBTAG00000003835	BMP4	GO:0071363	0.432109	0.718263	8	35	cellular response to growth factor stimulus	BP	1
ENSBTAG00000006378	RIPK1	GO:0071363	0.432109	0.718263	8	35	cellular response to growth factor stimulus	BP	1
ENSBTAG00000007173	PDGFRA	GO:0071363	0.432109	0.718263	8	35	cellular response to growth factor stimulus	BP	1
ENSBTAG00000015536	CPNE3	GO:0071363	0.432109	0.718263	8	35	cellular response to growth factor stimulus	BP	1
ENSBTAG00000019648	RACK1	GO:0071363	0.432109	0.718263	8	35	cellular response to growth factor stimulus	BP	1
ENSBTAG00000019832	TGFBR2	GO:0071363	0.432109	0.718263	8	35	cellular response to growth factor stimulus	BP	1
ENSBTAG00000019838	SHC1	GO:0071363	0.432109	0.718263	8	35	cellular response to growth factor stimulus	BP	1
ENSBTAG00000005620	RPS3	GO:0070301	0.870447	0.252523	5	32	cellular response to hydrogen peroxide	BP	1
ENSBTAG00000006378	RIPK1	GO:0070301	0.870447	0.252523	5	32	cellular response to hydrogen peroxide	BP	1
ENSBTAG00000010007	MAPK13	GO:0070301	0.870447	0.252523	5	32	cellular response to hydrogen peroxide	BP	1
ENSBTAG00000014023	SIRT1	GO:0070301	0.870447	0.252523	5	32	cellular response to hydrogen peroxide	BP	1
ENSBTAG00000017976	ABL1	GO:0070301	0.870447	0.252523	5	32	cellular response to hydrogen peroxide	BP	1
ENSBTAG00000000711	NDRG1	GO:0071456	0.269879	0.829909	12	48	cellular response to hypoxia	BP	1
ENSBTAG00000005734	GATA6	GO:0071456	0.269879	0.829909	12	48	cellular response to hypoxia	BP	1
ENSBTAG00000008409	MYC	GO:0071456	0.269879	0.829909	12	48	cellular response to hypoxia	BP	1
ENSBTAG00000008493	AQP3	GO:0071456	0.269879	0.829909	12	48	cellular response to hypoxia	BP	1
ENSBTAG00000012511	BAD	GO:0071456	0.269879	0.829909	12	48	cellular response to hypoxia	BP	1
ENSBTAG00000014023	SIRT1	GO:0071456	0.269879	0.829909	12	48	cellular response to hypoxia	BP	1
ENSBTAG00000015904	RORA	GO:0071456	0.269879	0.829909	12	48	cellular response to hypoxia	BP	1
ENSBTAG00000016266	SDHD	GO:0071456	0.269879	0.829909	12	48	cellular response to hypoxia	BP	1
ENSBTAG00000016650	TIGAR	GO:0071456	0.269879	0.829909	12	48	cellular response to hypoxia	BP	1
ENSBTAG00000017537	PTGIS	GO:0071456	0.269879	0.829909	12	48	cellular response to hypoxia	BP	1
ENSBTAG00000017996	EGLN2	GO:0071456	0.269879	0.829909	12	48	cellular response to hypoxia	BP	1
ENSBTAG00000021192	NOP53	GO:0071456	0.269879	0.829909	12	48	cellular response to hypoxia	BP	1
ENSBTAG00000000746	KAT2B	GO:0032869	0.967926	0.0773349	5	49	cellular response to insulin stimulus	BP	1
ENSBTAG00000000837	PARP1	GO:0032869	0.967926	0.0773349	5	49	cellular response to insulin stimulus	BP	1
ENSBTAG00000017873	USF1	GO:0032869	0.967926	0.0773349	5	49	cellular response to insulin stimulus	BP	1
ENSBTAG00000019225	SLC39A14	GO:0032869	0.967926	0.0773349	5	49	cellular response to insulin stimulus	BP	1
ENSBTAG00000034436	PDPK1	GO:0032869	0.967926	0.0773349	5	49	cellular response to insulin stimulus	BP	1
ENSBTAG00000000483	HYAL1	GO:0071347	0.00825101	0.997577	11	25	cellular response to interleukin-1	BP	1
ENSBTAG00000000484	HYAL2	GO:0071347	0.00825101	0.997577	11	25	cellular response to interleukin-1	BP	1
ENSBTAG00000005581	CCL25	GO:0071347	0.00825101	0.997577	11	25	cellular response to interleukin-1	BP	1
ENSBTAG00000008832	CCL1	GO:0071347	0.00825101	0.997577	11	25	cellular response to interleukin-1	BP	1
ENSBTAG00000009446	USP10	GO:0071347	0.00825101	0.997577	11	25	cellular response to interleukin-1	BP	1
ENSBTAG00000010007	MAPK13	GO:0071347	0.00825101	0.997577	11	25	cellular response to interleukin-1	BP	1
ENSBTAG00000012558	ADAMTS12	GO:0071347	0.00825101	0.997577	11	25	cellular response to interleukin-1	BP	1
ENSBTAG00000015904	RORA	GO:0071347	0.00825101	0.997577	11	25	cellular response to interleukin-1	BP	1
ENSBTAG00000017537	PTGIS	GO:0071347	0.00825101	0.997577	11	25	cellular response to interleukin-1	BP	1
ENSBTAG00000019892	HAS2	GO:0071347	0.00825101	0.997577	11	25	cellular response to interleukin-1	BP	1
ENSBTAG00000020736	CD40	GO:0071347	0.00825101	0.997577	11	25	cellular response to interleukin-1	BP	1
ENSBTAG00000001174	MRPL15	GO:1990830	0.100616	0.939383	20	72	cellular response to leukemia inhibitory factor	BP	1
ENSBTAG00000002033	UBXN2A	GO:1990830	0.100616	0.939383	20	72	cellular response to leukemia inhibitory factor	BP	1
ENSBTAG00000002129	KLF5	GO:1990830	0.100616	0.939383	20	72	cellular response to leukemia inhibitory factor	BP	1
ENSBTAG00000002297	CACNB4	GO:1990830	0.100616	0.939383	20	72	cellular response to leukemia inhibitory factor	BP	1
ENSBTAG00000004009	PMM1	GO:1990830	0.100616	0.939383	20	72	cellular response to leukemia inhibitory factor	BP	1
ENSBTAG00000004705	ILDR1	GO:1990830	0.100616	0.939383	20	72	cellular response to leukemia inhibitory factor	BP	1
ENSBTAG00000005304	SRM	GO:1990830	0.100616	0.939383	20	72	cellular response to leukemia inhibitory factor	BP	1
ENSBTAG00000005765	SYNGR1	GO:1990830	0.100616	0.939383	20	72	cellular response to leukemia inhibitory factor	BP	1
ENSBTAG00000006175	KDM5B	GO:1990830	0.100616	0.939383	20	72	cellular response to leukemia inhibitory factor	BP	1
ENSBTAG00000007592	RARG	GO:1990830	0.100616	0.939383	20	72	cellular response to leukemia inhibitory factor	BP	1
ENSBTAG00000007606	HNRNPU	GO:1990830	0.100616	0.939383	20	72	cellular response to leukemia inhibitory factor	BP	1
ENSBTAG00000007783	MYBL2	GO:1990830	0.100616	0.939383	20	72	cellular response to leukemia inhibitory factor	BP	1
ENSBTAG00000009142	RNMT	GO:1990830	0.100616	0.939383	20	72	cellular response to leukemia inhibitory factor	BP	1
ENSBTAG00000009265	NR5A2	GO:1990830	0.100616	0.939383	20	72	cellular response to leukemia inhibitory factor	BP	1
ENSBTAG00000013108	HK2	GO:1990830	0.100616	0.939383	20	72	cellular response to leukemia inhibitory factor	BP	1
ENSBTAG00000014023	SIRT1	GO:1990830	0.100616	0.939383	20	72	cellular response to leukemia inhibitory factor	BP	1
ENSBTAG00000015529	CHCHD4	GO:1990830	0.100616	0.939383	20	72	cellular response to leukemia inhibitory factor	BP	1
ENSBTAG00000020355	KLF4	GO:1990830	0.100616	0.939383	20	72	cellular response to leukemia inhibitory factor	BP	1
ENSBTAG00000021020	RIF1	GO:1990830	0.100616	0.939383	20	72	cellular response to leukemia inhibitory factor	BP	1
ENSBTAG00000032719	TFRC	GO:1990830	0.100616	0.939383	20	72	cellular response to leukemia inhibitory factor	BP	1
ENSBTAG00000000640	SELENOS	GO:0071222	0.616736	0.504683	13	65	cellular response to lipopolysaccharide	BP	1
ENSBTAG00000001778	NFKBIB	GO:0071222	0.616736	0.504683	13	65	cellular response to lipopolysaccharide	BP	1
ENSBTAG00000004279	RHOA	GO:0071222	0.616736	0.504683	13	65	cellular response to lipopolysaccharide	BP	1
ENSBTAG00000011316	ZC3H12A	GO:0071222	0.616736	0.504683	13	65	cellular response to lipopolysaccharide	BP	1
ENSBTAG00000012040	GIT1	GO:0071222	0.616736	0.504683	13	65	cellular response to lipopolysaccharide	BP	1
ENSBTAG00000013011	PLAA	GO:0071222	0.616736	0.504683	13	65	cellular response to lipopolysaccharide	BP	1
ENSBTAG00000015101	HMGB2	GO:0071222	0.616736	0.504683	13	65	cellular response to lipopolysaccharide	BP	1
ENSBTAG00000016723	GFI1	GO:0071222	0.616736	0.504683	13	65	cellular response to lipopolysaccharide	BP	1
ENSBTAG00000017824	IRF8	GO:0071222	0.616736	0.504683	13	65	cellular response to lipopolysaccharide	BP	1
ENSBTAG00000017976	ABL1	GO:0071222	0.616736	0.504683	13	65	cellular response to lipopolysaccharide	BP	1
ENSBTAG00000020428	PAF1	GO:0071222	0.616736	0.504683	13	65	cellular response to lipopolysaccharide	BP	1
ENSBTAG00000020701	MEF2C	GO:0071222	0.616736	0.504683	13	65	cellular response to lipopolysaccharide	BP	1
ENSBTAG00000039839	IL36RN	GO:0071222	0.616736	0.504683	13	65	cellular response to lipopolysaccharide	BP	1
ENSBTAG00000000428	BAK1	GO:0071260	0.213241	0.884454	9	33	cellular response to mechanical stimulus	BP	1
ENSBTAG00000010820	WNT11	GO:0071260	0.213241	0.884454	9	33	cellular response to mechanical stimulus	BP	1
ENSBTAG00000012511	BAD	GO:0071260	0.213241	0.884454	9	33	cellular response to mechanical stimulus	BP	1
ENSBTAG00000013860	GADD45A	GO:0071260	0.213241	0.884454	9	33	cellular response to mechanical stimulus	BP	1
ENSBTAG00000014972	PTGER4	GO:0071260	0.213241	0.884454	9	33	cellular response to mechanical stimulus	BP	1
ENSBTAG00000017582	CHEK1	GO:0071260	0.213241	0.884454	9	33	cellular response to mechanical stimulus	BP	1
ENSBTAG00000017846	F11R	GO:0071260	0.213241	0.884454	9	33	cellular response to mechanical stimulus	BP	1
ENSBTAG00000018274	FADD	GO:0071260	0.213241	0.884454	9	33	cellular response to mechanical stimulus	BP	1
ENSBTAG00000020736	CD40	GO:0071260	0.213241	0.884454	9	33	cellular response to mechanical stimulus	BP	1
ENSBTAG00000000640	SELENOS	GO:0034599	0.179077	0.88882	16	58	cellular response to oxidative stress	BP	1
ENSBTAG00000000837	PARP1	GO:0034599	0.179077	0.88882	16	58	cellular response to oxidative stress	BP	1
ENSBTAG00000002295	ATF2	GO:0034599	0.179077	0.88882	16	58	cellular response to oxidative stress	BP	1
ENSBTAG00000005835	PYCR2	GO:0034599	0.179077	0.88882	16	58	cellular response to oxidative stress	BP	1
ENSBTAG00000008648	PRDX5	GO:0034599	0.179077	0.88882	16	58	cellular response to oxidative stress	BP	1
ENSBTAG00000008909	PNPT1	GO:0034599	0.179077	0.88882	16	58	cellular response to oxidative stress	BP	1
ENSBTAG00000011234	FOXO3	GO:0034599	0.179077	0.88882	16	58	cellular response to oxidative stress	BP	1
ENSBTAG00000011316	ZC3H12A	GO:0034599	0.179077	0.88882	16	58	cellular response to oxidative stress	BP	1
ENSBTAG00000013674	EDNRA	GO:0034599	0.179077	0.88882	16	58	cellular response to oxidative stress	BP	1
ENSBTAG00000015529	CHCHD4	GO:0034599	0.179077	0.88882	16	58	cellular response to oxidative stress	BP	1
ENSBTAG00000015607	ERMP1	GO:0034599	0.179077	0.88882	16	58	cellular response to oxidative stress	BP	1
ENSBTAG00000016311	EIF2S1	GO:0034599	0.179077	0.88882	16	58	cellular response to oxidative stress	BP	1
ENSBTAG00000019125	SLC1A1	GO:0034599	0.179077	0.88882	16	58	cellular response to oxidative stress	BP	1
ENSBTAG00000024957	SNCA	GO:0034599	0.179077	0.88882	16	58	cellular response to oxidative stress	BP	1
ENSBTAG00000027665	BRF2	GO:0034599	0.179077	0.88882	16	58	cellular response to oxidative stress	BP	1
ENSBTAG00000040295	CHCHD2	GO:0034599	0.179077	0.88882	16	58	cellular response to oxidative stress	BP	1
ENSBTAG00000000483	HYAL1	GO:0036120	0.0325895	0.993689	5	10	cellular response to platelet-derived growth factor stimulus	BP	1
ENSBTAG00000009987	ITGB3	GO:0036120	0.0325895	0.993689	5	10	cellular response to platelet-derived growth factor stimulus	BP	1
ENSBTAG00000011851	FYN	GO:0036120	0.0325895	0.993689	5	10	cellular response to platelet-derived growth factor stimulus	BP	1
ENSBTAG00000013060	IQGAP1	GO:0036120	0.0325895	0.993689	5	10	cellular response to platelet-derived growth factor stimulus	BP	1
ENSBTAG00000019892	HAS2	GO:0036120	0.0325895	0.993689	5	10	cellular response to platelet-derived growth factor stimulus	BP	1
ENSBTAG00000003111	ATM	GO:0034614	0.58309	0.585511	7	32	cellular response to reactive oxygen species	BP	1
ENSBTAG00000005257	PEX13	GO:0034614	0.58309	0.585511	7	32	cellular response to reactive oxygen species	BP	1
ENSBTAG00000005620	RPS3	GO:0034614	0.58309	0.585511	7	32	cellular response to reactive oxygen species	BP	1
ENSBTAG00000007173	PDGFRA	GO:0034614	0.58309	0.585511	7	32	cellular response to reactive oxygen species	BP	1
ENSBTAG00000008648	PRDX5	GO:0034614	0.58309	0.585511	7	32	cellular response to reactive oxygen species	BP	1
ENSBTAG00000012943	PPARGC1B	GO:0034614	0.58309	0.585511	7	32	cellular response to reactive oxygen species	BP	1
ENSBTAG00000020829	PTPRK	GO:0034614	0.58309	0.585511	7	32	cellular response to reactive oxygen species	BP	1
ENSBTAG00000002216	MYOD1	GO:0009267	0.202792	0.877343	13	51	cellular response to starvation	BP	1
ENSBTAG00000003695	WDR45B	GO:0009267	0.202792	0.877343	13	51	cellular response to starvation	BP	1
ENSBTAG00000010795	ATG14	GO:0009267	0.202792	0.877343	13	51	cellular response to starvation	BP	1
ENSBTAG00000011041	ZFYVE1	GO:0009267	0.202792	0.877343	13	51	cellular response to starvation	BP	1
ENSBTAG00000011632	MAP1LC3B	GO:0009267	0.202792	0.877343	13	51	cellular response to starvation	BP	1
ENSBTAG00000013054	MFSD2A	GO:0009267	0.202792	0.877343	13	51	cellular response to starvation	BP	1
ENSBTAG00000014023	SIRT1	GO:0009267	0.202792	0.877343	13	51	cellular response to starvation	BP	1
ENSBTAG00000014291	WNT2B	GO:0009267	0.202792	0.877343	13	51	cellular response to starvation	BP	1
ENSBTAG00000014396	KLF10	GO:0009267	0.202792	0.877343	13	51	cellular response to starvation	BP	1
ENSBTAG00000014841	GBA1	GO:0009267	0.202792	0.877343	13	51	cellular response to starvation	BP	1
ENSBTAG00000025856	JMY	GO:0009267	0.202792	0.877343	13	51	cellular response to starvation	BP	1
ENSBTAG00000034785	DNAJC15	GO:0009267	0.202792	0.877343	13	51	cellular response to starvation	BP	1
ENSBTAG00000044105	FOXO1	GO:0009267	0.202792	0.877343	13	51	cellular response to starvation	BP	1
ENSBTAG00000000484	HYAL2	GO:0071560	0.523176	0.672018	5	24	cellular response to transforming growth factor beta stimulus	BP	1
ENSBTAG00000011851	FYN	GO:0071560	0.523176	0.672018	5	24	cellular response to transforming growth factor beta stimulus	BP	1
ENSBTAG00000015894	WWOX	GO:0071560	0.523176	0.672018	5	24	cellular response to transforming growth factor beta stimulus	BP	1
ENSBTAG00000017260	PDE3A	GO:0071560	0.523176	0.672018	5	24	cellular response to transforming growth factor beta stimulus	BP	1
ENSBTAG00000020701	MEF2C	GO:0071560	0.523176	0.672018	5	24	cellular response to transforming growth factor beta stimulus	BP	1
ENSBTAG00000000483	HYAL1	GO:0071356	0.0759921	0.958487	17	56	cellular response to tumor necrosis factor	BP	1
ENSBTAG00000000484	HYAL2	GO:0071356	0.0759921	0.958487	17	56	cellular response to tumor necrosis factor	BP	1
ENSBTAG00000002216	MYOD1	GO:0071356	0.0759921	0.958487	17	56	cellular response to tumor necrosis factor	BP	1
ENSBTAG00000005581	CCL25	GO:0071356	0.0759921	0.958487	17	56	cellular response to tumor necrosis factor	BP	1
ENSBTAG00000005620	RPS3	GO:0071356	0.0759921	0.958487	17	56	cellular response to tumor necrosis factor	BP	1
ENSBTAG00000006378	RIPK1	GO:0071356	0.0759921	0.958487	17	56	cellular response to tumor necrosis factor	BP	1
ENSBTAG00000008832	CCL1	GO:0071356	0.0759921	0.958487	17	56	cellular response to tumor necrosis factor	BP	1
ENSBTAG00000011316	ZC3H12A	GO:0071356	0.0759921	0.958487	17	56	cellular response to tumor necrosis factor	BP	1
ENSBTAG00000012558	ADAMTS12	GO:0071356	0.0759921	0.958487	17	56	cellular response to tumor necrosis factor	BP	1
ENSBTAG00000014023	SIRT1	GO:0071356	0.0759921	0.958487	17	56	cellular response to tumor necrosis factor	BP	1
ENSBTAG00000014841	GBA1	GO:0071356	0.0759921	0.958487	17	56	cellular response to tumor necrosis factor	BP	1
ENSBTAG00000015326	GSDME	GO:0071356	0.0759921	0.958487	17	56	cellular response to tumor necrosis factor	BP	1
ENSBTAG00000015904	RORA	GO:0071356	0.0759921	0.958487	17	56	cellular response to tumor necrosis factor	BP	1
ENSBTAG00000019821	DHX9	GO:0071356	0.0759921	0.958487	17	56	cellular response to tumor necrosis factor	BP	1
ENSBTAG00000019892	HAS2	GO:0071356	0.0759921	0.958487	17	56	cellular response to tumor necrosis factor	BP	1
ENSBTAG00000020736	CD40	GO:0071356	0.0759921	0.958487	17	56	cellular response to tumor necrosis factor	BP	1
ENSBTAG00000037640	PID1	GO:0071356	0.0759921	0.958487	17	56	cellular response to tumor necrosis factor	BP	1
ENSBTAG00000005296	RPL13A	GO:0071346	0.760472	0.392888	6	35	cellular response to type II interferon	BP	1
ENSBTAG00000005581	CCL25	GO:0071346	0.760472	0.392888	6	35	cellular response to type II interferon	BP	1
ENSBTAG00000008832	CCL1	GO:0071346	0.760472	0.392888	6	35	cellular response to type II interferon	BP	1
ENSBTAG00000015563	PDE12	GO:0071346	0.760472	0.392888	6	35	cellular response to type II interferon	BP	1
ENSBTAG00000017824	IRF8	GO:0071346	0.760472	0.392888	6	35	cellular response to type II interferon	BP	1
ENSBTAG00000049416	RAB20	GO:0071346	0.760472	0.392888	6	35	cellular response to type II interferon	BP	1
ENSBTAG00000016799	ERN1	GO:0034620	0.0184578	0.99716	5	9	cellular response to unfolded protein	BP	1
ENSBTAG00000016830	DAXX	GO:0034620	0.0184578	0.99716	5	9	cellular response to unfolded protein	BP	1
ENSBTAG00000018588	TMBIM6	GO:0034620	0.0184578	0.99716	5	9	cellular response to unfolded protein	BP	1
ENSBTAG00000020693	DERL1	GO:0034620	0.0184578	0.99716	5	9	cellular response to unfolded protein	BP	1
ENSBTAG00000023963	RHBDD1	GO:0034620	0.0184578	0.99716	5	9	cellular response to unfolded protein	BP	1
ENSBTAG00000000428	BAK1	GO:0034644	0.0143209	0.994257	15	41	cellular response to UV	BP	1
ENSBTAG00000000837	PARP1	GO:0034644	0.0143209	0.994257	15	41	cellular response to UV	BP	1
ENSBTAG00000001717	AURKB	GO:0034644	0.0143209	0.994257	15	41	cellular response to UV	BP	1
ENSBTAG00000006366	NFATC4	GO:0034644	0.0143209	0.994257	15	41	cellular response to UV	BP	1
ENSBTAG00000008409	MYC	GO:0034644	0.0143209	0.994257	15	41	cellular response to UV	BP	1
ENSBTAG00000009500	KDM1A	GO:0034644	0.0143209	0.994257	15	41	cellular response to UV	BP	1
ENSBTAG00000010007	MAPK13	GO:0034644	0.0143209	0.994257	15	41	cellular response to UV	BP	1
ENSBTAG00000011083	POLD1	GO:0034644	0.0143209	0.994257	15	41	cellular response to UV	BP	1
ENSBTAG00000011529	ATR	GO:0034644	0.0143209	0.994257	15	41	cellular response to UV	BP	1
ENSBTAG00000015148	METTL3	GO:0034644	0.0143209	0.994257	15	41	cellular response to UV	BP	1
ENSBTAG00000016198	EP300	GO:0034644	0.0143209	0.994257	15	41	cellular response to UV	BP	1
ENSBTAG00000016311	EIF2S1	GO:0034644	0.0143209	0.994257	15	41	cellular response to UV	BP	1
ENSBTAG00000016528	NOC2L	GO:0034644	0.0143209	0.994257	15	41	cellular response to UV	BP	1
ENSBTAG00000020829	PTPRK	GO:0034644	0.0143209	0.994257	15	41	cellular response to UV	BP	1
ENSBTAG00000023963	RHBDD1	GO:0034644	0.0143209	0.994257	15	41	cellular response to UV	BP	1
ENSBTAG00000002295	ATF2	GO:0098586	0.237595	0.879501	7	25	cellular response to virus	BP	1
ENSBTAG00000006209	EXT1	GO:0098586	0.237595	0.879501	7	25	cellular response to virus	BP	1
ENSBTAG00000007519	ADAR	GO:0098586	0.237595	0.879501	7	25	cellular response to virus	BP	1
ENSBTAG00000011316	ZC3H12A	GO:0098586	0.237595	0.879501	7	25	cellular response to virus	BP	1
ENSBTAG00000013544	LGALS8	GO:0098586	0.237595	0.879501	7	25	cellular response to virus	BP	1
ENSBTAG00000015326	GSDME	GO:0098586	0.237595	0.879501	7	25	cellular response to virus	BP	1
ENSBTAG00000017418	RRP1B	GO:0098586	0.237595	0.879501	7	25	cellular response to virus	BP	1
ENSBTAG00000003971	E2F1	GO:0071466	0.301129	0.833502	7	28	cellular response to xenobiotic stimulus	BP	1
ENSBTAG00000008409	MYC	GO:0071466	0.301129	0.833502	7	28	cellular response to xenobiotic stimulus	BP	1
ENSBTAG00000019907	WNK4	GO:0071466	0.301129	0.833502	7	28	cellular response to xenobiotic stimulus	BP	1
ENSBTAG00000020701	MEF2C	GO:0071466	0.301129	0.833502	7	28	cellular response to xenobiotic stimulus	BP	1
ENSBTAG00000021761	BRAF	GO:0071466	0.301129	0.833502	7	28	cellular response to xenobiotic stimulus	BP	1
ENSBTAG00000032719	TFRC	GO:0071466	0.301129	0.833502	7	28	cellular response to xenobiotic stimulus	BP	1
ENSBTAG00000033326	DPEP1	GO:0071466	0.301129	0.833502	7	28	cellular response to xenobiotic stimulus	BP	1
ENSBTAG00000001415	THOC6	GO:0007417	0.578463	0.543975	13	67	central nervous system development	BP	1
ENSBTAG00000002082	MARCKS	GO:0007417	0.578463	0.543975	13	67	central nervous system development	BP	1
ENSBTAG00000003257	STK4	GO:0007417	0.578463	0.543975	13	67	central nervous system development	BP	1
ENSBTAG00000006511	MTF1	GO:0007417	0.578463	0.543975	13	67	central nervous system development	BP	1
ENSBTAG00000006995	SPTBN1	GO:0007417	0.578463	0.543975	13	67	central nervous system development	BP	1
ENSBTAG00000008664	EIF2B2	GO:0007417	0.578463	0.543975	13	67	central nervous system development	BP	1
ENSBTAG00000010492	VPS4B	GO:0007417	0.578463	0.543975	13	67	central nervous system development	BP	1
ENSBTAG00000011266	ZBTB16	GO:0007417	0.578463	0.543975	13	67	central nervous system development	BP	1
ENSBTAG00000012351	ARNT2	GO:0007417	0.578463	0.543975	13	67	central nervous system development	BP	1
ENSBTAG00000014841	GBA1	GO:0007417	0.578463	0.543975	13	67	central nervous system development	BP	1
ENSBTAG00000019354	PAX8	GO:0007417	0.578463	0.543975	13	67	central nervous system development	BP	1
ENSBTAG00000030425	ID3	GO:0007417	0.578463	0.543975	13	67	central nervous system development	BP	1
ENSBTAG00000046862	MARCKSL1	GO:0007417	0.578463	0.543975	13	67	central nervous system development	BP	1
ENSBTAG00000002238	ARL2	GO:0007098	0.834864	0.30511	5	33	centrosome cycle	BP	1
ENSBTAG00000005663	HAUS2	GO:0007098	0.834864	0.30511	5	33	centrosome cycle	BP	1
ENSBTAG00000007236	PCM1	GO:0007098	0.834864	0.30511	5	33	centrosome cycle	BP	1
ENSBTAG00000013009	AURKA	GO:0007098	0.834864	0.30511	5	33	centrosome cycle	BP	1
ENSBTAG00000016717	CEP68	GO:0007098	0.834864	0.30511	5	33	centrosome cycle	BP	1
ENSBTAG00000007169	P2RX1	GO:0046513	0.329978	0.83594	5	18	ceramide biosynthetic process	BP	1
ENSBTAG00000013981	SPTSSA	GO:0046513	0.329978	0.83594	5	18	ceramide biosynthetic process	BP	1
ENSBTAG00000014841	GBA1	GO:0046513	0.329978	0.83594	5	18	ceramide biosynthetic process	BP	1
ENSBTAG00000016805	SGMS2	GO:0046513	0.329978	0.83594	5	18	ceramide biosynthetic process	BP	1
ENSBTAG00000019265	AGK	GO:0046513	0.329978	0.83594	5	18	ceramide biosynthetic process	BP	1
ENSBTAG00000000771	DNAJB6	GO:0061077	0.140409	0.934056	9	25	chaperone-mediated protein folding	BP	1
ENSBTAG00000002829	TCP1	GO:0061077	0.140409	0.934056	9	25	chaperone-mediated protein folding	BP	1
ENSBTAG00000004531	CCT4	GO:0061077	0.140409	0.934056	9	25	chaperone-mediated protein folding	BP	1
ENSBTAG00000009962	PDCL3	GO:0061077	0.140409	0.934056	9	25	chaperone-mediated protein folding	BP	1
ENSBTAG00000012756	CCT7	GO:0061077	0.140409	0.934056	9	25	chaperone-mediated protein folding	BP	1
ENSBTAG00000013162	HSPA8	GO:0061077	0.140409	0.934056	9	25	chaperone-mediated protein folding	BP	1
ENSBTAG00000013606	FKBP2	GO:0061077	0.140409	0.934056	9	25	chaperone-mediated protein folding	BP	1
ENSBTAG00000017889	CCT5	GO:0061077	0.140409	0.934056	9	25	chaperone-mediated protein folding	BP	1
ENSBTAG00000018639	UNC45A	GO:0061077	0.140409	0.934056	9	25	chaperone-mediated protein folding	BP	1
ENSBTAG00000000764	GIPC1	GO:0007268	0.0105798	0.995338	19	57	chemical synaptic transmission	BP	1
ENSBTAG00000002036	CACNB1	GO:0007268	0.0105798	0.995338	19	57	chemical synaptic transmission	BP	1
ENSBTAG00000002297	CACNB4	GO:0007268	0.0105798	0.995338	19	57	chemical synaptic transmission	BP	1
ENSBTAG00000008395	APBA3	GO:0007268	0.0105798	0.995338	19	57	chemical synaptic transmission	BP	1
ENSBTAG00000008877	APBA1	GO:0007268	0.0105798	0.995338	19	57	chemical synaptic transmission	BP	1
ENSBTAG00000010251	GABRG2	GO:0007268	0.0105798	0.995338	19	57	chemical synaptic transmission	BP	1
ENSBTAG00000011291	DLG3	GO:0007268	0.0105798	0.995338	19	57	chemical synaptic transmission	BP	1
ENSBTAG00000011397	UNC13B	GO:0007268	0.0105798	0.995338	19	57	chemical synaptic transmission	BP	1
ENSBTAG00000013047	GRM7	GO:0007268	0.0105798	0.995338	19	57	chemical synaptic transmission	BP	1
ENSBTAG00000014179	SLC12A5	GO:0007268	0.0105798	0.995338	19	57	chemical synaptic transmission	BP	1
ENSBTAG00000014395	GLRA1	GO:0007268	0.0105798	0.995338	19	57	chemical synaptic transmission	BP	1
ENSBTAG00000021730	GJD2	GO:0007268	0.0105798	0.995338	19	57	chemical synaptic transmission	BP	1
ENSBTAG00000024957	SNCA	GO:0007268	0.0105798	0.995338	19	57	chemical synaptic transmission	BP	1
ENSBTAG00000025140	DOC2B	GO:0007268	0.0105798	0.995338	19	57	chemical synaptic transmission	BP	1
ENSBTAG00000025522	UNC13C	GO:0007268	0.0105798	0.995338	19	57	chemical synaptic transmission	BP	1
ENSBTAG00000027868	DLG2	GO:0007268	0.0105798	0.995338	19	57	chemical synaptic transmission	BP	1
ENSBTAG00000044181	GRM1	GO:0007268	0.0105798	0.995338	19	57	chemical synaptic transmission	BP	1
ENSBTAG00000048061	GRM5	GO:0007268	0.0105798	0.995338	19	57	chemical synaptic transmission	BP	1
ENSBTAG00000060625	GJC1	GO:0007268	0.0105798	0.995338	19	57	chemical synaptic transmission	BP	1
ENSBTAG00000001131	SLC12A9	GO:1902476	0.412066	0.714206	11	52	chloride transmembrane transport	BP	1
ENSBTAG00000006589	CFTR	GO:1902476	0.412066	0.714206	11	52	chloride transmembrane transport	BP	1
ENSBTAG00000006691	GABRA3	GO:1902476	0.412066	0.714206	11	52	chloride transmembrane transport	BP	1
ENSBTAG00000010062	SLC26A4	GO:1902476	0.412066	0.714206	11	52	chloride transmembrane transport	BP	1
ENSBTAG00000010145	SLC12A1	GO:1902476	0.412066	0.714206	11	52	chloride transmembrane transport	BP	1
ENSBTAG00000010251	GABRG2	GO:1902476	0.412066	0.714206	11	52	chloride transmembrane transport	BP	1
ENSBTAG00000011007	TTYH2	GO:1902476	0.412066	0.714206	11	52	chloride transmembrane transport	BP	1
ENSBTAG00000013533	CLIC1	GO:1902476	0.412066	0.714206	11	52	chloride transmembrane transport	BP	1
ENSBTAG00000014179	SLC12A5	GO:1902476	0.412066	0.714206	11	52	chloride transmembrane transport	BP	1
ENSBTAG00000014395	GLRA1	GO:1902476	0.412066	0.714206	11	52	chloride transmembrane transport	BP	1
ENSBTAG00000019125	SLC1A1	GO:1902476	0.412066	0.714206	11	52	chloride transmembrane transport	BP	1
ENSBTAG00000006589	CFTR	GO:0006821	0.240197	0.865	9	35	chloride transport	BP	1
ENSBTAG00000006691	GABRA3	GO:0006821	0.240197	0.865	9	35	chloride transport	BP	1
ENSBTAG00000010251	GABRG2	GO:0006821	0.240197	0.865	9	35	chloride transport	BP	1
ENSBTAG00000011007	TTYH2	GO:0006821	0.240197	0.865	9	35	chloride transport	BP	1
ENSBTAG00000013533	CLIC1	GO:0006821	0.240197	0.865	9	35	chloride transport	BP	1
ENSBTAG00000014179	SLC12A5	GO:0006821	0.240197	0.865	9	35	chloride transport	BP	1
ENSBTAG00000014395	GLRA1	GO:0006821	0.240197	0.865	9	35	chloride transport	BP	1
ENSBTAG00000019907	WNK4	GO:0006821	0.240197	0.865	9	35	chloride transport	BP	1
ENSBTAG00000019930	CLNS1A	GO:0006821	0.240197	0.865	9	35	chloride transport	BP	1
ENSBTAG00000004059	SOAT1	GO:0033344	0.337281	0.828556	5	20	cholesterol efflux	BP	1
ENSBTAG00000008505	APOB	GO:0033344	0.337281	0.828556	5	20	cholesterol efflux	BP	1
ENSBTAG00000010123	APOE	GO:0033344	0.337281	0.828556	5	20	cholesterol efflux	BP	1
ENSBTAG00000016365	ABCG5	GO:0033344	0.337281	0.828556	5	20	cholesterol efflux	BP	1
ENSBTAG00000065859	APOA1	GO:0033344	0.337281	0.828556	5	20	cholesterol efflux	BP	1
ENSBTAG00000000277	IL18	GO:0042632	0.0642615	0.967266	15	49	cholesterol homeostasis	BP	1
ENSBTAG00000003001	LAMTOR1	GO:0042632	0.0642615	0.967266	15	49	cholesterol homeostasis	BP	1
ENSBTAG00000004059	SOAT1	GO:0042632	0.0642615	0.967266	15	49	cholesterol homeostasis	BP	1
ENSBTAG00000004115	MYLIP	GO:0042632	0.0642615	0.967266	15	49	cholesterol homeostasis	BP	1
ENSBTAG00000004403	CD320	GO:0042632	0.0642615	0.967266	15	49	cholesterol homeostasis	BP	1
ENSBTAG00000006609	ERRFI1	GO:0042632	0.0642615	0.967266	15	49	cholesterol homeostasis	BP	1
ENSBTAG00000008505	APOB	GO:0042632	0.0642615	0.967266	15	49	cholesterol homeostasis	BP	1
ENSBTAG00000009265	NR5A2	GO:0042632	0.0642615	0.967266	15	49	cholesterol homeostasis	BP	1
ENSBTAG00000010123	APOE	GO:0042632	0.0642615	0.967266	15	49	cholesterol homeostasis	BP	1
ENSBTAG00000014023	SIRT1	GO:0042632	0.0642615	0.967266	15	49	cholesterol homeostasis	BP	1
ENSBTAG00000015904	RORA	GO:0042632	0.0642615	0.967266	15	49	cholesterol homeostasis	BP	1
ENSBTAG00000016365	ABCG5	GO:0042632	0.0642615	0.967266	15	49	cholesterol homeostasis	BP	1
ENSBTAG00000019045	COMMD9	GO:0042632	0.0642615	0.967266	15	49	cholesterol homeostasis	BP	1
ENSBTAG00000039046	CD24	GO:0042632	0.0642615	0.967266	15	49	cholesterol homeostasis	BP	1
ENSBTAG00000065859	APOA1	GO:0042632	0.0642615	0.967266	15	49	cholesterol homeostasis	BP	1
ENSBTAG00000004059	SOAT1	GO:0008203	0.629583	0.515144	9	46	cholesterol metabolic process	BP	1
ENSBTAG00000006525	FDXR	GO:0008203	0.629583	0.515144	9	46	cholesterol metabolic process	BP	1
ENSBTAG00000006609	ERRFI1	GO:0008203	0.629583	0.515144	9	46	cholesterol metabolic process	BP	1
ENSBTAG00000008505	APOB	GO:0008203	0.629583	0.515144	9	46	cholesterol metabolic process	BP	1
ENSBTAG00000010123	APOE	GO:0008203	0.629583	0.515144	9	46	cholesterol metabolic process	BP	1
ENSBTAG00000014841	GBA1	GO:0008203	0.629583	0.515144	9	46	cholesterol metabolic process	BP	1
ENSBTAG00000033345	STAR	GO:0008203	0.629583	0.515144	9	46	cholesterol metabolic process	BP	1
ENSBTAG00000038321	LIPE	GO:0008203	0.629583	0.515144	9	46	cholesterol metabolic process	BP	1
ENSBTAG00000065859	APOA1	GO:0008203	0.629583	0.515144	9	46	cholesterol metabolic process	BP	1
ENSBTAG00000006589	CFTR	GO:0030301	0.0585765	0.983282	6	14	cholesterol transport	BP	1
ENSBTAG00000008505	APOB	GO:0030301	0.0585765	0.983282	6	14	cholesterol transport	BP	1
ENSBTAG00000010492	VPS4B	GO:0030301	0.0585765	0.983282	6	14	cholesterol transport	BP	1
ENSBTAG00000011729	STARD3	GO:0030301	0.0585765	0.983282	6	14	cholesterol transport	BP	1
ENSBTAG00000038795	STARD3NL	GO:0030301	0.0585765	0.983282	6	14	cholesterol transport	BP	1
ENSBTAG00000065859	APOA1	GO:0030301	0.0585765	0.983282	6	14	cholesterol transport	BP	1
ENSBTAG00000002081	BMPR1B	GO:0002062	0.300471	0.825603	8	34	chondrocyte differentiation	BP	1
ENSBTAG00000003835	BMP4	GO:0002062	0.300471	0.825603	8	34	chondrocyte differentiation	BP	1
ENSBTAG00000006209	EXT1	GO:0002062	0.300471	0.825603	8	34	chondrocyte differentiation	BP	1
ENSBTAG00000012558	ADAMTS12	GO:0002062	0.300471	0.825603	8	34	chondrocyte differentiation	BP	1
ENSBTAG00000014291	WNT2B	GO:0002062	0.300471	0.825603	8	34	chondrocyte differentiation	BP	1
ENSBTAG00000019225	SLC39A14	GO:0002062	0.300471	0.825603	8	34	chondrocyte differentiation	BP	1
ENSBTAG00000020701	MEF2C	GO:0002062	0.300471	0.825603	8	34	chondrocyte differentiation	BP	1
ENSBTAG00000027442	NFIB	GO:0002062	0.300471	0.825603	8	34	chondrocyte differentiation	BP	1
ENSBTAG00000000098	SETDB1	GO:0006325	0.81622	0.241273	30	171	chromatin organization	BP	1
ENSBTAG00000002693	KANSL2	GO:0006325	0.81622	0.241273	30	171	chromatin organization	BP	1
ENSBTAG00000003808	HDAC9	GO:0006325	0.81622	0.241273	30	171	chromatin organization	BP	1
ENSBTAG00000005751	CDAN1	GO:0006325	0.81622	0.241273	30	171	chromatin organization	BP	1
ENSBTAG00000006175	KDM5B	GO:0006325	0.81622	0.241273	30	171	chromatin organization	BP	1
ENSBTAG00000006422	TRIM28	GO:0006325	0.81622	0.241273	30	171	chromatin organization	BP	1
ENSBTAG00000009407	MBTD1	GO:0006325	0.81622	0.241273	30	171	chromatin organization	BP	1
ENSBTAG00000009500	KDM1A	GO:0006325	0.81622	0.241273	30	171	chromatin organization	BP	1
ENSBTAG00000009638	PRMT7	GO:0006325	0.81622	0.241273	30	171	chromatin organization	BP	1
ENSBTAG00000010582	BRD3	GO:0006325	0.81622	0.241273	30	171	chromatin organization	BP	1
ENSBTAG00000010988	MORF4L1	GO:0006325	0.81622	0.241273	30	171	chromatin organization	BP	1
ENSBTAG00000011074	BRD2	GO:0006325	0.81622	0.241273	30	171	chromatin organization	BP	1
ENSBTAG00000012048	CARM1	GO:0006325	0.81622	0.241273	30	171	chromatin organization	BP	1
ENSBTAG00000012587	BABAM1	GO:0006325	0.81622	0.241273	30	171	chromatin organization	BP	1
ENSBTAG00000013317	RNF168	GO:0006325	0.81622	0.241273	30	171	chromatin organization	BP	1
ENSBTAG00000014023	SIRT1	GO:0006325	0.81622	0.241273	30	171	chromatin organization	BP	1
ENSBTAG00000014943	KDM5C	GO:0006325	0.81622	0.241273	30	171	chromatin organization	BP	1
ENSBTAG00000015878	RHNO1	GO:0006325	0.81622	0.241273	30	171	chromatin organization	BP	1
ENSBTAG00000016254	HDAC5	GO:0006325	0.81622	0.241273	30	171	chromatin organization	BP	1
ENSBTAG00000016830	DAXX	GO:0006325	0.81622	0.241273	30	171	chromatin organization	BP	1
ENSBTAG00000018263	WAC	GO:0006325	0.81622	0.241273	30	171	chromatin organization	BP	1
ENSBTAG00000018884	RING1	GO:0006325	0.81622	0.241273	30	171	chromatin organization	BP	1
ENSBTAG00000019145	MOS	GO:0006325	0.81622	0.241273	30	171	chromatin organization	BP	1
ENSBTAG00000019187	ZNF462	GO:0006325	0.81622	0.241273	30	171	chromatin organization	BP	1
ENSBTAG00000019888	HIRA	GO:0006325	0.81622	0.241273	30	171	chromatin organization	BP	1
ENSBTAG00000021505	USP36	GO:0006325	0.81622	0.241273	30	171	chromatin organization	BP	1
ENSBTAG00000025211	ING1	GO:0006325	0.81622	0.241273	30	171	chromatin organization	BP	1
ENSBTAG00000046609	DPPA3	GO:0006325	0.81622	0.241273	30	171	chromatin organization	BP	1
ENSBTAG00000049437	CBX3	GO:0006325	0.81622	0.241273	30	171	chromatin organization	BP	1
ENSBTAG00000053003	GPX4	GO:0006325	0.81622	0.241273	30	171	chromatin organization	BP	1
ENSBTAG00000000343	ZNHIT1	GO:0006338	0.634938	0.427245	48	249	chromatin remodeling	BP	1
ENSBTAG00000000746	KAT2B	GO:0006338	0.634938	0.427245	48	249	chromatin remodeling	BP	1
ENSBTAG00000001185	KMT5B	GO:0006338	0.634938	0.427245	48	249	chromatin remodeling	BP	1
ENSBTAG00000001840	INO80B	GO:0006338	0.634938	0.427245	48	249	chromatin remodeling	BP	1
ENSBTAG00000003034	GATAD2A	GO:0006338	0.634938	0.427245	48	249	chromatin remodeling	BP	1
ENSBTAG00000003073	NAA40	GO:0006338	0.634938	0.427245	48	249	chromatin remodeling	BP	1
ENSBTAG00000003724	BRDT	GO:0006338	0.634938	0.427245	48	249	chromatin remodeling	BP	1
ENSBTAG00000003740	KDM6A	GO:0006338	0.634938	0.427245	48	249	chromatin remodeling	BP	1
ENSBTAG00000003808	HDAC9	GO:0006338	0.634938	0.427245	48	249	chromatin remodeling	BP	1
ENSBTAG00000003889	PER1	GO:0006338	0.634938	0.427245	48	249	chromatin remodeling	BP	1
ENSBTAG00000004073	MTA3	GO:0006338	0.634938	0.427245	48	249	chromatin remodeling	BP	1
ENSBTAG00000005578	KAT5	GO:0006338	0.634938	0.427245	48	249	chromatin remodeling	BP	1
ENSBTAG00000006175	KDM5B	GO:0006338	0.634938	0.427245	48	249	chromatin remodeling	BP	1
ENSBTAG00000006501	DCAF1	GO:0006338	0.634938	0.427245	48	249	chromatin remodeling	BP	1
ENSBTAG00000007208	HDAC11	GO:0006338	0.634938	0.427245	48	249	chromatin remodeling	BP	1
ENSBTAG00000008409	MYC	GO:0006338	0.634938	0.427245	48	249	chromatin remodeling	BP	1
ENSBTAG00000009500	KDM1A	GO:0006338	0.634938	0.427245	48	249	chromatin remodeling	BP	1
ENSBTAG00000009704	CECR2	GO:0006338	0.634938	0.427245	48	249	chromatin remodeling	BP	1
ENSBTAG00000010341	PWWP2A	GO:0006338	0.634938	0.427245	48	249	chromatin remodeling	BP	1
ENSBTAG00000010582	BRD3	GO:0006338	0.634938	0.427245	48	249	chromatin remodeling	BP	1
ENSBTAG00000011074	BRD2	GO:0006338	0.634938	0.427245	48	249	chromatin remodeling	BP	1
ENSBTAG00000012048	CARM1	GO:0006338	0.634938	0.427245	48	249	chromatin remodeling	BP	1
ENSBTAG00000014608	KDM1B	GO:0006338	0.634938	0.427245	48	249	chromatin remodeling	BP	1
ENSBTAG00000014943	KDM5C	GO:0006338	0.634938	0.427245	48	249	chromatin remodeling	BP	1
ENSBTAG00000015437	NTMT1	GO:0006338	0.634938	0.427245	48	249	chromatin remodeling	BP	1
ENSBTAG00000016198	EP300	GO:0006338	0.634938	0.427245	48	249	chromatin remodeling	BP	1
ENSBTAG00000016254	HDAC5	GO:0006338	0.634938	0.427245	48	249	chromatin remodeling	BP	1
ENSBTAG00000016526	PIH1D1	GO:0006338	0.634938	0.427245	48	249	chromatin remodeling	BP	1
ENSBTAG00000016830	DAXX	GO:0006338	0.634938	0.427245	48	249	chromatin remodeling	BP	1
ENSBTAG00000017582	CHEK1	GO:0006338	0.634938	0.427245	48	249	chromatin remodeling	BP	1
ENSBTAG00000018263	WAC	GO:0006338	0.634938	0.427245	48	249	chromatin remodeling	BP	1
ENSBTAG00000018272	RERE	GO:0006338	0.634938	0.427245	48	249	chromatin remodeling	BP	1
ENSBTAG00000018884	RING1	GO:0006338	0.634938	0.427245	48	249	chromatin remodeling	BP	1
ENSBTAG00000018978	KAT14	GO:0006338	0.634938	0.427245	48	249	chromatin remodeling	BP	1
ENSBTAG00000019153	JMJD6	GO:0006338	0.634938	0.427245	48	249	chromatin remodeling	BP	1
ENSBTAG00000019193	SETD5	GO:0006338	0.634938	0.427245	48	249	chromatin remodeling	BP	1
ENSBTAG00000019281	MCRS1	GO:0006338	0.634938	0.427245	48	249	chromatin remodeling	BP	1
ENSBTAG00000019509	NUDT5	GO:0006338	0.634938	0.427245	48	249	chromatin remodeling	BP	1
ENSBTAG00000019888	HIRA	GO:0006338	0.634938	0.427245	48	249	chromatin remodeling	BP	1
ENSBTAG00000019909	SIRT6	GO:0006338	0.634938	0.427245	48	249	chromatin remodeling	BP	1
ENSBTAG00000020831	CHD1L	GO:0006338	0.634938	0.427245	48	249	chromatin remodeling	BP	1
ENSBTAG00000020998	RUVBL1	GO:0006338	0.634938	0.427245	48	249	chromatin remodeling	BP	1
ENSBTAG00000021168	SIRT4	GO:0006338	0.634938	0.427245	48	249	chromatin remodeling	BP	1
ENSBTAG00000021505	USP36	GO:0006338	0.634938	0.427245	48	249	chromatin remodeling	BP	1
ENSBTAG00000032253	RAD54L2	GO:0006338	0.634938	0.427245	48	249	chromatin remodeling	BP	1
ENSBTAG00000037756	TET1	GO:0006338	0.634938	0.427245	48	249	chromatin remodeling	BP	1
ENSBTAG00000046918	NPM2	GO:0006338	0.634938	0.427245	48	249	chromatin remodeling	BP	1
ENSBTAG00000048262	ACTR5	GO:0006338	0.634938	0.427245	48	249	chromatin remodeling	BP	1
ENSBTAG00000000789	PPP1R7	GO:0007059	0.475125	0.639791	15	66	chromosome segregation	BP	1
ENSBTAG00000002012	CIAO2A	GO:0007059	0.475125	0.639791	15	66	chromosome segregation	BP	1
ENSBTAG00000002072	ERCC2	GO:0007059	0.475125	0.639791	15	66	chromosome segregation	BP	1
ENSBTAG00000005620	RPS3	GO:0007059	0.475125	0.639791	15	66	chromosome segregation	BP	1
ENSBTAG00000006185	SPC24	GO:0007059	0.475125	0.639791	15	66	chromosome segregation	BP	1
ENSBTAG00000008934	ESPL1	GO:0007059	0.475125	0.639791	15	66	chromosome segregation	BP	1
ENSBTAG00000009618	NEK2	GO:0007059	0.475125	0.639791	15	66	chromosome segregation	BP	1
ENSBTAG00000010766	OIP5	GO:0007059	0.475125	0.639791	15	66	chromosome segregation	BP	1
ENSBTAG00000012443	DIAPH3	GO:0007059	0.475125	0.639791	15	66	chromosome segregation	BP	1
ENSBTAG00000013100	SPAG5	GO:0007059	0.475125	0.639791	15	66	chromosome segregation	BP	1
ENSBTAG00000013931	CIAO2B	GO:0007059	0.475125	0.639791	15	66	chromosome segregation	BP	1
ENSBTAG00000015437	NTMT1	GO:0007059	0.475125	0.639791	15	66	chromosome segregation	BP	1
ENSBTAG00000015659	CIAO1	GO:0007059	0.475125	0.639791	15	66	chromosome segregation	BP	1
ENSBTAG00000017913	BUB3	GO:0007059	0.475125	0.639791	15	66	chromosome segregation	BP	1
ENSBTAG00000020432	MIS12	GO:0007059	0.475125	0.639791	15	66	chromosome segregation	BP	1
ENSBTAG00000003059	CFAP298	GO:0060271	0.99563	0.00824557	20	159	cilium assembly	BP	1
ENSBTAG00000003215	KIF3B	GO:0060271	0.99563	0.00824557	20	159	cilium assembly	BP	1
ENSBTAG00000004318	ARL3	GO:0060271	0.99563	0.00824557	20	159	cilium assembly	BP	1
ENSBTAG00000004502	CLUAP1	GO:0060271	0.99563	0.00824557	20	159	cilium assembly	BP	1
ENSBTAG00000007236	PCM1	GO:0060271	0.99563	0.00824557	20	159	cilium assembly	BP	1
ENSBTAG00000007243	CFAP58	GO:0060271	0.99563	0.00824557	20	159	cilium assembly	BP	1
ENSBTAG00000007814	WWTR1	GO:0060271	0.99563	0.00824557	20	159	cilium assembly	BP	1
ENSBTAG00000008110	IFT20	GO:0060271	0.99563	0.00824557	20	159	cilium assembly	BP	1
ENSBTAG00000010859	HYLS1	GO:0060271	0.99563	0.00824557	20	159	cilium assembly	BP	1
ENSBTAG00000014137	CEP164	GO:0060271	0.99563	0.00824557	20	159	cilium assembly	BP	1
ENSBTAG00000015343	DYNC2I2	GO:0060271	0.99563	0.00824557	20	159	cilium assembly	BP	1
ENSBTAG00000015593	KIAA0753	GO:0060271	0.99563	0.00824557	20	159	cilium assembly	BP	1
ENSBTAG00000017624	RAB17	GO:0060271	0.99563	0.00824557	20	159	cilium assembly	BP	1
ENSBTAG00000017790	B9D1	GO:0060271	0.99563	0.00824557	20	159	cilium assembly	BP	1
ENSBTAG00000022819	ONECUT2	GO:0060271	0.99563	0.00824557	20	159	cilium assembly	BP	1
ENSBTAG00000023452	B9D2	GO:0060271	0.99563	0.00824557	20	159	cilium assembly	BP	1
ENSBTAG00000031439	CDC14A	GO:0060271	0.99563	0.00824557	20	159	cilium assembly	BP	1
ENSBTAG00000047594	CCNO	GO:0060271	0.99563	0.00824557	20	159	cilium assembly	BP	1
ENSBTAG00000055286	MACIR	GO:0060271	0.99563	0.00824557	20	159	cilium assembly	BP	1
ENSBTAG00000063166	UBXN10	GO:0060271	0.99563	0.00824557	20	159	cilium assembly	BP	1
ENSBTAG00000003889	PER1	GO:0032922	0.174085	0.89801	13	50	circadian regulation of gene expression	BP	1
ENSBTAG00000005998	NOCT	GO:0032922	0.174085	0.89801	13	50	circadian regulation of gene expression	BP	1
ENSBTAG00000007606	HNRNPU	GO:0032922	0.174085	0.89801	13	50	circadian regulation of gene expression	BP	1
ENSBTAG00000009749	USP2	GO:0032922	0.174085	0.89801	13	50	circadian regulation of gene expression	BP	1
ENSBTAG00000011198	PPP1CC	GO:0032922	0.174085	0.89801	13	50	circadian regulation of gene expression	BP	1
ENSBTAG00000013029	ARNTL	GO:0032922	0.174085	0.89801	13	50	circadian regulation of gene expression	BP	1
ENSBTAG00000014023	SIRT1	GO:0032922	0.174085	0.89801	13	50	circadian regulation of gene expression	BP	1
ENSBTAG00000015904	RORA	GO:0032922	0.174085	0.89801	13	50	circadian regulation of gene expression	BP	1
ENSBTAG00000017626	GFPT1	GO:0032922	0.174085	0.89801	13	50	circadian regulation of gene expression	BP	1
ENSBTAG00000021487	CIART	GO:0032922	0.174085	0.89801	13	50	circadian regulation of gene expression	BP	1
ENSBTAG00000031688	RBM4	GO:0032922	0.174085	0.89801	13	50	circadian regulation of gene expression	BP	1
ENSBTAG00000047582	CSNK1E	GO:0032922	0.174085	0.89801	13	50	circadian regulation of gene expression	BP	1
ENSBTAG00000063774		GO:0032922	0.174085	0.89801	13	50	circadian regulation of gene expression	BP	1
ENSBTAG00000003889	PER1	GO:0007623	0.226438	0.870246	10	39	circadian rhythm	BP	1
ENSBTAG00000005465	NDUFA9	GO:0007623	0.226438	0.870246	10	39	circadian rhythm	BP	1
ENSBTAG00000005998	NOCT	GO:0007623	0.226438	0.870246	10	39	circadian rhythm	BP	1
ENSBTAG00000010978	PROX1	GO:0007623	0.226438	0.870246	10	39	circadian rhythm	BP	1
ENSBTAG00000013029	ARNTL	GO:0007623	0.226438	0.870246	10	39	circadian rhythm	BP	1
ENSBTAG00000014023	SIRT1	GO:0007623	0.226438	0.870246	10	39	circadian rhythm	BP	1
ENSBTAG00000014396	KLF10	GO:0007623	0.226438	0.870246	10	39	circadian rhythm	BP	1
ENSBTAG00000016198	EP300	GO:0007623	0.226438	0.870246	10	39	circadian rhythm	BP	1
ENSBTAG00000016229	KLF9	GO:0007623	0.226438	0.870246	10	39	circadian rhythm	BP	1
ENSBTAG00000030425	ID3	GO:0007623	0.226438	0.870246	10	39	circadian rhythm	BP	1
ENSBTAG00000000919	HEY2	GO:0072359	0.0499206	0.986016	6	15	circulatory system development	BP	1
ENSBTAG00000003740	KDM6A	GO:0072359	0.0499206	0.986016	6	15	circulatory system development	BP	1
ENSBTAG00000010123	APOE	GO:0072359	0.0499206	0.986016	6	15	circulatory system development	BP	1
ENSBTAG00000015717	HEY1	GO:0072359	0.0499206	0.986016	6	15	circulatory system development	BP	1
ENSBTAG00000017976	ABL1	GO:0072359	0.0499206	0.986016	6	15	circulatory system development	BP	1
ENSBTAG00000020148	TEK	GO:0072359	0.0499206	0.986016	6	15	circulatory system development	BP	1
ENSBTAG00000002471	CHL1	GO:0050890	0.195234	0.901131	8	29	cognition	BP	1
ENSBTAG00000002996	SHROOM4	GO:0050890	0.195234	0.901131	8	29	cognition	BP	1
ENSBTAG00000013054	MFSD2A	GO:0050890	0.195234	0.901131	8	29	cognition	BP	1
ENSBTAG00000017941	NSUN5	GO:0050890	0.195234	0.901131	8	29	cognition	BP	1
ENSBTAG00000019193	SETD5	GO:0050890	0.195234	0.901131	8	29	cognition	BP	1
ENSBTAG00000023920	GPR158	GO:0050890	0.195234	0.901131	8	29	cognition	BP	1
ENSBTAG00000048061	GRM5	GO:0050890	0.195234	0.901131	8	29	cognition	BP	1
ENSBTAG00000070069	C5H12orf57	GO:0050890	0.195234	0.901131	8	29	cognition	BP	1
ENSBTAG00000000026	VPS33B	GO:0030199	0.616554	0.559932	6	33	collagen fibril organization	BP	1
ENSBTAG00000006209	EXT1	GO:0030199	0.616554	0.559932	6	33	collagen fibril organization	BP	1
ENSBTAG00000009615	ANXA2	GO:0030199	0.616554	0.559932	6	33	collagen fibril organization	BP	1
ENSBTAG00000012558	ADAMTS12	GO:0030199	0.616554	0.559932	6	33	collagen fibril organization	BP	1
ENSBTAG00000013369	COL14A1	GO:0030199	0.616554	0.559932	6	33	collagen fibril organization	BP	1
ENSBTAG00000050495	GREM1	GO:0030199	0.616554	0.559932	6	33	collagen fibril organization	BP	1
ENSBTAG00000001640	EPB41L1	GO:0030866	0.392777	0.785199	5	22	cortical actin cytoskeleton organization	BP	1
ENSBTAG00000004635	LLGL1	GO:0030866	0.392777	0.785199	5	22	cortical actin cytoskeleton organization	BP	1
ENSBTAG00000005960	EPB41L2	GO:0030866	0.392777	0.785199	5	22	cortical actin cytoskeleton organization	BP	1
ENSBTAG00000006667	EPB41	GO:0030866	0.392777	0.785199	5	22	cortical actin cytoskeleton organization	BP	1
ENSBTAG00000026851	FMNL2	GO:0030866	0.392777	0.785199	5	22	cortical actin cytoskeleton organization	BP	1
ENSBTAG00000002699	KIT	GO:0019221	0.768489	0.353222	9	53	cytokine-mediated signaling pathway	BP	1
ENSBTAG00000006343	IL1R2	GO:0019221	0.768489	0.353222	9	53	cytokine-mediated signaling pathway	BP	1
ENSBTAG00000007626	IL2RG	GO:0019221	0.768489	0.353222	9	53	cytokine-mediated signaling pathway	BP	1
ENSBTAG00000009691	SH2B2	GO:0019221	0.768489	0.353222	9	53	cytokine-mediated signaling pathway	BP	1
ENSBTAG00000016345	IL2RB	GO:0019221	0.768489	0.353222	9	53	cytokine-mediated signaling pathway	BP	1
ENSBTAG00000018474	IL6R	GO:0019221	0.768489	0.353222	9	53	cytokine-mediated signaling pathway	BP	1
ENSBTAG00000018572	FLT3	GO:0019221	0.768489	0.353222	9	53	cytokine-mediated signaling pathway	BP	1
ENSBTAG00000019125	SLC1A1	GO:0019221	0.768489	0.353222	9	53	cytokine-mediated signaling pathway	BP	1
ENSBTAG00000026836	ABI3BP	GO:0019221	0.768489	0.353222	9	53	cytokine-mediated signaling pathway	BP	1
ENSBTAG00000001387	WDR73	GO:0031122	0.545618	0.620876	7	35	cytoplasmic microtubule organization	BP	1
ENSBTAG00000004279	RHOA	GO:0031122	0.545618	0.620876	7	35	cytoplasmic microtubule organization	BP	1
ENSBTAG00000006008	CAMSAP1	GO:0031122	0.545618	0.620876	7	35	cytoplasmic microtubule organization	BP	1
ENSBTAG00000007236	PCM1	GO:0031122	0.545618	0.620876	7	35	cytoplasmic microtubule organization	BP	1
ENSBTAG00000016779	CLIP1	GO:0031122	0.545618	0.620876	7	35	cytoplasmic microtubule organization	BP	1
ENSBTAG00000030347	TUBG2	GO:0031122	0.545618	0.620876	7	35	cytoplasmic microtubule organization	BP	1
ENSBTAG00000048152	TUBG1	GO:0031122	0.545618	0.620876	7	35	cytoplasmic microtubule organization	BP	1
ENSBTAG00000002528	EIF3A	GO:0002183	0.0970588	0.971576	5	12	cytoplasmic translational initiation	BP	1
ENSBTAG00000004861	EIF3F	GO:0002183	0.0970588	0.971576	5	12	cytoplasmic translational initiation	BP	1
ENSBTAG00000005338	EIF3M	GO:0002183	0.0970588	0.971576	5	12	cytoplasmic translational initiation	BP	1
ENSBTAG00000006543	EIF3CL	GO:0002183	0.0970588	0.971576	5	12	cytoplasmic translational initiation	BP	1
ENSBTAG00000019010	EIF2B3	GO:0002183	0.0970588	0.971576	5	12	cytoplasmic translational initiation	BP	1
ENSBTAG00000004279	RHOA	GO:0007010	0.735017	0.363864	15	87	cytoskeleton organization	BP	1
ENSBTAG00000006008	CAMSAP1	GO:0007010	0.735017	0.363864	15	87	cytoskeleton organization	BP	1
ENSBTAG00000006080	MAST1	GO:0007010	0.735017	0.363864	15	87	cytoskeleton organization	BP	1
ENSBTAG00000012443	DIAPH3	GO:0007010	0.735017	0.363864	15	87	cytoskeleton organization	BP	1
ENSBTAG00000014855	MICAL2	GO:0007010	0.735017	0.363864	15	87	cytoskeleton organization	BP	1
ENSBTAG00000017164	LARP4	GO:0007010	0.735017	0.363864	15	87	cytoskeleton organization	BP	1
ENSBTAG00000018373	DPYSL2	GO:0007010	0.735017	0.363864	15	87	cytoskeleton organization	BP	1
ENSBTAG00000021128	ADD1	GO:0007010	0.735017	0.363864	15	87	cytoskeleton organization	BP	1
ENSBTAG00000021455	CFL1	GO:0007010	0.735017	0.363864	15	87	cytoskeleton organization	BP	1
ENSBTAG00000021556	RANBP9	GO:0007010	0.735017	0.363864	15	87	cytoskeleton organization	BP	1
ENSBTAG00000026851	FMNL2	GO:0007010	0.735017	0.363864	15	87	cytoskeleton organization	BP	1
ENSBTAG00000027444	SVIL	GO:0007010	0.735017	0.363864	15	87	cytoskeleton organization	BP	1
ENSBTAG00000038945	PADI6	GO:0007010	0.735017	0.363864	15	87	cytoskeleton organization	BP	1
ENSBTAG00000045887	DMTN	GO:0007010	0.735017	0.363864	15	87	cytoskeleton organization	BP	1
ENSBTAG00000048271	MICAL3	GO:0007010	0.735017	0.363864	15	87	cytoskeleton organization	BP	1
ENSBTAG00000000767	DCP2	GO:0000290	0.0209934	0.996652	5	9	deadenylation-dependent decapping of nuclear-transcribed mRNA	BP	1
ENSBTAG00000001558	PATL2	GO:0000290	0.0209934	0.996652	5	9	deadenylation-dependent decapping of nuclear-transcribed mRNA	BP	1
ENSBTAG00000002879	DCPS	GO:0000290	0.0209934	0.996652	5	9	deadenylation-dependent decapping of nuclear-transcribed mRNA	BP	1
ENSBTAG00000005913	PATL1	GO:0000290	0.0209934	0.996652	5	9	deadenylation-dependent decapping of nuclear-transcribed mRNA	BP	1
ENSBTAG00000005998	NOCT	GO:0000290	0.0209934	0.996652	5	9	deadenylation-dependent decapping of nuclear-transcribed mRNA	BP	1
ENSBTAG00000003602	RBPJ	GO:0042742	0.762147	0.370113	8	44	defense response to bacterium	BP	1
ENSBTAG00000007705	COLEC12	GO:0042742	0.762147	0.370113	8	44	defense response to bacterium	BP	1
ENSBTAG00000008896	DHX15	GO:0042742	0.762147	0.370113	8	44	defense response to bacterium	BP	1
ENSBTAG00000017824	IRF8	GO:0042742	0.762147	0.370113	8	44	defense response to bacterium	BP	1
ENSBTAG00000019838	SHC1	GO:0042742	0.762147	0.370113	8	44	defense response to bacterium	BP	1
ENSBTAG00000031178	SLC9A9	GO:0042742	0.762147	0.370113	8	44	defense response to bacterium	BP	1
ENSBTAG00000038235	NOD1	GO:0042742	0.762147	0.370113	8	44	defense response to bacterium	BP	1
ENSBTAG00000050239	CASP1	GO:0042742	0.762147	0.370113	8	44	defense response to bacterium	BP	1
ENSBTAG00000015101	HMGB2	GO:0050829	0.233176	0.90498	5	13	defense response to Gram-negative bacterium	BP	1
ENSBTAG00000016278	RPL30	GO:0050829	0.233176	0.90498	5	13	defense response to Gram-negative bacterium	BP	1
ENSBTAG00000017551	DROSHA	GO:0050829	0.233176	0.90498	5	13	defense response to Gram-negative bacterium	BP	1
ENSBTAG00000038235	NOD1	GO:0050829	0.233176	0.90498	5	13	defense response to Gram-negative bacterium	BP	1
ENSBTAG00000050239	CASP1	GO:0050829	0.233176	0.90498	5	13	defense response to Gram-negative bacterium	BP	1
ENSBTAG00000000277	IL18	GO:0050830	0.404899	0.780524	5	18	defense response to Gram-positive bacterium	BP	1
ENSBTAG00000015101	HMGB2	GO:0050830	0.404899	0.780524	5	18	defense response to Gram-positive bacterium	BP	1
ENSBTAG00000017551	DROSHA	GO:0050830	0.404899	0.780524	5	18	defense response to Gram-positive bacterium	BP	1
ENSBTAG00000020807	FAU	GO:0050830	0.404899	0.780524	5	18	defense response to Gram-positive bacterium	BP	1
ENSBTAG00000038235	NOD1	GO:0050830	0.404899	0.780524	5	18	defense response to Gram-positive bacterium	BP	1
ENSBTAG00000000484	HYAL2	GO:0051607	0.887575	0.179026	13	76	defense response to virus	BP	1
ENSBTAG00000007519	ADAR	GO:0051607	0.887575	0.179026	13	76	defense response to virus	BP	1
ENSBTAG00000008896	DHX15	GO:0051607	0.887575	0.179026	13	76	defense response to virus	BP	1
ENSBTAG00000009906	DDX1	GO:0051607	0.887575	0.179026	13	76	defense response to virus	BP	1
ENSBTAG00000010602	DDX56	GO:0051607	0.887575	0.179026	13	76	defense response to virus	BP	1
ENSBTAG00000014297	MOV10	GO:0051607	0.887575	0.179026	13	76	defense response to virus	BP	1
ENSBTAG00000015931	TTC4	GO:0051607	0.887575	0.179026	13	76	defense response to virus	BP	1
ENSBTAG00000018274	FADD	GO:0051607	0.887575	0.179026	13	76	defense response to virus	BP	1
ENSBTAG00000019018	IFITM3	GO:0051607	0.887575	0.179026	13	76	defense response to virus	BP	1
ENSBTAG00000020309	G3BP1	GO:0051607	0.887575	0.179026	13	76	defense response to virus	BP	1
ENSBTAG00000020433	NLRP1	GO:0051607	0.887575	0.179026	13	76	defense response to virus	BP	1
ENSBTAG00000020736	CD40	GO:0051607	0.887575	0.179026	13	76	defense response to virus	BP	1
ENSBTAG00000046580	DHX58	GO:0051607	0.887575	0.179026	13	76	defense response to virus	BP	1
ENSBTAG00000004754	DSCAM	GO:0048813	0.529799	0.665837	5	24	dendrite morphogenesis	BP	1
ENSBTAG00000005136	ABI1	GO:0048813	0.529799	0.665837	5	24	dendrite morphogenesis	BP	1
ENSBTAG00000006366	NFATC4	GO:0048813	0.529799	0.665837	5	24	dendrite morphogenesis	BP	1
ENSBTAG00000011851	FYN	GO:0048813	0.529799	0.665837	5	24	dendrite morphogenesis	BP	1
ENSBTAG00000018272	RERE	GO:0048813	0.529799	0.665837	5	24	dendrite morphogenesis	BP	1
ENSBTAG00000000686	NANP	GO:0016311	0.489674	0.615188	18	85	dephosphorylation	BP	1
ENSBTAG00000001729	DUSP10	GO:0016311	0.489674	0.615188	18	85	dephosphorylation	BP	1
ENSBTAG00000002275	PTP4A1	GO:0016311	0.489674	0.615188	18	85	dephosphorylation	BP	1
ENSBTAG00000002435	PTPRE	GO:0016311	0.489674	0.615188	18	85	dephosphorylation	BP	1
ENSBTAG00000002725	RNGTT	GO:0016311	0.489674	0.615188	18	85	dephosphorylation	BP	1
ENSBTAG00000004958	PTPRN2	GO:0016311	0.489674	0.615188	18	85	dephosphorylation	BP	1
ENSBTAG00000006256	PTPRO	GO:0016311	0.489674	0.615188	18	85	dephosphorylation	BP	1
ENSBTAG00000006616	PTPN1	GO:0016311	0.489674	0.615188	18	85	dephosphorylation	BP	1
ENSBTAG00000009498	PTEN	GO:0016311	0.489674	0.615188	18	85	dephosphorylation	BP	1
ENSBTAG00000009765	MTMR14	GO:0016311	0.489674	0.615188	18	85	dephosphorylation	BP	1
ENSBTAG00000010178	PTPRD	GO:0016311	0.489674	0.615188	18	85	dephosphorylation	BP	1
ENSBTAG00000010372	MTMR7	GO:0016311	0.489674	0.615188	18	85	dephosphorylation	BP	1
ENSBTAG00000011011	SSH2	GO:0016311	0.489674	0.615188	18	85	dephosphorylation	BP	1
ENSBTAG00000013863	DUSP1	GO:0016311	0.489674	0.615188	18	85	dephosphorylation	BP	1
ENSBTAG00000016413	DUSP26	GO:0016311	0.489674	0.615188	18	85	dephosphorylation	BP	1
ENSBTAG00000020829	PTPRK	GO:0016311	0.489674	0.615188	18	85	dephosphorylation	BP	1
ENSBTAG00000021911	PTPRG	GO:0016311	0.489674	0.615188	18	85	dephosphorylation	BP	1
ENSBTAG00000031439	CDC14A	GO:0016311	0.489674	0.615188	18	85	dephosphorylation	BP	1
ENSBTAG00000001424	MSH6	GO:0008340	0.44929	0.724879	6	26	determination of adult lifespan	BP	1
ENSBTAG00000002072	ERCC2	GO:0008340	0.44929	0.724879	6	26	determination of adult lifespan	BP	1
ENSBTAG00000002742	MSH2	GO:0008340	0.44929	0.724879	6	26	determination of adult lifespan	BP	1
ENSBTAG00000003111	ATM	GO:0008340	0.44929	0.724879	6	26	determination of adult lifespan	BP	1
ENSBTAG00000014841	GBA1	GO:0008340	0.44929	0.724879	6	26	determination of adult lifespan	BP	1
ENSBTAG00000019909	SIRT6	GO:0008340	0.44929	0.724879	6	26	determination of adult lifespan	BP	1
ENSBTAG00000007121	TK1	GO:0071897	0.46372	0.726151	5	23	DNA biosynthetic process	BP	1
ENSBTAG00000011083	POLD1	GO:0071897	0.46372	0.726151	5	23	DNA biosynthetic process	BP	1
ENSBTAG00000014595	LIG1	GO:0071897	0.46372	0.726151	5	23	DNA biosynthetic process	BP	1
ENSBTAG00000016869	POLD3	GO:0071897	0.46372	0.726151	5	23	DNA biosynthetic process	BP	1
ENSBTAG00000043999	REV1	GO:0071897	0.46372	0.726151	5	23	DNA biosynthetic process	BP	1
ENSBTAG00000002323	USP28	GO:0000077	0.509101	0.657038	7	33	DNA damage checkpoint signaling	BP	1
ENSBTAG00000003111	ATM	GO:0000077	0.509101	0.657038	7	33	DNA damage checkpoint signaling	BP	1
ENSBTAG00000003971	E2F1	GO:0000077	0.509101	0.657038	7	33	DNA damage checkpoint signaling	BP	1
ENSBTAG00000011529	ATR	GO:0000077	0.509101	0.657038	7	33	DNA damage checkpoint signaling	BP	1
ENSBTAG00000015015	HINFP	GO:0000077	0.509101	0.657038	7	33	DNA damage checkpoint signaling	BP	1
ENSBTAG00000015878	RHNO1	GO:0000077	0.509101	0.657038	7	33	DNA damage checkpoint signaling	BP	1
ENSBTAG00000017582	CHEK1	GO:0000077	0.509101	0.657038	7	33	DNA damage checkpoint signaling	BP	1
ENSBTAG00000000727	RNF169	GO:0006974	0.831235	0.206701	62	329	DNA damage response	BP	1
ENSBTAG00000000837	PARP1	GO:0006974	0.831235	0.206701	62	329	DNA damage response	BP	1
ENSBTAG00000000978	ASH2L	GO:0006974	0.831235	0.206701	62	329	DNA damage response	BP	1
ENSBTAG00000001424	MSH6	GO:0006974	0.831235	0.206701	62	329	DNA damage response	BP	1
ENSBTAG00000002072	ERCC2	GO:0006974	0.831235	0.206701	62	329	DNA damage response	BP	1
ENSBTAG00000002295	ATF2	GO:0006974	0.831235	0.206701	62	329	DNA damage response	BP	1
ENSBTAG00000002742	MSH2	GO:0006974	0.831235	0.206701	62	329	DNA damage response	BP	1
ENSBTAG00000003111	ATM	GO:0006974	0.831235	0.206701	62	329	DNA damage response	BP	1
ENSBTAG00000003745	WDR48	GO:0006974	0.831235	0.206701	62	329	DNA damage response	BP	1
ENSBTAG00000003967	OTUB1	GO:0006974	0.831235	0.206701	62	329	DNA damage response	BP	1
ENSBTAG00000004098	ARMT1	GO:0006974	0.831235	0.206701	62	329	DNA damage response	BP	1
ENSBTAG00000004108	CENPX	GO:0006974	0.831235	0.206701	62	329	DNA damage response	BP	1
ENSBTAG00000004269	SGK1	GO:0006974	0.831235	0.206701	62	329	DNA damage response	BP	1
ENSBTAG00000004695	CDK9	GO:0006974	0.831235	0.206701	62	329	DNA damage response	BP	1
ENSBTAG00000004769	NEIL2	GO:0006974	0.831235	0.206701	62	329	DNA damage response	BP	1
ENSBTAG00000004956	CHEK2	GO:0006974	0.831235	0.206701	62	329	DNA damage response	BP	1
ENSBTAG00000005578	KAT5	GO:0006974	0.831235	0.206701	62	329	DNA damage response	BP	1
ENSBTAG00000005620	RPS3	GO:0006974	0.831235	0.206701	62	329	DNA damage response	BP	1
ENSBTAG00000005792	BCCIP	GO:0006974	0.831235	0.206701	62	329	DNA damage response	BP	1
ENSBTAG00000007953	FBXW7	GO:0006974	0.831235	0.206701	62	329	DNA damage response	BP	1
ENSBTAG00000008133	ALKBH1	GO:0006974	0.831235	0.206701	62	329	DNA damage response	BP	1
ENSBTAG00000008181	CHAF1A	GO:0006974	0.831235	0.206701	62	329	DNA damage response	BP	1
ENSBTAG00000008409	MYC	GO:0006974	0.831235	0.206701	62	329	DNA damage response	BP	1
ENSBTAG00000008543	GTF2H5	GO:0006974	0.831235	0.206701	62	329	DNA damage response	BP	1
ENSBTAG00000009446	USP10	GO:0006974	0.831235	0.206701	62	329	DNA damage response	BP	1
ENSBTAG00000010132	NAE1	GO:0006974	0.831235	0.206701	62	329	DNA damage response	BP	1
ENSBTAG00000010518	MTREX	GO:0006974	0.831235	0.206701	62	329	DNA damage response	BP	1
ENSBTAG00000010904	PAGR1	GO:0006974	0.831235	0.206701	62	329	DNA damage response	BP	1
ENSBTAG00000011316	ZC3H12A	GO:0006974	0.831235	0.206701	62	329	DNA damage response	BP	1
ENSBTAG00000011529	ATR	GO:0006974	0.831235	0.206701	62	329	DNA damage response	BP	1
ENSBTAG00000011757	PSEN1	GO:0006974	0.831235	0.206701	62	329	DNA damage response	BP	1
ENSBTAG00000012484	ENDOG	GO:0006974	0.831235	0.206701	62	329	DNA damage response	BP	1
ENSBTAG00000012587	BABAM1	GO:0006974	0.831235	0.206701	62	329	DNA damage response	BP	1
ENSBTAG00000013317	RNF168	GO:0006974	0.831235	0.206701	62	329	DNA damage response	BP	1
ENSBTAG00000013531	CENPS	GO:0006974	0.831235	0.206701	62	329	DNA damage response	BP	1
ENSBTAG00000014023	SIRT1	GO:0006974	0.831235	0.206701	62	329	DNA damage response	BP	1
ENSBTAG00000014595	LIG1	GO:0006974	0.831235	0.206701	62	329	DNA damage response	BP	1
ENSBTAG00000015148	METTL3	GO:0006974	0.831235	0.206701	62	329	DNA damage response	BP	1
ENSBTAG00000015878	RHNO1	GO:0006974	0.831235	0.206701	62	329	DNA damage response	BP	1
ENSBTAG00000016650	TIGAR	GO:0006974	0.831235	0.206701	62	329	DNA damage response	BP	1
ENSBTAG00000016869	POLD3	GO:0006974	0.831235	0.206701	62	329	DNA damage response	BP	1
ENSBTAG00000017215	WDR76	GO:0006974	0.831235	0.206701	62	329	DNA damage response	BP	1
ENSBTAG00000017422	TAOK2	GO:0006974	0.831235	0.206701	62	329	DNA damage response	BP	1
ENSBTAG00000017582	CHEK1	GO:0006974	0.831235	0.206701	62	329	DNA damage response	BP	1
ENSBTAG00000017976	ABL1	GO:0006974	0.831235	0.206701	62	329	DNA damage response	BP	1
ENSBTAG00000018263	WAC	GO:0006974	0.831235	0.206701	62	329	DNA damage response	BP	1
ENSBTAG00000018270	NFATC2	GO:0006974	0.831235	0.206701	62	329	DNA damage response	BP	1
ENSBTAG00000018863	PRIMPOL	GO:0006974	0.831235	0.206701	62	329	DNA damage response	BP	1
ENSBTAG00000020193	DCLRE1A	GO:0006974	0.831235	0.206701	62	329	DNA damage response	BP	1
ENSBTAG00000020831	CHD1L	GO:0006974	0.831235	0.206701	62	329	DNA damage response	BP	1
ENSBTAG00000020998	RUVBL1	GO:0006974	0.831235	0.206701	62	329	DNA damage response	BP	1
ENSBTAG00000021020	RIF1	GO:0006974	0.831235	0.206701	62	329	DNA damage response	BP	1
ENSBTAG00000021168	SIRT4	GO:0006974	0.831235	0.206701	62	329	DNA damage response	BP	1
ENSBTAG00000021192	NOP53	GO:0006974	0.831235	0.206701	62	329	DNA damage response	BP	1
ENSBTAG00000021787	PAQR7	GO:0006974	0.831235	0.206701	62	329	DNA damage response	BP	1
ENSBTAG00000021927	AATF	GO:0006974	0.831235	0.206701	62	329	DNA damage response	BP	1
ENSBTAG00000025516	GNL1	GO:0006974	0.831235	0.206701	62	329	DNA damage response	BP	1
ENSBTAG00000034441	MACROD2	GO:0006974	0.831235	0.206701	62	329	DNA damage response	BP	1
ENSBTAG00000040065	RAD51AP1	GO:0006974	0.831235	0.206701	62	329	DNA damage response	BP	1
ENSBTAG00000043999	REV1	GO:0006974	0.831235	0.206701	62	329	DNA damage response	BP	1
ENSBTAG00000048843	UBE2W	GO:0006974	0.831235	0.206701	62	329	DNA damage response	BP	1
ENSBTAG00000049437	CBX3	GO:0006974	0.831235	0.206701	62	329	DNA damage response	BP	1
ENSBTAG00000002072	ERCC2	GO:0032508	0.929321	0.143702	6	49	DNA duplex unwinding	BP	1
ENSBTAG00000009906	DDX1	GO:0032508	0.929321	0.143702	6	49	DNA duplex unwinding	BP	1
ENSBTAG00000019743	CHTF18	GO:0032508	0.929321	0.143702	6	49	DNA duplex unwinding	BP	1
ENSBTAG00000019821	DHX9	GO:0032508	0.929321	0.143702	6	49	DNA duplex unwinding	BP	1
ENSBTAG00000020831	CHD1L	GO:0032508	0.929321	0.143702	6	49	DNA duplex unwinding	BP	1
ENSBTAG00000020998	RUVBL1	GO:0032508	0.929321	0.143702	6	49	DNA duplex unwinding	BP	1
ENSBTAG00000004651	NME1	GO:0006259	0.918517	0.173076	5	34	DNA metabolic process	BP	1
ENSBTAG00000011083	POLD1	GO:0006259	0.918517	0.173076	5	34	DNA metabolic process	BP	1
ENSBTAG00000014862	HMGB1P1	GO:0006259	0.918517	0.173076	5	34	DNA metabolic process	BP	1
ENSBTAG00000043999	REV1	GO:0006259	0.918517	0.173076	5	34	DNA metabolic process	BP	1
ENSBTAG00000052165		GO:0006259	0.918517	0.173076	5	34	DNA metabolic process	BP	1
[truncated: 6,412 more rows]
