# Supplementary material for: Identification of novel cattle (Bos taurus) genes and biological insights of their function in pre-implantation embryo development
Source: BMC Genomics. 2024 Aug 9;25:775. doi: 10.1186/s12864-024-10685-5 (PMC11313146; doi:10.1186/s12864-024-10685-5)
Supplement: Supplementary file 13 — Additional file 13: Table S13. Summary of the functional enrichment (Blastocyst). Table retrieved from functional enrichment of co-expressed annotated genes (|r| ≥0.85 and p-value ≤ 0.05) with DE genes in blastocyst samples that followed the pattern #3 and #4 (Fig. 3). [file 12864_2024_10685_MOESM13_ESM.xlsx]

## Sheet: Sheet1
Summary of the functional enrichment (Blastocyst). Table retrieved from functional enrichment of co-expressed annotated genes (|r| ≥0.85 and p-value ≤ 0.05) with DE genes in blastocyst samples that followed the pattern #3 and #4 (Figure 3).
ensembl_gene_id	external_gene_name	category	over_represented_pvalue	under_represented_pvalue	numDEInCat	numInCat	term	ontology	FWER
ENSBTAG00000000103	MRPL23	GO:0006412	1.06019e-24	1	154	259	translation	BP	3.02155e-22
ENSBTAG00000000359	EIF3J	GO:0006412	1.06019e-24	1	154	259	translation	BP	3.02155e-22
ENSBTAG00000000417	MRPL12	GO:0006412	1.06019e-24	1	154	259	translation	BP	3.02155e-22
ENSBTAG00000000560		GO:0006412	1.06019e-24	1	154	259	translation	BP	3.02155e-22
ENSBTAG00000000622	RPS17	GO:0006412	1.06019e-24	1	154	259	translation	BP	3.02155e-22
ENSBTAG00000000797	MRPL9	GO:0006412	1.06019e-24	1	154	259	translation	BP	3.02155e-22
ENSBTAG00000000950	MRPS16	GO:0006412	1.06019e-24	1	154	259	translation	BP	3.02155e-22
ENSBTAG00000000991	MRPL32	GO:0006412	1.06019e-24	1	154	259	translation	BP	3.02155e-22
ENSBTAG00000001109	MRPS14	GO:0006412	1.06019e-24	1	154	259	translation	BP	3.02155e-22
ENSBTAG00000001174	MRPL15	GO:0006412	1.06019e-24	1	154	259	translation	BP	3.02155e-22
ENSBTAG00000001289	MRPL18	GO:0006412	1.06019e-24	1	154	259	translation	BP	3.02155e-22
ENSBTAG00000001342	RSL24D1	GO:0006412	1.06019e-24	1	154	259	translation	BP	3.02155e-22
ENSBTAG00000001360	RPS12	GO:0006412	1.06019e-24	1	154	259	translation	BP	3.02155e-22
ENSBTAG00000001520	MRPL24	GO:0006412	1.06019e-24	1	154	259	translation	BP	3.02155e-22
ENSBTAG00000001538		GO:0006412	1.06019e-24	1	154	259	translation	BP	3.02155e-22
ENSBTAG00000001648	RPL21	GO:0006412	1.06019e-24	1	154	259	translation	BP	3.02155e-22
ENSBTAG00000001782	MRPS12	GO:0006412	1.06019e-24	1	154	259	translation	BP	3.02155e-22
ENSBTAG00000001793	HSD11B1L	GO:0006412	1.06019e-24	1	154	259	translation	BP	3.02155e-22
ENSBTAG00000002026	RPL5	GO:0006412	1.06019e-24	1	154	259	translation	BP	3.02155e-22
ENSBTAG00000002038	RPL14	GO:0006412	1.06019e-24	1	154	259	translation	BP	3.02155e-22
ENSBTAG00000002060	RPL19	GO:0006412	1.06019e-24	1	154	259	translation	BP	3.02155e-22
ENSBTAG00000002462	MRPL47	GO:0006412	1.06019e-24	1	154	259	translation	BP	3.02155e-22
ENSBTAG00000002468	RPS28	GO:0006412	1.06019e-24	1	154	259	translation	BP	3.02155e-22
ENSBTAG00000002557	MRPL19	GO:0006412	1.06019e-24	1	154	259	translation	BP	3.02155e-22
ENSBTAG00000002648	RPS18	GO:0006412	1.06019e-24	1	154	259	translation	BP	3.02155e-22
ENSBTAG00000002736	DNMT1	GO:0006412	1.06019e-24	1	154	259	translation	BP	3.02155e-22
ENSBTAG00000003205	RPL35	GO:0006412	1.06019e-24	1	154	259	translation	BP	3.02155e-22
ENSBTAG00000003228	RPL3	GO:0006412	1.06019e-24	1	154	259	translation	BP	3.02155e-22
ENSBTAG00000003229	RPL23	GO:0006412	1.06019e-24	1	154	259	translation	BP	3.02155e-22
ENSBTAG00000004823	MRPL35	GO:0006412	1.06019e-24	1	154	259	translation	BP	3.02155e-22
ENSBTAG00000004861	EIF3F	GO:0006412	1.06019e-24	1	154	259	translation	BP	3.02155e-22
ENSBTAG00000004872	MRPL20	GO:0006412	1.06019e-24	1	154	259	translation	BP	3.02155e-22
ENSBTAG00000005142	RPL37	GO:0006412	1.06019e-24	1	154	259	translation	BP	3.02155e-22
ENSBTAG00000005296	RPL13A	GO:0006412	1.06019e-24	1	154	259	translation	BP	3.02155e-22
ENSBTAG00000005315		GO:0006412	1.06019e-24	1	154	259	translation	BP	3.02155e-22
ENSBTAG00000005338	EIF3M	GO:0006412	1.06019e-24	1	154	259	translation	BP	3.02155e-22
ENSBTAG00000005349	RPL27A	GO:0006412	1.06019e-24	1	154	259	translation	BP	3.02155e-22
ENSBTAG00000005620	RPS3	GO:0006412	1.06019e-24	1	154	259	translation	BP	3.02155e-22
ENSBTAG00000005688	MRPS2	GO:0006412	1.06019e-24	1	154	259	translation	BP	3.02155e-22
ENSBTAG00000005969	EIF2S2	GO:0006412	1.06019e-24	1	154	259	translation	BP	3.02155e-22
ENSBTAG00000006487	RPS9	GO:0006412	1.06019e-24	1	154	259	translation	BP	3.02155e-22
ENSBTAG00000006543	EIF3CL	GO:0006412	1.06019e-24	1	154	259	translation	BP	3.02155e-22
ENSBTAG00000006702	EIF3E	GO:0006412	1.06019e-24	1	154	259	translation	BP	3.02155e-22
ENSBTAG00000006767	MRPL13	GO:0006412	1.06019e-24	1	154	259	translation	BP	3.02155e-22
ENSBTAG00000006813		GO:0006412	1.06019e-24	1	154	259	translation	BP	3.02155e-22
ENSBTAG00000006936	MRPS18B	GO:0006412	1.06019e-24	1	154	259	translation	BP	3.02155e-22
ENSBTAG00000007367	AIMP2	GO:0006412	1.06019e-24	1	154	259	translation	BP	3.02155e-22
ENSBTAG00000007737	UBA52	GO:0006412	1.06019e-24	1	154	259	translation	BP	3.02155e-22
ENSBTAG00000007934	MRPS17	GO:0006412	1.06019e-24	1	154	259	translation	BP	3.02155e-22
ENSBTAG00000008241	MRPS5	GO:0006412	1.06019e-24	1	154	259	translation	BP	3.02155e-22
ENSBTAG00000008570	RPS14	GO:0006412	1.06019e-24	1	154	259	translation	BP	3.02155e-22
ENSBTAG00000009535	RPS2	GO:0006412	1.06019e-24	1	154	259	translation	BP	3.02155e-22
ENSBTAG00000009542	ZC3H10	GO:0006412	1.06019e-24	1	154	259	translation	BP	3.02155e-22
ENSBTAG00000009757	RPSA	GO:0006412	1.06019e-24	1	154	259	translation	BP	3.02155e-22
ENSBTAG00000009783		GO:0006412	1.06019e-24	1	154	259	translation	BP	3.02155e-22
ENSBTAG00000009908	RPS3A	GO:0006412	1.06019e-24	1	154	259	translation	BP	3.02155e-22
ENSBTAG00000010598	EIF4E2	GO:0006412	1.06019e-24	1	154	259	translation	BP	3.02155e-22
ENSBTAG00000011263	EIF6	GO:0006412	1.06019e-24	1	154	259	translation	BP	3.02155e-22
ENSBTAG00000011704		GO:0006412	1.06019e-24	1	154	259	translation	BP	3.02155e-22
ENSBTAG00000011846	EEF1G	GO:0006412	1.06019e-24	1	154	259	translation	BP	3.02155e-22
ENSBTAG00000011963	RPS19	GO:0006412	1.06019e-24	1	154	259	translation	BP	3.02155e-22
ENSBTAG00000012044	RPL13	GO:0006412	1.06019e-24	1	154	259	translation	BP	3.02155e-22
ENSBTAG00000012344	RPL26	GO:0006412	1.06019e-24	1	154	259	translation	BP	3.02155e-22
ENSBTAG00000012366	MRPS23	GO:0006412	1.06019e-24	1	154	259	translation	BP	3.02155e-22
ENSBTAG00000012752	MRPL2	GO:0006412	1.06019e-24	1	154	259	translation	BP	3.02155e-22
ENSBTAG00000013264	RPS24	GO:0006412	1.06019e-24	1	154	259	translation	BP	3.02155e-22
ENSBTAG00000013358	RPS23	GO:0006412	1.06019e-24	1	154	259	translation	BP	3.02155e-22
ENSBTAG00000013924	RPS11	GO:0006412	1.06019e-24	1	154	259	translation	BP	3.02155e-22
ENSBTAG00000014208	RPL35A	GO:0006412	1.06019e-24	1	154	259	translation	BP	3.02155e-22
ENSBTAG00000014226	RPL34	GO:0006412	1.06019e-24	1	154	259	translation	BP	3.02155e-22
ENSBTAG00000014423	RPL22	GO:0006412	1.06019e-24	1	154	259	translation	BP	3.02155e-22
ENSBTAG00000014579	MRPL34	GO:0006412	1.06019e-24	1	154	259	translation	BP	3.02155e-22
ENSBTAG00000014822	MRPL52	GO:0006412	1.06019e-24	1	154	259	translation	BP	3.02155e-22
ENSBTAG00000015099	RPL26L1	GO:0006412	1.06019e-24	1	154	259	translation	BP	3.02155e-22
ENSBTAG00000015283	RPL32	GO:0006412	1.06019e-24	1	154	259	translation	BP	3.02155e-22
ENSBTAG00000015285	RPS8	GO:0006412	1.06019e-24	1	154	259	translation	BP	3.02155e-22
ENSBTAG00000015388	RPL18	GO:0006412	1.06019e-24	1	154	259	translation	BP	3.02155e-22
ENSBTAG00000015473	RPS27A	GO:0006412	1.06019e-24	1	154	259	translation	BP	3.02155e-22
ENSBTAG00000015551		GO:0006412	1.06019e-24	1	154	259	translation	BP	3.02155e-22
ENSBTAG00000015831	RPL18A	GO:0006412	1.06019e-24	1	154	259	translation	BP	3.02155e-22
ENSBTAG00000015989	RPS5	GO:0006412	1.06019e-24	1	154	259	translation	BP	3.02155e-22
ENSBTAG00000016133	MRPS7	GO:0006412	1.06019e-24	1	154	259	translation	BP	3.02155e-22
ENSBTAG00000016224	RPS7	GO:0006412	1.06019e-24	1	154	259	translation	BP	3.02155e-22
ENSBTAG00000016311	EIF2S1	GO:0006412	1.06019e-24	1	154	259	translation	BP	3.02155e-22
ENSBTAG00000016391		GO:0006412	1.06019e-24	1	154	259	translation	BP	3.02155e-22
ENSBTAG00000016912	TSFM	GO:0006412	1.06019e-24	1	154	259	translation	BP	3.02155e-22
ENSBTAG00000017441	RPL27	GO:0006412	1.06019e-24	1	154	259	translation	BP	3.02155e-22
ENSBTAG00000017633	EIF1AX	GO:0006412	1.06019e-24	1	154	259	translation	BP	3.02155e-22
ENSBTAG00000018155	MRPS18C	GO:0006412	1.06019e-24	1	154	259	translation	BP	3.02155e-22
ENSBTAG00000018320	RPLP1	GO:0006412	1.06019e-24	1	154	259	translation	BP	3.02155e-22
ENSBTAG00000018360	MRPL1	GO:0006412	1.06019e-24	1	154	259	translation	BP	3.02155e-22
ENSBTAG00000018628	RPL29	GO:0006412	1.06019e-24	1	154	259	translation	BP	3.02155e-22
ENSBTAG00000018847	HARS1	GO:0006412	1.06019e-24	1	154	259	translation	BP	3.02155e-22
ENSBTAG00000019147	RPS20	GO:0006412	1.06019e-24	1	154	259	translation	BP	3.02155e-22
ENSBTAG00000019216	TUFM	GO:0006412	1.06019e-24	1	154	259	translation	BP	3.02155e-22
ENSBTAG00000019253	RPL36A	GO:0006412	1.06019e-24	1	154	259	translation	BP	3.02155e-22
ENSBTAG00000019457	MRPL22	GO:0006412	1.06019e-24	1	154	259	translation	BP	3.02155e-22
ENSBTAG00000019494	RPL10A	GO:0006412	1.06019e-24	1	154	259	translation	BP	3.02155e-22
ENSBTAG00000019718	RPS15	GO:0006412	1.06019e-24	1	154	259	translation	BP	3.02155e-22
ENSBTAG00000019831	MRPS11	GO:0006412	1.06019e-24	1	154	259	translation	BP	3.02155e-22
ENSBTAG00000020721	MRPL55	GO:0006412	1.06019e-24	1	154	259	translation	BP	3.02155e-22
ENSBTAG00000020733	RPS15A	GO:0006412	1.06019e-24	1	154	259	translation	BP	3.02155e-22
ENSBTAG00000020905	RPL11	GO:0006412	1.06019e-24	1	154	259	translation	BP	3.02155e-22
ENSBTAG00000021093	RPS16	GO:0006412	1.06019e-24	1	154	259	translation	BP	3.02155e-22
ENSBTAG00000021188	MRPL16	GO:0006412	1.06019e-24	1	154	259	translation	BP	3.02155e-22
ENSBTAG00000021720	MRPL27	GO:0006412	1.06019e-24	1	154	259	translation	BP	3.02155e-22
ENSBTAG00000022275		GO:0006412	1.06019e-24	1	154	259	translation	BP	3.02155e-22
ENSBTAG00000022498		GO:0006412	1.06019e-24	1	154	259	translation	BP	3.02155e-22
ENSBTAG00000023274		GO:0006412	1.06019e-24	1	154	259	translation	BP	3.02155e-22
ENSBTAG00000023343	RPL28	GO:0006412	1.06019e-24	1	154	259	translation	BP	3.02155e-22
ENSBTAG00000023792		GO:0006412	1.06019e-24	1	154	259	translation	BP	3.02155e-22
ENSBTAG00000024097	MRPS15	GO:0006412	1.06019e-24	1	154	259	translation	BP	3.02155e-22
ENSBTAG00000024378	MRPS21	GO:0006412	1.06019e-24	1	154	259	translation	BP	3.02155e-22
ENSBTAG00000024839		GO:0006412	1.06019e-24	1	154	259	translation	BP	3.02155e-22
ENSBTAG00000025335		GO:0006412	1.06019e-24	1	154	259	translation	BP	3.02155e-22
ENSBTAG00000025571	MRPS18A	GO:0006412	1.06019e-24	1	154	259	translation	BP	3.02155e-22
ENSBTAG00000026327	RPL8	GO:0006412	1.06019e-24	1	154	259	translation	BP	3.02155e-22
ENSBTAG00000027075		GO:0006412	1.06019e-24	1	154	259	translation	BP	3.02155e-22
ENSBTAG00000027795	GFM1	GO:0006412	1.06019e-24	1	154	259	translation	BP	3.02155e-22
ENSBTAG00000030164	RPL38	GO:0006412	1.06019e-24	1	154	259	translation	BP	3.02155e-22
ENSBTAG00000031205		GO:0006412	1.06019e-24	1	154	259	translation	BP	3.02155e-22
ENSBTAG00000032702		GO:0006412	1.06019e-24	1	154	259	translation	BP	3.02155e-22
ENSBTAG00000032775		GO:0006412	1.06019e-24	1	154	259	translation	BP	3.02155e-22
ENSBTAG00000033080	RPL15	GO:0006412	1.06019e-24	1	154	259	translation	BP	3.02155e-22
ENSBTAG00000034656		GO:0006412	1.06019e-24	1	154	259	translation	BP	3.02155e-22
ENSBTAG00000034973		GO:0006412	1.06019e-24	1	154	259	translation	BP	3.02155e-22
ENSBTAG00000038896	RPS26	GO:0006412	1.06019e-24	1	154	259	translation	BP	3.02155e-22
ENSBTAG00000038949	MRPL30	GO:0006412	1.06019e-24	1	154	259	translation	BP	3.02155e-22
ENSBTAG00000039138	MRPL41	GO:0006412	1.06019e-24	1	154	259	translation	BP	3.02155e-22
ENSBTAG00000040308	RPS13	GO:0006412	1.06019e-24	1	154	259	translation	BP	3.02155e-22
ENSBTAG00000046394	RPL23A	GO:0006412	1.06019e-24	1	154	259	translation	BP	3.02155e-22
ENSBTAG00000046623		GO:0006412	1.06019e-24	1	154	259	translation	BP	3.02155e-22
ENSBTAG00000047029		GO:0006412	1.06019e-24	1	154	259	translation	BP	3.02155e-22
ENSBTAG00000048169		GO:0006412	1.06019e-24	1	154	259	translation	BP	3.02155e-22
ENSBTAG00000049167		GO:0006412	1.06019e-24	1	154	259	translation	BP	3.02155e-22
ENSBTAG00000049833	RPL39	GO:0006412	1.06019e-24	1	154	259	translation	BP	3.02155e-22
ENSBTAG00000050046		GO:0006412	1.06019e-24	1	154	259	translation	BP	3.02155e-22
ENSBTAG00000051077		GO:0006412	1.06019e-24	1	154	259	translation	BP	3.02155e-22
ENSBTAG00000052337	RPS29	GO:0006412	1.06019e-24	1	154	259	translation	BP	3.02155e-22
ENSBTAG00000053048		GO:0006412	1.06019e-24	1	154	259	translation	BP	3.02155e-22
ENSBTAG00000055077	MRPL33	GO:0006412	1.06019e-24	1	154	259	translation	BP	3.02155e-22
ENSBTAG00000056233		GO:0006412	1.06019e-24	1	154	259	translation	BP	3.02155e-22
ENSBTAG00000060135		GO:0006412	1.06019e-24	1	154	259	translation	BP	3.02155e-22
ENSBTAG00000060226		GO:0006412	1.06019e-24	1	154	259	translation	BP	3.02155e-22
ENSBTAG00000061155		GO:0006412	1.06019e-24	1	154	259	translation	BP	3.02155e-22
ENSBTAG00000061562		GO:0006412	1.06019e-24	1	154	259	translation	BP	3.02155e-22
ENSBTAG00000061739		GO:0006412	1.06019e-24	1	154	259	translation	BP	3.02155e-22
ENSBTAG00000061829		GO:0006412	1.06019e-24	1	154	259	translation	BP	3.02155e-22
ENSBTAG00000062210	RPL37A	GO:0006412	1.06019e-24	1	154	259	translation	BP	3.02155e-22
ENSBTAG00000065446		GO:0006412	1.06019e-24	1	154	259	translation	BP	3.02155e-22
ENSBTAG00000065467		GO:0006412	1.06019e-24	1	154	259	translation	BP	3.02155e-22
ENSBTAG00000066019	MRPL33	GO:0006412	1.06019e-24	1	154	259	translation	BP	3.02155e-22
ENSBTAG00000067915	RPL31	GO:0006412	1.06019e-24	1	154	259	translation	BP	3.02155e-22
ENSBTAG00000069463	MRPL11	GO:0006412	1.06019e-24	1	154	259	translation	BP	3.02155e-22
ENSBTAG00000001342	RSL24D1	GO:0042273	5.90326e-08	1	24	36	ribosomal large subunit biogenesis	BP	1.67652e-05
ENSBTAG00000002038	RPL14	GO:0042273	5.90326e-08	1	24	36	ribosomal large subunit biogenesis	BP	1.67652e-05
ENSBTAG00000007639	SDAD1	GO:0042273	5.90326e-08	1	24	36	ribosomal large subunit biogenesis	BP	1.67652e-05
ENSBTAG00000009491	WDR74	GO:0042273	5.90326e-08	1	24	36	ribosomal large subunit biogenesis	BP	1.67652e-05
ENSBTAG00000010734	NOP16	GO:0042273	5.90326e-08	1	24	36	ribosomal large subunit biogenesis	BP	1.67652e-05
ENSBTAG00000010995	CINP	GO:0042273	5.90326e-08	1	24	36	ribosomal large subunit biogenesis	BP	1.67652e-05
ENSBTAG00000011263	EIF6	GO:0042273	5.90326e-08	1	24	36	ribosomal large subunit biogenesis	BP	1.67652e-05
ENSBTAG00000011704		GO:0042273	5.90326e-08	1	24	36	ribosomal large subunit biogenesis	BP	1.67652e-05
ENSBTAG00000011898	LTO1	GO:0042273	5.90326e-08	1	24	36	ribosomal large subunit biogenesis	BP	1.67652e-05
ENSBTAG00000011951	MRTO4	GO:0042273	5.90326e-08	1	24	36	ribosomal large subunit biogenesis	BP	1.67652e-05
ENSBTAG00000012344	RPL26	GO:0042273	5.90326e-08	1	24	36	ribosomal large subunit biogenesis	BP	1.67652e-05
ENSBTAG00000012658	TMA16	GO:0042273	5.90326e-08	1	24	36	ribosomal large subunit biogenesis	BP	1.67652e-05
ENSBTAG00000014917	GTPBP4	GO:0042273	5.90326e-08	1	24	36	ribosomal large subunit biogenesis	BP	1.67652e-05
ENSBTAG00000015099	RPL26L1	GO:0042273	5.90326e-08	1	24	36	ribosomal large subunit biogenesis	BP	1.67652e-05
ENSBTAG00000015316	NPM1	GO:0042273	5.90326e-08	1	24	36	ribosomal large subunit biogenesis	BP	1.67652e-05
ENSBTAG00000016347		GO:0042273	5.90326e-08	1	24	36	ribosomal large subunit biogenesis	BP	1.67652e-05
ENSBTAG00000016441	ZNF622	GO:0042273	5.90326e-08	1	24	36	ribosomal large subunit biogenesis	BP	1.67652e-05
ENSBTAG00000016716	RRS1	GO:0042273	5.90326e-08	1	24	36	ribosomal large subunit biogenesis	BP	1.67652e-05
ENSBTAG00000018674	PAK1IP1	GO:0042273	5.90326e-08	1	24	36	ribosomal large subunit biogenesis	BP	1.67652e-05
ENSBTAG00000019403	MALSU1	GO:0042273	5.90326e-08	1	24	36	ribosomal large subunit biogenesis	BP	1.67652e-05
ENSBTAG00000021544	EBNA1BP2	GO:0042273	5.90326e-08	1	24	36	ribosomal large subunit biogenesis	BP	1.67652e-05
ENSBTAG00000035379		GO:0042273	5.90326e-08	1	24	36	ribosomal large subunit biogenesis	BP	1.67652e-05
ENSBTAG00000046623		GO:0042273	5.90326e-08	1	24	36	ribosomal large subunit biogenesis	BP	1.67652e-05
ENSBTAG00000050046		GO:0042273	5.90326e-08	1	24	36	ribosomal large subunit biogenesis	BP	1.67652e-05
ENSBTAG00000000748	GAR1	GO:0042254	6.36194e-07	1	29	72	ribosome biogenesis	BP	0.000180043
ENSBTAG00000001342	RSL24D1	GO:0042254	6.36194e-07	1	29	72	ribosome biogenesis	BP	0.000180043
ENSBTAG00000001504	NOP14	GO:0042254	6.36194e-07	1	29	72	ribosome biogenesis	BP	0.000180043
ENSBTAG00000002468	RPS28	GO:0042254	6.36194e-07	1	29	72	ribosome biogenesis	BP	0.000180043
ENSBTAG00000003225	IMP4	GO:0042254	6.36194e-07	1	29	72	ribosome biogenesis	BP	0.000180043
ENSBTAG00000006374	NHP2	GO:0042254	6.36194e-07	1	29	72	ribosome biogenesis	BP	0.000180043
ENSBTAG00000007639	SDAD1	GO:0042254	6.36194e-07	1	29	72	ribosome biogenesis	BP	0.000180043
ENSBTAG00000008118	RPF1	GO:0042254	6.36194e-07	1	29	72	ribosome biogenesis	BP	0.000180043
ENSBTAG00000009854	MPHOSPH10	GO:0042254	6.36194e-07	1	29	72	ribosome biogenesis	BP	0.000180043
ENSBTAG00000010995	CINP	GO:0042254	6.36194e-07	1	29	72	ribosome biogenesis	BP	0.000180043
ENSBTAG00000011263	EIF6	GO:0042254	6.36194e-07	1	29	72	ribosome biogenesis	BP	0.000180043
ENSBTAG00000011554	SURF6	GO:0042254	6.36194e-07	1	29	72	ribosome biogenesis	BP	0.000180043
ENSBTAG00000011559	RPL7A	GO:0042254	6.36194e-07	1	29	72	ribosome biogenesis	BP	0.000180043
ENSBTAG00000011591	KRR1	GO:0042254	6.36194e-07	1	29	72	ribosome biogenesis	BP	0.000180043
ENSBTAG00000011763	RIOK2	GO:0042254	6.36194e-07	1	29	72	ribosome biogenesis	BP	0.000180043
ENSBTAG00000011951	MRTO4	GO:0042254	6.36194e-07	1	29	72	ribosome biogenesis	BP	0.000180043
ENSBTAG00000012739	C1QBP	GO:0042254	6.36194e-07	1	29	72	ribosome biogenesis	BP	0.000180043
ENSBTAG00000013254	XPO1	GO:0042254	6.36194e-07	1	29	72	ribosome biogenesis	BP	0.000180043
ENSBTAG00000014101	TSR3	GO:0042254	6.36194e-07	1	29	72	ribosome biogenesis	BP	0.000180043
ENSBTAG00000014917	GTPBP4	GO:0042254	6.36194e-07	1	29	72	ribosome biogenesis	BP	0.000180043
ENSBTAG00000016441	ZNF622	GO:0042254	6.36194e-07	1	29	72	ribosome biogenesis	BP	0.000180043
ENSBTAG00000016716	RRS1	GO:0042254	6.36194e-07	1	29	72	ribosome biogenesis	BP	0.000180043
ENSBTAG00000017389	RPLP0	GO:0042254	6.36194e-07	1	29	72	ribosome biogenesis	BP	0.000180043
ENSBTAG00000021192	NOP53	GO:0042254	6.36194e-07	1	29	72	ribosome biogenesis	BP	0.000180043
ENSBTAG00000021544	EBNA1BP2	GO:0042254	6.36194e-07	1	29	72	ribosome biogenesis	BP	0.000180043
ENSBTAG00000025632	NOP10	GO:0042254	6.36194e-07	1	29	72	ribosome biogenesis	BP	0.000180043
ENSBTAG00000031564	GNL3L	GO:0042254	6.36194e-07	1	29	72	ribosome biogenesis	BP	0.000180043
ENSBTAG00000032163	LTV1	GO:0042254	6.36194e-07	1	29	72	ribosome biogenesis	BP	0.000180043
ENSBTAG00000032227	RBIS	GO:0042254	6.36194e-07	1	29	72	ribosome biogenesis	BP	0.000180043
ENSBTAG00000000748	GAR1	GO:0006364	2.49527e-06	0.999999	33	88	rRNA processing	BP	0.000703666
ENSBTAG00000002038	RPL14	GO:0006364	2.49527e-06	0.999999	33	88	rRNA processing	BP	0.000703666
ENSBTAG00000002210	LAS1L	GO:0006364	2.49527e-06	0.999999	33	88	rRNA processing	BP	0.000703666
ENSBTAG00000002579	FBL	GO:0006364	2.49527e-06	0.999999	33	88	rRNA processing	BP	0.000703666
ENSBTAG00000003161	YBEY	GO:0006364	2.49527e-06	0.999999	33	88	rRNA processing	BP	0.000703666
ENSBTAG00000003225	IMP4	GO:0006364	2.49527e-06	0.999999	33	88	rRNA processing	BP	0.000703666
ENSBTAG00000003981	RRP1	GO:0006364	2.49527e-06	0.999999	33	88	rRNA processing	BP	0.000703666
ENSBTAG00000004654	PWP1	GO:0006364	2.49527e-06	0.999999	33	88	rRNA processing	BP	0.000703666
ENSBTAG00000005489	WDR36	GO:0006364	2.49527e-06	0.999999	33	88	rRNA processing	BP	0.000703666
ENSBTAG00000006374	NHP2	GO:0006364	2.49527e-06	0.999999	33	88	rRNA processing	BP	0.000703666
ENSBTAG00000008118	RPF1	GO:0006364	2.49527e-06	0.999999	33	88	rRNA processing	BP	0.000703666
ENSBTAG00000009491	WDR74	GO:0006364	2.49527e-06	0.999999	33	88	rRNA processing	BP	0.000703666
ENSBTAG00000009854	MPHOSPH10	GO:0006364	2.49527e-06	0.999999	33	88	rRNA processing	BP	0.000703666
ENSBTAG00000011514	MRPL44	GO:0006364	2.49527e-06	0.999999	33	88	rRNA processing	BP	0.000703666
ENSBTAG00000011591	KRR1	GO:0006364	2.49527e-06	0.999999	33	88	rRNA processing	BP	0.000703666
ENSBTAG00000011951	MRTO4	GO:0006364	2.49527e-06	0.999999	33	88	rRNA processing	BP	0.000703666
ENSBTAG00000012745	PPAN	GO:0006364	2.49527e-06	0.999999	33	88	rRNA processing	BP	0.000703666
ENSBTAG00000013393	GEMIN4	GO:0006364	2.49527e-06	0.999999	33	88	rRNA processing	BP	0.000703666
ENSBTAG00000014101	TSR3	GO:0006364	2.49527e-06	0.999999	33	88	rRNA processing	BP	0.000703666
ENSBTAG00000015042	WDR55	GO:0006364	2.49527e-06	0.999999	33	88	rRNA processing	BP	0.000703666
ENSBTAG00000015858	TSR2	GO:0006364	2.49527e-06	0.999999	33	88	rRNA processing	BP	0.000703666
ENSBTAG00000016526	PIH1D1	GO:0006364	2.49527e-06	0.999999	33	88	rRNA processing	BP	0.000703666
ENSBTAG00000017441	RPL27	GO:0006364	2.49527e-06	0.999999	33	88	rRNA processing	BP	0.000703666
ENSBTAG00000018925	EXOSC3	GO:0006364	2.49527e-06	0.999999	33	88	rRNA processing	BP	0.000703666
ENSBTAG00000019718	RPS15	GO:0006364	2.49527e-06	0.999999	33	88	rRNA processing	BP	0.000703666
ENSBTAG00000020629	UTP18	GO:0006364	2.49527e-06	0.999999	33	88	rRNA processing	BP	0.000703666
ENSBTAG00000021192	NOP53	GO:0006364	2.49527e-06	0.999999	33	88	rRNA processing	BP	0.000703666
ENSBTAG00000021449	DCAF13	GO:0006364	2.49527e-06	0.999999	33	88	rRNA processing	BP	0.000703666
ENSBTAG00000021544	EBNA1BP2	GO:0006364	2.49527e-06	0.999999	33	88	rRNA processing	BP	0.000703666
ENSBTAG00000025632	NOP10	GO:0006364	2.49527e-06	0.999999	33	88	rRNA processing	BP	0.000703666
ENSBTAG00000047376	PIN4	GO:0006364	2.49527e-06	0.999999	33	88	rRNA processing	BP	0.000703666
ENSBTAG00000048071	EXOSC2	GO:0006364	2.49527e-06	0.999999	33	88	rRNA processing	BP	0.000703666
ENSBTAG00000069591	IMP3	GO:0006364	2.49527e-06	0.999999	33	88	rRNA processing	BP	0.000703666
ENSBTAG00000002468	RPS28	GO:0042274	1.29935e-05	0.999996	27	58	ribosomal small subunit biogenesis	BP	0.00365117
ENSBTAG00000002579	FBL	GO:0042274	1.29935e-05	0.999996	27	58	ribosomal small subunit biogenesis	BP	0.00365117
ENSBTAG00000003225	IMP4	GO:0042274	1.29935e-05	0.999996	27	58	ribosomal small subunit biogenesis	BP	0.00365117
ENSBTAG00000006487	RPS9	GO:0042274	1.29935e-05	0.999996	27	58	ribosomal small subunit biogenesis	BP	0.00365117
ENSBTAG00000009310	UTP3	GO:0042274	1.29935e-05	0.999996	27	58	ribosomal small subunit biogenesis	BP	0.00365117
ENSBTAG00000009595	NGDN	GO:0042274	1.29935e-05	0.999996	27	58	ribosomal small subunit biogenesis	BP	0.00365117
ENSBTAG00000009908	RPS3A	GO:0042274	1.29935e-05	0.999996	27	58	ribosomal small subunit biogenesis	BP	0.00365117
ENSBTAG00000010604	PNO1	GO:0042274	1.29935e-05	0.999996	27	58	ribosomal small subunit biogenesis	BP	0.00365117
ENSBTAG00000011591	KRR1	GO:0042274	1.29935e-05	0.999996	27	58	ribosomal small subunit biogenesis	BP	0.00365117
ENSBTAG00000011763	RIOK2	GO:0042274	1.29935e-05	0.999996	27	58	ribosomal small subunit biogenesis	BP	0.00365117
ENSBTAG00000013358	RPS23	GO:0042274	1.29935e-05	0.999996	27	58	ribosomal small subunit biogenesis	BP	0.00365117
ENSBTAG00000013924	RPS11	GO:0042274	1.29935e-05	0.999996	27	58	ribosomal small subunit biogenesis	BP	0.00365117
ENSBTAG00000015285	RPS8	GO:0042274	1.29935e-05	0.999996	27	58	ribosomal small subunit biogenesis	BP	0.00365117
ENSBTAG00000015316	NPM1	GO:0042274	1.29935e-05	0.999996	27	58	ribosomal small subunit biogenesis	BP	0.00365117
ENSBTAG00000015989	RPS5	GO:0042274	1.29935e-05	0.999996	27	58	ribosomal small subunit biogenesis	BP	0.00365117
ENSBTAG00000016347		GO:0042274	1.29935e-05	0.999996	27	58	ribosomal small subunit biogenesis	BP	0.00365117
ENSBTAG00000016435	NOM1	GO:0042274	1.29935e-05	0.999996	27	58	ribosomal small subunit biogenesis	BP	0.00365117
ENSBTAG00000017463	RPS19BP1	GO:0042274	1.29935e-05	0.999996	27	58	ribosomal small subunit biogenesis	BP	0.00365117
ENSBTAG00000019718	RPS15	GO:0042274	1.29935e-05	0.999996	27	58	ribosomal small subunit biogenesis	BP	0.00365117
ENSBTAG00000020381	FCF1	GO:0042274	1.29935e-05	0.999996	27	58	ribosomal small subunit biogenesis	BP	0.00365117
ENSBTAG00000020629	UTP18	GO:0042274	1.29935e-05	0.999996	27	58	ribosomal small subunit biogenesis	BP	0.00365117
ENSBTAG00000020733	RPS15A	GO:0042274	1.29935e-05	0.999996	27	58	ribosomal small subunit biogenesis	BP	0.00365117
ENSBTAG00000021554	NOL7	GO:0042274	1.29935e-05	0.999996	27	58	ribosomal small subunit biogenesis	BP	0.00365117
ENSBTAG00000032163	LTV1	GO:0042274	1.29935e-05	0.999996	27	58	ribosomal small subunit biogenesis	BP	0.00365117
ENSBTAG00000035379		GO:0042274	1.29935e-05	0.999996	27	58	ribosomal small subunit biogenesis	BP	0.00365117
ENSBTAG00000040308	RPS13	GO:0042274	1.29935e-05	0.999996	27	58	ribosomal small subunit biogenesis	BP	0.00365117
ENSBTAG00000069591	IMP3	GO:0042274	1.29935e-05	0.999996	27	58	ribosomal small subunit biogenesis	BP	0.00365117
ENSBTAG00000001612	LSM1	GO:0008380	3.53769e-05	0.999986	36	111	RNA splicing	BP	0.00990553
ENSBTAG00000002279	LUC7L3	GO:0008380	3.53769e-05	0.999986	36	111	RNA splicing	BP	0.00990553
ENSBTAG00000002332	LSM5	GO:0008380	3.53769e-05	0.999986	36	111	RNA splicing	BP	0.00990553
ENSBTAG00000002720	PRPF38A	GO:0008380	3.53769e-05	0.999986	36	111	RNA splicing	BP	0.00990553
ENSBTAG00000003485	MAGOH	GO:0008380	3.53769e-05	0.999986	36	111	RNA splicing	BP	0.00990553
ENSBTAG00000004590	PPIH	GO:0008380	3.53769e-05	0.999986	36	111	RNA splicing	BP	0.00990553
ENSBTAG00000005416	PPIL3	GO:0008380	3.53769e-05	0.999986	36	111	RNA splicing	BP	0.00990553
ENSBTAG00000005743	SMN2	GO:0008380	3.53769e-05	0.999986	36	111	RNA splicing	BP	0.00990553
ENSBTAG00000006646	PRMT1	GO:0008380	3.53769e-05	0.999986	36	111	RNA splicing	BP	0.00990553
ENSBTAG00000006916	TAF15	GO:0008380	3.53769e-05	0.999986	36	111	RNA splicing	BP	0.00990553
ENSBTAG00000007299	SF3A3	GO:0008380	3.53769e-05	0.999986	36	111	RNA splicing	BP	0.00990553
ENSBTAG00000007363	LSM3	GO:0008380	3.53769e-05	0.999986	36	111	RNA splicing	BP	0.00990553
ENSBTAG00000007757	PRPF31	GO:0008380	3.53769e-05	0.999986	36	111	RNA splicing	BP	0.00990553
ENSBTAG00000008369	RBM8A	GO:0008380	3.53769e-05	0.999986	36	111	RNA splicing	BP	0.00990553
ENSBTAG00000008578	LSM4	GO:0008380	3.53769e-05	0.999986	36	111	RNA splicing	BP	0.00990553
ENSBTAG00000008873	NCBP2	GO:0008380	3.53769e-05	0.999986	36	111	RNA splicing	BP	0.00990553
ENSBTAG00000008896	DHX15	GO:0008380	3.53769e-05	0.999986	36	111	RNA splicing	BP	0.00990553
ENSBTAG00000011656	PRPF6	GO:0008380	3.53769e-05	0.999986	36	111	RNA splicing	BP	0.00990553
ENSBTAG00000012177	SNRPD2	GO:0008380	3.53769e-05	0.999986	36	111	RNA splicing	BP	0.00990553
ENSBTAG00000012739	C1QBP	GO:0008380	3.53769e-05	0.999986	36	111	RNA splicing	BP	0.00990553
ENSBTAG00000012787	SDE2	GO:0008380	3.53769e-05	0.999986	36	111	RNA splicing	BP	0.00990553
ENSBTAG00000013587	TXNL4A	GO:0008380	3.53769e-05	0.999986	36	111	RNA splicing	BP	0.00990553
ENSBTAG00000014060	LSM6	GO:0008380	3.53769e-05	0.999986	36	111	RNA splicing	BP	0.00990553
ENSBTAG00000016271	SNRPF	GO:0008380	3.53769e-05	0.999986	36	111	RNA splicing	BP	0.00990553
ENSBTAG00000016705	BCAS2	GO:0008380	3.53769e-05	0.999986	36	111	RNA splicing	BP	0.00990553
ENSBTAG00000017368	YBX1	GO:0008380	3.53769e-05	0.999986	36	111	RNA splicing	BP	0.00990553
ENSBTAG00000018423	DDX5	GO:0008380	3.53769e-05	0.999986	36	111	RNA splicing	BP	0.00990553
ENSBTAG00000018498	PQBP1	GO:0008380	3.53769e-05	0.999986	36	111	RNA splicing	BP	0.00990553
ENSBTAG00000019804	SNRNP25	GO:0008380	3.53769e-05	0.999986	36	111	RNA splicing	BP	0.00990553
ENSBTAG00000020439	BUD31	GO:0008380	3.53769e-05	0.999986	36	111	RNA splicing	BP	0.00990553
ENSBTAG00000020930	GEMIN2	GO:0008380	3.53769e-05	0.999986	36	111	RNA splicing	BP	0.00990553
ENSBTAG00000021262	SNRPD3	GO:0008380	3.53769e-05	0.999986	36	111	RNA splicing	BP	0.00990553
ENSBTAG00000021951	RBM17	GO:0008380	3.53769e-05	0.999986	36	111	RNA splicing	BP	0.00990553
ENSBTAG00000023610	U2AF1L4	GO:0008380	3.53769e-05	0.999986	36	111	RNA splicing	BP	0.00990553
ENSBTAG00000050130	SNRPE	GO:0008380	3.53769e-05	0.999986	36	111	RNA splicing	BP	0.00990553
ENSBTAG00000053210	SNRPG	GO:0008380	3.53769e-05	0.999986	36	111	RNA splicing	BP	0.00990553
ENSBTAG00000000359	EIF3J	GO:0001732	3.99905e-05	0.999997	8	13	formation of cytoplasmic translation initiation complex	BP	0.0111573
ENSBTAG00000001988	EIF3D	GO:0001732	3.99905e-05	0.999997	8	13	formation of cytoplasmic translation initiation complex	BP	0.0111573
ENSBTAG00000002736	DNMT1	GO:0001732	3.99905e-05	0.999997	8	13	formation of cytoplasmic translation initiation complex	BP	0.0111573
ENSBTAG00000004861	EIF3F	GO:0001732	3.99905e-05	0.999997	8	13	formation of cytoplasmic translation initiation complex	BP	0.0111573
ENSBTAG00000005338	EIF3M	GO:0001732	3.99905e-05	0.999997	8	13	formation of cytoplasmic translation initiation complex	BP	0.0111573
ENSBTAG00000005969	EIF2S2	GO:0001732	3.99905e-05	0.999997	8	13	formation of cytoplasmic translation initiation complex	BP	0.0111573
ENSBTAG00000006543	EIF3CL	GO:0001732	3.99905e-05	0.999997	8	13	formation of cytoplasmic translation initiation complex	BP	0.0111573
ENSBTAG00000006702	EIF3E	GO:0001732	3.99905e-05	0.999997	8	13	formation of cytoplasmic translation initiation complex	BP	0.0111573
ENSBTAG00000001793	HSD11B1L	GO:0002181	5.31566e-05	0.99999	22	30	cytoplasmic translation	BP	0.0147775
ENSBTAG00000002060	RPL19	GO:0002181	5.31566e-05	0.99999	22	30	cytoplasmic translation	BP	0.0147775
ENSBTAG00000002468	RPS28	GO:0002181	5.31566e-05	0.99999	22	30	cytoplasmic translation	BP	0.0147775
ENSBTAG00000009689	RWDD1	GO:0002181	5.31566e-05	0.99999	22	30	cytoplasmic translation	BP	0.0147775
ENSBTAG00000011704		GO:0002181	5.31566e-05	0.99999	22	30	cytoplasmic translation	BP	0.0147775
ENSBTAG00000012344	RPL26	GO:0002181	5.31566e-05	0.99999	22	30	cytoplasmic translation	BP	0.0147775
ENSBTAG00000013358	RPS23	GO:0002181	5.31566e-05	0.99999	22	30	cytoplasmic translation	BP	0.0147775
ENSBTAG00000014423	RPL22	GO:0002181	5.31566e-05	0.99999	22	30	cytoplasmic translation	BP	0.0147775
ENSBTAG00000015099	RPL26L1	GO:0002181	5.31566e-05	0.99999	22	30	cytoplasmic translation	BP	0.0147775
ENSBTAG00000015283	RPL32	GO:0002181	5.31566e-05	0.99999	22	30	cytoplasmic translation	BP	0.0147775
ENSBTAG00000015388	RPL18	GO:0002181	5.31566e-05	0.99999	22	30	cytoplasmic translation	BP	0.0147775
ENSBTAG00000015551		GO:0002181	5.31566e-05	0.99999	22	30	cytoplasmic translation	BP	0.0147775
ENSBTAG00000016278	RPL30	GO:0002181	5.31566e-05	0.99999	22	30	cytoplasmic translation	BP	0.0147775
ENSBTAG00000017389	RPLP0	GO:0002181	5.31566e-05	0.99999	22	30	cytoplasmic translation	BP	0.0147775
ENSBTAG00000018320	RPLP1	GO:0002181	5.31566e-05	0.99999	22	30	cytoplasmic translation	BP	0.0147775
ENSBTAG00000024839		GO:0002181	5.31566e-05	0.99999	22	30	cytoplasmic translation	BP	0.0147775
ENSBTAG00000026327	RPL8	GO:0002181	5.31566e-05	0.99999	22	30	cytoplasmic translation	BP	0.0147775
ENSBTAG00000031829	FTSJ1	GO:0002181	5.31566e-05	0.99999	22	30	cytoplasmic translation	BP	0.0147775
ENSBTAG00000034973		GO:0002181	5.31566e-05	0.99999	22	30	cytoplasmic translation	BP	0.0147775
ENSBTAG00000038896	RPS26	GO:0002181	5.31566e-05	0.99999	22	30	cytoplasmic translation	BP	0.0147775
ENSBTAG00000046623		GO:0002181	5.31566e-05	0.99999	22	30	cytoplasmic translation	BP	0.0147775
ENSBTAG00000050046		GO:0002181	5.31566e-05	0.99999	22	30	cytoplasmic translation	BP	0.0147775
ENSBTAG00000001038	SNRPB	GO:0000387	5.60327e-05	0.999991	15	22	spliceosomal snRNP assembly	BP	0.0155211
ENSBTAG00000005743	SMN2	GO:0000387	5.60327e-05	0.999991	15	22	spliceosomal snRNP assembly	BP	0.0155211
ENSBTAG00000008292	SNRPD1	GO:0000387	5.60327e-05	0.999991	15	22	spliceosomal snRNP assembly	BP	0.0155211
ENSBTAG00000008578	LSM4	GO:0000387	5.60327e-05	0.999991	15	22	spliceosomal snRNP assembly	BP	0.0155211
ENSBTAG00000010289	GEMIN8	GO:0000387	5.60327e-05	0.999991	15	22	spliceosomal snRNP assembly	BP	0.0155211
ENSBTAG00000012177	SNRPD2	GO:0000387	5.60327e-05	0.999991	15	22	spliceosomal snRNP assembly	BP	0.0155211
ENSBTAG00000013393	GEMIN4	GO:0000387	5.60327e-05	0.999991	15	22	spliceosomal snRNP assembly	BP	0.0155211
ENSBTAG00000014175	STRAP	GO:0000387	5.60327e-05	0.999991	15	22	spliceosomal snRNP assembly	BP	0.0155211
ENSBTAG00000016271	SNRPF	GO:0000387	5.60327e-05	0.999991	15	22	spliceosomal snRNP assembly	BP	0.0155211
ENSBTAG00000020930	GEMIN2	GO:0000387	5.60327e-05	0.999991	15	22	spliceosomal snRNP assembly	BP	0.0155211
ENSBTAG00000021262	SNRPD3	GO:0000387	5.60327e-05	0.999991	15	22	spliceosomal snRNP assembly	BP	0.0155211
ENSBTAG00000024549	SNRPC	GO:0000387	5.60327e-05	0.999991	15	22	spliceosomal snRNP assembly	BP	0.0155211
ENSBTAG00000034506		GO:0000387	5.60327e-05	0.999991	15	22	spliceosomal snRNP assembly	BP	0.0155211
ENSBTAG00000050130	SNRPE	GO:0000387	5.60327e-05	0.999991	15	22	spliceosomal snRNP assembly	BP	0.0155211
ENSBTAG00000053210	SNRPG	GO:0000387	5.60327e-05	0.999991	15	22	spliceosomal snRNP assembly	BP	0.0155211
ENSBTAG00000000825	MRPS26	GO:0032543	6.08436e-05	0.999989	15	25	mitochondrial translation	BP	0.0167928
ENSBTAG00000001109	MRPS14	GO:0032543	6.08436e-05	0.999989	15	25	mitochondrial translation	BP	0.0167928
ENSBTAG00000001302	MRPS28	GO:0032543	6.08436e-05	0.999989	15	25	mitochondrial translation	BP	0.0167928
ENSBTAG00000001782	MRPS12	GO:0032543	6.08436e-05	0.999989	15	25	mitochondrial translation	BP	0.0167928
ENSBTAG00000002462	MRPL47	GO:0032543	6.08436e-05	0.999989	15	25	mitochondrial translation	BP	0.0167928
ENSBTAG00000003294	MRPL43	GO:0032543	6.08436e-05	0.999989	15	25	mitochondrial translation	BP	0.0167928
ENSBTAG00000006369	MRPS35	GO:0032543	6.08436e-05	0.999989	15	25	mitochondrial translation	BP	0.0167928
ENSBTAG00000006936	MRPS18B	GO:0032543	6.08436e-05	0.999989	15	25	mitochondrial translation	BP	0.0167928
ENSBTAG00000008241	MRPS5	GO:0032543	6.08436e-05	0.999989	15	25	mitochondrial translation	BP	0.0167928
ENSBTAG00000012654	CHCHD1	GO:0032543	6.08436e-05	0.999989	15	25	mitochondrial translation	BP	0.0167928
ENSBTAG00000014822	MRPL52	GO:0032543	6.08436e-05	0.999989	15	25	mitochondrial translation	BP	0.0167928
ENSBTAG00000018847	HARS1	GO:0032543	6.08436e-05	0.999989	15	25	mitochondrial translation	BP	0.0167928
ENSBTAG00000020304	MTG1	GO:0032543	6.08436e-05	0.999989	15	25	mitochondrial translation	BP	0.0167928
ENSBTAG00000026415	MRPS34	GO:0032543	6.08436e-05	0.999989	15	25	mitochondrial translation	BP	0.0167928
ENSBTAG00000052280	NDUFA7	GO:0032543	6.08436e-05	0.999989	15	25	mitochondrial translation	BP	0.0167928
ENSBTAG00000001038	SNRPB	GO:0000398	6.87242e-05	0.99997	41	129	mRNA splicing, via spliceosome	BP	0.0188992
ENSBTAG00000002332	LSM5	GO:0000398	6.87242e-05	0.99997	41	129	mRNA splicing, via spliceosome	BP	0.0188992
ENSBTAG00000002720	PRPF38A	GO:0000398	6.87242e-05	0.99997	41	129	mRNA splicing, via spliceosome	BP	0.0188992
ENSBTAG00000003407	SF3B6	GO:0000398	6.87242e-05	0.99997	41	129	mRNA splicing, via spliceosome	BP	0.0188992
ENSBTAG00000004521	LSM7	GO:0000398	6.87242e-05	0.99997	41	129	mRNA splicing, via spliceosome	BP	0.0188992
ENSBTAG00000005441	ZMAT2	GO:0000398	6.87242e-05	0.99997	41	129	mRNA splicing, via spliceosome	BP	0.0188992
ENSBTAG00000006245	WDR83	GO:0000398	6.87242e-05	0.99997	41	129	mRNA splicing, via spliceosome	BP	0.0188992
ENSBTAG00000006423	PHF5A	GO:0000398	6.87242e-05	0.99997	41	129	mRNA splicing, via spliceosome	BP	0.0188992
ENSBTAG00000007299	SF3A3	GO:0000398	6.87242e-05	0.99997	41	129	mRNA splicing, via spliceosome	BP	0.0188992
ENSBTAG00000007363	LSM3	GO:0000398	6.87242e-05	0.99997	41	129	mRNA splicing, via spliceosome	BP	0.0188992
ENSBTAG00000007757	PRPF31	GO:0000398	6.87242e-05	0.99997	41	129	mRNA splicing, via spliceosome	BP	0.0188992
ENSBTAG00000007913	CWC15	GO:0000398	6.87242e-05	0.99997	41	129	mRNA splicing, via spliceosome	BP	0.0188992
ENSBTAG00000008578	LSM4	GO:0000398	6.87242e-05	0.99997	41	129	mRNA splicing, via spliceosome	BP	0.0188992
ENSBTAG00000008873	NCBP2	GO:0000398	6.87242e-05	0.99997	41	129	mRNA splicing, via spliceosome	BP	0.0188992
ENSBTAG00000011360	XAB2	GO:0000398	6.87242e-05	0.99997	41	129	mRNA splicing, via spliceosome	BP	0.0188992
ENSBTAG00000011596	SRSF5	GO:0000398	6.87242e-05	0.99997	41	129	mRNA splicing, via spliceosome	BP	0.0188992
ENSBTAG00000011645	U2AF1	GO:0000398	6.87242e-05	0.99997	41	129	mRNA splicing, via spliceosome	BP	0.0188992
ENSBTAG00000011656	PRPF6	GO:0000398	6.87242e-05	0.99997	41	129	mRNA splicing, via spliceosome	BP	0.0188992
ENSBTAG00000012177	SNRPD2	GO:0000398	6.87242e-05	0.99997	41	129	mRNA splicing, via spliceosome	BP	0.0188992
ENSBTAG00000013587	TXNL4A	GO:0000398	6.87242e-05	0.99997	41	129	mRNA splicing, via spliceosome	BP	0.0188992
ENSBTAG00000013593	SNRPA1	GO:0000398	6.87242e-05	0.99997	41	129	mRNA splicing, via spliceosome	BP	0.0188992
ENSBTAG00000014060	LSM6	GO:0000398	6.87242e-05	0.99997	41	129	mRNA splicing, via spliceosome	BP	0.0188992
ENSBTAG00000016271	SNRPF	GO:0000398	6.87242e-05	0.99997	41	129	mRNA splicing, via spliceosome	BP	0.0188992
ENSBTAG00000016705	BCAS2	GO:0000398	6.87242e-05	0.99997	41	129	mRNA splicing, via spliceosome	BP	0.0188992
ENSBTAG00000019804	SNRNP25	GO:0000398	6.87242e-05	0.99997	41	129	mRNA splicing, via spliceosome	BP	0.0188992
ENSBTAG00000020439	BUD31	GO:0000398	6.87242e-05	0.99997	41	129	mRNA splicing, via spliceosome	BP	0.0188992
ENSBTAG00000021262	SNRPD3	GO:0000398	6.87242e-05	0.99997	41	129	mRNA splicing, via spliceosome	BP	0.0188992
ENSBTAG00000021580	HNRNPA3	GO:0000398	6.87242e-05	0.99997	41	129	mRNA splicing, via spliceosome	BP	0.0188992
ENSBTAG00000021755		GO:0000398	6.87242e-05	0.99997	41	129	mRNA splicing, via spliceosome	BP	0.0188992
ENSBTAG00000021951	RBM17	GO:0000398	6.87242e-05	0.99997	41	129	mRNA splicing, via spliceosome	BP	0.0188992
ENSBTAG00000023610	U2AF1L4	GO:0000398	6.87242e-05	0.99997	41	129	mRNA splicing, via spliceosome	BP	0.0188992
ENSBTAG00000024549	SNRPC	GO:0000398	6.87242e-05	0.99997	41	129	mRNA splicing, via spliceosome	BP	0.0188992
ENSBTAG00000030915	ISY1	GO:0000398	6.87242e-05	0.99997	41	129	mRNA splicing, via spliceosome	BP	0.0188992
ENSBTAG00000045937		GO:0000398	6.87242e-05	0.99997	41	129	mRNA splicing, via spliceosome	BP	0.0188992
ENSBTAG00000048800	SNRNP70	GO:0000398	6.87242e-05	0.99997	41	129	mRNA splicing, via spliceosome	BP	0.0188992
ENSBTAG00000050130	SNRPE	GO:0000398	6.87242e-05	0.99997	41	129	mRNA splicing, via spliceosome	BP	0.0188992
ENSBTAG00000053210	SNRPG	GO:0000398	6.87242e-05	0.99997	41	129	mRNA splicing, via spliceosome	BP	0.0188992
ENSBTAG00000053612		GO:0000398	6.87242e-05	0.99997	41	129	mRNA splicing, via spliceosome	BP	0.0188992
ENSBTAG00000054942	HTATSF1	GO:0000398	6.87242e-05	0.99997	41	129	mRNA splicing, via spliceosome	BP	0.0188992
ENSBTAG00000055212	HTATSF1	GO:0000398	6.87242e-05	0.99997	41	129	mRNA splicing, via spliceosome	BP	0.0188992
ENSBTAG00000060547	SF3B5	GO:0000398	6.87242e-05	0.99997	41	129	mRNA splicing, via spliceosome	BP	0.0188992
ENSBTAG00000000091	NDUFB8	GO:0032981	6.91403e-05	0.999977	33	57	mitochondrial respiratory chain complex I assembly	BP	0.0189444
ENSBTAG00000000451	TMEM126A	GO:0032981	6.91403e-05	0.999977	33	57	mitochondrial respiratory chain complex I assembly	BP	0.0189444
ENSBTAG00000002203	NDUFS2	GO:0032981	6.91403e-05	0.999977	33	57	mitochondrial respiratory chain complex I assembly	BP	0.0189444
ENSBTAG00000002463	NDUFB5	GO:0032981	6.91403e-05	0.999977	33	57	mitochondrial respiratory chain complex I assembly	BP	0.0189444
ENSBTAG00000003279	NDUFA10	GO:0032981	6.91403e-05	0.999977	33	57	mitochondrial respiratory chain complex I assembly	BP	0.0189444
ENSBTAG00000003728	NDUFS4	GO:0032981	6.91403e-05	0.999977	33	57	mitochondrial respiratory chain complex I assembly	BP	0.0189444
ENSBTAG00000003813	BCS1L	GO:0032981	6.91403e-05	0.999977	33	57	mitochondrial respiratory chain complex I assembly	BP	0.0189444
ENSBTAG00000004295	NDUFA8	GO:0032981	6.91403e-05	0.999977	33	57	mitochondrial respiratory chain complex I assembly	BP	0.0189444
ENSBTAG00000004302	NDUFAF5	GO:0032981	6.91403e-05	0.999977	33	57	mitochondrial respiratory chain complex I assembly	BP	0.0189444
ENSBTAG00000005465	NDUFA9	GO:0032981	6.91403e-05	0.999977	33	57	mitochondrial respiratory chain complex I assembly	BP	0.0189444
ENSBTAG00000005907	NDUFB6	GO:0032981	6.91403e-05	0.999977	33	57	mitochondrial respiratory chain complex I assembly	BP	0.0189444
ENSBTAG00000006033	NDUFA1	GO:0032981	6.91403e-05	0.999977	33	57	mitochondrial respiratory chain complex I assembly	BP	0.0189444
ENSBTAG00000006391	NDUFAB1	GO:0032981	6.91403e-05	0.999977	33	57	mitochondrial respiratory chain complex I assembly	BP	0.0189444
ENSBTAG00000007754	NDUFA3	GO:0032981	6.91403e-05	0.999977	33	57	mitochondrial respiratory chain complex I assembly	BP	0.0189444
ENSBTAG00000009334	NDUFA5	GO:0032981	6.91403e-05	0.999977	33	57	mitochondrial respiratory chain complex I assembly	BP	0.0189444
ENSBTAG00000009509	NDUFA6	GO:0032981	6.91403e-05	0.999977	33	57	mitochondrial respiratory chain complex I assembly	BP	0.0189444
ENSBTAG00000009534	NDUFB10	GO:0032981	6.91403e-05	0.999977	33	57	mitochondrial respiratory chain complex I assembly	BP	0.0189444
ENSBTAG00000010232	NDUFS5	GO:0032981	6.91403e-05	0.999977	33	57	mitochondrial respiratory chain complex I assembly	BP	0.0189444
ENSBTAG00000012072	NDUFS8	GO:0032981	6.91403e-05	0.999977	33	57	mitochondrial respiratory chain complex I assembly	BP	0.0189444
ENSBTAG00000012634	NDUFB7	GO:0032981	6.91403e-05	0.999977	33	57	mitochondrial respiratory chain complex I assembly	BP	0.0189444
ENSBTAG00000012760	NDUFB3	GO:0032981	6.91403e-05	0.999977	33	57	mitochondrial respiratory chain complex I assembly	BP	0.0189444
ENSBTAG00000012968	COA1	GO:0032981	6.91403e-05	0.999977	33	57	mitochondrial respiratory chain complex I assembly	BP	0.0189444
ENSBTAG00000014968	YJEFN3	GO:0032981	6.91403e-05	0.999977	33	57	mitochondrial respiratory chain complex I assembly	BP	0.0189444
ENSBTAG00000015892	NDUFB4	GO:0032981	6.91403e-05	0.999977	33	57	mitochondrial respiratory chain complex I assembly	BP	0.0189444
ENSBTAG00000018483	NDUFS3	GO:0032981	6.91403e-05	0.999977	33	57	mitochondrial respiratory chain complex I assembly	BP	0.0189444
ENSBTAG00000018918	NDUFAF3	GO:0032981	6.91403e-05	0.999977	33	57	mitochondrial respiratory chain complex I assembly	BP	0.0189444
ENSBTAG00000019025	NDUFA11	GO:0032981	6.91403e-05	0.999977	33	57	mitochondrial respiratory chain complex I assembly	BP	0.0189444
ENSBTAG00000019419	NDUFS7	GO:0032981	6.91403e-05	0.999977	33	57	mitochondrial respiratory chain complex I assembly	BP	0.0189444
ENSBTAG00000020405	NDUFB9	GO:0032981	6.91403e-05	0.999977	33	57	mitochondrial respiratory chain complex I assembly	BP	0.0189444
ENSBTAG00000039582	NDUFC1	GO:0032981	6.91403e-05	0.999977	33	57	mitochondrial respiratory chain complex I assembly	BP	0.0189444
ENSBTAG00000066259	NDUFAF8	GO:0032981	6.91403e-05	0.999977	33	57	mitochondrial respiratory chain complex I assembly	BP	0.0189444
ENSBTAG00000067029	NDUFA12	GO:0032981	6.91403e-05	0.999977	33	57	mitochondrial respiratory chain complex I assembly	BP	0.0189444
ENSBTAG00000068665	NDUFB11	GO:0032981	6.91403e-05	0.999977	33	57	mitochondrial respiratory chain complex I assembly	BP	0.0189444
ENSBTAG00000000808	COX14	GO:0033617	0.000184202	0.999968	14	22	mitochondrial cytochrome c oxidase assembly	BP	0.0502873
ENSBTAG00000002182	COX17	GO:0033617	0.000184202	0.999968	14	22	mitochondrial cytochrome c oxidase assembly	BP	0.0502873
ENSBTAG00000003813	BCS1L	GO:0033617	0.000184202	0.999968	14	22	mitochondrial cytochrome c oxidase assembly	BP	0.0502873
ENSBTAG00000003897	SMIM20	GO:0033617	0.000184202	0.999968	14	22	mitochondrial cytochrome c oxidase assembly	BP	0.0502873
ENSBTAG00000009487	TMEM223	GO:0033617	0.000184202	0.999968	14	22	mitochondrial cytochrome c oxidase assembly	BP	0.0502873
ENSBTAG00000012968	COA1	GO:0033617	0.000184202	0.999968	14	22	mitochondrial cytochrome c oxidase assembly	BP	0.0502873
ENSBTAG00000014873	COA5	GO:0033617	0.000184202	0.999968	14	22	mitochondrial cytochrome c oxidase assembly	BP	0.0502873
ENSBTAG00000015253	COX19	GO:0033617	0.000184202	0.999968	14	22	mitochondrial cytochrome c oxidase assembly	BP	0.0502873
ENSBTAG00000019911	COA3	GO:0033617	0.000184202	0.999968	14	22	mitochondrial cytochrome c oxidase assembly	BP	0.0502873
ENSBTAG00000021199	COA8	GO:0033617	0.000184202	0.999968	14	22	mitochondrial cytochrome c oxidase assembly	BP	0.0502873
ENSBTAG00000030595	COX16	GO:0033617	0.000184202	0.999968	14	22	mitochondrial cytochrome c oxidase assembly	BP	0.0502873
ENSBTAG00000048824	PET100	GO:0033617	0.000184202	0.999968	14	22	mitochondrial cytochrome c oxidase assembly	BP	0.0502873
ENSBTAG00000054199	COA4	GO:0033617	0.000184202	0.999968	14	22	mitochondrial cytochrome c oxidase assembly	BP	0.0502873
ENSBTAG00000057697	SCO2	GO:0033617	0.000184202	0.999968	14	22	mitochondrial cytochrome c oxidase assembly	BP	0.0502873
ENSBTAG00000000221	RBM34	GO:0000463	0.000324	0.999947	12	19	maturation of LSU-rRNA from tricistronic rRNA transcript (SSU-rRNA, 5.8S rRNA, LSU-rRNA)	BP	0.088128
ENSBTAG00000003205	RPL35	GO:0000463	0.000324	0.999947	12	19	maturation of LSU-rRNA from tricistronic rRNA transcript (SSU-rRNA, 5.8S rRNA, LSU-rRNA)	BP	0.088128
ENSBTAG00000006397		GO:0000463	0.000324	0.999947	12	19	maturation of LSU-rRNA from tricistronic rRNA transcript (SSU-rRNA, 5.8S rRNA, LSU-rRNA)	BP	0.088128
ENSBTAG00000014917	GTPBP4	GO:0000463	0.000324	0.999947	12	19	maturation of LSU-rRNA from tricistronic rRNA transcript (SSU-rRNA, 5.8S rRNA, LSU-rRNA)	BP	0.088128
ENSBTAG00000018478	RPL7L1	GO:0000463	0.000324	0.999947	12	19	maturation of LSU-rRNA from tricistronic rRNA transcript (SSU-rRNA, 5.8S rRNA, LSU-rRNA)	BP	0.088128
ENSBTAG00000019387	NIFK	GO:0000463	0.000324	0.999947	12	19	maturation of LSU-rRNA from tricistronic rRNA transcript (SSU-rRNA, 5.8S rRNA, LSU-rRNA)	BP	0.088128
ENSBTAG00000019994		GO:0000463	0.000324	0.999947	12	19	maturation of LSU-rRNA from tricistronic rRNA transcript (SSU-rRNA, 5.8S rRNA, LSU-rRNA)	BP	0.088128
ENSBTAG00000020139	RPL7	GO:0000463	0.000324	0.999947	12	19	maturation of LSU-rRNA from tricistronic rRNA transcript (SSU-rRNA, 5.8S rRNA, LSU-rRNA)	BP	0.088128
ENSBTAG00000020550		GO:0000463	0.000324	0.999947	12	19	maturation of LSU-rRNA from tricistronic rRNA transcript (SSU-rRNA, 5.8S rRNA, LSU-rRNA)	BP	0.088128
ENSBTAG00000021051	ZNHIT6	GO:0000463	0.000324	0.999947	12	19	maturation of LSU-rRNA from tricistronic rRNA transcript (SSU-rRNA, 5.8S rRNA, LSU-rRNA)	BP	0.088128
ENSBTAG00000027075		GO:0000463	0.000324	0.999947	12	19	maturation of LSU-rRNA from tricistronic rRNA transcript (SSU-rRNA, 5.8S rRNA, LSU-rRNA)	BP	0.088128
ENSBTAG00000061155		GO:0000463	0.000324	0.999947	12	19	maturation of LSU-rRNA from tricistronic rRNA transcript (SSU-rRNA, 5.8S rRNA, LSU-rRNA)	BP	0.088128
ENSBTAG00000000132	EIF4A1	GO:0002183	0.000423115	0.999959	7	12	cytoplasmic translational initiation	BP	0.114664
ENSBTAG00000000359	EIF3J	GO:0002183	0.000423115	0.999959	7	12	cytoplasmic translational initiation	BP	0.114664
ENSBTAG00000002736	DNMT1	GO:0002183	0.000423115	0.999959	7	12	cytoplasmic translational initiation	BP	0.114664
ENSBTAG00000004861	EIF3F	GO:0002183	0.000423115	0.999959	7	12	cytoplasmic translational initiation	BP	0.114664
ENSBTAG00000005338	EIF3M	GO:0002183	0.000423115	0.999959	7	12	cytoplasmic translational initiation	BP	0.114664
ENSBTAG00000006543	EIF3CL	GO:0002183	0.000423115	0.999959	7	12	cytoplasmic translational initiation	BP	0.114664
ENSBTAG00000006702	EIF3E	GO:0002183	0.000423115	0.999959	7	12	cytoplasmic translational initiation	BP	0.114664
ENSBTAG00000001612	LSM1	GO:0006397	0.000672208	0.999681	35	144	mRNA processing	BP	0.181496
ENSBTAG00000002279	LUC7L3	GO:0006397	0.000672208	0.999681	35	144	mRNA processing	BP	0.181496
ENSBTAG00000002332	LSM5	GO:0006397	0.000672208	0.999681	35	144	mRNA processing	BP	0.181496
ENSBTAG00000002575	SSU72	GO:0006397	0.000672208	0.999681	35	144	mRNA processing	BP	0.181496
ENSBTAG00000002720	PRPF38A	GO:0006397	0.000672208	0.999681	35	144	mRNA processing	BP	0.181496
ENSBTAG00000002879	DCPS	GO:0006397	0.000672208	0.999681	35	144	mRNA processing	BP	0.181496
ENSBTAG00000003547	CSTF2	GO:0006397	0.000672208	0.999681	35	144	mRNA processing	BP	0.181496
ENSBTAG00000004054	PAPOLA	GO:0006397	0.000672208	0.999681	35	144	mRNA processing	BP	0.181496
ENSBTAG00000004590	PPIH	GO:0006397	0.000672208	0.999681	35	144	mRNA processing	BP	0.181496
ENSBTAG00000005743	SMN2	GO:0006397	0.000672208	0.999681	35	144	mRNA processing	BP	0.181496
ENSBTAG00000007299	SF3A3	GO:0006397	0.000672208	0.999681	35	144	mRNA processing	BP	0.181496
ENSBTAG00000007363	LSM3	GO:0006397	0.000672208	0.999681	35	144	mRNA processing	BP	0.181496
ENSBTAG00000007757	PRPF31	GO:0006397	0.000672208	0.999681	35	144	mRNA processing	BP	0.181496
ENSBTAG00000008369	RBM8A	GO:0006397	0.000672208	0.999681	35	144	mRNA processing	BP	0.181496
ENSBTAG00000008388	THOC2	GO:0006397	0.000672208	0.999681	35	144	mRNA processing	BP	0.181496
ENSBTAG00000008578	LSM4	GO:0006397	0.000672208	0.999681	35	144	mRNA processing	BP	0.181496
ENSBTAG00000008873	NCBP2	GO:0006397	0.000672208	0.999681	35	144	mRNA processing	BP	0.181496
ENSBTAG00000011656	PRPF6	GO:0006397	0.000672208	0.999681	35	144	mRNA processing	BP	0.181496
ENSBTAG00000011846	EEF1G	GO:0006397	0.000672208	0.999681	35	144	mRNA processing	BP	0.181496
ENSBTAG00000012739	C1QBP	GO:0006397	0.000672208	0.999681	35	144	mRNA processing	BP	0.181496
ENSBTAG00000012787	SDE2	GO:0006397	0.000672208	0.999681	35	144	mRNA processing	BP	0.181496
ENSBTAG00000013587	TXNL4A	GO:0006397	0.000672208	0.999681	35	144	mRNA processing	BP	0.181496
ENSBTAG00000013593	SNRPA1	GO:0006397	0.000672208	0.999681	35	144	mRNA processing	BP	0.181496
ENSBTAG00000014060	LSM6	GO:0006397	0.000672208	0.999681	35	144	mRNA processing	BP	0.181496
ENSBTAG00000016705	BCAS2	GO:0006397	0.000672208	0.999681	35	144	mRNA processing	BP	0.181496
ENSBTAG00000017368	YBX1	GO:0006397	0.000672208	0.999681	35	144	mRNA processing	BP	0.181496
ENSBTAG00000018498	PQBP1	GO:0006397	0.000672208	0.999681	35	144	mRNA processing	BP	0.181496
ENSBTAG00000019804	SNRNP25	GO:0006397	0.000672208	0.999681	35	144	mRNA processing	BP	0.181496
ENSBTAG00000020439	BUD31	GO:0006397	0.000672208	0.999681	35	144	mRNA processing	BP	0.181496
ENSBTAG00000020930	GEMIN2	GO:0006397	0.000672208	0.999681	35	144	mRNA processing	BP	0.181496
ENSBTAG00000021262	SNRPD3	GO:0006397	0.000672208	0.999681	35	144	mRNA processing	BP	0.181496
ENSBTAG00000021951	RBM17	GO:0006397	0.000672208	0.999681	35	144	mRNA processing	BP	0.181496
ENSBTAG00000023610	U2AF1L4	GO:0006397	0.000672208	0.999681	35	144	mRNA processing	BP	0.181496
ENSBTAG00000050130	SNRPE	GO:0006397	0.000672208	0.999681	35	144	mRNA processing	BP	0.181496
ENSBTAG00000053210	SNRPG	GO:0006397	0.000672208	0.999681	35	144	mRNA processing	BP	0.181496
ENSBTAG00000000771	DNAJB6	GO:0006457	0.000730611	0.999679	31	98	protein folding	BP	0.196534
ENSBTAG00000000997		GO:0006457	0.000730611	0.999679	31	98	protein folding	BP	0.196534
ENSBTAG00000002238	ARL2	GO:0006457	0.000730611	0.999679	31	98	protein folding	BP	0.196534
ENSBTAG00000003151	DNAJB11	GO:0006457	0.000730611	0.999679	31	98	protein folding	BP	0.196534
ENSBTAG00000003757	DNAJA2	GO:0006457	0.000730611	0.999679	31	98	protein folding	BP	0.196534
ENSBTAG00000004416	NUDC	GO:0006457	0.000730611	0.999679	31	98	protein folding	BP	0.196534
ENSBTAG00000004590	PPIH	GO:0006457	0.000730611	0.999679	31	98	protein folding	BP	0.196534
ENSBTAG00000005416	PPIL3	GO:0006457	0.000730611	0.999679	31	98	protein folding	BP	0.196534
ENSBTAG00000006370	CCT3	GO:0006457	0.000730611	0.999679	31	98	protein folding	BP	0.196534
ENSBTAG00000008812	PFDN4	GO:0006457	0.000730611	0.999679	31	98	protein folding	BP	0.196534
ENSBTAG00000008935	PFDN5	GO:0006457	0.000730611	0.999679	31	98	protein folding	BP	0.196534
ENSBTAG00000009804	ERP44	GO:0006457	0.000730611	0.999679	31	98	protein folding	BP	0.196534
ENSBTAG00000010181	GRPEL1	GO:0006457	0.000730611	0.999679	31	98	protein folding	BP	0.196534
ENSBTAG00000010723	PFDN6	GO:0006457	0.000730611	0.999679	31	98	protein folding	BP	0.196534
ENSBTAG00000011699	CDC37	GO:0006457	0.000730611	0.999679	31	98	protein folding	BP	0.196534
ENSBTAG00000012003	PPIA	GO:0006457	0.000730611	0.999679	31	98	protein folding	BP	0.196534
ENSBTAG00000012589	HSPE1	GO:0006457	0.000730611	0.999679	31	98	protein folding	BP	0.196534
ENSBTAG00000012756	CCT7	GO:0006457	0.000730611	0.999679	31	98	protein folding	BP	0.196534
ENSBTAG00000014233	CCT8	GO:0006457	0.000730611	0.999679	31	98	protein folding	BP	0.196534
ENSBTAG00000015114	CALR	GO:0006457	0.000730611	0.999679	31	98	protein folding	BP	0.196534
ENSBTAG00000016265	DNAJA1	GO:0006457	0.000730611	0.999679	31	98	protein folding	BP	0.196534
ENSBTAG00000017212	HYPK	GO:0006457	0.000730611	0.999679	31	98	protein folding	BP	0.196534
ENSBTAG00000017265	VBP1	GO:0006457	0.000730611	0.999679	31	98	protein folding	BP	0.196534
ENSBTAG00000017889	CCT5	GO:0006457	0.000730611	0.999679	31	98	protein folding	BP	0.196534
ENSBTAG00000017967	PTGES3	GO:0006457	0.000730611	0.999679	31	98	protein folding	BP	0.196534
ENSBTAG00000020152	PFDN2	GO:0006457	0.000730611	0.999679	31	98	protein folding	BP	0.196534
ENSBTAG00000020477	AHSA1	GO:0006457	0.000730611	0.999679	31	98	protein folding	BP	0.196534
ENSBTAG00000039130		GO:0006457	0.000730611	0.999679	31	98	protein folding	BP	0.196534
ENSBTAG00000051779	PFDN1	GO:0006457	0.000730611	0.999679	31	98	protein folding	BP	0.196534
ENSBTAG00000061380	NUDCD2	GO:0006457	0.000730611	0.999679	31	98	protein folding	BP	0.196534
ENSBTAG00000063275	DNLZ	GO:0006457	0.000730611	0.999679	31	98	protein folding	BP	0.196534
ENSBTAG00000000359	EIF3J	GO:0006413	0.00116678	0.999615	17	51	translational initiation	BP	0.312696
ENSBTAG00000001988	EIF3D	GO:0006413	0.00116678	0.999615	17	51	translational initiation	BP	0.312696
ENSBTAG00000002736	DNMT1	GO:0006413	0.00116678	0.999615	17	51	translational initiation	BP	0.312696
ENSBTAG00000004861	EIF3F	GO:0006413	0.00116678	0.999615	17	51	translational initiation	BP	0.312696
ENSBTAG00000005338	EIF3M	GO:0006413	0.00116678	0.999615	17	51	translational initiation	BP	0.312696
ENSBTAG00000005969	EIF2S2	GO:0006413	0.00116678	0.999615	17	51	translational initiation	BP	0.312696
ENSBTAG00000006543	EIF3CL	GO:0006413	0.00116678	0.999615	17	51	translational initiation	BP	0.312696
ENSBTAG00000006702	EIF3E	GO:0006413	0.00116678	0.999615	17	51	translational initiation	BP	0.312696
ENSBTAG00000007474	EIF3B	GO:0006413	0.00116678	0.999615	17	51	translational initiation	BP	0.312696
ENSBTAG00000010598	EIF4E2	GO:0006413	0.00116678	0.999615	17	51	translational initiation	BP	0.312696
ENSBTAG00000011263	EIF6	GO:0006413	0.00116678	0.999615	17	51	translational initiation	BP	0.312696
ENSBTAG00000011898	LTO1	GO:0006413	0.00116678	0.999615	17	51	translational initiation	BP	0.312696
ENSBTAG00000014388	EIF3I	GO:0006413	0.00116678	0.999615	17	51	translational initiation	BP	0.312696
ENSBTAG00000016311	EIF2S1	GO:0006413	0.00116678	0.999615	17	51	translational initiation	BP	0.312696
ENSBTAG00000017633	EIF1AX	GO:0006413	0.00116678	0.999615	17	51	translational initiation	BP	0.312696
ENSBTAG00000032433	DENR	GO:0006413	0.00116678	0.999615	17	51	translational initiation	BP	0.312696
ENSBTAG00000068852		GO:0006413	0.00116678	0.999615	17	51	translational initiation	BP	0.312696
ENSBTAG00000001777	RPLP2	GO:0006414	0.00146212	0.999727	10	18	translational elongation	BP	0.390385
ENSBTAG00000003086		GO:0006414	0.00146212	0.999727	10	18	translational elongation	BP	0.390385
ENSBTAG00000004258	EEF2	GO:0006414	0.00146212	0.999727	10	18	translational elongation	BP	0.390385
ENSBTAG00000011846	EEF1G	GO:0006414	0.00146212	0.999727	10	18	translational elongation	BP	0.390385
ENSBTAG00000016912	TSFM	GO:0006414	0.00146212	0.999727	10	18	translational elongation	BP	0.390385
ENSBTAG00000018320	RPLP1	GO:0006414	0.00146212	0.999727	10	18	translational elongation	BP	0.390385
ENSBTAG00000019216	TUFM	GO:0006414	0.00146212	0.999727	10	18	translational elongation	BP	0.390385
ENSBTAG00000019543	ELOB	GO:0006414	0.00146212	0.999727	10	18	translational elongation	BP	0.390385
ENSBTAG00000021979	EEF1B2	GO:0006414	0.00146212	0.999727	10	18	translational elongation	BP	0.390385
ENSBTAG00000027795	GFM1	GO:0006414	0.00146212	0.999727	10	18	translational elongation	BP	0.390385
ENSBTAG00000000091	NDUFB8	GO:0006120	0.00159644	0.9996	15	25	mitochondrial electron transport, NADH to ubiquinone	BP	0.424653
ENSBTAG00000002203	NDUFS2	GO:0006120	0.00159644	0.9996	15	25	mitochondrial electron transport, NADH to ubiquinone	BP	0.424653
ENSBTAG00000003279	NDUFA10	GO:0006120	0.00159644	0.9996	15	25	mitochondrial electron transport, NADH to ubiquinone	BP	0.424653
ENSBTAG00000004295	NDUFA8	GO:0006120	0.00159644	0.9996	15	25	mitochondrial electron transport, NADH to ubiquinone	BP	0.424653
ENSBTAG00000004871	NDUFV2	GO:0006120	0.00159644	0.9996	15	25	mitochondrial electron transport, NADH to ubiquinone	BP	0.424653
ENSBTAG00000005907	NDUFB6	GO:0006120	0.00159644	0.9996	15	25	mitochondrial electron transport, NADH to ubiquinone	BP	0.424653
ENSBTAG00000009914	NDUFS6	GO:0006120	0.00159644	0.9996	15	25	mitochondrial electron transport, NADH to ubiquinone	BP	0.424653
ENSBTAG00000012072	NDUFS8	GO:0006120	0.00159644	0.9996	15	25	mitochondrial electron transport, NADH to ubiquinone	BP	0.424653
ENSBTAG00000018483	NDUFS3	GO:0006120	0.00159644	0.9996	15	25	mitochondrial electron transport, NADH to ubiquinone	BP	0.424653
ENSBTAG00000019419	NDUFS7	GO:0006120	0.00159644	0.9996	15	25	mitochondrial electron transport, NADH to ubiquinone	BP	0.424653
ENSBTAG00000020405	NDUFB9	GO:0006120	0.00159644	0.9996	15	25	mitochondrial electron transport, NADH to ubiquinone	BP	0.424653
ENSBTAG00000021776	NDUFV1	GO:0006120	0.00159644	0.9996	15	25	mitochondrial electron transport, NADH to ubiquinone	BP	0.424653
ENSBTAG00000043568	ND3	GO:0006120	0.00159644	0.9996	15	25	mitochondrial electron transport, NADH to ubiquinone	BP	0.424653
ENSBTAG00000052280	NDUFA7	GO:0006120	0.00159644	0.9996	15	25	mitochondrial electron transport, NADH to ubiquinone	BP	0.424653
ENSBTAG00000065394	NDUFC2	GO:0006120	0.00159644	0.9996	15	25	mitochondrial electron transport, NADH to ubiquinone	BP	0.424653
ENSBTAG00000000705	COX7A2L	GO:0006123	0.0016569	0.999722	13	17	mitochondrial electron transport, cytochrome c to oxygen	BP	0.439079
ENSBTAG00000002046	COX8B	GO:0006123	0.0016569	0.999722	13	17	mitochondrial electron transport, cytochrome c to oxygen	BP	0.439079
ENSBTAG00000004920		GO:0006123	0.0016569	0.999722	13	17	mitochondrial electron transport, cytochrome c to oxygen	BP	0.439079
ENSBTAG00000005096	COX7A2	GO:0006123	0.0016569	0.999722	13	17	mitochondrial electron transport, cytochrome c to oxygen	BP	0.439079
ENSBTAG00000016079	COX4I1	GO:0006123	0.0016569	0.999722	13	17	mitochondrial electron transport, cytochrome c to oxygen	BP	0.439079
ENSBTAG00000017267	COX5A	GO:0006123	0.0016569	0.999722	13	17	mitochondrial electron transport, cytochrome c to oxygen	BP	0.439079
ENSBTAG00000030735		GO:0006123	0.0016569	0.999722	13	17	mitochondrial electron transport, cytochrome c to oxygen	BP	0.439079
ENSBTAG00000037415		GO:0006123	0.0016569	0.999722	13	17	mitochondrial electron transport, cytochrome c to oxygen	BP	0.439079
ENSBTAG00000039555		GO:0006123	0.0016569	0.999722	13	17	mitochondrial electron transport, cytochrome c to oxygen	BP	0.439079
ENSBTAG00000043560	COX3	GO:0006123	0.0016569	0.999722	13	17	mitochondrial electron transport, cytochrome c to oxygen	BP	0.439079
ENSBTAG00000047768	COX7B	GO:0006123	0.0016569	0.999722	13	17	mitochondrial electron transport, cytochrome c to oxygen	BP	0.439079
ENSBTAG00000052272	COX8A	GO:0006123	0.0016569	0.999722	13	17	mitochondrial electron transport, cytochrome c to oxygen	BP	0.439079
ENSBTAG00000057074	COX5B	GO:0006123	0.0016569	0.999722	13	17	mitochondrial electron transport, cytochrome c to oxygen	BP	0.439079
ENSBTAG00000008292	SNRPD1	GO:0006396	0.00175714	0.999353	18	67	RNA processing	BP	0.463884
ENSBTAG00000008369	RBM8A	GO:0006396	0.00175714	0.999353	18	67	RNA processing	BP	0.463884
ENSBTAG00000008578	LSM4	GO:0006396	0.00175714	0.999353	18	67	RNA processing	BP	0.463884
ENSBTAG00000011360	XAB2	GO:0006396	0.00175714	0.999353	18	67	RNA processing	BP	0.463884
ENSBTAG00000011514	MRPL44	GO:0006396	0.00175714	0.999353	18	67	RNA processing	BP	0.463884
ENSBTAG00000011656	PRPF6	GO:0006396	0.00175714	0.999353	18	67	RNA processing	BP	0.463884
ENSBTAG00000011855	EXOSC8	GO:0006396	0.00175714	0.999353	18	67	RNA processing	BP	0.463884
ENSBTAG00000012267	ZFC3H1	GO:0006396	0.00175714	0.999353	18	67	RNA processing	BP	0.463884
ENSBTAG00000012699	EXOSC1	GO:0006396	0.00175714	0.999353	18	67	RNA processing	BP	0.463884
ENSBTAG00000014607	EXOSC4	GO:0006396	0.00175714	0.999353	18	67	RNA processing	BP	0.463884
ENSBTAG00000018329	EXOSC7	GO:0006396	0.00175714	0.999353	18	67	RNA processing	BP	0.463884
ENSBTAG00000018925	EXOSC3	GO:0006396	0.00175714	0.999353	18	67	RNA processing	BP	0.463884
ENSBTAG00000019534	TRNT1	GO:0006396	0.00175714	0.999353	18	67	RNA processing	BP	0.463884
ENSBTAG00000019871	TRMT2A	GO:0006396	0.00175714	0.999353	18	67	RNA processing	BP	0.463884
ENSBTAG00000021262	SNRPD3	GO:0006396	0.00175714	0.999353	18	67	RNA processing	BP	0.463884
ENSBTAG00000034283	ADAD2	GO:0006396	0.00175714	0.999353	18	67	RNA processing	BP	0.463884
ENSBTAG00000048071	EXOSC2	GO:0006396	0.00175714	0.999353	18	67	RNA processing	BP	0.463884
ENSBTAG00000050907	RPP21	GO:0006396	0.00175714	0.999353	18	67	RNA processing	BP	0.463884
ENSBTAG00000010515	FBXW5	GO:0010824	0.00201534	0.999641	8	18	regulation of centrosome duplication	BP	0.530035
ENSBTAG00000012383	CHMP5	GO:0010824	0.00201534	0.999641	8	18	regulation of centrosome duplication	BP	0.530035
ENSBTAG00000013254	XPO1	GO:0010824	0.00201534	0.999641	8	18	regulation of centrosome duplication	BP	0.530035
ENSBTAG00000013589	CHMP3	GO:0010824	0.00201534	0.999641	8	18	regulation of centrosome duplication	BP	0.530035
ENSBTAG00000013882	CHMP2A	GO:0010824	0.00201534	0.999641	8	18	regulation of centrosome duplication	BP	0.530035
ENSBTAG00000015316	NPM1	GO:0010824	0.00201534	0.999641	8	18	regulation of centrosome duplication	BP	0.530035
ENSBTAG00000016347		GO:0010824	0.00201534	0.999641	8	18	regulation of centrosome duplication	BP	0.530035
ENSBTAG00000035379		GO:0010824	0.00201534	0.999641	8	18	regulation of centrosome duplication	BP	0.530035
ENSBTAG00000013254	XPO1	GO:0000056	0.00222611	0.999827	6	8	ribosomal small subunit export from nucleus	BP	0.583242
ENSBTAG00000015316	NPM1	GO:0000056	0.00222611	0.999827	6	8	ribosomal small subunit export from nucleus	BP	0.583242
ENSBTAG00000016347		GO:0000056	0.00222611	0.999827	6	8	ribosomal small subunit export from nucleus	BP	0.583242
ENSBTAG00000019718	RPS15	GO:0000056	0.00222611	0.999827	6	8	ribosomal small subunit export from nucleus	BP	0.583242
ENSBTAG00000032163	LTV1	GO:0000056	0.00222611	0.999827	6	8	ribosomal small subunit export from nucleus	BP	0.583242
ENSBTAG00000035379		GO:0000056	0.00222611	0.999827	6	8	ribosomal small subunit export from nucleus	BP	0.583242
ENSBTAG00000007639	SDAD1	GO:0000055	0.0023289	0.999812	5	8	ribosomal large subunit export from nucleus	BP	0.607844
ENSBTAG00000013254	XPO1	GO:0000055	0.0023289	0.999812	5	8	ribosomal large subunit export from nucleus	BP	0.607844
ENSBTAG00000015316	NPM1	GO:0000055	0.0023289	0.999812	5	8	ribosomal large subunit export from nucleus	BP	0.607844
ENSBTAG00000016347		GO:0000055	0.0023289	0.999812	5	8	ribosomal large subunit export from nucleus	BP	0.607844
ENSBTAG00000035379		GO:0000055	0.0023289	0.999812	5	8	ribosomal large subunit export from nucleus	BP	0.607844
ENSBTAG00000002026	RPL5	GO:0000027	0.00325111	0.999245	12	20	ribosomal large subunit assembly	BP	0.845289
ENSBTAG00000004872	MRPL20	GO:0000027	0.00325111	0.999245	12	20	ribosomal large subunit assembly	BP	0.845289
ENSBTAG00000011951	MRTO4	GO:0000027	0.00325111	0.999245	12	20	ribosomal large subunit assembly	BP	0.845289
ENSBTAG00000012745	PPAN	GO:0000027	0.00325111	0.999245	12	20	ribosomal large subunit assembly	BP	0.845289
ENSBTAG00000016716	RRS1	GO:0000027	0.00325111	0.999245	12	20	ribosomal large subunit assembly	BP	0.845289
ENSBTAG00000017389	RPLP0	GO:0000027	0.00325111	0.999245	12	20	ribosomal large subunit assembly	BP	0.845289
ENSBTAG00000021192	NOP53	GO:0000027	0.00325111	0.999245	12	20	ribosomal large subunit assembly	BP	0.845289
ENSBTAG00000022275		GO:0000027	0.00325111	0.999245	12	20	ribosomal large subunit assembly	BP	0.845289
ENSBTAG00000022498		GO:0000027	0.00325111	0.999245	12	20	ribosomal large subunit assembly	BP	0.845289
ENSBTAG00000032775		GO:0000027	0.00325111	0.999245	12	20	ribosomal large subunit assembly	BP	0.845289
ENSBTAG00000046394	RPL23A	GO:0000027	0.00325111	0.999245	12	20	ribosomal large subunit assembly	BP	0.845289
ENSBTAG00000056233		GO:0000027	0.00325111	0.999245	12	20	ribosomal large subunit assembly	BP	0.845289
ENSBTAG00000002736	DNMT1	GO:0006306	0.00380309	0.999473	5	19	DNA methylation	BP	0.985
ENSBTAG00000009426	EZH2	GO:0006306	0.00380309	0.999473	5	19	DNA methylation	BP	0.985
ENSBTAG00000018093	KMT2A	GO:0006306	0.00380309	0.999473	5	19	DNA methylation	BP	0.985
ENSBTAG00000021143	DNMT3A	GO:0006306	0.00380309	0.999473	5	19	DNA methylation	BP	0.985
ENSBTAG00000052413	GNAS	GO:0006306	0.00380309	0.999473	5	19	DNA methylation	BP	0.985
ENSBTAG00000005027	GLRX3	GO:0044571	0.047749	0.991265	5	8	[2Fe-2S] cluster assembly	BP	1
ENSBTAG00000006391	NDUFAB1	GO:0044571	0.047749	0.991265	5	8	[2Fe-2S] cluster assembly	BP	1
ENSBTAG00000013423	GLRX5	GO:0044571	0.047749	0.991265	5	8	[2Fe-2S] cluster assembly	BP	1
ENSBTAG00000015075	HSCB	GO:0044571	0.047749	0.991265	5	8	[2Fe-2S] cluster assembly	BP	1
ENSBTAG00000031432	LYRM4	GO:0044571	0.047749	0.991265	5	8	[2Fe-2S] cluster assembly	BP	1
ENSBTAG00000004279	RHOA	GO:0030036	0.880523	0.197793	9	139	actin cytoskeleton organization	BP	1
ENSBTAG00000004736	GRB2	GO:0030036	0.880523	0.197793	9	139	actin cytoskeleton organization	BP	1
ENSBTAG00000014295	CAPZA1	GO:0030036	0.880523	0.197793	9	139	actin cytoskeleton organization	BP	1
ENSBTAG00000016221	AMOT	GO:0030036	0.880523	0.197793	9	139	actin cytoskeleton organization	BP	1
ENSBTAG00000018000	CLN3	GO:0030036	0.880523	0.197793	9	139	actin cytoskeleton organization	BP	1
ENSBTAG00000031590	SSH3	GO:0030036	0.880523	0.197793	9	139	actin cytoskeleton organization	BP	1
ENSBTAG00000040432	CLDN3	GO:0030036	0.880523	0.197793	9	139	actin cytoskeleton organization	BP	1
ENSBTAG00000048622	TMOD3	GO:0030036	0.880523	0.197793	9	139	actin cytoskeleton organization	BP	1
ENSBTAG00000060065	PHPT1	GO:0030036	0.880523	0.197793	9	139	actin cytoskeleton organization	BP	1
ENSBTAG00000005654	TMSB10	GO:0007015	0.933667	0.127494	7	96	actin filament organization	BP	1
ENSBTAG00000007993	CORO1C	GO:0007015	0.933667	0.127494	7	96	actin filament organization	BP	1
ENSBTAG00000014299	RHOC	GO:0007015	0.933667	0.127494	7	96	actin filament organization	BP	1
ENSBTAG00000030257	SH3BP1	GO:0007015	0.933667	0.127494	7	96	actin filament organization	BP	1
ENSBTAG00000030769	KPTN	GO:0007015	0.933667	0.127494	7	96	actin filament organization	BP	1
ENSBTAG00000038488	TMSB4X	GO:0007015	0.933667	0.127494	7	96	actin filament organization	BP	1
ENSBTAG00000048622	TMOD3	GO:0007015	0.933667	0.127494	7	96	actin filament organization	BP	1
ENSBTAG00000005584		GO:0000380	0.0182524	0.99574	6	19	alternative mRNA splicing, via spliceosome	BP	1
ENSBTAG00000012792	SRSF9	GO:0000380	0.0182524	0.99574	6	19	alternative mRNA splicing, via spliceosome	BP	1
ENSBTAG00000014175	STRAP	GO:0000380	0.0182524	0.99574	6	19	alternative mRNA splicing, via spliceosome	BP	1
ENSBTAG00000018423	DDX5	GO:0000380	0.0182524	0.99574	6	19	alternative mRNA splicing, via spliceosome	BP	1
ENSBTAG00000018498	PQBP1	GO:0000380	0.0182524	0.99574	6	19	alternative mRNA splicing, via spliceosome	BP	1
ENSBTAG00000021951	RBM17	GO:0000380	0.0182524	0.99574	6	19	alternative mRNA splicing, via spliceosome	BP	1
ENSBTAG00000002216	MYOD1	GO:0048856	0.262106	0.862607	6	48	anatomical structure development	BP	1
ENSBTAG00000005570	WNT8A	GO:0048856	0.262106	0.862607	6	48	anatomical structure development	BP	1
ENSBTAG00000014175	STRAP	GO:0048856	0.262106	0.862607	6	48	anatomical structure development	BP	1
ENSBTAG00000014236	NR2E3	GO:0048856	0.262106	0.862607	6	48	anatomical structure development	BP	1
ENSBTAG00000016457	FXR1	GO:0048856	0.262106	0.862607	6	48	anatomical structure development	BP	1
ENSBTAG00000046255	ATXN1L	GO:0048856	0.262106	0.862607	6	48	anatomical structure development	BP	1
ENSBTAG00000013063	ITGB1BP1	GO:0001525	0.974013	0.0624523	5	102	angiogenesis	BP	1
ENSBTAG00000013674	EDNRA	GO:0001525	0.974013	0.0624523	5	102	angiogenesis	BP	1
ENSBTAG00000016221	AMOT	GO:0001525	0.974013	0.0624523	5	102	angiogenesis	BP	1
ENSBTAG00000021275	CIB1	GO:0001525	0.974013	0.0624523	5	102	angiogenesis	BP	1
ENSBTAG00000050986	PXDN	GO:0001525	0.974013	0.0624523	5	102	angiogenesis	BP	1
ENSBTAG00000000694	TAF10	GO:0006915	0.917404	0.11957	24	219	apoptotic process	BP	1
ENSBTAG00000000878	RB1CC1	GO:0006915	0.917404	0.11957	24	219	apoptotic process	BP	1
ENSBTAG00000005620	RPS3	GO:0006915	0.917404	0.11957	24	219	apoptotic process	BP	1
ENSBTAG00000007367	AIMP2	GO:0006915	0.917404	0.11957	24	219	apoptotic process	BP	1
ENSBTAG00000007900	FIS1	GO:0006915	0.917404	0.11957	24	219	apoptotic process	BP	1
ENSBTAG00000008584	CLN8	GO:0006915	0.917404	0.11957	24	219	apoptotic process	BP	1
ENSBTAG00000011444	HINT2	GO:0006915	0.917404	0.11957	24	219	apoptotic process	BP	1
ENSBTAG00000012511	BAD	GO:0006915	0.917404	0.11957	24	219	apoptotic process	BP	1
ENSBTAG00000012563	FGF4	GO:0006915	0.917404	0.11957	24	219	apoptotic process	BP	1
ENSBTAG00000012739	C1QBP	GO:0006915	0.917404	0.11957	24	219	apoptotic process	BP	1
ENSBTAG00000012991	PRUNE2	GO:0006915	0.917404	0.11957	24	219	apoptotic process	BP	1
ENSBTAG00000013340	BAX	GO:0006915	0.917404	0.11957	24	219	apoptotic process	BP	1
ENSBTAG00000014968	YJEFN3	GO:0006915	0.917404	0.11957	24	219	apoptotic process	BP	1
ENSBTAG00000016198	EP300	GO:0006915	0.917404	0.11957	24	219	apoptotic process	BP	1
ENSBTAG00000017622	SIVA1	GO:0006915	0.917404	0.11957	24	219	apoptotic process	BP	1
ENSBTAG00000017689	BRMS1	GO:0006915	0.917404	0.11957	24	219	apoptotic process	BP	1
ENSBTAG00000018257	APIP	GO:0006915	0.917404	0.11957	24	219	apoptotic process	BP	1
ENSBTAG00000018588	TMBIM6	GO:0006915	0.917404	0.11957	24	219	apoptotic process	BP	1
ENSBTAG00000019077	DAD1	GO:0006915	0.917404	0.11957	24	219	apoptotic process	BP	1
ENSBTAG00000021199	COA8	GO:0006915	0.917404	0.11957	24	219	apoptotic process	BP	1
ENSBTAG00000021275	CIB1	GO:0006915	0.917404	0.11957	24	219	apoptotic process	BP	1
ENSBTAG00000021785	TMEM219	GO:0006915	0.917404	0.11957	24	219	apoptotic process	BP	1
ENSBTAG00000031544	DDIT3	GO:0006915	0.917404	0.11957	24	219	apoptotic process	BP	1
ENSBTAG00000044167	TOPAZ1	GO:0006915	0.917404	0.11957	24	219	apoptotic process	BP	1
ENSBTAG00000006002	DIDO1	GO:0097190	0.389393	0.782334	5	31	apoptotic signaling pathway	BP	1
ENSBTAG00000013340	BAX	GO:0097190	0.389393	0.782334	5	31	apoptotic signaling pathway	BP	1
ENSBTAG00000014968	YJEFN3	GO:0097190	0.389393	0.782334	5	31	apoptotic signaling pathway	BP	1
ENSBTAG00000016420	CTNNB1	GO:0097190	0.389393	0.782334	5	31	apoptotic signaling pathway	BP	1
ENSBTAG00000017161	TM2D1	GO:0097190	0.389393	0.782334	5	31	apoptotic signaling pathway	BP	1
ENSBTAG00000004242	ARPC1A	GO:0034314	0.0163179	0.99662	6	14	Arp2/3 complex-mediated actin nucleation	BP	1
ENSBTAG00000005345	ARPC3	GO:0034314	0.0163179	0.99662	6	14	Arp2/3 complex-mediated actin nucleation	BP	1
ENSBTAG00000007964	ARPC4	GO:0034314	0.0163179	0.99662	6	14	Arp2/3 complex-mediated actin nucleation	BP	1
ENSBTAG00000010386	ARPC2	GO:0034314	0.0163179	0.99662	6	14	Arp2/3 complex-mediated actin nucleation	BP	1
ENSBTAG00000045582	ARPC5	GO:0034314	0.0163179	0.99662	6	14	Arp2/3 complex-mediated actin nucleation	BP	1
ENSBTAG00000046248	ARPC1B	GO:0034314	0.0163179	0.99662	6	14	Arp2/3 complex-mediated actin nucleation	BP	1
ENSBTAG00000002094	ATP5MF	GO:0006754	0.270773	0.856878	8	21	ATP biosynthetic process	BP	1
ENSBTAG00000007332	ATP5MG	GO:0006754	0.270773	0.856878	8	21	ATP biosynthetic process	BP	1
ENSBTAG00000013930	ATP5F1C	GO:0006754	0.270773	0.856878	8	21	ATP biosynthetic process	BP	1
ENSBTAG00000017496	ATP5ME	GO:0006754	0.270773	0.856878	8	21	ATP biosynthetic process	BP	1
ENSBTAG00000018278	ATP5PO	GO:0006754	0.270773	0.856878	8	21	ATP biosynthetic process	BP	1
ENSBTAG00000039208	ATP5F1E	GO:0006754	0.270773	0.856878	8	21	ATP biosynthetic process	BP	1
ENSBTAG00000047845		GO:0006754	0.270773	0.856878	8	21	ATP biosynthetic process	BP	1
ENSBTAG00000057957		GO:0006754	0.270773	0.856878	8	21	ATP biosynthetic process	BP	1
ENSBTAG00000000510	ATG101	GO:0000045	0.399603	0.747859	7	53	autophagosome assembly	BP	1
ENSBTAG00000000878	RB1CC1	GO:0000045	0.399603	0.747859	7	53	autophagosome assembly	BP	1
ENSBTAG00000006550	GABARAPL2	GO:0000045	0.399603	0.747859	7	53	autophagosome assembly	BP	1
ENSBTAG00000011623	VMP1	GO:0000045	0.399603	0.747859	7	53	autophagosome assembly	BP	1
ENSBTAG00000013700	BECN2	GO:0000045	0.399603	0.747859	7	53	autophagosome assembly	BP	1
ENSBTAG00000015401	ATG4B	GO:0000045	0.399603	0.747859	7	53	autophagosome assembly	BP	1
ENSBTAG00000025121	EMC6	GO:0000045	0.399603	0.747859	7	53	autophagosome assembly	BP	1
ENSBTAG00000008369	RBM8A	GO:0097352	0.250286	0.867404	7	33	autophagosome maturation	BP	1
ENSBTAG00000012383	CHMP5	GO:0097352	0.250286	0.867404	7	33	autophagosome maturation	BP	1
ENSBTAG00000012470	SNAPIN	GO:0097352	0.250286	0.867404	7	33	autophagosome maturation	BP	1
ENSBTAG00000013589	CHMP3	GO:0097352	0.250286	0.867404	7	33	autophagosome maturation	BP	1
ENSBTAG00000013882	CHMP2A	GO:0097352	0.250286	0.867404	7	33	autophagosome maturation	BP	1
ENSBTAG00000018000	CLN3	GO:0097352	0.250286	0.867404	7	33	autophagosome maturation	BP	1
ENSBTAG00000023997	VAMP8	GO:0097352	0.250286	0.867404	7	33	autophagosome maturation	BP	1
ENSBTAG00000000510	ATG101	GO:0006914	0.126106	0.926458	14	89	autophagy	BP	1
ENSBTAG00000000878	RB1CC1	GO:0006914	0.126106	0.926458	14	89	autophagy	BP	1
ENSBTAG00000006550	GABARAPL2	GO:0006914	0.126106	0.926458	14	89	autophagy	BP	1
ENSBTAG00000008075	TRAPPC4	GO:0006914	0.126106	0.926458	14	89	autophagy	BP	1
ENSBTAG00000009526	TMEM59	GO:0006914	0.126106	0.926458	14	89	autophagy	BP	1
ENSBTAG00000011623	VMP1	GO:0006914	0.126106	0.926458	14	89	autophagy	BP	1
ENSBTAG00000012383	CHMP5	GO:0006914	0.126106	0.926458	14	89	autophagy	BP	1
ENSBTAG00000012476	NRBF2	GO:0006914	0.126106	0.926458	14	89	autophagy	BP	1
ENSBTAG00000013589	CHMP3	GO:0006914	0.126106	0.926458	14	89	autophagy	BP	1
ENSBTAG00000013700	BECN2	GO:0006914	0.126106	0.926458	14	89	autophagy	BP	1
ENSBTAG00000013882	CHMP2A	GO:0006914	0.126106	0.926458	14	89	autophagy	BP	1
ENSBTAG00000015401	ATG4B	GO:0006914	0.126106	0.926458	14	89	autophagy	BP	1
ENSBTAG00000017734	VPS13A	GO:0006914	0.126106	0.926458	14	89	autophagy	BP	1
ENSBTAG00000018588	TMBIM6	GO:0006914	0.126106	0.926458	14	89	autophagy	BP	1
ENSBTAG00000002280	KIF5B	GO:0007411	0.6853	0.471461	6	106	axon guidance	BP	1
ENSBTAG00000004754	DSCAM	GO:0007411	0.6853	0.471461	6	106	axon guidance	BP	1
ENSBTAG00000013674	EDNRA	GO:0007411	0.6853	0.471461	6	106	axon guidance	BP	1
ENSBTAG00000016894	CYFIP1	GO:0007411	0.6853	0.471461	6	106	axon guidance	BP	1
ENSBTAG00000038221	EFNA2	GO:0007411	0.6853	0.471461	6	106	axon guidance	BP	1
ENSBTAG00000050504	ARX	GO:0007411	0.6853	0.471461	6	106	axon guidance	BP	1
ENSBTAG00000000176	SP3	GO:0030183	0.164586	0.92672	6	34	B cell differentiation	BP	1
ENSBTAG00000008191	SLC39A7	GO:0030183	0.164586	0.92672	6	34	B cell differentiation	BP	1
ENSBTAG00000009426	EZH2	GO:0030183	0.164586	0.92672	6	34	B cell differentiation	BP	1
ENSBTAG00000010563	PTPN2	GO:0030183	0.164586	0.92672	6	34	B cell differentiation	BP	1
ENSBTAG00000016198	EP300	GO:0030183	0.164586	0.92672	6	34	B cell differentiation	BP	1
ENSBTAG00000020356	GON4L	GO:0030183	0.164586	0.92672	6	34	B cell differentiation	BP	1
ENSBTAG00000001920	POLQ	GO:0006284	0.184727	0.916946	6	26	base-excision repair	BP	1
ENSBTAG00000005620	RPS3	GO:0006284	0.184727	0.916946	6	26	base-excision repair	BP	1
ENSBTAG00000006272	NTHL1	GO:0006284	0.184727	0.916946	6	26	base-excision repair	BP	1
ENSBTAG00000013168	RPA3	GO:0006284	0.184727	0.916946	6	26	base-excision repair	BP	1
ENSBTAG00000022058	ACACB	GO:0006284	0.184727	0.916946	6	26	base-excision repair	BP	1
ENSBTAG00000026422	MPG	GO:0006284	0.184727	0.916946	6	26	base-excision repair	BP	1
ENSBTAG00000006370	CCT3	GO:0007339	0.259256	0.881868	5	19	binding of sperm to zona pellucida	BP	1
ENSBTAG00000012756	CCT7	GO:0007339	0.259256	0.881868	5	19	binding of sperm to zona pellucida	BP	1
ENSBTAG00000017889	CCT5	GO:0007339	0.259256	0.881868	5	19	binding of sperm to zona pellucida	BP	1
ENSBTAG00000025442	LSM2	GO:0007339	0.259256	0.881868	5	19	binding of sperm to zona pellucida	BP	1
ENSBTAG00000033464	SPA17	GO:0007339	0.259256	0.881868	5	19	binding of sperm to zona pellucida	BP	1
ENSBTAG00000005082	MED21	GO:0001824	0.00742429	0.998299	8	19	blastocyst development	BP	1
ENSBTAG00000009414	PSMC4	GO:0001824	0.00742429	0.998299	8	19	blastocyst development	BP	1
ENSBTAG00000009618	NEK2	GO:0001824	0.00742429	0.998299	8	19	blastocyst development	BP	1
ENSBTAG00000009988	SMARCB1	GO:0001824	0.00742429	0.998299	8	19	blastocyst development	BP	1
ENSBTAG00000011360	XAB2	GO:0001824	0.00742429	0.998299	8	19	blastocyst development	BP	1
ENSBTAG00000012778	CAPN2	GO:0001824	0.00742429	0.998299	8	19	blastocyst development	BP	1
ENSBTAG00000019077	DAD1	GO:0001824	0.00742429	0.998299	8	19	blastocyst development	BP	1
ENSBTAG00000039307	YAP1	GO:0001824	0.00742429	0.998299	8	19	blastocyst development	BP	1
ENSBTAG00000009415	NUFIP1	GO:0000492	0.0127798	0.998222	5	9	box C/D snoRNP assembly	BP	1
ENSBTAG00000016526	PIH1D1	GO:0000492	0.0127798	0.998222	5	9	box C/D snoRNP assembly	BP	1
ENSBTAG00000020998	RUVBL1	GO:0000492	0.0127798	0.998222	5	9	box C/D snoRNP assembly	BP	1
ENSBTAG00000021051	ZNHIT6	GO:0000492	0.0127798	0.998222	5	9	box C/D snoRNP assembly	BP	1
ENSBTAG00000023417	RUVBL2	GO:0000492	0.0127798	0.998222	5	9	box C/D snoRNP assembly	BP	1
ENSBTAG00000000111	UGP2	GO:0007420	0.406322	0.711694	11	123	brain development	BP	1
ENSBTAG00000002404	TMX2	GO:0007420	0.406322	0.711694	11	123	brain development	BP	1
ENSBTAG00000003728	NDUFS4	GO:0007420	0.406322	0.711694	11	123	brain development	BP	1
ENSBTAG00000009310	UTP3	GO:0007420	0.406322	0.711694	11	123	brain development	BP	1
ENSBTAG00000010798	SLC23A1	GO:0007420	0.406322	0.711694	11	123	brain development	BP	1
ENSBTAG00000021893	USP21	GO:0007420	0.406322	0.711694	11	123	brain development	BP	1
ENSBTAG00000024773	POU3F2	GO:0007420	0.406322	0.711694	11	123	brain development	BP	1
ENSBTAG00000035998	CKB	GO:0007420	0.406322	0.711694	11	123	brain development	BP	1
ENSBTAG00000046255	ATXN1L	GO:0007420	0.406322	0.711694	11	123	brain development	BP	1
ENSBTAG00000047855	MECP2	GO:0007420	0.406322	0.711694	11	123	brain development	BP	1
ENSBTAG00000051486	UFM1	GO:0007420	0.406322	0.711694	11	123	brain development	BP	1
ENSBTAG00000003954	ASH1L	GO:0007249	0.42044	0.753531	5	43	canonical NF-kappaB signal transduction	BP	1
ENSBTAG00000013674	EDNRA	GO:0007249	0.42044	0.753531	5	43	canonical NF-kappaB signal transduction	BP	1
ENSBTAG00000014492	NFKBIL1	GO:0007249	0.42044	0.753531	5	43	canonical NF-kappaB signal transduction	BP	1
ENSBTAG00000016198	EP300	GO:0007249	0.42044	0.753531	5	43	canonical NF-kappaB signal transduction	BP	1
ENSBTAG00000016420	CTNNB1	GO:0007249	0.42044	0.753531	5	43	canonical NF-kappaB signal transduction	BP	1
ENSBTAG00000001668	WNT7A	GO:0060070	0.483044	0.683068	6	61	canonical Wnt signaling pathway	BP	1
ENSBTAG00000005570	WNT8A	GO:0060070	0.483044	0.683068	6	61	canonical Wnt signaling pathway	BP	1
ENSBTAG00000013674	EDNRA	GO:0060070	0.483044	0.683068	6	61	canonical Wnt signaling pathway	BP	1
ENSBTAG00000013990	WNT6	GO:0060070	0.483044	0.683068	6	61	canonical Wnt signaling pathway	BP	1
ENSBTAG00000016420	CTNNB1	GO:0060070	0.483044	0.683068	6	61	canonical Wnt signaling pathway	BP	1
ENSBTAG00000039307	YAP1	GO:0060070	0.483044	0.683068	6	61	canonical Wnt signaling pathway	BP	1
ENSBTAG00000000287	GNPDA2	GO:0005975	0.752323	0.359748	10	119	carbohydrate metabolic process	BP	1
ENSBTAG00000000484	HYAL2	GO:0005975	0.752323	0.359748	10	119	carbohydrate metabolic process	BP	1
ENSBTAG00000001767	B4GALT7	GO:0005975	0.752323	0.359748	10	119	carbohydrate metabolic process	BP	1
ENSBTAG00000009899	CHID1	GO:0005975	0.752323	0.359748	10	119	carbohydrate metabolic process	BP	1
ENSBTAG00000009951	PGP	GO:0005975	0.752323	0.359748	10	119	carbohydrate metabolic process	BP	1
ENSBTAG00000010336	TALDO1	GO:0005975	0.752323	0.359748	10	119	carbohydrate metabolic process	BP	1
ENSBTAG00000014964	GALK1	GO:0005975	0.752323	0.359748	10	119	carbohydrate metabolic process	BP	1
ENSBTAG00000015807	GALT	GO:0005975	0.752323	0.359748	10	119	carbohydrate metabolic process	BP	1
ENSBTAG00000016950	B3GAT3	GO:0005975	0.752323	0.359748	10	119	carbohydrate metabolic process	BP	1
ENSBTAG00000040295	CHCHD2	GO:0005975	0.752323	0.359748	10	119	carbohydrate metabolic process	BP	1
ENSBTAG00000000429	DGCR2	GO:0007155	0.334472	0.749957	19	198	cell adhesion	BP	1
ENSBTAG00000000470	IBSP	GO:0007155	0.334472	0.749957	19	198	cell adhesion	BP	1
ENSBTAG00000004081	FAT3	GO:0007155	0.334472	0.749957	19	198	cell adhesion	BP	1
ENSBTAG00000004279	RHOA	GO:0007155	0.334472	0.749957	19	198	cell adhesion	BP	1
ENSBTAG00000004754	DSCAM	GO:0007155	0.334472	0.749957	19	198	cell adhesion	BP	1
ENSBTAG00000009495	BCAM	GO:0007155	0.334472	0.749957	19	198	cell adhesion	BP	1
ENSBTAG00000009757	RPSA	GO:0007155	0.334472	0.749957	19	198	cell adhesion	BP	1
ENSBTAG00000011578	CD44	GO:0007155	0.334472	0.749957	19	198	cell adhesion	BP	1
ENSBTAG00000013063	ITGB1BP1	GO:0007155	0.334472	0.749957	19	198	cell adhesion	BP	1
ENSBTAG00000014764	CD9	GO:0007155	0.334472	0.749957	19	198	cell adhesion	BP	1
ENSBTAG00000016420	CTNNB1	GO:0007155	0.334472	0.749957	19	198	cell adhesion	BP	1
ENSBTAG00000020305	TOR1A	GO:0007155	0.334472	0.749957	19	198	cell adhesion	BP	1
ENSBTAG00000021007	FOLR3	GO:0007155	0.334472	0.749957	19	198	cell adhesion	BP	1
ENSBTAG00000021275	CIB1	GO:0007155	0.334472	0.749957	19	198	cell adhesion	BP	1
ENSBTAG00000039046	CD24	GO:0007155	0.334472	0.749957	19	198	cell adhesion	BP	1
ENSBTAG00000040432	CLDN3	GO:0007155	0.334472	0.749957	19	198	cell adhesion	BP	1
ENSBTAG00000040584	DSC2	GO:0007155	0.334472	0.749957	19	198	cell adhesion	BP	1
ENSBTAG00000048098	PKP3	GO:0007155	0.334472	0.749957	19	198	cell adhesion	BP	1
ENSBTAG00000050986	PXDN	GO:0007155	0.334472	0.749957	19	198	cell adhesion	BP	1
ENSBTAG00000000162	ANAPC16	GO:0007049	0.134137	0.904391	32	201	cell cycle	BP	1
ENSBTAG00000001137	CLTA	GO:0007049	0.134137	0.904391	32	201	cell cycle	BP	1
ENSBTAG00000001717	AURKB	GO:0007049	0.134137	0.904391	32	201	cell cycle	BP	1
ENSBTAG00000001938	CKS2	GO:0007049	0.134137	0.904391	32	201	cell cycle	BP	1
ENSBTAG00000002238	ARL2	GO:0007049	0.134137	0.904391	32	201	cell cycle	BP	1
ENSBTAG00000002999	ANAPC15	GO:0007049	0.134137	0.904391	32	201	cell cycle	BP	1
ENSBTAG00000003092	ANAPC5	GO:0007049	0.134137	0.904391	32	201	cell cycle	BP	1
ENSBTAG00000004108	CENPX	GO:0007049	0.134137	0.904391	32	201	cell cycle	BP	1
ENSBTAG00000004286	CDC45	GO:0007049	0.134137	0.904391	32	201	cell cycle	BP	1
ENSBTAG00000004416	NUDC	GO:0007049	0.134137	0.904391	32	201	cell cycle	BP	1
ENSBTAG00000004604	CCDC124	GO:0007049	0.134137	0.904391	32	201	cell cycle	BP	1
ENSBTAG00000005269	CCNB2	GO:0007049	0.134137	0.904391	32	201	cell cycle	BP	1
ENSBTAG00000005620	RPS3	GO:0007049	0.134137	0.904391	32	201	cell cycle	BP	1
ENSBTAG00000006185	SPC24	GO:0007049	0.134137	0.904391	32	201	cell cycle	BP	1
ENSBTAG00000007160	CDK4	GO:0007049	0.134137	0.904391	32	201	cell cycle	BP	1
ENSBTAG00000008321	RNF8	GO:0007049	0.134137	0.904391	32	201	cell cycle	BP	1
ENSBTAG00000008772	SMC2	GO:0007049	0.134137	0.904391	32	201	cell cycle	BP	1
ENSBTAG00000009877	MCMBP	GO:0007049	0.134137	0.904391	32	201	cell cycle	BP	1
ENSBTAG00000010995	CINP	GO:0007049	0.134137	0.904391	32	201	cell cycle	BP	1
ENSBTAG00000012787	SDE2	GO:0007049	0.134137	0.904391	32	201	cell cycle	BP	1
ENSBTAG00000012925	NCAPH	GO:0007049	0.134137	0.904391	32	201	cell cycle	BP	1
ENSBTAG00000014430	CDC26	GO:0007049	0.134137	0.904391	32	201	cell cycle	BP	1
ENSBTAG00000014461	ANAPC13	GO:0007049	0.134137	0.904391	32	201	cell cycle	BP	1
ENSBTAG00000015069	PCNP	GO:0007049	0.134137	0.904391	32	201	cell cycle	BP	1
ENSBTAG00000015117	GADD45GIP1	GO:0007049	0.134137	0.904391	32	201	cell cycle	BP	1
ENSBTAG00000017597	ESCO1	GO:0007049	0.134137	0.904391	32	201	cell cycle	BP	1
ENSBTAG00000018883	DCTN3	GO:0007049	0.134137	0.904391	32	201	cell cycle	BP	1
ENSBTAG00000019511	CDC123	GO:0007049	0.134137	0.904391	32	201	cell cycle	BP	1
ENSBTAG00000021275	CIB1	GO:0007049	0.134137	0.904391	32	201	cell cycle	BP	1
ENSBTAG00000031544	DDIT3	GO:0007049	0.134137	0.904391	32	201	cell cycle	BP	1
ENSBTAG00000032024	KATNA1	GO:0007049	0.134137	0.904391	32	201	cell cycle	BP	1
ENSBTAG00000055033	RAN	GO:0007049	0.134137	0.904391	32	201	cell cycle	BP	1
ENSBTAG00000001668	WNT7A	GO:0030154	0.98367	0.0296359	15	216	cell differentiation	BP	1
ENSBTAG00000002216	MYOD1	GO:0030154	0.98367	0.0296359	15	216	cell differentiation	BP	1
ENSBTAG00000004279	RHOA	GO:0030154	0.98367	0.0296359	15	216	cell differentiation	BP	1
ENSBTAG00000005536	MEA1	GO:0030154	0.98367	0.0296359	15	216	cell differentiation	BP	1
ENSBTAG00000007367	AIMP2	GO:0030154	0.98367	0.0296359	15	216	cell differentiation	BP	1
ENSBTAG00000012563	FGF4	GO:0030154	0.98367	0.0296359	15	216	cell differentiation	BP	1
ENSBTAG00000013063	ITGB1BP1	GO:0030154	0.98367	0.0296359	15	216	cell differentiation	BP	1
ENSBTAG00000013596	NR1H4	GO:0030154	0.98367	0.0296359	15	216	cell differentiation	BP	1
ENSBTAG00000014236	NR2E3	GO:0030154	0.98367	0.0296359	15	216	cell differentiation	BP	1
ENSBTAG00000014505	NGRN	GO:0030154	0.98367	0.0296359	15	216	cell differentiation	BP	1
ENSBTAG00000016169	ID1	GO:0030154	0.98367	0.0296359	15	216	cell differentiation	BP	1
ENSBTAG00000016420	CTNNB1	GO:0030154	0.98367	0.0296359	15	216	cell differentiation	BP	1
ENSBTAG00000021275	CIB1	GO:0030154	0.98367	0.0296359	15	216	cell differentiation	BP	1
ENSBTAG00000026657	IFT27	GO:0030154	0.98367	0.0296359	15	216	cell differentiation	BP	1
ENSBTAG00000032206	HEMGN	GO:0030154	0.98367	0.0296359	15	216	cell differentiation	BP	1
ENSBTAG00000000162	ANAPC16	GO:0051301	0.250264	0.815412	25	154	cell division	BP	1
ENSBTAG00000001137	CLTA	GO:0051301	0.250264	0.815412	25	154	cell division	BP	1
ENSBTAG00000001717	AURKB	GO:0051301	0.250264	0.815412	25	154	cell division	BP	1
ENSBTAG00000001938	CKS2	GO:0051301	0.250264	0.815412	25	154	cell division	BP	1
ENSBTAG00000002999	ANAPC15	GO:0051301	0.250264	0.815412	25	154	cell division	BP	1
ENSBTAG00000003092	ANAPC5	GO:0051301	0.250264	0.815412	25	154	cell division	BP	1
ENSBTAG00000004108	CENPX	GO:0051301	0.250264	0.815412	25	154	cell division	BP	1
ENSBTAG00000004416	NUDC	GO:0051301	0.250264	0.815412	25	154	cell division	BP	1
ENSBTAG00000004604	CCDC124	GO:0051301	0.250264	0.815412	25	154	cell division	BP	1
ENSBTAG00000005269	CCNB2	GO:0051301	0.250264	0.815412	25	154	cell division	BP	1
ENSBTAG00000005620	RPS3	GO:0051301	0.250264	0.815412	25	154	cell division	BP	1
ENSBTAG00000006185	SPC24	GO:0051301	0.250264	0.815412	25	154	cell division	BP	1
ENSBTAG00000007160	CDK4	GO:0051301	0.250264	0.815412	25	154	cell division	BP	1
ENSBTAG00000008321	RNF8	GO:0051301	0.250264	0.815412	25	154	cell division	BP	1
ENSBTAG00000009877	MCMBP	GO:0051301	0.250264	0.815412	25	154	cell division	BP	1
ENSBTAG00000010995	CINP	GO:0051301	0.250264	0.815412	25	154	cell division	BP	1
ENSBTAG00000012925	NCAPH	GO:0051301	0.250264	0.815412	25	154	cell division	BP	1
ENSBTAG00000014430	CDC26	GO:0051301	0.250264	0.815412	25	154	cell division	BP	1
ENSBTAG00000014461	ANAPC13	GO:0051301	0.250264	0.815412	25	154	cell division	BP	1
ENSBTAG00000018883	DCTN3	GO:0051301	0.250264	0.815412	25	154	cell division	BP	1
ENSBTAG00000019511	CDC123	GO:0051301	0.250264	0.815412	25	154	cell division	BP	1
ENSBTAG00000021275	CIB1	GO:0051301	0.250264	0.815412	25	154	cell division	BP	1
ENSBTAG00000032024	KATNA1	GO:0051301	0.250264	0.815412	25	154	cell division	BP	1
ENSBTAG00000046415	SSNA1	GO:0051301	0.250264	0.815412	25	154	cell division	BP	1
ENSBTAG00000055033	RAN	GO:0051301	0.250264	0.815412	25	154	cell division	BP	1
ENSBTAG00000004279	RHOA	GO:0016477	0.922138	0.136284	9	164	cell migration	BP	1
ENSBTAG00000011578	CD44	GO:0016477	0.922138	0.136284	9	164	cell migration	BP	1
ENSBTAG00000011905	RRAS2	GO:0016477	0.922138	0.136284	9	164	cell migration	BP	1
ENSBTAG00000030257	SH3BP1	GO:0016477	0.922138	0.136284	9	164	cell migration	BP	1
ENSBTAG00000039046	CD24	GO:0016477	0.922138	0.136284	9	164	cell migration	BP	1
ENSBTAG00000045548	CRKL	GO:0016477	0.922138	0.136284	9	164	cell migration	BP	1
ENSBTAG00000045582	ARPC5	GO:0016477	0.922138	0.136284	9	164	cell migration	BP	1
ENSBTAG00000046869	RNH1	GO:0016477	0.922138	0.136284	9	164	cell migration	BP	1
ENSBTAG00000057706	TMEM18	GO:0016477	0.922138	0.136284	9	164	cell migration	BP	1
ENSBTAG00000004279	RHOA	GO:0000902	0.498973	0.681221	5	66	cell morphogenesis	BP	1
ENSBTAG00000005570	WNT8A	GO:0000902	0.498973	0.681221	5	66	cell morphogenesis	BP	1
ENSBTAG00000016420	CTNNB1	GO:0000902	0.498973	0.681221	5	66	cell morphogenesis	BP	1
ENSBTAG00000016894	CYFIP1	GO:0000902	0.498973	0.681221	5	66	cell morphogenesis	BP	1
ENSBTAG00000039307	YAP1	GO:0000902	0.498973	0.681221	5	66	cell morphogenesis	BP	1
ENSBTAG00000012563	FGF4	GO:0008283	0.910748	0.153784	9	145	cell population proliferation	BP	1
ENSBTAG00000013340	BAX	GO:0008283	0.910748	0.153784	9	145	cell population proliferation	BP	1
ENSBTAG00000014236	NR2E3	GO:0008283	0.910748	0.153784	9	145	cell population proliferation	BP	1
ENSBTAG00000014764	CD9	GO:0008283	0.910748	0.153784	9	145	cell population proliferation	BP	1
ENSBTAG00000016420	CTNNB1	GO:0008283	0.910748	0.153784	9	145	cell population proliferation	BP	1
ENSBTAG00000018674	PAK1IP1	GO:0008283	0.910748	0.153784	9	145	cell population proliferation	BP	1
ENSBTAG00000019453	PTGES	GO:0008283	0.910748	0.153784	9	145	cell population proliferation	BP	1
ENSBTAG00000039307	YAP1	GO:0008283	0.910748	0.153784	9	145	cell population proliferation	BP	1
ENSBTAG00000047855	MECP2	GO:0008283	0.910748	0.153784	9	145	cell population proliferation	BP	1
ENSBTAG00000001290	TUBD1	GO:0030030	0.669504	0.495215	6	52	cell projection organization	BP	1
ENSBTAG00000002515	TNNI3	GO:0030030	0.669504	0.495215	6	52	cell projection organization	BP	1
ENSBTAG00000010859	HYLS1	GO:0030030	0.669504	0.495215	6	52	cell projection organization	BP	1
ENSBTAG00000016309	ATP6V1D	GO:0030030	0.669504	0.495215	6	52	cell projection organization	BP	1
ENSBTAG00000017790	B9D1	GO:0030030	0.669504	0.495215	6	52	cell projection organization	BP	1
ENSBTAG00000023452	B9D2	GO:0030030	0.669504	0.495215	6	52	cell projection organization	BP	1
ENSBTAG00000004081	FAT3	GO:0098609	0.468757	0.682217	7	105	cell-cell adhesion	BP	1
ENSBTAG00000006474	EPCAM	GO:0098609	0.468757	0.682217	7	105	cell-cell adhesion	BP	1
ENSBTAG00000011291	DLG3	GO:0098609	0.468757	0.682217	7	105	cell-cell adhesion	BP	1
ENSBTAG00000011623	VMP1	GO:0098609	0.468757	0.682217	7	105	cell-cell adhesion	BP	1
ENSBTAG00000016420	CTNNB1	GO:0098609	0.468757	0.682217	7	105	cell-cell adhesion	BP	1
ENSBTAG00000040584	DSC2	GO:0098609	0.468757	0.682217	7	105	cell-cell adhesion	BP	1
ENSBTAG00000048098	PKP3	GO:0098609	0.468757	0.682217	7	105	cell-cell adhesion	BP	1
ENSBTAG00000004230	AIMP1	GO:0007267	0.0758652	0.976462	5	22	cell-cell signaling	BP	1
ENSBTAG00000005717	GJB5	GO:0007267	0.0758652	0.976462	5	22	cell-cell signaling	BP	1
ENSBTAG00000007897	POMC	GO:0007267	0.0758652	0.976462	5	22	cell-cell signaling	BP	1
ENSBTAG00000011384	TBX5	GO:0007267	0.0758652	0.976462	5	22	cell-cell signaling	BP	1
ENSBTAG00000021730	GJD2	GO:0007267	0.0758652	0.976462	5	22	cell-cell signaling	BP	1
ENSBTAG00000002736	DNMT1	GO:0071230	0.100529	0.958363	7	33	cellular response to amino acid stimulus	BP	1
ENSBTAG00000003001	LAMTOR1	GO:0071230	0.100529	0.958363	7	33	cellular response to amino acid stimulus	BP	1
ENSBTAG00000011754	LAMTOR2	GO:0071230	0.100529	0.958363	7	33	cellular response to amino acid stimulus	BP	1
ENSBTAG00000012778	CAPN2	GO:0071230	0.100529	0.958363	7	33	cellular response to amino acid stimulus	BP	1
ENSBTAG00000014970	LAMTOR5	GO:0071230	0.100529	0.958363	7	33	cellular response to amino acid stimulus	BP	1
ENSBTAG00000015009	LAMTOR4	GO:0071230	0.100529	0.958363	7	33	cellular response to amino acid stimulus	BP	1
ENSBTAG00000021143	DNMT3A	GO:0071230	0.100529	0.958363	7	33	cellular response to amino acid stimulus	BP	1
ENSBTAG00000006420	BMPR2	GO:0071363	0.146589	0.936748	6	35	cellular response to growth factor stimulus	BP	1
ENSBTAG00000016420	CTNNB1	GO:0071363	0.146589	0.936748	6	35	cellular response to growth factor stimulus	BP	1
ENSBTAG00000020124	HTRA2	GO:0071363	0.146589	0.936748	6	35	cellular response to growth factor stimulus	BP	1
ENSBTAG00000021275	CIB1	GO:0071363	0.146589	0.936748	6	35	cellular response to growth factor stimulus	BP	1
ENSBTAG00000022314	EMD	GO:0071363	0.146589	0.936748	6	35	cellular response to growth factor stimulus	BP	1
ENSBTAG00000054131	TWF2	GO:0071363	0.146589	0.936748	6	35	cellular response to growth factor stimulus	BP	1
ENSBTAG00000002112	INSIG2	GO:0032869	0.0475921	0.98289	7	49	cellular response to insulin stimulus	BP	1
ENSBTAG00000002809	CAPN10	GO:0032869	0.0475921	0.98289	7	49	cellular response to insulin stimulus	BP	1
ENSBTAG00000003177	SLC25A33	GO:0032869	0.0475921	0.98289	7	49	cellular response to insulin stimulus	BP	1
ENSBTAG00000003316	SYAP1	GO:0032869	0.0475921	0.98289	7	49	cellular response to insulin stimulus	BP	1
ENSBTAG00000009190	SLC2A4	GO:0032869	0.0475921	0.98289	7	49	cellular response to insulin stimulus	BP	1
ENSBTAG00000011934	PCK2	GO:0032869	0.0475921	0.98289	7	49	cellular response to insulin stimulus	BP	1
ENSBTAG00000017873	USF1	GO:0032869	0.0475921	0.98289	7	49	cellular response to insulin stimulus	BP	1
ENSBTAG00000001107	CACYBP	GO:1990830	0.530559	0.617619	8	72	cellular response to leukemia inhibitory factor	BP	1
ENSBTAG00000001174	MRPL15	GO:1990830	0.530559	0.617619	8	72	cellular response to leukemia inhibitory factor	BP	1
ENSBTAG00000005765	SYNGR1	GO:1990830	0.530559	0.617619	8	72	cellular response to leukemia inhibitory factor	BP	1
ENSBTAG00000007606	HNRNPU	GO:1990830	0.530559	0.617619	8	72	cellular response to leukemia inhibitory factor	BP	1
ENSBTAG00000007646	PIGA	GO:1990830	0.530559	0.617619	8	72	cellular response to leukemia inhibitory factor	BP	1
ENSBTAG00000012563	FGF4	GO:1990830	0.530559	0.617619	8	72	cellular response to leukemia inhibitory factor	BP	1
ENSBTAG00000015529	CHCHD4	GO:1990830	0.530559	0.617619	8	72	cellular response to leukemia inhibitory factor	BP	1
ENSBTAG00000031709	PDCD10	GO:1990830	0.530559	0.617619	8	72	cellular response to leukemia inhibitory factor	BP	1
ENSBTAG00000000640	SELENOS	GO:0071222	0.104863	0.945599	11	65	cellular response to lipopolysaccharide	BP	1
ENSBTAG00000004279	RHOA	GO:0071222	0.104863	0.945599	11	65	cellular response to lipopolysaccharide	BP	1
ENSBTAG00000005970	XBP1	GO:0071222	0.104863	0.945599	11	65	cellular response to lipopolysaccharide	BP	1
ENSBTAG00000012383	CHMP5	GO:0071222	0.104863	0.945599	11	65	cellular response to lipopolysaccharide	BP	1
ENSBTAG00000013596	NR1H4	GO:0071222	0.104863	0.945599	11	65	cellular response to lipopolysaccharide	BP	1
ENSBTAG00000014492	NFKBIL1	GO:0071222	0.104863	0.945599	11	65	cellular response to lipopolysaccharide	BP	1
ENSBTAG00000015101	HMGB2	GO:0071222	0.104863	0.945599	11	65	cellular response to lipopolysaccharide	BP	1
ENSBTAG00000015126	TNIP2	GO:0071222	0.104863	0.945599	11	65	cellular response to lipopolysaccharide	BP	1
ENSBTAG00000018849	AICDA	GO:0071222	0.104863	0.945599	11	65	cellular response to lipopolysaccharide	BP	1
ENSBTAG00000020428	PAF1	GO:0071222	0.104863	0.945599	11	65	cellular response to lipopolysaccharide	BP	1
ENSBTAG00000038048	MRC1	GO:0071222	0.104863	0.945599	11	65	cellular response to lipopolysaccharide	BP	1
ENSBTAG00000000640	SELENOS	GO:0034599	0.133776	0.927793	11	58	cellular response to oxidative stress	BP	1
ENSBTAG00000007523	STX4	GO:0034599	0.133776	0.927793	11	58	cellular response to oxidative stress	BP	1
ENSBTAG00000008648	PRDX5	GO:0034599	0.133776	0.927793	11	58	cellular response to oxidative stress	BP	1
ENSBTAG00000012062	PRDX2	GO:0034599	0.133776	0.927793	11	58	cellular response to oxidative stress	BP	1
ENSBTAG00000013674	EDNRA	GO:0034599	0.133776	0.927793	11	58	cellular response to oxidative stress	BP	1
ENSBTAG00000015529	CHCHD4	GO:0034599	0.133776	0.927793	11	58	cellular response to oxidative stress	BP	1
ENSBTAG00000016311	EIF2S1	GO:0034599	0.133776	0.927793	11	58	cellular response to oxidative stress	BP	1
ENSBTAG00000020124	HTRA2	GO:0034599	0.133776	0.927793	11	58	cellular response to oxidative stress	BP	1
ENSBTAG00000020518	PARK7	GO:0034599	0.133776	0.927793	11	58	cellular response to oxidative stress	BP	1
ENSBTAG00000021506	ARL6IP5	GO:0034599	0.133776	0.927793	11	58	cellular response to oxidative stress	BP	1
ENSBTAG00000040295	CHCHD2	GO:0034599	0.133776	0.927793	11	58	cellular response to oxidative stress	BP	1
ENSBTAG00000005620	RPS3	GO:0034614	0.146425	0.933437	7	32	cellular response to reactive oxygen species	BP	1
ENSBTAG00000008648	PRDX5	GO:0034614	0.146425	0.933437	7	32	cellular response to reactive oxygen species	BP	1
ENSBTAG00000010490	PEX5	GO:0034614	0.146425	0.933437	7	32	cellular response to reactive oxygen species	BP	1
ENSBTAG00000018269	MPV17	GO:0034614	0.146425	0.933437	7	32	cellular response to reactive oxygen species	BP	1
ENSBTAG00000020518	PARK7	GO:0034614	0.146425	0.933437	7	32	cellular response to reactive oxygen species	BP	1
ENSBTAG00000027361	ROMO1	GO:0034614	0.146425	0.933437	7	32	cellular response to reactive oxygen species	BP	1
ENSBTAG00000069307	MPV17L2	GO:0034614	0.146425	0.933437	7	32	cellular response to reactive oxygen species	BP	1
ENSBTAG00000002216	MYOD1	GO:0009267	0.50307	0.679467	5	51	cellular response to starvation	BP	1
ENSBTAG00000003786	GCGR	GO:0009267	0.50307	0.679467	5	51	cellular response to starvation	BP	1
ENSBTAG00000006420	BMPR2	GO:0009267	0.50307	0.679467	5	51	cellular response to starvation	BP	1
ENSBTAG00000017999	TNRC6A	GO:0009267	0.50307	0.679467	5	51	cellular response to starvation	BP	1
ENSBTAG00000040584	DSC2	GO:0009267	0.50307	0.679467	5	51	cellular response to starvation	BP	1
ENSBTAG00000000484	HYAL2	GO:0071356	0.716755	0.439659	6	56	cellular response to tumor necrosis factor	BP	1
ENSBTAG00000002216	MYOD1	GO:0071356	0.716755	0.439659	6	56	cellular response to tumor necrosis factor	BP	1
ENSBTAG00000005620	RPS3	GO:0071356	0.716755	0.439659	6	56	cellular response to tumor necrosis factor	BP	1
ENSBTAG00000009190	SLC2A4	GO:0071356	0.716755	0.439659	6	56	cellular response to tumor necrosis factor	BP	1
ENSBTAG00000012321	ZFAND6	GO:0071356	0.716755	0.439659	6	56	cellular response to tumor necrosis factor	BP	1
ENSBTAG00000021275	CIB1	GO:0071356	0.716755	0.439659	6	56	cellular response to tumor necrosis factor	BP	1
ENSBTAG00000002280	KIF5B	GO:0071346	0.33519	0.822307	5	35	cellular response to type II interferon	BP	1
ENSBTAG00000005296	RPL13A	GO:0071346	0.33519	0.822307	5	35	cellular response to type II interferon	BP	1
ENSBTAG00000007523	STX4	GO:0071346	0.33519	0.822307	5	35	cellular response to type II interferon	BP	1
ENSBTAG00000038048	MRC1	GO:0071346	0.33519	0.822307	5	35	cellular response to type II interferon	BP	1
ENSBTAG00000053044	CDC42EP4	GO:0071346	0.33519	0.822307	5	35	cellular response to type II interferon	BP	1
ENSBTAG00000001717	AURKB	GO:0034644	0.0820048	0.965073	8	41	cellular response to UV	BP	1
ENSBTAG00000006065	PCNA	GO:0034644	0.0820048	0.965073	8	41	cellular response to UV	BP	1
ENSBTAG00000010910	COPS9	GO:0034644	0.0820048	0.965073	8	41	cellular response to UV	BP	1
ENSBTAG00000012787	SDE2	GO:0034644	0.0820048	0.965073	8	41	cellular response to UV	BP	1
ENSBTAG00000013340	BAX	GO:0034644	0.0820048	0.965073	8	41	cellular response to UV	BP	1
ENSBTAG00000016198	EP300	GO:0034644	0.0820048	0.965073	8	41	cellular response to UV	BP	1
ENSBTAG00000016311	EIF2S1	GO:0034644	0.0820048	0.965073	8	41	cellular response to UV	BP	1
ENSBTAG00000023417	RUVBL2	GO:0034644	0.0820048	0.965073	8	41	cellular response to UV	BP	1
ENSBTAG00000000067	SDF2L1	GO:0051085	0.0802272	0.972922	6	19	chaperone cofactor-dependent protein refolding	BP	1
ENSBTAG00000002654	DNAJC7	GO:0051085	0.0802272	0.972922	6	19	chaperone cofactor-dependent protein refolding	BP	1
ENSBTAG00000012589	HSPE1	GO:0051085	0.0802272	0.972922	6	19	chaperone cofactor-dependent protein refolding	BP	1
ENSBTAG00000012845	SDF2	GO:0051085	0.0802272	0.972922	6	19	chaperone cofactor-dependent protein refolding	BP	1
ENSBTAG00000017967	PTGES3	GO:0051085	0.0802272	0.972922	6	19	chaperone cofactor-dependent protein refolding	BP	1
ENSBTAG00000020305	TOR1A	GO:0051085	0.0802272	0.972922	6	19	chaperone cofactor-dependent protein refolding	BP	1
ENSBTAG00000000771	DNAJB6	GO:0061077	0.361075	0.797637	6	25	chaperone-mediated protein folding	BP	1
ENSBTAG00000006370	CCT3	GO:0061077	0.361075	0.797637	6	25	chaperone-mediated protein folding	BP	1
ENSBTAG00000012756	CCT7	GO:0061077	0.361075	0.797637	6	25	chaperone-mediated protein folding	BP	1
ENSBTAG00000013606	FKBP2	GO:0061077	0.361075	0.797637	6	25	chaperone-mediated protein folding	BP	1
ENSBTAG00000017889	CCT5	GO:0061077	0.361075	0.797637	6	25	chaperone-mediated protein folding	BP	1
ENSBTAG00000020305	TOR1A	GO:0061077	0.361075	0.797637	6	25	chaperone-mediated protein folding	BP	1
ENSBTAG00000000534	PNOC	GO:0007268	0.104321	0.95205	8	57	chemical synaptic transmission	BP	1
ENSBTAG00000002036	CACNB1	GO:0007268	0.104321	0.95205	8	57	chemical synaptic transmission	BP	1
ENSBTAG00000010772	TPGS1	GO:0007268	0.104321	0.95205	8	57	chemical synaptic transmission	BP	1
ENSBTAG00000011291	DLG3	GO:0007268	0.104321	0.95205	8	57	chemical synaptic transmission	BP	1
ENSBTAG00000012470	SNAPIN	GO:0007268	0.104321	0.95205	8	57	chemical synaptic transmission	BP	1
ENSBTAG00000016420	CTNNB1	GO:0007268	0.104321	0.95205	8	57	chemical synaptic transmission	BP	1
ENSBTAG00000021730	GJD2	GO:0007268	0.104321	0.95205	8	57	chemical synaptic transmission	BP	1
ENSBTAG00000047855	MECP2	GO:0007268	0.104321	0.95205	8	57	chemical synaptic transmission	BP	1
ENSBTAG00000003001	LAMTOR1	GO:0042632	0.455939	0.709485	6	49	cholesterol homeostasis	BP	1
ENSBTAG00000003264	NR1H2	GO:0042632	0.455939	0.709485	6	49	cholesterol homeostasis	BP	1
ENSBTAG00000013596	NR1H4	GO:0042632	0.455939	0.709485	6	49	cholesterol homeostasis	BP	1
ENSBTAG00000016524	RALY	GO:0042632	0.455939	0.709485	6	49	cholesterol homeostasis	BP	1
ENSBTAG00000019045	COMMD9	GO:0042632	0.455939	0.709485	6	49	cholesterol homeostasis	BP	1
ENSBTAG00000039046	CD24	GO:0042632	0.455939	0.709485	6	49	cholesterol homeostasis	BP	1
ENSBTAG00000002112	INSIG2	GO:0008203	0.255626	0.860679	7	46	cholesterol metabolic process	BP	1
ENSBTAG00000006525	FDXR	GO:0008203	0.255626	0.860679	7	46	cholesterol metabolic process	BP	1
ENSBTAG00000008584	CLN8	GO:0008203	0.255626	0.860679	7	46	cholesterol metabolic process	BP	1
ENSBTAG00000009231	NSDHL	GO:0008203	0.255626	0.860679	7	46	cholesterol metabolic process	BP	1
ENSBTAG00000009287	EBP	GO:0008203	0.255626	0.860679	7	46	cholesterol metabolic process	BP	1
ENSBTAG00000011793	FDX1	GO:0008203	0.255626	0.860679	7	46	cholesterol metabolic process	BP	1
ENSBTAG00000012059	MVD	GO:0008203	0.255626	0.860679	7	46	cholesterol metabolic process	BP	1
ENSBTAG00000001877	HMGN5	GO:0006325	0.536746	0.568101	16	171	chromatin organization	BP	1
ENSBTAG00000003954	ASH1L	GO:0006325	0.536746	0.568101	16	171	chromatin organization	BP	1
ENSBTAG00000008321	RNF8	GO:0006325	0.536746	0.568101	16	171	chromatin organization	BP	1
ENSBTAG00000009278	MSL3	GO:0006325	0.536746	0.568101	16	171	chromatin organization	BP	1
ENSBTAG00000009426	EZH2	GO:0006325	0.536746	0.568101	16	171	chromatin organization	BP	1
ENSBTAG00000017360	HDAC3	GO:0006325	0.536746	0.568101	16	171	chromatin organization	BP	1
ENSBTAG00000017776	CHD2	GO:0006325	0.536746	0.568101	16	171	chromatin organization	BP	1
ENSBTAG00000018093	KMT2A	GO:0006325	0.536746	0.568101	16	171	chromatin organization	BP	1
ENSBTAG00000018884	RING1	GO:0006325	0.536746	0.568101	16	171	chromatin organization	BP	1
ENSBTAG00000021931	C19H17orf49	GO:0006325	0.536746	0.568101	16	171	chromatin organization	BP	1
ENSBTAG00000030839	PWWP3A	GO:0006325	0.536746	0.568101	16	171	chromatin organization	BP	1
ENSBTAG00000031875	BANF1	GO:0006325	0.536746	0.568101	16	171	chromatin organization	BP	1
ENSBTAG00000044178	ZMPSTE24	GO:0006325	0.536746	0.568101	16	171	chromatin organization	BP	1
ENSBTAG00000044198	THAP7	GO:0006325	0.536746	0.568101	16	171	chromatin organization	BP	1
ENSBTAG00000049437	CBX3	GO:0006325	0.536746	0.568101	16	171	chromatin organization	BP	1
ENSBTAG00000053003	GPX4	GO:0006325	0.536746	0.568101	16	171	chromatin organization	BP	1
ENSBTAG00000000694	TAF10	GO:0006338	0.377462	0.700939	25	249	chromatin remodeling	BP	1
ENSBTAG00000002579	FBL	GO:0006338	0.377462	0.700939	25	249	chromatin remodeling	BP	1
ENSBTAG00000003954	ASH1L	GO:0006338	0.377462	0.700939	25	249	chromatin remodeling	BP	1
ENSBTAG00000006646	PRMT1	GO:0006338	0.377462	0.700939	25	249	chromatin remodeling	BP	1
ENSBTAG00000009426	EZH2	GO:0006338	0.377462	0.700939	25	249	chromatin remodeling	BP	1
ENSBTAG00000009988	SMARCB1	GO:0006338	0.377462	0.700939	25	249	chromatin remodeling	BP	1
ENSBTAG00000010063	KDM3B	GO:0006338	0.377462	0.700939	25	249	chromatin remodeling	BP	1
ENSBTAG00000010341	PWWP2A	GO:0006338	0.377462	0.700939	25	249	chromatin remodeling	BP	1
ENSBTAG00000012426	INO80C	GO:0006338	0.377462	0.700939	25	249	chromatin remodeling	BP	1
ENSBTAG00000015316	NPM1	GO:0006338	0.377462	0.700939	25	249	chromatin remodeling	BP	1
ENSBTAG00000015437	NTMT1	GO:0006338	0.377462	0.700939	25	249	chromatin remodeling	BP	1
ENSBTAG00000016198	EP300	GO:0006338	0.377462	0.700939	25	249	chromatin remodeling	BP	1
ENSBTAG00000016347		GO:0006338	0.377462	0.700939	25	249	chromatin remodeling	BP	1
ENSBTAG00000016526	PIH1D1	GO:0006338	0.377462	0.700939	25	249	chromatin remodeling	BP	1
ENSBTAG00000018710	TTF1	GO:0006338	0.377462	0.700939	25	249	chromatin remodeling	BP	1
ENSBTAG00000018884	RING1	GO:0006338	0.377462	0.700939	25	249	chromatin remodeling	BP	1
ENSBTAG00000019153	JMJD6	GO:0006338	0.377462	0.700939	25	249	chromatin remodeling	BP	1
ENSBTAG00000019281	MCRS1	GO:0006338	0.377462	0.700939	25	249	chromatin remodeling	BP	1
ENSBTAG00000019509	NUDT5	GO:0006338	0.377462	0.700939	25	249	chromatin remodeling	BP	1
ENSBTAG00000020226	CHRAC1	GO:0006338	0.377462	0.700939	25	249	chromatin remodeling	BP	1
ENSBTAG00000020998	RUVBL1	GO:0006338	0.377462	0.700939	25	249	chromatin remodeling	BP	1
ENSBTAG00000023417	RUVBL2	GO:0006338	0.377462	0.700939	25	249	chromatin remodeling	BP	1
ENSBTAG00000035379		GO:0006338	0.377462	0.700939	25	249	chromatin remodeling	BP	1
ENSBTAG00000045779	UBE2A	GO:0006338	0.377462	0.700939	25	249	chromatin remodeling	BP	1
ENSBTAG00000057632	COPRS	GO:0006338	0.377462	0.700939	25	249	chromatin remodeling	BP	1
ENSBTAG00000008772	SMC2	GO:0051276	0.0660369	0.975539	7	30	chromosome organization	BP	1
ENSBTAG00000012184	PTTG1	GO:0051276	0.0660369	0.975539	7	30	chromosome organization	BP	1
ENSBTAG00000013776	ITPA	GO:0051276	0.0660369	0.975539	7	30	chromosome organization	BP	1
ENSBTAG00000017761	SMC1A	GO:0051276	0.0660369	0.975539	7	30	chromosome organization	BP	1
ENSBTAG00000020998	RUVBL1	GO:0051276	0.0660369	0.975539	7	30	chromosome organization	BP	1
ENSBTAG00000023417	RUVBL2	GO:0051276	0.0660369	0.975539	7	30	chromosome organization	BP	1
ENSBTAG00000044178	ZMPSTE24	GO:0051276	0.0660369	0.975539	7	30	chromosome organization	BP	1
ENSBTAG00000000789	PPP1R7	GO:0007059	0.643247	0.502335	8	66	chromosome segregation	BP	1
ENSBTAG00000005620	RPS3	GO:0007059	0.643247	0.502335	8	66	chromosome segregation	BP	1
ENSBTAG00000006185	SPC24	GO:0007059	0.643247	0.502335	8	66	chromosome segregation	BP	1
ENSBTAG00000009618	NEK2	GO:0007059	0.643247	0.502335	8	66	chromosome segregation	BP	1
ENSBTAG00000011635	CENPN	GO:0007059	0.643247	0.502335	8	66	chromosome segregation	BP	1
ENSBTAG00000013931	CIAO2B	GO:0007059	0.643247	0.502335	8	66	chromosome segregation	BP	1
ENSBTAG00000015437	NTMT1	GO:0007059	0.643247	0.502335	8	66	chromosome segregation	BP	1
ENSBTAG00000027715		GO:0007059	0.643247	0.502335	8	66	chromosome segregation	BP	1
ENSBTAG00000010859	HYLS1	GO:0060271	0.970225	0.0584497	9	159	cilium assembly	BP	1
ENSBTAG00000012005	IFT43	GO:0060271	0.970225	0.0584497	9	159	cilium assembly	BP	1
ENSBTAG00000013874	CFAP20	GO:0060271	0.970225	0.0584497	9	159	cilium assembly	BP	1
ENSBTAG00000015104	CCDC28B	GO:0060271	0.970225	0.0584497	9	159	cilium assembly	BP	1
ENSBTAG00000017790	B9D1	GO:0060271	0.970225	0.0584497	9	159	cilium assembly	BP	1
ENSBTAG00000018247	OCRL	GO:0060271	0.970225	0.0584497	9	159	cilium assembly	BP	1
ENSBTAG00000018538	CEP70	GO:0060271	0.970225	0.0584497	9	159	cilium assembly	BP	1
ENSBTAG00000019589	CFAP410	GO:0060271	0.970225	0.0584497	9	159	cilium assembly	BP	1
ENSBTAG00000023452	B9D2	GO:0060271	0.970225	0.0584497	9	159	cilium assembly	BP	1
ENSBTAG00000007606	HNRNPU	GO:0032922	0.457335	0.72073	5	50	circadian regulation of gene expression	BP	1
ENSBTAG00000012146	PPP1CA	GO:0032922	0.457335	0.72073	5	50	circadian regulation of gene expression	BP	1
ENSBTAG00000016169	ID1	GO:0032922	0.457335	0.72073	5	50	circadian regulation of gene expression	BP	1
ENSBTAG00000017360	HDAC3	GO:0032922	0.457335	0.72073	5	50	circadian regulation of gene expression	BP	1
ENSBTAG00000018093	KMT2A	GO:0032922	0.457335	0.72073	5	50	circadian regulation of gene expression	BP	1
ENSBTAG00000004279	RHOA	GO:0007010	0.808547	0.332085	5	87	cytoskeleton organization	BP	1
ENSBTAG00000019589	CFAP410	GO:0007010	0.808547	0.332085	5	87	cytoskeleton organization	BP	1
ENSBTAG00000030974	TUBA4A	GO:0007010	0.808547	0.332085	5	87	cytoskeleton organization	BP	1
ENSBTAG00000048426	TUBB4B	GO:0007010	0.808547	0.332085	5	87	cytoskeleton organization	BP	1
ENSBTAG00000054330	TUBB2B	GO:0007010	0.808547	0.332085	5	87	cytoskeleton organization	BP	1
ENSBTAG00000006268	IKBKG	GO:0042742	0.313589	0.818602	7	44	defense response to bacterium	BP	1
ENSBTAG00000008896	DHX15	GO:0042742	0.313589	0.818602	7	44	defense response to bacterium	BP	1
ENSBTAG00000009479	UQCRQ	GO:0042742	0.313589	0.818602	7	44	defense response to bacterium	BP	1
ENSBTAG00000013596	NR1H4	GO:0042742	0.313589	0.818602	7	44	defense response to bacterium	BP	1
ENSBTAG00000018849	AICDA	GO:0042742	0.313589	0.818602	7	44	defense response to bacterium	BP	1
ENSBTAG00000021377	S100A14	GO:0042742	0.313589	0.818602	7	44	defense response to bacterium	BP	1
ENSBTAG00000027361	ROMO1	GO:0042742	0.313589	0.818602	7	44	defense response to bacterium	BP	1
ENSBTAG00000000484	HYAL2	GO:0051607	0.460446	0.665892	11	76	defense response to virus	BP	1
ENSBTAG00000000630	LSM14A	GO:0051607	0.460446	0.665892	11	76	defense response to virus	BP	1
ENSBTAG00000003297	OASL	GO:0051607	0.460446	0.665892	11	76	defense response to virus	BP	1
ENSBTAG00000008896	DHX15	GO:0051607	0.460446	0.665892	11	76	defense response to virus	BP	1
ENSBTAG00000009768	IFIT3	GO:0051607	0.460446	0.665892	11	76	defense response to virus	BP	1
ENSBTAG00000013403	AGBL5	GO:0051607	0.460446	0.665892	11	76	defense response to virus	BP	1
ENSBTAG00000014607	EXOSC4	GO:0051607	0.460446	0.665892	11	76	defense response to virus	BP	1
ENSBTAG00000018498	PQBP1	GO:0051607	0.460446	0.665892	11	76	defense response to virus	BP	1
ENSBTAG00000018849	AICDA	GO:0051607	0.460446	0.665892	11	76	defense response to virus	BP	1
ENSBTAG00000019015	IFITM3	GO:0051607	0.460446	0.665892	11	76	defense response to virus	BP	1
ENSBTAG00000020309	G3BP1	GO:0051607	0.460446	0.665892	11	76	defense response to virus	BP	1
ENSBTAG00000007513	PGAM5	GO:0016311	0.808459	0.311034	7	85	dephosphorylation	BP	1
ENSBTAG00000010563	PTPN2	GO:0016311	0.808459	0.311034	7	85	dephosphorylation	BP	1
ENSBTAG00000011893	HDHD2	GO:0016311	0.808459	0.311034	7	85	dephosphorylation	BP	1
ENSBTAG00000012146	PPP1CA	GO:0016311	0.808459	0.311034	7	85	dephosphorylation	BP	1
ENSBTAG00000018479	PTPMT1	GO:0016311	0.808459	0.311034	7	85	dephosphorylation	BP	1
ENSBTAG00000021754	DUSP12	GO:0016311	0.808459	0.311034	7	85	dephosphorylation	BP	1
ENSBTAG00000031590	SSH3	GO:0016311	0.808459	0.311034	7	85	dephosphorylation	BP	1
ENSBTAG00000001920	POLQ	GO:0006974	0.556079	0.514987	36	329	DNA damage response	BP	1
ENSBTAG00000002176	NSMCE1	GO:0006974	0.556079	0.514987	36	329	DNA damage response	BP	1
ENSBTAG00000004098	ARMT1	GO:0006974	0.556079	0.514987	36	329	DNA damage response	BP	1
ENSBTAG00000004108	CENPX	GO:0006974	0.556079	0.514987	36	329	DNA damage response	BP	1
ENSBTAG00000004790	UBE2T	GO:0006974	0.556079	0.514987	36	329	DNA damage response	BP	1
ENSBTAG00000005620	RPS3	GO:0006974	0.556079	0.514987	36	329	DNA damage response	BP	1
ENSBTAG00000005975	OARD1	GO:0006974	0.556079	0.514987	36	329	DNA damage response	BP	1
ENSBTAG00000006268	IKBKG	GO:0006974	0.556079	0.514987	36	329	DNA damage response	BP	1
ENSBTAG00000006272	NTHL1	GO:0006974	0.556079	0.514987	36	329	DNA damage response	BP	1
ENSBTAG00000008321	RNF8	GO:0006974	0.556079	0.514987	36	329	DNA damage response	BP	1
ENSBTAG00000008543	GTF2H5	GO:0006974	0.556079	0.514987	36	329	DNA damage response	BP	1
ENSBTAG00000009976		GO:0006974	0.556079	0.514987	36	329	DNA damage response	BP	1
ENSBTAG00000010403	FAAP24	GO:0006974	0.556079	0.514987	36	329	DNA damage response	BP	1
ENSBTAG00000010904	PAGR1	GO:0006974	0.556079	0.514987	36	329	DNA damage response	BP	1
ENSBTAG00000010995	CINP	GO:0006974	0.556079	0.514987	36	329	DNA damage response	BP	1
ENSBTAG00000012484	ENDOG	GO:0006974	0.556079	0.514987	36	329	DNA damage response	BP	1
ENSBTAG00000013340	BAX	GO:0006974	0.556079	0.514987	36	329	DNA damage response	BP	1
ENSBTAG00000016650	TIGAR	GO:0006974	0.556079	0.514987	36	329	DNA damage response	BP	1
ENSBTAG00000017776	CHD2	GO:0006974	0.556079	0.514987	36	329	DNA damage response	BP	1
ENSBTAG00000018022	SPINDOC	GO:0006974	0.556079	0.514987	36	329	DNA damage response	BP	1
ENSBTAG00000019166	NSMCE4A	GO:0006974	0.556079	0.514987	36	329	DNA damage response	BP	1
ENSBTAG00000020132	HPF1	GO:0006974	0.556079	0.514987	36	329	DNA damage response	BP	1
ENSBTAG00000020998	RUVBL1	GO:0006974	0.556079	0.514987	36	329	DNA damage response	BP	1
ENSBTAG00000021192	NOP53	GO:0006974	0.556079	0.514987	36	329	DNA damage response	BP	1
ENSBTAG00000021275	CIB1	GO:0006974	0.556079	0.514987	36	329	DNA damage response	BP	1
ENSBTAG00000021767	UBE2N	GO:0006974	0.556079	0.514987	36	329	DNA damage response	BP	1
ENSBTAG00000022058	ACACB	GO:0006974	0.556079	0.514987	36	329	DNA damage response	BP	1
ENSBTAG00000023417	RUVBL2	GO:0006974	0.556079	0.514987	36	329	DNA damage response	BP	1
ENSBTAG00000025540	ALKBH7	GO:0006974	0.556079	0.514987	36	329	DNA damage response	BP	1
ENSBTAG00000026422	MPG	GO:0006974	0.556079	0.514987	36	329	DNA damage response	BP	1
ENSBTAG00000027983	GTF2H2	GO:0006974	0.556079	0.514987	36	329	DNA damage response	BP	1
ENSBTAG00000030839	PWWP3A	GO:0006974	0.556079	0.514987	36	329	DNA damage response	BP	1
ENSBTAG00000039307	YAP1	GO:0006974	0.556079	0.514987	36	329	DNA damage response	BP	1
ENSBTAG00000044178	ZMPSTE24	GO:0006974	0.556079	0.514987	36	329	DNA damage response	BP	1
ENSBTAG00000049437	CBX3	GO:0006974	0.556079	0.514987	36	329	DNA damage response	BP	1
ENSBTAG00000067452	H2AX	GO:0006974	0.556079	0.514987	36	329	DNA damage response	BP	1
ENSBTAG00000001920	POLQ	GO:0032508	0.115714	0.952245	6	49	DNA duplex unwinding	BP	1
ENSBTAG00000014727	RFC4	GO:0032508	0.115714	0.952245	6	49	DNA duplex unwinding	BP	1
ENSBTAG00000020998	RUVBL1	GO:0032508	0.115714	0.952245	6	49	DNA duplex unwinding	BP	1
ENSBTAG00000021965	SUB1	GO:0032508	0.115714	0.952245	6	49	DNA duplex unwinding	BP	1
ENSBTAG00000022185	IGHMBP2	GO:0032508	0.115714	0.952245	6	49	DNA duplex unwinding	BP	1
ENSBTAG00000023417	RUVBL2	GO:0032508	0.115714	0.952245	6	49	DNA duplex unwinding	BP	1
ENSBTAG00000002176	NSMCE1	GO:0006310	0.456085	0.723	5	44	DNA recombination	BP	1
ENSBTAG00000010904	PAGR1	GO:0006310	0.456085	0.723	5	44	DNA recombination	BP	1
ENSBTAG00000013168	RPA3	GO:0006310	0.456085	0.723	5	44	DNA recombination	BP	1
ENSBTAG00000020998	RUVBL1	GO:0006310	0.456085	0.723	5	44	DNA recombination	BP	1
ENSBTAG00000023417	RUVBL2	GO:0006310	0.456085	0.723	5	44	DNA recombination	BP	1
ENSBTAG00000001920	POLQ	GO:0006281	0.364841	0.710571	27	221	DNA repair	BP	1
ENSBTAG00000002176	NSMCE1	GO:0006281	0.364841	0.710571	27	221	DNA repair	BP	1
ENSBTAG00000004108	CENPX	GO:0006281	0.364841	0.710571	27	221	DNA repair	BP	1
ENSBTAG00000004790	UBE2T	GO:0006281	0.364841	0.710571	27	221	DNA repair	BP	1
ENSBTAG00000005620	RPS3	GO:0006281	0.364841	0.710571	27	221	DNA repair	BP	1
ENSBTAG00000006272	NTHL1	GO:0006281	0.364841	0.710571	27	221	DNA repair	BP	1
ENSBTAG00000008321	RNF8	GO:0006281	0.364841	0.710571	27	221	DNA repair	BP	1
ENSBTAG00000008543	GTF2H5	GO:0006281	0.364841	0.710571	27	221	DNA repair	BP	1
ENSBTAG00000009976		GO:0006281	0.364841	0.710571	27	221	DNA repair	BP	1
ENSBTAG00000010403	FAAP24	GO:0006281	0.364841	0.710571	27	221	DNA repair	BP	1
ENSBTAG00000010904	PAGR1	GO:0006281	0.364841	0.710571	27	221	DNA repair	BP	1
ENSBTAG00000010995	CINP	GO:0006281	0.364841	0.710571	27	221	DNA repair	BP	1
ENSBTAG00000013168	RPA3	GO:0006281	0.364841	0.710571	27	221	DNA repair	BP	1
ENSBTAG00000019166	NSMCE4A	GO:0006281	0.364841	0.710571	27	221	DNA repair	BP	1
ENSBTAG00000020132	HPF1	GO:0006281	0.364841	0.710571	27	221	DNA repair	BP	1
ENSBTAG00000020518	PARK7	GO:0006281	0.364841	0.710571	27	221	DNA repair	BP	1
ENSBTAG00000020998	RUVBL1	GO:0006281	0.364841	0.710571	27	221	DNA repair	BP	1
ENSBTAG00000021192	NOP53	GO:0006281	0.364841	0.710571	27	221	DNA repair	BP	1
ENSBTAG00000021767	UBE2N	GO:0006281	0.364841	0.710571	27	221	DNA repair	BP	1
ENSBTAG00000022058	ACACB	GO:0006281	0.364841	0.710571	27	221	DNA repair	BP	1
ENSBTAG00000023417	RUVBL2	GO:0006281	0.364841	0.710571	27	221	DNA repair	BP	1
ENSBTAG00000026422	MPG	GO:0006281	0.364841	0.710571	27	221	DNA repair	BP	1
ENSBTAG00000027983	GTF2H2	GO:0006281	0.364841	0.710571	27	221	DNA repair	BP	1
ENSBTAG00000030839	PWWP3A	GO:0006281	0.364841	0.710571	27	221	DNA repair	BP	1
ENSBTAG00000044178	ZMPSTE24	GO:0006281	0.364841	0.710571	27	221	DNA repair	BP	1
ENSBTAG00000045779	UBE2A	GO:0006281	0.364841	0.710571	27	221	DNA repair	BP	1
ENSBTAG00000067452	H2AX	GO:0006281	0.364841	0.710571	27	221	DNA repair	BP	1
ENSBTAG00000001872	ORC6	GO:0006260	0.436384	0.691548	10	89	DNA replication	BP	1
ENSBTAG00000001920	POLQ	GO:0006260	0.436384	0.691548	10	89	DNA replication	BP	1
ENSBTAG00000004286	CDC45	GO:0006260	0.436384	0.691548	10	89	DNA replication	BP	1
ENSBTAG00000008170	POLA1	GO:0006260	0.436384	0.691548	10	89	DNA replication	BP	1
ENSBTAG00000009877	MCMBP	GO:0006260	0.436384	0.691548	10	89	DNA replication	BP	1
ENSBTAG00000010787	RFC3	GO:0006260	0.436384	0.691548	10	89	DNA replication	BP	1
ENSBTAG00000010931	SSBP1	GO:0006260	0.436384	0.691548	10	89	DNA replication	BP	1
ENSBTAG00000010995	CINP	GO:0006260	0.436384	0.691548	10	89	DNA replication	BP	1
ENSBTAG00000013168	RPA3	GO:0006260	0.436384	0.691548	10	89	DNA replication	BP	1
ENSBTAG00000014727	RFC4	GO:0006260	0.436384	0.691548	10	89	DNA replication	BP	1
ENSBTAG00000001920	POLQ	GO:0006261	0.175309	0.922109	6	27	DNA-templated DNA replication	BP	1
ENSBTAG00000009877	MCMBP	GO:0006261	0.175309	0.922109	6	27	DNA-templated DNA replication	BP	1
ENSBTAG00000010787	RFC3	GO:0006261	0.175309	0.922109	6	27	DNA-templated DNA replication	BP	1
ENSBTAG00000014727	RFC4	GO:0006261	0.175309	0.922109	6	27	DNA-templated DNA replication	BP	1
ENSBTAG00000020226	CHRAC1	GO:0006261	0.175309	0.922109	6	27	DNA-templated DNA replication	BP	1
ENSBTAG00000062291	POLE4	GO:0006261	0.175309	0.922109	6	27	DNA-templated DNA replication	BP	1
ENSBTAG00000002216	MYOD1	GO:0006351	0.0587239	0.969188	15	79	DNA-templated transcription	BP	1
ENSBTAG00000002736	DNMT1	GO:0006351	0.0587239	0.969188	15	79	DNA-templated transcription	BP	1
ENSBTAG00000004820	POLR2F	GO:0006351	0.0587239	0.969188	15	79	DNA-templated transcription	BP	1
ENSBTAG00000005606	HOXC9	GO:0006351	0.0587239	0.969188	15	79	DNA-templated transcription	BP	1
ENSBTAG00000006002	DIDO1	GO:0006351	0.0587239	0.969188	15	79	DNA-templated transcription	BP	1
ENSBTAG00000009483	POLR2G	GO:0006351	0.0587239	0.969188	15	79	DNA-templated transcription	BP	1
ENSBTAG00000011360	XAB2	GO:0006351	0.0587239	0.969188	15	79	DNA-templated transcription	BP	1
ENSBTAG00000015002	POLR2I	GO:0006351	0.0587239	0.969188	15	79	DNA-templated transcription	BP	1
ENSBTAG00000016420	CTNNB1	GO:0006351	0.0587239	0.969188	15	79	DNA-templated transcription	BP	1
ENSBTAG00000018969	POLR1C	GO:0006351	0.0587239	0.969188	15	79	DNA-templated transcription	BP	1
ENSBTAG00000019803	POLR3K	GO:0006351	0.0587239	0.969188	15	79	DNA-templated transcription	BP	1
ENSBTAG00000020776	POLR2E	GO:0006351	0.0587239	0.969188	15	79	DNA-templated transcription	BP	1
ENSBTAG00000027983	GTF2H2	GO:0006351	0.0587239	0.969188	15	79	DNA-templated transcription	BP	1
ENSBTAG00000040199	POLR2H	GO:0006351	0.0587239	0.969188	15	79	DNA-templated transcription	BP	1
ENSBTAG00000065834	NFIL3	GO:0006351	0.0587239	0.969188	15	79	DNA-templated transcription	BP	1
ENSBTAG00000002176	NSMCE1	GO:0000724	0.652132	0.499876	7	77	double-strand break repair via homologous recombination	BP	1
ENSBTAG00000009394	NSMCE2	GO:0000724	0.652132	0.499876	7	77	double-strand break repair via homologous recombination	BP	1
ENSBTAG00000013168	RPA3	GO:0000724	0.652132	0.499876	7	77	double-strand break repair via homologous recombination	BP	1
ENSBTAG00000013226	HUS1	GO:0000724	0.652132	0.499876	7	77	double-strand break repair via homologous recombination	BP	1
ENSBTAG00000021691	PSMD14	GO:0000724	0.652132	0.499876	7	77	double-strand break repair via homologous recombination	BP	1
ENSBTAG00000044099	ZSWIM7	GO:0000724	0.652132	0.499876	7	77	double-strand break repair via homologous recombination	BP	1
ENSBTAG00000067452	H2AX	GO:0000724	0.652132	0.499876	7	77	double-strand break repair via homologous recombination	BP	1
ENSBTAG00000003728	NDUFS4	GO:0022900	0.10201	0.961622	7	18	electron transport chain	BP	1
ENSBTAG00000011793	FDX1	GO:0022900	0.10201	0.961622	7	18	electron transport chain	BP	1
ENSBTAG00000012634	NDUFB7	GO:0022900	0.10201	0.961622	7	18	electron transport chain	BP	1
ENSBTAG00000012760	NDUFB3	GO:0022900	0.10201	0.961622	7	18	electron transport chain	BP	1
ENSBTAG00000014968	YJEFN3	GO:0022900	0.10201	0.961622	7	18	electron transport chain	BP	1
ENSBTAG00000015853	SDHC	GO:0022900	0.10201	0.961622	7	18	electron transport chain	BP	1
ENSBTAG00000020447	VSIG10L	GO:0022900	0.10201	0.961622	7	18	electron transport chain	BP	1
ENSBTAG00000005470	BIN3	GO:0006897	0.913886	0.164505	6	121	endocytosis	BP	1
ENSBTAG00000010389	STBD1	GO:0006897	0.913886	0.164505	6	121	endocytosis	BP	1
ENSBTAG00000010584	AP2S1	GO:0006897	0.913886	0.164505	6	121	endocytosis	BP	1
ENSBTAG00000018000	CLN3	GO:0006897	0.913886	0.164505	6	121	endocytosis	BP	1
ENSBTAG00000038048	MRC1	GO:0006897	0.913886	0.164505	6	121	endocytosis	BP	1
ENSBTAG00000046644	HRAS	GO:0006897	0.913886	0.164505	6	121	endocytosis	BP	1
ENSBTAG00000001977	YIPF6	GO:0006888	0.250416	0.838239	13	75	endoplasmic reticulum to Golgi vesicle-mediated transport	BP	1
ENSBTAG00000004268	TRAPPC5	GO:0006888	0.250416	0.838239	13	75	endoplasmic reticulum to Golgi vesicle-mediated transport	BP	1
ENSBTAG00000004463	KDELR1	GO:0006888	0.250416	0.838239	13	75	endoplasmic reticulum to Golgi vesicle-mediated transport	BP	1
ENSBTAG00000008034	LMAN2	GO:0006888	0.250416	0.838239	13	75	endoplasmic reticulum to Golgi vesicle-mediated transport	BP	1
ENSBTAG00000008075	TRAPPC4	GO:0006888	0.250416	0.838239	13	75	endoplasmic reticulum to Golgi vesicle-mediated transport	BP	1
ENSBTAG00000010612	TMED4	GO:0006888	0.250416	0.838239	13	75	endoplasmic reticulum to Golgi vesicle-mediated transport	BP	1
ENSBTAG00000012758	YIPF5	GO:0006888	0.250416	0.838239	13	75	endoplasmic reticulum to Golgi vesicle-mediated transport	BP	1
ENSBTAG00000019184	TRAPPC2L	GO:0006888	0.250416	0.838239	13	75	endoplasmic reticulum to Golgi vesicle-mediated transport	BP	1
ENSBTAG00000019471	CNIH4	GO:0006888	0.250416	0.838239	13	75	endoplasmic reticulum to Golgi vesicle-mediated transport	BP	1
ENSBTAG00000020074	NKPD1	GO:0006888	0.250416	0.838239	13	75	endoplasmic reticulum to Golgi vesicle-mediated transport	BP	1
ENSBTAG00000020547	BCAP31	GO:0006888	0.250416	0.838239	13	75	endoplasmic reticulum to Golgi vesicle-mediated transport	BP	1
ENSBTAG00000035030	TMED7	GO:0006888	0.250416	0.838239	13	75	endoplasmic reticulum to Golgi vesicle-mediated transport	BP	1
ENSBTAG00000047169	STEEP1	GO:0006888	0.250416	0.838239	13	75	endoplasmic reticulum to Golgi vesicle-mediated transport	BP	1
ENSBTAG00000000176	SP3	GO:0030218	0.266946	0.860333	6	41	erythrocyte differentiation	BP	1
ENSBTAG00000005808	TMEM14C	GO:0030218	0.266946	0.860333	6	41	erythrocyte differentiation	BP	1
ENSBTAG00000006342	ATP5IF1	GO:0030218	0.266946	0.860333	6	41	erythrocyte differentiation	BP	1
ENSBTAG00000010563	PTPN2	GO:0030218	0.266946	0.860333	6	41	erythrocyte differentiation	BP	1
ENSBTAG00000012383	CHMP5	GO:0030218	0.266946	0.860333	6	41	erythrocyte differentiation	BP	1
ENSBTAG00000022721	SLC25A38	GO:0030218	0.266946	0.860333	6	41	erythrocyte differentiation	BP	1
ENSBTAG00000000878	RB1CC1	GO:0097191	0.136254	0.939222	7	32	extrinsic apoptotic signaling pathway	BP	1
ENSBTAG00000001517	KRT18	GO:0097191	0.136254	0.939222	7	32	extrinsic apoptotic signaling pathway	BP	1
ENSBTAG00000012062	PRDX2	GO:0097191	0.136254	0.939222	7	32	extrinsic apoptotic signaling pathway	BP	1
ENSBTAG00000012511	BAD	GO:0097191	0.136254	0.939222	7	32	extrinsic apoptotic signaling pathway	BP	1
ENSBTAG00000013340	BAX	GO:0097191	0.136254	0.939222	7	32	extrinsic apoptotic signaling pathway	BP	1
ENSBTAG00000017622	SIVA1	GO:0097191	0.136254	0.939222	7	32	extrinsic apoptotic signaling pathway	BP	1
ENSBTAG00000039307	YAP1	GO:0097191	0.136254	0.939222	7	32	extrinsic apoptotic signaling pathway	BP	1
ENSBTAG00000001938	CKS2	GO:0048144	0.189932	0.916831	6	20	fibroblast proliferation	BP	1
ENSBTAG00000003642	PRDX1	GO:0048144	0.189932	0.916831	6	20	fibroblast proliferation	BP	1
ENSBTAG00000017967	PTGES3	GO:0048144	0.189932	0.916831	6	20	fibroblast proliferation	BP	1
ENSBTAG00000018093	KMT2A	GO:0048144	0.189932	0.916831	6	20	fibroblast proliferation	BP	1
ENSBTAG00000032567	C1QL4	GO:0048144	0.189932	0.916831	6	20	fibroblast proliferation	BP	1
ENSBTAG00000046644	HRAS	GO:0048144	0.189932	0.916831	6	20	fibroblast proliferation	BP	1
ENSBTAG00000002505	GPR3	GO:0007186	0.568013	0.536679	16	167	G protein-coupled receptor signaling pathway	BP	1
ENSBTAG00000003786	GCGR	GO:0007186	0.568013	0.536679	16	167	G protein-coupled receptor signaling pathway	BP	1
ENSBTAG00000005950	GPR50	GO:0007186	0.568013	0.536679	16	167	G protein-coupled receptor signaling pathway	BP	1
ENSBTAG00000008122	GNG5	GO:0007186	0.568013	0.536679	16	167	G protein-coupled receptor signaling pathway	BP	1
ENSBTAG00000009087	GNG10	GO:0007186	0.568013	0.536679	16	167	G protein-coupled receptor signaling pathway	BP	1
ENSBTAG00000009848	GPR171	GO:0007186	0.568013	0.536679	16	167	G protein-coupled receptor signaling pathway	BP	1
ENSBTAG00000013674	EDNRA	GO:0007186	0.568013	0.536679	16	167	G protein-coupled receptor signaling pathway	BP	1
ENSBTAG00000017161	TM2D1	GO:0007186	0.568013	0.536679	16	167	G protein-coupled receptor signaling pathway	BP	1
ENSBTAG00000018663	GPRC5C	GO:0007186	0.568013	0.536679	16	167	G protein-coupled receptor signaling pathway	BP	1
ENSBTAG00000020990	P2RY14	GO:0007186	0.568013	0.536679	16	167	G protein-coupled receptor signaling pathway	BP	1
ENSBTAG00000022575	TPRA1	GO:0007186	0.568013	0.536679	16	167	G protein-coupled receptor signaling pathway	BP	1
ENSBTAG00000037383	AKAP13	GO:0007186	0.568013	0.536679	16	167	G protein-coupled receptor signaling pathway	BP	1
ENSBTAG00000049380		GO:0007186	0.568013	0.536679	16	167	G protein-coupled receptor signaling pathway	BP	1
ENSBTAG00000052413	GNAS	GO:0007186	0.568013	0.536679	16	167	G protein-coupled receptor signaling pathway	BP	1
ENSBTAG00000058000	GPR27	GO:0007186	0.568013	0.536679	16	167	G protein-coupled receptor signaling pathway	BP	1
ENSBTAG00000062155	P2RY2	GO:0007186	0.568013	0.536679	16	167	G protein-coupled receptor signaling pathway	BP	1
ENSBTAG00000000694	TAF10	GO:0010467	0.669525	0.469261	8	109	gene expression	BP	1
ENSBTAG00000006916	TAF15	GO:0010467	0.669525	0.469261	8	109	gene expression	BP	1
ENSBTAG00000013674	EDNRA	GO:0010467	0.669525	0.469261	8	109	gene expression	BP	1
ENSBTAG00000016420	CTNNB1	GO:0010467	0.669525	0.469261	8	109	gene expression	BP	1
ENSBTAG00000017360	HDAC3	GO:0010467	0.669525	0.469261	8	109	gene expression	BP	1
ENSBTAG00000017776	CHD2	GO:0010467	0.669525	0.469261	8	109	gene expression	BP	1
ENSBTAG00000031544	DDIT3	GO:0010467	0.669525	0.469261	8	109	gene expression	BP	1
ENSBTAG00000047855	MECP2	GO:0010467	0.669525	0.469261	8	109	gene expression	BP	1
ENSBTAG00000003786	GCGR	GO:0042593	0.385672	0.743282	9	73	glucose homeostasis	BP	1
ENSBTAG00000006396	GPI	GO:0042593	0.385672	0.743282	9	73	glucose homeostasis	BP	1
ENSBTAG00000007897	POMC	GO:0042593	0.385672	0.743282	9	73	glucose homeostasis	BP	1
ENSBTAG00000009050	ADIPOR2	GO:0042593	0.385672	0.743282	9	73	glucose homeostasis	BP	1
ENSBTAG00000009190	SLC2A4	GO:0042593	0.385672	0.743282	9	73	glucose homeostasis	BP	1
ENSBTAG00000010563	PTPN2	GO:0042593	0.385672	0.743282	9	73	glucose homeostasis	BP	1
ENSBTAG00000013596	NR1H4	GO:0042593	0.385672	0.743282	9	73	glucose homeostasis	BP	1
ENSBTAG00000020518	PARK7	GO:0042593	0.385672	0.743282	9	73	glucose homeostasis	BP	1
ENSBTAG00000047330	FABP5	GO:0042593	0.385672	0.743282	9	73	glucose homeostasis	BP	1
ENSBTAG00000001394	TMED9	GO:0007030	0.312302	0.803242	9	81	Golgi organization	BP	1
ENSBTAG00000010612	TMED4	GO:0007030	0.312302	0.803242	9	81	Golgi organization	BP	1
ENSBTAG00000012357	VPS13B	GO:0007030	0.312302	0.803242	9	81	Golgi organization	BP	1
ENSBTAG00000012421	TANGO2	GO:0007030	0.312302	0.803242	9	81	Golgi organization	BP	1
ENSBTAG00000012988	COG4	GO:0007030	0.312302	0.803242	9	81	Golgi organization	BP	1
ENSBTAG00000018722	PLEKHM2	GO:0007030	0.312302	0.803242	9	81	Golgi organization	BP	1
ENSBTAG00000019995	HIKESHI	GO:0007030	0.312302	0.803242	9	81	Golgi organization	BP	1
ENSBTAG00000035030	TMED7	GO:0007030	0.312302	0.803242	9	81	Golgi organization	BP	1
ENSBTAG00000058752	BAG5	GO:0007030	0.312302	0.803242	9	81	Golgi organization	BP	1
ENSBTAG00000000878	RB1CC1	GO:0007507	0.828545	0.268619	9	140	heart development	BP	1
ENSBTAG00000002515	TNNI3	GO:0007507	0.828545	0.268619	9	140	heart development	BP	1
ENSBTAG00000008090	CCM2	GO:0007507	0.828545	0.268619	9	140	heart development	BP	1
ENSBTAG00000008621	PRKAR1A	GO:0007507	0.828545	0.268619	9	140	heart development	BP	1
ENSBTAG00000011384	TBX5	GO:0007507	0.828545	0.268619	9	140	heart development	BP	1
ENSBTAG00000013674	EDNRA	GO:0007507	0.828545	0.268619	9	140	heart development	BP	1
ENSBTAG00000016198	EP300	GO:0007507	0.828545	0.268619	9	140	heart development	BP	1
ENSBTAG00000016420	CTNNB1	GO:0007507	0.828545	0.268619	9	140	heart development	BP	1
ENSBTAG00000019153	JMJD6	GO:0007507	0.828545	0.268619	9	140	heart development	BP	1
ENSBTAG00000023970		GO:0006955	0.987604	0.0333515	5	66	immune response	BP	1
ENSBTAG00000039329	ULBP17	GO:0006955	0.987604	0.0333515	5	66	immune response	BP	1
ENSBTAG00000048782	B2M	GO:0006955	0.987604	0.0333515	5	66	immune response	BP	1
ENSBTAG00000049380		GO:0006955	0.987604	0.0333515	5	66	immune response	BP	1
ENSBTAG00000065834	NFIL3	GO:0006955	0.987604	0.0333515	5	66	immune response	BP	1
ENSBTAG00000003297	OASL	GO:0002376	0.722301	0.404427	9	77	immune system process	BP	1
ENSBTAG00000006564	PSMA1	GO:0002376	0.722301	0.404427	9	77	immune system process	BP	1
ENSBTAG00000009899	CHID1	GO:0002376	0.722301	0.404427	9	77	immune system process	BP	1
ENSBTAG00000010832	JAGN1	GO:0002376	0.722301	0.404427	9	77	immune system process	BP	1
ENSBTAG00000012739	C1QBP	GO:0002376	0.722301	0.404427	9	77	immune system process	BP	1
ENSBTAG00000018349	IFI30	GO:0002376	0.722301	0.404427	9	77	immune system process	BP	1
ENSBTAG00000018498	PQBP1	GO:0002376	0.722301	0.404427	9	77	immune system process	BP	1
ENSBTAG00000020685		GO:0002376	0.722301	0.404427	9	77	immune system process	BP	1
ENSBTAG00000048782	B2M	GO:0002376	0.722301	0.404427	9	77	immune system process	BP	1
ENSBTAG00000000176	SP3	GO:0001701	0.317386	0.769024	17	188	in utero embryonic development	BP	1
ENSBTAG00000000191	SLC25A20	GO:0001701	0.317386	0.769024	17	188	in utero embryonic development	BP	1
ENSBTAG00000000694	TAF10	GO:0001701	0.317386	0.769024	17	188	in utero embryonic development	BP	1
ENSBTAG00000005969	EIF2S2	GO:0001701	0.317386	0.769024	17	188	in utero embryonic development	BP	1
ENSBTAG00000006396	GPI	GO:0001701	0.317386	0.769024	17	188	in utero embryonic development	BP	1
ENSBTAG00000006646	PRMT1	GO:0001701	0.317386	0.769024	17	188	in utero embryonic development	BP	1
ENSBTAG00000008090	CCM2	GO:0001701	0.317386	0.769024	17	188	in utero embryonic development	BP	1
ENSBTAG00000012484	ENDOG	GO:0001701	0.317386	0.769024	17	188	in utero embryonic development	BP	1
ENSBTAG00000013674	EDNRA	GO:0001701	0.317386	0.769024	17	188	in utero embryonic development	BP	1
ENSBTAG00000016221	AMOT	GO:0001701	0.317386	0.769024	17	188	in utero embryonic development	BP	1
ENSBTAG00000016420	CTNNB1	GO:0001701	0.317386	0.769024	17	188	in utero embryonic development	BP	1
ENSBTAG00000017360	HDAC3	GO:0001701	0.317386	0.769024	17	188	in utero embryonic development	BP	1
ENSBTAG00000017368	YBX1	GO:0001701	0.317386	0.769024	17	188	in utero embryonic development	BP	1
ENSBTAG00000017790	B9D1	GO:0001701	0.317386	0.769024	17	188	in utero embryonic development	BP	1
ENSBTAG00000018247	OCRL	GO:0001701	0.317386	0.769024	17	188	in utero embryonic development	BP	1
ENSBTAG00000018973	COPS3	GO:0001701	0.317386	0.769024	17	188	in utero embryonic development	BP	1
ENSBTAG00000057697	SCO2	GO:0001701	0.317386	0.769024	17	188	in utero embryonic development	BP	1
ENSBTAG00000003297	OASL	GO:0045087	0.96864	0.0638026	8	112	innate immune response	BP	1
ENSBTAG00000004490	TRIM31	GO:0045087	0.96864	0.0638026	8	112	innate immune response	BP	1
ENSBTAG00000009899	CHID1	GO:0045087	0.96864	0.0638026	8	112	innate immune response	BP	1
ENSBTAG00000012739	C1QBP	GO:0045087	0.96864	0.0638026	8	112	innate immune response	BP	1
ENSBTAG00000016742	WFDC3	GO:0045087	0.96864	0.0638026	8	112	innate immune response	BP	1
ENSBTAG00000018498	PQBP1	GO:0045087	0.96864	0.0638026	8	112	innate immune response	BP	1
ENSBTAG00000020685		GO:0045087	0.96864	0.0638026	8	112	innate immune response	BP	1
ENSBTAG00000065038	TRIM64	GO:0045087	0.96864	0.0638026	8	112	innate immune response	BP	1
ENSBTAG00000005027	GLRX3	GO:0006879	0.399913	0.750763	7	40	intracellular iron ion homeostasis	BP	1
ENSBTAG00000008632		GO:0006879	0.399913	0.750763	7	40	intracellular iron ion homeostasis	BP	1
ENSBTAG00000009359		GO:0006879	0.399913	0.750763	7	40	intracellular iron ion homeostasis	BP	1
ENSBTAG00000011184	FTH1	GO:0006879	0.399913	0.750763	7	40	intracellular iron ion homeostasis	BP	1
ENSBTAG00000011787	ISCU	GO:0006879	0.399913	0.750763	7	40	intracellular iron ion homeostasis	BP	1
ENSBTAG00000013343	FTL	GO:0006879	0.399913	0.750763	7	40	intracellular iron ion homeostasis	BP	1
ENSBTAG00000047747	NDFIP1	GO:0006879	0.399913	0.750763	7	40	intracellular iron ion homeostasis	BP	1
ENSBTAG00000000025	RAB6A	GO:0006886	0.717784	0.364135	21	201	intracellular protein transport	BP	1
ENSBTAG00000000640	SELENOS	GO:0006886	0.717784	0.364135	21	201	intracellular protein transport	BP	1
ENSBTAG00000001137	CLTA	GO:0006886	0.717784	0.364135	21	201	intracellular protein transport	BP	1
ENSBTAG00000001948	VTI1B	GO:0006886	0.717784	0.364135	21	201	intracellular protein transport	BP	1
ENSBTAG00000002457	SEC61B	GO:0006886	0.717784	0.364135	21	201	intracellular protein transport	BP	1
ENSBTAG00000007523	STX4	GO:0006886	0.717784	0.364135	21	201	intracellular protein transport	BP	1
ENSBTAG00000009366	ARF5	GO:0006886	0.717784	0.364135	21	201	intracellular protein transport	BP	1
ENSBTAG00000010157	TOMM22	GO:0006886	0.717784	0.364135	21	201	intracellular protein transport	BP	1
ENSBTAG00000010584	AP2S1	GO:0006886	0.717784	0.364135	21	201	intracellular protein transport	BP	1
ENSBTAG00000010612	TMED4	GO:0006886	0.717784	0.364135	21	201	intracellular protein transport	BP	1
ENSBTAG00000010740	CLTB	GO:0006886	0.717784	0.364135	21	201	intracellular protein transport	BP	1
ENSBTAG00000012470	SNAPIN	GO:0006886	0.717784	0.364135	21	201	intracellular protein transport	BP	1
ENSBTAG00000013254	XPO1	GO:0006886	0.717784	0.364135	21	201	intracellular protein transport	BP	1
ENSBTAG00000014971	SEC61G	GO:0006886	0.717784	0.364135	21	201	intracellular protein transport	BP	1
ENSBTAG00000018970	XPO5	GO:0006886	0.717784	0.364135	21	201	intracellular protein transport	BP	1
ENSBTAG00000020321	SNX11	GO:0006886	0.717784	0.364135	21	201	intracellular protein transport	BP	1
ENSBTAG00000020547	BCAP31	GO:0006886	0.717784	0.364135	21	201	intracellular protein transport	BP	1
ENSBTAG00000025358	SNX2	GO:0006886	0.717784	0.364135	21	201	intracellular protein transport	BP	1
ENSBTAG00000026657	IFT27	GO:0006886	0.717784	0.364135	21	201	intracellular protein transport	BP	1
ENSBTAG00000035030	TMED7	GO:0006886	0.717784	0.364135	21	201	intracellular protein transport	BP	1
ENSBTAG00000052431	TOMM20L	GO:0006886	0.717784	0.364135	21	201	intracellular protein transport	BP	1
ENSBTAG00000012511	BAD	GO:0097193	0.213073	0.908441	5	21	intrinsic apoptotic signaling pathway	BP	1
ENSBTAG00000013340	BAX	GO:0097193	0.213073	0.908441	5	21	intrinsic apoptotic signaling pathway	BP	1
ENSBTAG00000020124	HTRA2	GO:0097193	0.213073	0.908441	5	21	intrinsic apoptotic signaling pathway	BP	1
ENSBTAG00000021199	COA8	GO:0097193	0.213073	0.908441	5	21	intrinsic apoptotic signaling pathway	BP	1
ENSBTAG00000046644	HRAS	GO:0097193	0.213073	0.908441	5	21	intrinsic apoptotic signaling pathway	BP	1
ENSBTAG00000005027	GLRX3	GO:0016226	0.114164	0.953778	7	22	iron-sulfur cluster assembly	BP	1
ENSBTAG00000011787	ISCU	GO:0016226	0.114164	0.953778	7	22	iron-sulfur cluster assembly	BP	1
ENSBTAG00000013931	CIAO2B	GO:0016226	0.114164	0.953778	7	22	iron-sulfur cluster assembly	BP	1
ENSBTAG00000015075	HSCB	GO:0016226	0.114164	0.953778	7	22	iron-sulfur cluster assembly	BP	1
ENSBTAG00000021956	ISCA2	GO:0016226	0.114164	0.953778	7	22	iron-sulfur cluster assembly	BP	1
ENSBTAG00000031432	LYRM4	GO:0016226	0.114164	0.953778	7	22	iron-sulfur cluster assembly	BP	1
ENSBTAG00000053156	ISCA1	GO:0016226	0.114164	0.953778	7	22	iron-sulfur cluster assembly	BP	1
ENSBTAG00000004279	RHOA	GO:0001822	0.794727	0.351306	5	80	kidney development	BP	1
ENSBTAG00000013340	BAX	GO:0001822	0.794727	0.351306	5	80	kidney development	BP	1
ENSBTAG00000016420	CTNNB1	GO:0001822	0.794727	0.351306	5	80	kidney development	BP	1
ENSBTAG00000019153	JMJD6	GO:0001822	0.794727	0.351306	5	80	kidney development	BP	1
ENSBTAG00000026657	IFT27	GO:0001822	0.794727	0.351306	5	80	kidney development	BP	1
ENSBTAG00000000099	CERS2	GO:0006629	0.924274	0.11443	19	228	lipid metabolic process	BP	1
ENSBTAG00000000717	PLPP2	GO:0006629	0.924274	0.11443	19	228	lipid metabolic process	BP	1
ENSBTAG00000001868	PCYT2	GO:0006629	0.924274	0.11443	19	228	lipid metabolic process	BP	1
ENSBTAG00000002112	INSIG2	GO:0006629	0.924274	0.11443	19	228	lipid metabolic process	BP	1
ENSBTAG00000003264	NR1H2	GO:0006629	0.924274	0.11443	19	228	lipid metabolic process	BP	1
ENSBTAG00000004281	ACSS1	GO:0006629	0.924274	0.11443	19	228	lipid metabolic process	BP	1
ENSBTAG00000005091	DGKG	GO:0006629	0.924274	0.11443	19	228	lipid metabolic process	BP	1
ENSBTAG00000006391	NDUFAB1	GO:0006629	0.924274	0.11443	19	228	lipid metabolic process	BP	1
ENSBTAG00000009231	NSDHL	GO:0006629	0.924274	0.11443	19	228	lipid metabolic process	BP	1
ENSBTAG00000010265	MGST3	GO:0006629	0.924274	0.11443	19	228	lipid metabolic process	BP	1
ENSBTAG00000011444	HINT2	GO:0006629	0.924274	0.11443	19	228	lipid metabolic process	BP	1
ENSBTAG00000011793	FDX1	GO:0006629	0.924274	0.11443	19	228	lipid metabolic process	BP	1
ENSBTAG00000012059	MVD	GO:0006629	0.924274	0.11443	19	228	lipid metabolic process	BP	1
ENSBTAG00000015511	FADS3	GO:0006629	0.924274	0.11443	19	228	lipid metabolic process	BP	1
ENSBTAG00000016007	ADH5	GO:0006629	0.924274	0.11443	19	228	lipid metabolic process	BP	1
ENSBTAG00000017967	PTGES3	GO:0006629	0.924274	0.11443	19	228	lipid metabolic process	BP	1
ENSBTAG00000018247	OCRL	GO:0006629	0.924274	0.11443	19	228	lipid metabolic process	BP	1
ENSBTAG00000019787	PAFAH1B3	GO:0006629	0.924274	0.11443	19	228	lipid metabolic process	BP	1
ENSBTAG00000047330	FABP5	GO:0006629	0.924274	0.11443	19	228	lipid metabolic process	BP	1
ENSBTAG00000000176	SP3	GO:0001889	0.305989	0.841907	5	42	liver development	BP	1
ENSBTAG00000000694	TAF10	GO:0001889	0.305989	0.841907	5	42	liver development	BP	1
ENSBTAG00000000878	RB1CC1	GO:0001889	0.305989	0.841907	5	42	liver development	BP	1
ENSBTAG00000017033	LSR	GO:0001889	0.305989	0.841907	5	42	liver development	BP	1
ENSBTAG00000044178	ZMPSTE24	GO:0001889	0.305989	0.841907	5	42	liver development	BP	1
ENSBTAG00000000176	SP3	GO:0030324	0.0916273	0.959122	8	56	lung development	BP	1
ENSBTAG00000010798	SLC23A1	GO:0030324	0.0916273	0.959122	8	56	lung development	BP	1
ENSBTAG00000011384	TBX5	GO:0030324	0.0916273	0.959122	8	56	lung development	BP	1
ENSBTAG00000012146	PPP1CA	GO:0030324	0.0916273	0.959122	8	56	lung development	BP	1
ENSBTAG00000016198	EP300	GO:0030324	0.0916273	0.959122	8	56	lung development	BP	1
ENSBTAG00000016420	CTNNB1	GO:0030324	0.0916273	0.959122	8	56	lung development	BP	1
ENSBTAG00000019153	JMJD6	GO:0030324	0.0916273	0.959122	8	56	lung development	BP	1
ENSBTAG00000019995	HIKESHI	GO:0030324	0.0916273	0.959122	8	56	lung development	BP	1
ENSBTAG00000002280	KIF5B	GO:0032418	0.0823562	0.966061	8	30	lysosome localization	BP	1
ENSBTAG00000003001	LAMTOR1	GO:0032418	0.0823562	0.966061	8	30	lysosome localization	BP	1
ENSBTAG00000008548	FAM98A	GO:0032418	0.0823562	0.966061	8	30	lysosome localization	BP	1
ENSBTAG00000008989	BORCS5	GO:0032418	0.0823562	0.966061	8	30	lysosome localization	BP	1
ENSBTAG00000010739	BLOC1S2	GO:0032418	0.0823562	0.966061	8	30	lysosome localization	BP	1
ENSBTAG00000012470	SNAPIN	GO:0032418	0.0823562	0.966061	8	30	lysosome localization	BP	1
ENSBTAG00000018722	PLEKHM2	GO:0032418	0.0823562	0.966061	8	30	lysosome localization	BP	1
ENSBTAG00000025283		GO:0032418	0.0823562	0.966061	8	30	lysosome localization	BP	1
ENSBTAG00000003001	LAMTOR1	GO:0007040	0.360653	0.801942	5	40	lysosome organization	BP	1
ENSBTAG00000008584	CLN8	GO:0007040	0.360653	0.801942	5	40	lysosome organization	BP	1
ENSBTAG00000012383	CHMP5	GO:0007040	0.360653	0.801942	5	40	lysosome organization	BP	1
ENSBTAG00000012470	SNAPIN	GO:0007040	0.360653	0.801942	5	40	lysosome organization	BP	1
ENSBTAG00000018000	CLN3	GO:0007040	0.360653	0.801942	5	40	lysosome organization	BP	1
ENSBTAG00000000759	NENF	GO:0000165	0.743936	0.417465	5	74	MAPK cascade	BP	1
ENSBTAG00000003954	ASH1L	GO:0000165	0.743936	0.417465	5	74	MAPK cascade	BP	1
ENSBTAG00000005434	PLVAP	GO:0000165	0.743936	0.417465	5	74	MAPK cascade	BP	1
ENSBTAG00000005664	YWHAE	GO:0000165	0.743936	0.417465	5	74	MAPK cascade	BP	1
ENSBTAG00000016420	CTNNB1	GO:0000165	0.743936	0.417465	5	74	MAPK cascade	BP	1
ENSBTAG00000002210	LAS1L	GO:0000470	0.0970548	0.973738	5	10	maturation of LSU-rRNA	BP	1
ENSBTAG00000006374	NHP2	GO:0000470	0.0970548	0.973738	5	10	maturation of LSU-rRNA	BP	1
ENSBTAG00000008118	RPF1	GO:0000470	0.0970548	0.973738	5	10	maturation of LSU-rRNA	BP	1
ENSBTAG00000019494	RPL10A	GO:0000470	0.0970548	0.973738	5	10	maturation of LSU-rRNA	BP	1
ENSBTAG00000061829		GO:0000470	0.0970548	0.973738	5	10	maturation of LSU-rRNA	BP	1
ENSBTAG00000001504	NOP14	GO:0030490	0.0832543	0.97565	5	14	maturation of SSU-rRNA	BP	1
ENSBTAG00000002468	RPS28	GO:0030490	0.0832543	0.97565	5	14	maturation of SSU-rRNA	BP	1
ENSBTAG00000011763	RIOK2	GO:0030490	0.0832543	0.97565	5	14	maturation of SSU-rRNA	BP	1
ENSBTAG00000014060	LSM6	GO:0030490	0.0832543	0.97565	5	14	maturation of SSU-rRNA	BP	1
ENSBTAG00000014101	TSR3	GO:0030490	0.0832543	0.97565	5	14	maturation of SSU-rRNA	BP	1
ENSBTAG00000001538		GO:0000462	0.0188802	0.995015	7	21	maturation of SSU-rRNA from tricistronic rRNA transcript (SSU-rRNA, 5.8S rRNA, LSU-rRNA)	BP	1
ENSBTAG00000009310	UTP3	GO:0000462	0.0188802	0.995015	7	21	maturation of SSU-rRNA from tricistronic rRNA transcript (SSU-rRNA, 5.8S rRNA, LSU-rRNA)	BP	1
ENSBTAG00000009595	NGDN	GO:0000462	0.0188802	0.995015	7	21	maturation of SSU-rRNA from tricistronic rRNA transcript (SSU-rRNA, 5.8S rRNA, LSU-rRNA)	BP	1
ENSBTAG00000015285	RPS8	GO:0000462	0.0188802	0.995015	7	21	maturation of SSU-rRNA from tricistronic rRNA transcript (SSU-rRNA, 5.8S rRNA, LSU-rRNA)	BP	1
ENSBTAG00000015858	TSR2	GO:0000462	0.0188802	0.995015	7	21	maturation of SSU-rRNA from tricistronic rRNA transcript (SSU-rRNA, 5.8S rRNA, LSU-rRNA)	BP	1
ENSBTAG00000017010	SLX9	GO:0000462	0.0188802	0.995015	7	21	maturation of SSU-rRNA from tricistronic rRNA transcript (SSU-rRNA, 5.8S rRNA, LSU-rRNA)	BP	1
ENSBTAG00000021449	DCAF13	GO:0000462	0.0188802	0.995015	7	21	maturation of SSU-rRNA from tricistronic rRNA transcript (SSU-rRNA, 5.8S rRNA, LSU-rRNA)	BP	1
ENSBTAG00000001957	TRMT11	GO:0032259	0.0447508	0.97453	21	119	methylation	BP	1
ENSBTAG00000002579	FBL	GO:0032259	0.0447508	0.97453	21	119	methylation	BP	1
ENSBTAG00000002736	DNMT1	GO:0032259	0.0447508	0.97453	21	119	methylation	BP	1
ENSBTAG00000004098	ARMT1	GO:0032259	0.0447508	0.97453	21	119	methylation	BP	1
ENSBTAG00000006646	PRMT1	GO:0032259	0.0447508	0.97453	21	119	methylation	BP	1
ENSBTAG00000007003	TYMS	GO:0032259	0.0447508	0.97453	21	119	methylation	BP	1
ENSBTAG00000009426	EZH2	GO:0032259	0.0447508	0.97453	21	119	methylation	BP	1
ENSBTAG00000010204	PCMT1	GO:0032259	0.0447508	0.97453	21	119	methylation	BP	1
ENSBTAG00000013169	LCMT1	GO:0032259	0.0447508	0.97453	21	119	methylation	BP	1
ENSBTAG00000017067	BUD23	GO:0032259	0.0447508	0.97453	21	119	methylation	BP	1
ENSBTAG00000017885	ATPSCKMT	GO:0032259	0.0447508	0.97453	21	119	methylation	BP	1
ENSBTAG00000018093	KMT2A	GO:0032259	0.0447508	0.97453	21	119	methylation	BP	1
ENSBTAG00000019729	COQ3	GO:0032259	0.0447508	0.97453	21	119	methylation	BP	1
ENSBTAG00000019871	TRMT2A	GO:0032259	0.0447508	0.97453	21	119	methylation	BP	1
ENSBTAG00000021143	DNMT3A	GO:0032259	0.0447508	0.97453	21	119	methylation	BP	1
ENSBTAG00000021671	METTL18	GO:0032259	0.0447508	0.97453	21	119	methylation	BP	1
ENSBTAG00000023375	METTL6	GO:0032259	0.0447508	0.97453	21	119	methylation	BP	1
ENSBTAG00000026008	METTL5	GO:0032259	0.0447508	0.97453	21	119	methylation	BP	1
ENSBTAG00000031829	FTSJ1	GO:0032259	0.0447508	0.97453	21	119	methylation	BP	1
ENSBTAG00000046514	ASMTL	GO:0032259	0.0447508	0.97453	21	119	methylation	BP	1
ENSBTAG00000049482	ANTKMT	GO:0032259	0.0447508	0.97453	21	119	methylation	BP	1
ENSBTAG00000001290	TUBD1	GO:0000226	0.68473	0.452196	8	108	microtubule cytoskeleton organization	BP	1
ENSBTAG00000004544	TXNDC9	GO:0000226	0.68473	0.452196	8	108	microtubule cytoskeleton organization	BP	1
ENSBTAG00000014700	DYNC1LI1	GO:0000226	0.68473	0.452196	8	108	microtubule cytoskeleton organization	BP	1
ENSBTAG00000015022	KIF2A	GO:0000226	0.68473	0.452196	8	108	microtubule cytoskeleton organization	BP	1
ENSBTAG00000018181	CCDC8	GO:0000226	0.68473	0.452196	8	108	microtubule cytoskeleton organization	BP	1
ENSBTAG00000032024	KATNA1	GO:0000226	0.68473	0.452196	8	108	microtubule cytoskeleton organization	BP	1
ENSBTAG00000046415	SSNA1	GO:0000226	0.68473	0.452196	8	108	microtubule cytoskeleton organization	BP	1
ENSBTAG00000048426	TUBB4B	GO:0000226	0.68473	0.452196	8	108	microtubule cytoskeleton organization	BP	1
ENSBTAG00000002280	KIF5B	GO:0007018	0.312053	0.824951	6	64	microtubule-based movement	BP	1
ENSBTAG00000006134	DYNLRB1	GO:0007018	0.312053	0.824951	6	64	microtubule-based movement	BP	1
ENSBTAG00000008605	DNAH2	GO:0007018	0.312053	0.824951	6	64	microtubule-based movement	BP	1
ENSBTAG00000014700	DYNC1LI1	GO:0007018	0.312053	0.824951	6	64	microtubule-based movement	BP	1
ENSBTAG00000015022	KIF2A	GO:0007018	0.312053	0.824951	6	64	microtubule-based movement	BP	1
ENSBTAG00000049044		GO:0007018	0.312053	0.824951	6	64	microtubule-based movement	BP	1
ENSBTAG00000001290	TUBD1	GO:0007017	0.397237	0.765244	6	31	microtubule-based process	BP	1
ENSBTAG00000017265	VBP1	GO:0007017	0.397237	0.765244	6	31	microtubule-based process	BP	1
ENSBTAG00000018883	DCTN3	GO:0007017	0.397237	0.765244	6	31	microtubule-based process	BP	1
ENSBTAG00000030974	TUBA4A	GO:0007017	0.397237	0.765244	6	31	microtubule-based process	BP	1
ENSBTAG00000048426	TUBB4B	GO:0007017	0.397237	0.765244	6	31	microtubule-based process	BP	1
ENSBTAG00000054330	TUBB2B	GO:0007017	0.397237	0.765244	6	31	microtubule-based process	BP	1
ENSBTAG00000001521	UQCRB	GO:0006122	0.0188666	0.997545	6	8	mitochondrial electron transport, ubiquinol to cytochrome c	BP	1
ENSBTAG00000008692	UQCR11	GO:0006122	0.0188666	0.997545	6	8	mitochondrial electron transport, ubiquinol to cytochrome c	BP	1
ENSBTAG00000009479	UQCRQ	GO:0006122	0.0188666	0.997545	6	8	mitochondrial electron transport, ubiquinol to cytochrome c	BP	1
ENSBTAG00000009603	UQCRH	GO:0006122	0.0188666	0.997545	6	8	mitochondrial electron transport, ubiquinol to cytochrome c	BP	1
ENSBTAG00000046786	UQCRFS1	GO:0006122	0.0188666	0.997545	6	8	mitochondrial electron transport, ubiquinol to cytochrome c	BP	1
ENSBTAG00000057942		GO:0006122	0.0188666	0.997545	6	8	mitochondrial electron transport, ubiquinol to cytochrome c	BP	1
ENSBTAG00000003177	SLC25A33	GO:0034551	0.0438641	0.990409	6	10	mitochondrial respiratory chain complex III assembly	BP	1
ENSBTAG00000003813	BCS1L	GO:0034551	0.0438641	0.990409	6	10	mitochondrial respiratory chain complex III assembly	BP	1
ENSBTAG00000033395	UQCC4	GO:0034551	0.0438641	0.990409	6	10	mitochondrial respiratory chain complex III assembly	BP	1
ENSBTAG00000046786	UQCRFS1	GO:0034551	0.0438641	0.990409	6	10	mitochondrial respiratory chain complex III assembly	BP	1
ENSBTAG00000048280	UQCC6	GO:0034551	0.0438641	0.990409	6	10	mitochondrial respiratory chain complex III assembly	BP	1
ENSBTAG00000054726	UQCC2	GO:0034551	0.0438641	0.990409	6	10	mitochondrial respiratory chain complex III assembly	BP	1
ENSBTAG00000002219	ATAD3A	GO:0007005	0.0692869	0.964488	13	73	mitochondrion organization	BP	1
ENSBTAG00000003177	SLC25A33	GO:0007005	0.0692869	0.964488	13	73	mitochondrion organization	BP	1
ENSBTAG00000003813	BCS1L	GO:0007005	0.0692869	0.964488	13	73	mitochondrion organization	BP	1
ENSBTAG00000010490	PEX5	GO:0007005	0.0692869	0.964488	13	73	mitochondrion organization	BP	1
ENSBTAG00000010566	TMEM11	GO:0007005	0.0692869	0.964488	13	73	mitochondrion organization	BP	1
ENSBTAG00000011388	STOML2	GO:0007005	0.0692869	0.964488	13	73	mitochondrion organization	BP	1
ENSBTAG00000013674	EDNRA	GO:0007005	0.0692869	0.964488	13	73	mitochondrion organization	BP	1
ENSBTAG00000014840	MTX1	GO:0007005	0.0692869	0.964488	13	73	mitochondrion organization	BP	1
ENSBTAG00000016080	VPS13D	GO:0007005	0.0692869	0.964488	13	73	mitochondrion organization	BP	1
ENSBTAG00000020124	HTRA2	GO:0007005	0.0692869	0.964488	13	73	mitochondrion organization	BP	1
ENSBTAG00000020518	PARK7	GO:0007005	0.0692869	0.964488	13	73	mitochondrion organization	BP	1
ENSBTAG00000022032	CHCHD10	GO:0007005	0.0692869	0.964488	13	73	mitochondrion organization	BP	1
ENSBTAG00000040295	CHCHD2	GO:0007005	0.0692869	0.964488	13	73	mitochondrion organization	BP	1
ENSBTAG00000004416	NUDC	GO:0007080	0.604489	0.584254	5	36	mitotic metaphase chromosome alignment	BP	1
ENSBTAG00000012383	CHMP5	GO:0007080	0.604489	0.584254	5	36	mitotic metaphase chromosome alignment	BP	1
ENSBTAG00000013589	CHMP3	GO:0007080	0.604489	0.584254	5	36	mitotic metaphase chromosome alignment	BP	1
ENSBTAG00000013882	CHMP2A	GO:0007080	0.604489	0.584254	5	36	mitotic metaphase chromosome alignment	BP	1
ENSBTAG00000016716	RRS1	GO:0007080	0.604489	0.584254	5	36	mitotic metaphase chromosome alignment	BP	1
ENSBTAG00000000630	LSM14A	GO:0090307	0.00890375	0.997585	8	35	mitotic spindle assembly	BP	1
ENSBTAG00000004279	RHOA	GO:0090307	0.00890375	0.997585	8	35	mitotic spindle assembly	BP	1
ENSBTAG00000005819	CCDC61	GO:0090307	0.00890375	0.997585	8	35	mitotic spindle assembly	BP	1
ENSBTAG00000009618	NEK2	GO:0090307	0.00890375	0.997585	8	35	mitotic spindle assembly	BP	1
ENSBTAG00000009819	CDC20	GO:0090307	0.00890375	0.997585	8	35	mitotic spindle assembly	BP	1
ENSBTAG00000015022	KIF2A	GO:0090307	0.00890375	0.997585	8	35	mitotic spindle assembly	BP	1
ENSBTAG00000015859	WRAP73	GO:0090307	0.00890375	0.997585	8	35	mitotic spindle assembly	BP	1
ENSBTAG00000017761	SMC1A	GO:0090307	0.00890375	0.997585	8	35	mitotic spindle assembly	BP	1
ENSBTAG00000000020	TRPV3	GO:0034220	0.933691	0.126402	7	133	monoatomic ion transmembrane transport	BP	1
ENSBTAG00000000973	KCNJ15	GO:0034220	0.933691	0.126402	7	133	monoatomic ion transmembrane transport	BP	1
ENSBTAG00000002036	CACNB1	GO:0034220	0.933691	0.126402	7	133	monoatomic ion transmembrane transport	BP	1
ENSBTAG00000007572	ATP6V1F	GO:0034220	0.933691	0.126402	7	133	monoatomic ion transmembrane transport	BP	1
ENSBTAG00000008730	SFXN4	GO:0034220	0.933691	0.126402	7	133	monoatomic ion transmembrane transport	BP	1
ENSBTAG00000013413	CCDC51	GO:0034220	0.933691	0.126402	7	133	monoatomic ion transmembrane transport	BP	1
ENSBTAG00000013533	CLIC1	GO:0034220	0.933691	0.126402	7	133	monoatomic ion transmembrane transport	BP	1
ENSBTAG00000000020	TRPV3	GO:0006811	0.497897	0.579994	30	258	monoatomic ion transport	BP	1
ENSBTAG00000000605	ATP5PF	GO:0006811	0.497897	0.579994	30	258	monoatomic ion transport	BP	1
ENSBTAG00000000668	SLC22A5	GO:0006811	0.497897	0.579994	30	258	monoatomic ion transport	BP	1
ENSBTAG00000000973	KCNJ15	GO:0006811	0.497897	0.579994	30	258	monoatomic ion transport	BP	1
ENSBTAG00000001324	SLCO2A1	GO:0006811	0.497897	0.579994	30	258	monoatomic ion transport	BP	1
ENSBTAG00000002036	CACNB1	GO:0006811	0.497897	0.579994	30	258	monoatomic ion transport	BP	1
ENSBTAG00000002094	ATP5MF	GO:0006811	0.497897	0.579994	30	258	monoatomic ion transport	BP	1
ENSBTAG00000002944	ATP5MC3	GO:0006811	0.497897	0.579994	30	258	monoatomic ion transport	BP	1
ENSBTAG00000003864	SLC13A4	GO:0006811	0.497897	0.579994	30	258	monoatomic ion transport	BP	1
ENSBTAG00000004629	SLC9A3	GO:0006811	0.497897	0.579994	30	258	monoatomic ion transport	BP	1
ENSBTAG00000004979	MRS2	GO:0006811	0.497897	0.579994	30	258	monoatomic ion transport	BP	1
ENSBTAG00000006441	ATP5PB	GO:0006811	0.497897	0.579994	30	258	monoatomic ion transport	BP	1
ENSBTAG00000007332	ATP5MG	GO:0006811	0.497897	0.579994	30	258	monoatomic ion transport	BP	1
ENSBTAG00000008340	ATOX1	GO:0006811	0.497897	0.579994	30	258	monoatomic ion transport	BP	1
ENSBTAG00000008730	SFXN4	GO:0006811	0.497897	0.579994	30	258	monoatomic ion transport	BP	1
ENSBTAG00000009523	SLC9A6	GO:0006811	0.497897	0.579994	30	258	monoatomic ion transport	BP	1
ENSBTAG00000013413	CCDC51	GO:0006811	0.497897	0.579994	30	258	monoatomic ion transport	BP	1
ENSBTAG00000013533	CLIC1	GO:0006811	0.497897	0.579994	30	258	monoatomic ion transport	BP	1
ENSBTAG00000013930	ATP5F1C	GO:0006811	0.497897	0.579994	30	258	monoatomic ion transport	BP	1
ENSBTAG00000016309	ATP6V1D	GO:0006811	0.497897	0.579994	30	258	monoatomic ion transport	BP	1
ENSBTAG00000017496	ATP5ME	GO:0006811	0.497897	0.579994	30	258	monoatomic ion transport	BP	1
ENSBTAG00000018278	ATP5PO	GO:0006811	0.497897	0.579994	30	258	monoatomic ion transport	BP	1
ENSBTAG00000018339	ATP5MC1	GO:0006811	0.497897	0.579994	30	258	monoatomic ion transport	BP	1
ENSBTAG00000018889	ATP6V0B	GO:0006811	0.497897	0.579994	30	258	monoatomic ion transport	BP	1
ENSBTAG00000021227	ATP5PD	GO:0006811	0.497897	0.579994	30	258	monoatomic ion transport	BP	1
ENSBTAG00000032150		GO:0006811	0.497897	0.579994	30	258	monoatomic ion transport	BP	1
ENSBTAG00000039208	ATP5F1E	GO:0006811	0.497897	0.579994	30	258	monoatomic ion transport	BP	1
ENSBTAG00000047845		GO:0006811	0.497897	0.579994	30	258	monoatomic ion transport	BP	1
ENSBTAG00000051295	FXYD4	GO:0006811	0.497897	0.579994	30	258	monoatomic ion transport	BP	1
ENSBTAG00000057957		GO:0006811	0.497897	0.579994	30	258	monoatomic ion transport	BP	1
ENSBTAG00000001415	THOC6	GO:0006406	0.0269087	0.990139	10	33	mRNA export from nucleus	BP	1
ENSBTAG00000004993	NXT1	GO:0006406	0.0269087	0.990139	10	33	mRNA export from nucleus	BP	1
ENSBTAG00000007387	ENY2	GO:0006406	0.0269087	0.990139	10	33	mRNA export from nucleus	BP	1
ENSBTAG00000008388	THOC2	GO:0006406	0.0269087	0.990139	10	33	mRNA export from nucleus	BP	1
ENSBTAG00000008873	NCBP2	GO:0006406	0.0269087	0.990139	10	33	mRNA export from nucleus	BP	1
ENSBTAG00000013254	XPO1	GO:0006406	0.0269087	0.990139	10	33	mRNA export from nucleus	BP	1
ENSBTAG00000020662	SARNP	GO:0006406	0.0269087	0.990139	10	33	mRNA export from nucleus	BP	1
ENSBTAG00000035174	THOC3	GO:0006406	0.0269087	0.990139	10	33	mRNA export from nucleus	BP	1
ENSBTAG00000052508	SEM1	GO:0006406	0.0269087	0.990139	10	33	mRNA export from nucleus	BP	1
ENSBTAG00000061719		GO:0006406	0.0269087	0.990139	10	33	mRNA export from nucleus	BP	1
ENSBTAG00000002575	SSU72	GO:0006378	0.0332193	0.992031	5	19	mRNA polyadenylation	BP	1
ENSBTAG00000004054	PAPOLA	GO:0006378	0.0332193	0.992031	5	19	mRNA polyadenylation	BP	1
ENSBTAG00000011846	EEF1G	GO:0006378	0.0332193	0.992031	5	19	mRNA polyadenylation	BP	1
ENSBTAG00000013830	LEO1	GO:0006378	0.0332193	0.992031	5	19	mRNA polyadenylation	BP	1
ENSBTAG00000020428	PAF1	GO:0006378	0.0332193	0.992031	5	19	mRNA polyadenylation	BP	1
ENSBTAG00000004993	NXT1	GO:0051028	0.216954	0.884035	8	38	mRNA transport	BP	1
ENSBTAG00000005726	HNRNPA2B1	GO:0051028	0.216954	0.884035	8	38	mRNA transport	BP	1
ENSBTAG00000006414	NUTF2	GO:0051028	0.216954	0.884035	8	38	mRNA transport	BP	1
ENSBTAG00000008369	RBM8A	GO:0051028	0.216954	0.884035	8	38	mRNA transport	BP	1
ENSBTAG00000008873	NCBP2	GO:0051028	0.216954	0.884035	8	38	mRNA transport	BP	1
ENSBTAG00000009777	NUP35	GO:0051028	0.216954	0.884035	8	38	mRNA transport	BP	1
ENSBTAG00000016126	NUP85	GO:0051028	0.216954	0.884035	8	38	mRNA transport	BP	1
ENSBTAG00000053612		GO:0051028	0.216954	0.884035	8	38	mRNA transport	BP	1
ENSBTAG00000000694	TAF10	GO:0035264	0.645016	0.533609	5	70	multicellular organism growth	BP	1
ENSBTAG00000008090	CCM2	GO:0035264	0.645016	0.533609	5	70	multicellular organism growth	BP	1
ENSBTAG00000016198	EP300	GO:0035264	0.645016	0.533609	5	70	multicellular organism growth	BP	1
ENSBTAG00000044178	ZMPSTE24	GO:0035264	0.645016	0.533609	5	70	multicellular organism growth	BP	1
ENSBTAG00000052413	GNAS	GO:0035264	0.645016	0.533609	5	70	multicellular organism growth	BP	1
ENSBTAG00000002216	MYOD1	GO:0007517	0.12195	0.956522	5	21	muscle organ development	BP	1
ENSBTAG00000007089	FRG1	GO:0007517	0.12195	0.956522	5	21	muscle organ development	BP	1
ENSBTAG00000016050	CHKB	GO:0007517	0.12195	0.956522	5	21	muscle organ development	BP	1
ENSBTAG00000016457	FXR1	GO:0007517	0.12195	0.956522	5	21	muscle organ development	BP	1
ENSBTAG00000017776	CHD2	GO:0007517	0.12195	0.956522	5	21	muscle organ development	BP	1
ENSBTAG00000000878	RB1CC1	GO:0043066	0.536493	0.540707	31	251	negative regulation of apoptotic process	BP	1
ENSBTAG00000001415	THOC6	GO:0043066	0.536493	0.540707	31	251	negative regulation of apoptotic process	BP	1
ENSBTAG00000001517	KRT18	GO:0043066	0.536493	0.540707	31	251	negative regulation of apoptotic process	BP	1
ENSBTAG00000001877	HMGN5	GO:0043066	0.536493	0.540707	31	251	negative regulation of apoptotic process	BP	1
ENSBTAG00000002219	ATAD3A	GO:0043066	0.536493	0.540707	31	251	negative regulation of apoptotic process	BP	1
ENSBTAG00000002549	PTMA	GO:0043066	0.536493	0.540707	31	251	negative regulation of apoptotic process	BP	1
ENSBTAG00000002784	COPS5	GO:0043066	0.536493	0.540707	31	251	negative regulation of apoptotic process	BP	1
ENSBTAG00000003098	MTDH	GO:0043066	0.536493	0.540707	31	251	negative regulation of apoptotic process	BP	1
ENSBTAG00000008648	PRDX5	GO:0043066	0.536493	0.540707	31	251	negative regulation of apoptotic process	BP	1
ENSBTAG00000009768	IFIT3	GO:0043066	0.536493	0.540707	31	251	negative regulation of apoptotic process	BP	1
ENSBTAG00000009908	RPS3A	GO:0043066	0.536493	0.540707	31	251	negative regulation of apoptotic process	BP	1
ENSBTAG00000011578	CD44	GO:0043066	0.536493	0.540707	31	251	negative regulation of apoptotic process	BP	1
ENSBTAG00000012321	ZFAND6	GO:0043066	0.536493	0.540707	31	251	negative regulation of apoptotic process	BP	1
ENSBTAG00000012563	FGF4	GO:0043066	0.536493	0.540707	31	251	negative regulation of apoptotic process	BP	1
ENSBTAG00000013596	NR1H4	GO:0043066	0.536493	0.540707	31	251	negative regulation of apoptotic process	BP	1
ENSBTAG00000013721	PSMD10	GO:0043066	0.536493	0.540707	31	251	negative regulation of apoptotic process	BP	1
ENSBTAG00000014474	API5	GO:0043066	0.536493	0.540707	31	251	negative regulation of apoptotic process	BP	1
ENSBTAG00000014970	LAMTOR5	GO:0043066	0.536493	0.540707	31	251	negative regulation of apoptotic process	BP	1
ENSBTAG00000016420	CTNNB1	GO:0043066	0.536493	0.540707	31	251	negative regulation of apoptotic process	BP	1
ENSBTAG00000017212	HYPK	GO:0043066	0.536493	0.540707	31	251	negative regulation of apoptotic process	BP	1
ENSBTAG00000018000	CLN3	GO:0043066	0.536493	0.540707	31	251	negative regulation of apoptotic process	BP	1
ENSBTAG00000018257	APIP	GO:0043066	0.536493	0.540707	31	251	negative regulation of apoptotic process	BP	1
ENSBTAG00000018588	TMBIM6	GO:0043066	0.536493	0.540707	31	251	negative regulation of apoptotic process	BP	1
ENSBTAG00000019077	DAD1	GO:0043066	0.536493	0.540707	31	251	negative regulation of apoptotic process	BP	1
ENSBTAG00000021275	CIB1	GO:0043066	0.536493	0.540707	31	251	negative regulation of apoptotic process	BP	1
ENSBTAG00000021725	PCID2	GO:0043066	0.536493	0.540707	31	251	negative regulation of apoptotic process	BP	1
ENSBTAG00000031709	PDCD10	GO:0043066	0.536493	0.540707	31	251	negative regulation of apoptotic process	BP	1
ENSBTAG00000033890	PRAME	GO:0043066	0.536493	0.540707	31	251	negative regulation of apoptotic process	BP	1
ENSBTAG00000038640	HIGD1A	GO:0043066	0.536493	0.540707	31	251	negative regulation of apoptotic process	BP	1
ENSBTAG00000040336	ZNF268	GO:0043066	0.536493	0.540707	31	251	negative regulation of apoptotic process	BP	1
ENSBTAG00000047186	NME2	GO:0043066	0.536493	0.540707	31	251	negative regulation of apoptotic process	BP	1
ENSBTAG00000004600	OTUD5	GO:0090090	0.707969	0.426287	8	96	negative regulation of canonical Wnt signaling pathway	BP	1
ENSBTAG00000008935	PFDN5	GO:0090090	0.707969	0.426287	8	96	negative regulation of canonical Wnt signaling pathway	BP	1
ENSBTAG00000015266	SDHAF2	GO:0090090	0.707969	0.426287	8	96	negative regulation of canonical Wnt signaling pathway	BP	1
ENSBTAG00000016420	CTNNB1	GO:0090090	0.707969	0.426287	8	96	negative regulation of canonical Wnt signaling pathway	BP	1
ENSBTAG00000020309	G3BP1	GO:0090090	0.707969	0.426287	8	96	negative regulation of canonical Wnt signaling pathway	BP	1
ENSBTAG00000022314	EMD	GO:0090090	0.707969	0.426287	8	96	negative regulation of canonical Wnt signaling pathway	BP	1
ENSBTAG00000023417	RUVBL2	GO:0090090	0.707969	0.426287	8	96	negative regulation of canonical Wnt signaling pathway	BP	1
ENSBTAG00000031544	DDIT3	GO:0090090	0.707969	0.426287	8	96	negative regulation of canonical Wnt signaling pathway	BP	1
ENSBTAG00000000484	HYAL2	GO:0030308	0.833239	0.278753	7	74	negative regulation of cell growth	BP	1
ENSBTAG00000003025	NME6	GO:0030308	0.833239	0.278753	7	74	negative regulation of cell growth	BP	1
ENSBTAG00000006420	BMPR2	GO:0030308	0.833239	0.278753	7	74	negative regulation of cell growth	BP	1
ENSBTAG00000009478	GDF9	GO:0030308	0.833239	0.278753	7	74	negative regulation of cell growth	BP	1
ENSBTAG00000010502	SERTAD3	GO:0030308	0.833239	0.278753	7	74	negative regulation of cell growth	BP	1
ENSBTAG00000014968	YJEFN3	GO:0030308	0.833239	0.278753	7	74	negative regulation of cell growth	BP	1
ENSBTAG00000018483	NDUFS3	GO:0030308	0.833239	0.278753	7	74	negative regulation of cell growth	BP	1
ENSBTAG00000000510	ATG101	GO:0008285	0.589294	0.504276	20	196	negative regulation of cell population proliferation	BP	1
ENSBTAG00000000878	RB1CC1	GO:0008285	0.589294	0.504276	20	196	negative regulation of cell population proliferation	BP	1
ENSBTAG00000005854	COPS8	GO:0008285	0.589294	0.504276	20	196	negative regulation of cell population proliferation	BP	1
ENSBTAG00000007367	AIMP2	GO:0008285	0.589294	0.504276	20	196	negative regulation of cell population proliferation	BP	1
ENSBTAG00000009304	PDCD5	GO:0008285	0.589294	0.504276	20	196	negative regulation of cell population proliferation	BP	1
ENSBTAG00000009768	IFIT3	GO:0008285	0.589294	0.504276	20	196	negative regulation of cell population proliferation	BP	1
ENSBTAG00000009988	SMARCB1	GO:0008285	0.589294	0.504276	20	196	negative regulation of cell population proliferation	BP	1
ENSBTAG00000010563	PTPN2	GO:0008285	0.589294	0.504276	20	196	negative regulation of cell population proliferation	BP	1
ENSBTAG00000011384	TBX5	GO:0008285	0.589294	0.504276	20	196	negative regulation of cell population proliferation	BP	1
ENSBTAG00000013063	ITGB1BP1	GO:0008285	0.589294	0.504276	20	196	negative regulation of cell population proliferation	BP	1
ENSBTAG00000013340	BAX	GO:0008285	0.589294	0.504276	20	196	negative regulation of cell population proliferation	BP	1
ENSBTAG00000014236	NR2E3	GO:0008285	0.589294	0.504276	20	196	negative regulation of cell population proliferation	BP	1
ENSBTAG00000014764	CD9	GO:0008285	0.589294	0.504276	20	196	negative regulation of cell population proliferation	BP	1
ENSBTAG00000014917	GTPBP4	GO:0008285	0.589294	0.504276	20	196	negative regulation of cell population proliferation	BP	1
ENSBTAG00000016420	CTNNB1	GO:0008285	0.589294	0.504276	20	196	negative regulation of cell population proliferation	BP	1
ENSBTAG00000019453	PTGES	GO:0008285	0.589294	0.504276	20	196	negative regulation of cell population proliferation	BP	1
ENSBTAG00000021275	CIB1	GO:0008285	0.589294	0.504276	20	196	negative regulation of cell population proliferation	BP	1
ENSBTAG00000040336	ZNF268	GO:0008285	0.589294	0.504276	20	196	negative regulation of cell population proliferation	BP	1
ENSBTAG00000040432	CLDN3	GO:0008285	0.589294	0.504276	20	196	negative regulation of cell population proliferation	BP	1
ENSBTAG00000046644	HRAS	GO:0008285	0.589294	0.504276	20	196	negative regulation of cell population proliferation	BP	1
ENSBTAG00000000176	SP3	GO:0045892	0.727458	0.33693	32	388	negative regulation of DNA-templated transcription	BP	1
ENSBTAG00000002736	DNMT1	GO:0045892	0.727458	0.33693	32	388	negative regulation of DNA-templated transcription	BP	1
ENSBTAG00000003264	NR1H2	GO:0045892	0.727458	0.33693	32	388	negative regulation of DNA-templated transcription	BP	1
ENSBTAG00000007498	ZGPAT	GO:0045892	0.727458	0.33693	32	388	negative regulation of DNA-templated transcription	BP	1
ENSBTAG00000008935	PFDN5	GO:0045892	0.727458	0.33693	32	388	negative regulation of DNA-templated transcription	BP	1
ENSBTAG00000009426	EZH2	GO:0045892	0.727458	0.33693	32	388	negative regulation of DNA-templated transcription	BP	1
ENSBTAG00000010884	NKAP	GO:0045892	0.727458	0.33693	32	388	negative regulation of DNA-templated transcription	BP	1
ENSBTAG00000014968	YJEFN3	GO:0045892	0.727458	0.33693	32	388	negative regulation of DNA-templated transcription	BP	1
ENSBTAG00000015101	HMGB2	GO:0045892	0.727458	0.33693	32	388	negative regulation of DNA-templated transcription	BP	1
ENSBTAG00000015114	CALR	GO:0045892	0.727458	0.33693	32	388	negative regulation of DNA-templated transcription	BP	1
ENSBTAG00000015965	ZC3H8	GO:0045892	0.727458	0.33693	32	388	negative regulation of DNA-templated transcription	BP	1
ENSBTAG00000016169	ID1	GO:0045892	0.727458	0.33693	32	388	negative regulation of DNA-templated transcription	BP	1
ENSBTAG00000016420	CTNNB1	GO:0045892	0.727458	0.33693	32	388	negative regulation of DNA-templated transcription	BP	1
ENSBTAG00000017329	GMNN	GO:0045892	0.727458	0.33693	32	388	negative regulation of DNA-templated transcription	BP	1
ENSBTAG00000017360	HDAC3	GO:0045892	0.727458	0.33693	32	388	negative regulation of DNA-templated transcription	BP	1
ENSBTAG00000017689	BRMS1	GO:0045892	0.727458	0.33693	32	388	negative regulation of DNA-templated transcription	BP	1
ENSBTAG00000018022	SPINDOC	GO:0045892	0.727458	0.33693	32	388	negative regulation of DNA-templated transcription	BP	1
ENSBTAG00000018631	SAP18	GO:0045892	0.727458	0.33693	32	388	negative regulation of DNA-templated transcription	BP	1
ENSBTAG00000018783	NELFCD	GO:0045892	0.727458	0.33693	32	388	negative regulation of DNA-templated transcription	BP	1
ENSBTAG00000018884	RING1	GO:0045892	0.727458	0.33693	32	388	negative regulation of DNA-templated transcription	BP	1
ENSBTAG00000020356	GON4L	GO:0045892	0.727458	0.33693	32	388	negative regulation of DNA-templated transcription	BP	1
ENSBTAG00000020570	PRDM8	GO:0045892	0.727458	0.33693	32	388	negative regulation of DNA-templated transcription	BP	1
ENSBTAG00000021061	PSMC5	GO:0045892	0.727458	0.33693	32	388	negative regulation of DNA-templated transcription	BP	1
ENSBTAG00000021143	DNMT3A	GO:0045892	0.727458	0.33693	32	388	negative regulation of DNA-templated transcription	BP	1
ENSBTAG00000023417	RUVBL2	GO:0045892	0.727458	0.33693	32	388	negative regulation of DNA-templated transcription	BP	1
ENSBTAG00000024974	HEXIM2	GO:0045892	0.727458	0.33693	32	388	negative regulation of DNA-templated transcription	BP	1
ENSBTAG00000031544	DDIT3	GO:0045892	0.727458	0.33693	32	388	negative regulation of DNA-templated transcription	BP	1
ENSBTAG00000033890	PRAME	GO:0045892	0.727458	0.33693	32	388	negative regulation of DNA-templated transcription	BP	1
ENSBTAG00000044198	THAP7	GO:0045892	0.727458	0.33693	32	388	negative regulation of DNA-templated transcription	BP	1
ENSBTAG00000047855	MECP2	GO:0045892	0.727458	0.33693	32	388	negative regulation of DNA-templated transcription	BP	1
ENSBTAG00000049437	CBX3	GO:0045892	0.727458	0.33693	32	388	negative regulation of DNA-templated transcription	BP	1
ENSBTAG00000065834	NFIL3	GO:0045892	0.727458	0.33693	32	388	negative regulation of DNA-templated transcription	BP	1
ENSBTAG00000000640	SELENOS	GO:1902236	0.0144851	0.997082	6	14	negative regulation of endoplasmic reticulum stress-induced intrinsic apoptotic signaling pathway	BP	1
ENSBTAG00000005970	XBP1	GO:1902236	0.0144851	0.997082	6	14	negative regulation of endoplasmic reticulum stress-induced intrinsic apoptotic signaling pathway	BP	1
ENSBTAG00000011429	CREB3	GO:1902236	0.0144851	0.997082	6	14	negative regulation of endoplasmic reticulum stress-induced intrinsic apoptotic signaling pathway	BP	1
ENSBTAG00000016896	HERPUD1	GO:1902236	0.0144851	0.997082	6	14	negative regulation of endoplasmic reticulum stress-induced intrinsic apoptotic signaling pathway	BP	1
ENSBTAG00000018588	TMBIM6	GO:1902236	0.0144851	0.997082	6	14	negative regulation of endoplasmic reticulum stress-induced intrinsic apoptotic signaling pathway	BP	1
ENSBTAG00000020518	PARK7	GO:1902236	0.0144851	0.997082	6	14	negative regulation of endoplasmic reticulum stress-induced intrinsic apoptotic signaling pathway	BP	1
ENSBTAG00000000878	RB1CC1	GO:2001237	0.244896	0.886209	5	28	negative regulation of extrinsic apoptotic signaling pathway	BP	1
ENSBTAG00000002326	LGALS3	GO:2001237	0.244896	0.886209	5	28	negative regulation of extrinsic apoptotic signaling pathway	BP	1
ENSBTAG00000012062	PRDX2	GO:2001237	0.244896	0.886209	5	28	negative regulation of extrinsic apoptotic signaling pathway	BP	1
ENSBTAG00000020518	PARK7	GO:2001237	0.244896	0.886209	5	28	negative regulation of extrinsic apoptotic signaling pathway	BP	1
ENSBTAG00000039307	YAP1	GO:2001237	0.244896	0.886209	5	28	negative regulation of extrinsic apoptotic signaling pathway	BP	1
ENSBTAG00000001767	B4GALT7	GO:0048147	0.0494197	0.985159	6	20	negative regulation of fibroblast proliferation	BP	1
ENSBTAG00000013340	BAX	GO:0048147	0.0494197	0.985159	6	20	negative regulation of fibroblast proliferation	BP	1
ENSBTAG00000018093	KMT2A	GO:0048147	0.0494197	0.985159	6	20	negative regulation of fibroblast proliferation	BP	1
ENSBTAG00000018349	IFI30	GO:0048147	0.0494197	0.985159	6	20	negative regulation of fibroblast proliferation	BP	1
ENSBTAG00000022314	EMD	GO:0048147	0.0494197	0.985159	6	20	negative regulation of fibroblast proliferation	BP	1
ENSBTAG00000032567	C1QL4	GO:0048147	0.0494197	0.985159	6	20	negative regulation of fibroblast proliferation	BP	1
ENSBTAG00000002736	DNMT1	GO:0010629	0.522556	0.582333	16	167	negative regulation of gene expression	BP	1
ENSBTAG00000008621	PRKAR1A	GO:0010629	0.522556	0.582333	16	167	negative regulation of gene expression	BP	1
ENSBTAG00000009245	PPP2CB	GO:0010629	0.522556	0.582333	16	167	negative regulation of gene expression	BP	1
ENSBTAG00000013753	DDRGK1	GO:0010629	0.522556	0.582333	16	167	negative regulation of gene expression	BP	1
ENSBTAG00000015101	HMGB2	GO:0010629	0.522556	0.582333	16	167	negative regulation of gene expression	BP	1
ENSBTAG00000016420	CTNNB1	GO:0010629	0.522556	0.582333	16	167	negative regulation of gene expression	BP	1
ENSBTAG00000020518	PARK7	GO:0010629	0.522556	0.582333	16	167	negative regulation of gene expression	BP	1
ENSBTAG00000024773	POU3F2	GO:0010629	0.522556	0.582333	16	167	negative regulation of gene expression	BP	1
ENSBTAG00000031709	PDCD10	GO:0010629	0.522556	0.582333	16	167	negative regulation of gene expression	BP	1
ENSBTAG00000039307	YAP1	GO:0010629	0.522556	0.582333	16	167	negative regulation of gene expression	BP	1
ENSBTAG00000040432	CLDN3	GO:0010629	0.522556	0.582333	16	167	negative regulation of gene expression	BP	1
ENSBTAG00000044178	ZMPSTE24	GO:0010629	0.522556	0.582333	16	167	negative regulation of gene expression	BP	1
ENSBTAG00000046644	HRAS	GO:0010629	0.522556	0.582333	16	167	negative regulation of gene expression	BP	1
ENSBTAG00000047747	NDFIP1	GO:0010629	0.522556	0.582333	16	167	negative regulation of gene expression	BP	1
ENSBTAG00000047855	MECP2	GO:0010629	0.522556	0.582333	16	167	negative regulation of gene expression	BP	1
ENSBTAG00000055796	PTRH2	GO:0010629	0.522556	0.582333	16	167	negative regulation of gene expression	BP	1
ENSBTAG00000003954	ASH1L	GO:0050728	0.383943	0.769977	6	53	negative regulation of inflammatory response	BP	1
ENSBTAG00000010563	PTPN2	GO:0050728	0.383943	0.769977	6	53	negative regulation of inflammatory response	BP	1
ENSBTAG00000013596	NR1H4	GO:0050728	0.383943	0.769977	6	53	negative regulation of inflammatory response	BP	1
ENSBTAG00000016457	FXR1	GO:0050728	0.383943	0.769977	6	53	negative regulation of inflammatory response	BP	1
ENSBTAG00000019061	ELF4	GO:0050728	0.383943	0.769977	6	53	negative regulation of inflammatory response	BP	1
ENSBTAG00000047747	NDFIP1	GO:0050728	0.383943	0.769977	6	53	negative regulation of inflammatory response	BP	1
ENSBTAG00000009848	GPR171	GO:0045638	0.0255922	0.994481	5	16	negative regulation of myeloid cell differentiation	BP	1
ENSBTAG00000013830	LEO1	GO:0045638	0.0255922	0.994481	5	16	negative regulation of myeloid cell differentiation	BP	1
ENSBTAG00000015944	SKIC8	GO:0045638	0.0255922	0.994481	5	16	negative regulation of myeloid cell differentiation	BP	1
ENSBTAG00000020428	PAF1	GO:0045638	0.0255922	0.994481	5	16	negative regulation of myeloid cell differentiation	BP	1
ENSBTAG00000060532	RBM15	GO:0045638	0.0255922	0.994481	5	16	negative regulation of myeloid cell differentiation	BP	1
ENSBTAG00000008584	CLN8	GO:0043524	0.623347	0.531438	7	74	negative regulation of neuron apoptotic process	BP	1
ENSBTAG00000013340	BAX	GO:0043524	0.623347	0.531438	7	74	negative regulation of neuron apoptotic process	BP	1
ENSBTAG00000016420	CTNNB1	GO:0043524	0.623347	0.531438	7	74	negative regulation of neuron apoptotic process	BP	1
ENSBTAG00000018000	CLN3	GO:0043524	0.623347	0.531438	7	74	negative regulation of neuron apoptotic process	BP	1
ENSBTAG00000020518	PARK7	GO:0043524	0.623347	0.531438	7	74	negative regulation of neuron apoptotic process	BP	1
ENSBTAG00000046644	HRAS	GO:0043524	0.623347	0.531438	7	74	negative regulation of neuron apoptotic process	BP	1
ENSBTAG00000047855	MECP2	GO:0043524	0.623347	0.531438	7	74	negative regulation of neuron apoptotic process	BP	1
ENSBTAG00000000484	HYAL2	GO:0051898	0.313026	0.83836	5	35	negative regulation of phosphatidylinositol 3-kinase/protein kinase B signal transduction	BP	1
ENSBTAG00000015538	LEMD2	GO:0051898	0.313026	0.83836	5	35	negative regulation of phosphatidylinositol 3-kinase/protein kinase B signal transduction	BP	1
ENSBTAG00000021192	NOP53	GO:0051898	0.313026	0.83836	5	35	negative regulation of phosphatidylinositol 3-kinase/protein kinase B signal transduction	BP	1
ENSBTAG00000021275	CIB1	GO:0051898	0.313026	0.83836	5	35	negative regulation of phosphatidylinositol 3-kinase/protein kinase B signal transduction	BP	1
ENSBTAG00000031544	DDIT3	GO:0051898	0.313026	0.83836	5	35	negative regulation of phosphatidylinositol 3-kinase/protein kinase B signal transduction	BP	1
ENSBTAG00000010481	UBXN1	GO:0032435	0.0700353	0.976014	6	26	negative regulation of proteasomal ubiquitin-dependent protein catabolic process	BP	1
ENSBTAG00000013753	DDRGK1	GO:0032435	0.0700353	0.976014	6	26	negative regulation of proteasomal ubiquitin-dependent protein catabolic process	BP	1
ENSBTAG00000020518	PARK7	GO:0032435	0.0700353	0.976014	6	26	negative regulation of proteasomal ubiquitin-dependent protein catabolic process	BP	1
ENSBTAG00000021192	NOP53	GO:0032435	0.0700353	0.976014	6	26	negative regulation of proteasomal ubiquitin-dependent protein catabolic process	BP	1
ENSBTAG00000021519	CAMLG	GO:0032435	0.0700353	0.976014	6	26	negative regulation of proteasomal ubiquitin-dependent protein catabolic process	BP	1
ENSBTAG00000058752	BAG5	GO:0032435	0.0700353	0.976014	6	26	negative regulation of proteasomal ubiquitin-dependent protein catabolic process	BP	1
ENSBTAG00000005620	RPS3	GO:0031397	0.249038	0.8664	7	40	negative regulation of protein ubiquitination	BP	1
ENSBTAG00000010481	UBXN1	GO:0031397	0.249038	0.8664	7	40	negative regulation of protein ubiquitination	BP	1
ENSBTAG00000014917	GTPBP4	GO:0031397	0.249038	0.8664	7	40	negative regulation of protein ubiquitination	BP	1
ENSBTAG00000020518	PARK7	GO:0031397	0.249038	0.8664	7	40	negative regulation of protein ubiquitination	BP	1
ENSBTAG00000021519	CAMLG	GO:0031397	0.249038	0.8664	7	40	negative regulation of protein ubiquitination	BP	1
ENSBTAG00000031564	GNL3L	GO:0031397	0.249038	0.8664	7	40	negative regulation of protein ubiquitination	BP	1
ENSBTAG00000058752	BAG5	GO:0031397	0.249038	0.8664	7	40	negative regulation of protein ubiquitination	BP	1
ENSBTAG00000000176	SP3	GO:0000122	0.791689	0.25222	53	601	negative regulation of transcription by RNA polymerase II	BP	1
ENSBTAG00000001717	AURKB	GO:0000122	0.791689	0.25222	53	601	negative regulation of transcription by RNA polymerase II	BP	1
ENSBTAG00000002736	DNMT1	GO:0000122	0.791689	0.25222	53	601	negative regulation of transcription by RNA polymerase II	BP	1
ENSBTAG00000003098	MTDH	GO:0000122	0.791689	0.25222	53	601	negative regulation of transcription by RNA polymerase II	BP	1
ENSBTAG00000003229	RPL23	GO:0000122	0.791689	0.25222	53	601	negative regulation of transcription by RNA polymerase II	BP	1
ENSBTAG00000003264	NR1H2	GO:0000122	0.791689	0.25222	53	601	negative regulation of transcription by RNA polymerase II	BP	1
ENSBTAG00000005726	HNRNPA2B1	GO:0000122	0.791689	0.25222	53	601	negative regulation of transcription by RNA polymerase II	BP	1
ENSBTAG00000006065	PCNA	GO:0000122	0.791689	0.25222	53	601	negative regulation of transcription by RNA polymerase II	BP	1
ENSBTAG00000006199	DRAP1	GO:0000122	0.791689	0.25222	53	601	negative regulation of transcription by RNA polymerase II	BP	1
ENSBTAG00000007498	ZGPAT	GO:0000122	0.791689	0.25222	53	601	negative regulation of transcription by RNA polymerase II	BP	1
ENSBTAG00000007606	HNRNPU	GO:0000122	0.791689	0.25222	53	601	negative regulation of transcription by RNA polymerase II	BP	1
ENSBTAG00000009046	TBX6	GO:0000122	0.791689	0.25222	53	601	negative regulation of transcription by RNA polymerase II	BP	1
ENSBTAG00000009426	EZH2	GO:0000122	0.791689	0.25222	53	601	negative regulation of transcription by RNA polymerase II	BP	1
ENSBTAG00000010563	PTPN2	GO:0000122	0.791689	0.25222	53	601	negative regulation of transcription by RNA polymerase II	BP	1
ENSBTAG00000010884	NKAP	GO:0000122	0.791689	0.25222	53	601	negative regulation of transcription by RNA polymerase II	BP	1
ENSBTAG00000012739	C1QBP	GO:0000122	0.791689	0.25222	53	601	negative regulation of transcription by RNA polymerase II	BP	1
ENSBTAG00000013596	NR1H4	GO:0000122	0.791689	0.25222	53	601	negative regulation of transcription by RNA polymerase II	BP	1
ENSBTAG00000013721	PSMD10	GO:0000122	0.791689	0.25222	53	601	negative regulation of transcription by RNA polymerase II	BP	1
ENSBTAG00000014175	STRAP	GO:0000122	0.791689	0.25222	53	601	negative regulation of transcription by RNA polymerase II	BP	1
ENSBTAG00000014236	NR2E3	GO:0000122	0.791689	0.25222	53	601	negative regulation of transcription by RNA polymerase II	BP	1
ENSBTAG00000015101	HMGB2	GO:0000122	0.791689	0.25222	53	601	negative regulation of transcription by RNA polymerase II	BP	1
ENSBTAG00000015114	CALR	GO:0000122	0.791689	0.25222	53	601	negative regulation of transcription by RNA polymerase II	BP	1
ENSBTAG00000015196	PHF6	GO:0000122	0.791689	0.25222	53	601	negative regulation of transcription by RNA polymerase II	BP	1
ENSBTAG00000015578	SAP30	GO:0000122	0.791689	0.25222	53	601	negative regulation of transcription by RNA polymerase II	BP	1
ENSBTAG00000015965	ZC3H8	GO:0000122	0.791689	0.25222	53	601	negative regulation of transcription by RNA polymerase II	BP	1
ENSBTAG00000016169	ID1	GO:0000122	0.791689	0.25222	53	601	negative regulation of transcription by RNA polymerase II	BP	1
ENSBTAG00000016198	EP300	GO:0000122	0.791689	0.25222	53	601	negative regulation of transcription by RNA polymerase II	BP	1
ENSBTAG00000016320	LMO1	GO:0000122	0.791689	0.25222	53	601	negative regulation of transcription by RNA polymerase II	BP	1
ENSBTAG00000016420	CTNNB1	GO:0000122	0.791689	0.25222	53	601	negative regulation of transcription by RNA polymerase II	BP	1
ENSBTAG00000016524	RALY	GO:0000122	0.791689	0.25222	53	601	negative regulation of transcription by RNA polymerase II	BP	1
ENSBTAG00000017360	HDAC3	GO:0000122	0.791689	0.25222	53	601	negative regulation of transcription by RNA polymerase II	BP	1
ENSBTAG00000017368	YBX1	GO:0000122	0.791689	0.25222	53	601	negative regulation of transcription by RNA polymerase II	BP	1
ENSBTAG00000017689	BRMS1	GO:0000122	0.791689	0.25222	53	601	negative regulation of transcription by RNA polymerase II	BP	1
ENSBTAG00000018103	HMGB1	GO:0000122	0.791689	0.25222	53	601	negative regulation of transcription by RNA polymerase II	BP	1
ENSBTAG00000018423	DDX5	GO:0000122	0.791689	0.25222	53	601	negative regulation of transcription by RNA polymerase II	BP	1
ENSBTAG00000020060	TXNIP	GO:0000122	0.791689	0.25222	53	601	negative regulation of transcription by RNA polymerase II	BP	1
ENSBTAG00000020428	PAF1	GO:0000122	0.791689	0.25222	53	601	negative regulation of transcription by RNA polymerase II	BP	1
ENSBTAG00000020662	SARNP	GO:0000122	0.791689	0.25222	53	601	negative regulation of transcription by RNA polymerase II	BP	1
ENSBTAG00000021143	DNMT3A	GO:0000122	0.791689	0.25222	53	601	negative regulation of transcription by RNA polymerase II	BP	1
ENSBTAG00000021192	NOP53	GO:0000122	0.791689	0.25222	53	601	negative regulation of transcription by RNA polymerase II	BP	1
ENSBTAG00000024974	HEXIM2	GO:0000122	0.791689	0.25222	53	601	negative regulation of transcription by RNA polymerase II	BP	1
ENSBTAG00000031544	DDIT3	GO:0000122	0.791689	0.25222	53	601	negative regulation of transcription by RNA polymerase II	BP	1
ENSBTAG00000034437		GO:0000122	0.791689	0.25222	53	601	negative regulation of transcription by RNA polymerase II	BP	1
ENSBTAG00000039307	YAP1	GO:0000122	0.791689	0.25222	53	601	negative regulation of transcription by RNA polymerase II	BP	1
ENSBTAG00000040336	ZNF268	GO:0000122	0.791689	0.25222	53	601	negative regulation of transcription by RNA polymerase II	BP	1
ENSBTAG00000044198	THAP7	GO:0000122	0.791689	0.25222	53	601	negative regulation of transcription by RNA polymerase II	BP	1
ENSBTAG00000046255	ATXN1L	GO:0000122	0.791689	0.25222	53	601	negative regulation of transcription by RNA polymerase II	BP	1
ENSBTAG00000047031	WDR5	GO:0000122	0.791689	0.25222	53	601	negative regulation of transcription by RNA polymerase II	BP	1
ENSBTAG00000047855	MECP2	GO:0000122	0.791689	0.25222	53	601	negative regulation of transcription by RNA polymerase II	BP	1
ENSBTAG00000049437	CBX3	GO:0000122	0.791689	0.25222	53	601	negative regulation of transcription by RNA polymerase II	BP	1
ENSBTAG00000050504	ARX	GO:0000122	0.791689	0.25222	53	601	negative regulation of transcription by RNA polymerase II	BP	1
ENSBTAG00000060532	RBM15	GO:0000122	0.791689	0.25222	53	601	negative regulation of transcription by RNA polymerase II	BP	1
ENSBTAG00000065834	NFIL3	GO:0000122	0.791689	0.25222	53	601	negative regulation of transcription by RNA polymerase II	BP	1
ENSBTAG00000000480	IFRD2	GO:0017148	0.160213	0.915363	9	58	negative regulation of translation	BP	1
ENSBTAG00000000630	LSM14A	GO:0017148	0.160213	0.915363	9	58	negative regulation of translation	BP	1
ENSBTAG00000005296	RPL13A	GO:0017148	0.160213	0.915363	9	58	negative regulation of translation	BP	1
ENSBTAG00000005620	RPS3	GO:0017148	0.160213	0.915363	9	58	negative regulation of translation	BP	1
ENSBTAG00000007003	TYMS	GO:0017148	0.160213	0.915363	9	58	negative regulation of translation	BP	1
ENSBTAG00000015114	CALR	GO:0017148	0.160213	0.915363	9	58	negative regulation of translation	BP	1
ENSBTAG00000016457	FXR1	GO:0017148	0.160213	0.915363	9	58	negative regulation of translation	BP	1
ENSBTAG00000017368	YBX1	GO:0017148	0.160213	0.915363	9	58	negative regulation of translation	BP	1
ENSBTAG00000027654	EIF4EBP1	GO:0017148	0.160213	0.915363	9	58	negative regulation of translation	BP	1
ENSBTAG00000007897	POMC	GO:0032720	0.0597254	0.982962	5	20	negative regulation of tumor necrosis factor production	BP	1
ENSBTAG00000013596	NR1H4	GO:0032720	0.0597254	0.982962	5	20	negative regulation of tumor necrosis factor production	BP	1
ENSBTAG00000014492	NFKBIL1	GO:0032720	0.0597254	0.982962	5	20	negative regulation of tumor necrosis factor production	BP	1
ENSBTAG00000016457	FXR1	GO:0032720	0.0597254	0.982962	5	20	negative regulation of tumor necrosis factor production	BP	1
ENSBTAG00000019061	ELF4	GO:0032720	0.0597254	0.982962	5	20	negative regulation of tumor necrosis factor production	BP	1
ENSBTAG00000004754	DSCAM	GO:0007399	0.874314	0.206837	9	129	nervous system development	BP	1
ENSBTAG00000005743	SMN2	GO:0007399	0.874314	0.206837	9	129	nervous system development	BP	1
ENSBTAG00000008584	CLN8	GO:0007399	0.874314	0.206837	9	129	nervous system development	BP	1
ENSBTAG00000009487	TMEM223	GO:0007399	0.874314	0.206837	9	129	nervous system development	BP	1
ENSBTAG00000012357	VPS13B	GO:0007399	0.874314	0.206837	9	129	nervous system development	BP	1
ENSBTAG00000013340	BAX	GO:0007399	0.874314	0.206837	9	129	nervous system development	BP	1
ENSBTAG00000016420	CTNNB1	GO:0007399	0.874314	0.206837	9	129	nervous system development	BP	1
ENSBTAG00000017734	VPS13A	GO:0007399	0.874314	0.206837	9	129	nervous system development	BP	1
ENSBTAG00000024773	POU3F2	GO:0007399	0.874314	0.206837	9	129	nervous system development	BP	1
ENSBTAG00000001612	LSM1	GO:0030182	0.627739	0.515766	8	97	neuron differentiation	BP	1
ENSBTAG00000001668	WNT7A	GO:0030182	0.627739	0.515766	8	97	neuron differentiation	BP	1
ENSBTAG00000005570	WNT8A	GO:0030182	0.627739	0.515766	8	97	neuron differentiation	BP	1
ENSBTAG00000013990	WNT6	GO:0030182	0.627739	0.515766	8	97	neuron differentiation	BP	1
ENSBTAG00000014175	STRAP	GO:0030182	0.627739	0.515766	8	97	neuron differentiation	BP	1
ENSBTAG00000016420	CTNNB1	GO:0030182	0.627739	0.515766	8	97	neuron differentiation	BP	1
ENSBTAG00000024773	POU3F2	GO:0030182	0.627739	0.515766	8	97	neuron differentiation	BP	1
ENSBTAG00000047855	MECP2	GO:0030182	0.627739	0.515766	8	97	neuron differentiation	BP	1
ENSBTAG00000004279	RHOA	GO:0001764	0.481808	0.672741	7	70	neuron migration	BP	1
ENSBTAG00000005664	YWHAE	GO:0001764	0.481808	0.672741	7	70	neuron migration	BP	1
ENSBTAG00000010490	PEX5	GO:0001764	0.481808	0.672741	7	70	neuron migration	BP	1
ENSBTAG00000013340	BAX	GO:0001764	0.481808	0.672741	7	70	neuron migration	BP	1
ENSBTAG00000016420	CTNNB1	GO:0001764	0.481808	0.672741	7	70	neuron migration	BP	1
ENSBTAG00000050504	ARX	GO:0001764	0.481808	0.672741	7	70	neuron migration	BP	1
ENSBTAG00000054330	TUBB2B	GO:0001764	0.481808	0.672741	7	70	neuron migration	BP	1
ENSBTAG00000006646	PRMT1	GO:0031175	0.846215	0.268317	6	83	neuron projection development	BP	1
ENSBTAG00000013674	EDNRA	GO:0031175	0.846215	0.268317	6	83	neuron projection development	BP	1
ENSBTAG00000016894	CYFIP1	GO:0031175	0.846215	0.268317	6	83	neuron projection development	BP	1
ENSBTAG00000018498	PQBP1	GO:0031175	0.846215	0.268317	6	83	neuron projection development	BP	1
ENSBTAG00000020305	TOR1A	GO:0031175	0.846215	0.268317	6	83	neuron projection development	BP	1
ENSBTAG00000047855	MECP2	GO:0031175	0.846215	0.268317	6	83	neuron projection development	BP	1
ENSBTAG00000001612	LSM1	GO:0000956	0.0225558	0.994066	7	18	nuclear-transcribed mRNA catabolic process	BP	1
ENSBTAG00000004521	LSM7	GO:0000956	0.0225558	0.994066	7	18	nuclear-transcribed mRNA catabolic process	BP	1
ENSBTAG00000008578	LSM4	GO:0000956	0.0225558	0.994066	7	18	nuclear-transcribed mRNA catabolic process	BP	1
ENSBTAG00000011951	MRTO4	GO:0000956	0.0225558	0.994066	7	18	nuclear-transcribed mRNA catabolic process	BP	1
ENSBTAG00000014607	EXOSC4	GO:0000956	0.0225558	0.994066	7	18	nuclear-transcribed mRNA catabolic process	BP	1
ENSBTAG00000018423	DDX5	GO:0000956	0.0225558	0.994066	7	18	nuclear-transcribed mRNA catabolic process	BP	1
ENSBTAG00000054746	NBDY	GO:0000956	0.0225558	0.994066	7	18	nuclear-transcribed mRNA catabolic process	BP	1
ENSBTAG00000006702	EIF3E	GO:0000184	0.156668	0.937715	5	27	nuclear-transcribed mRNA catabolic process, nonsense-mediated decay	BP	1
ENSBTAG00000008003	SMG7	GO:0000184	0.156668	0.937715	5	27	nuclear-transcribed mRNA catabolic process, nonsense-mediated decay	BP	1
ENSBTAG00000008369	RBM8A	GO:0000184	0.156668	0.937715	5	27	nuclear-transcribed mRNA catabolic process, nonsense-mediated decay	BP	1
ENSBTAG00000008873	NCBP2	GO:0000184	0.156668	0.937715	5	27	nuclear-transcribed mRNA catabolic process, nonsense-mediated decay	BP	1
ENSBTAG00000035615	UPF3B	GO:0000184	0.156668	0.937715	5	27	nuclear-transcribed mRNA catabolic process, nonsense-mediated decay	BP	1
ENSBTAG00000005843	REXO2	GO:0006139	0.147228	0.943071	5	25	nucleobase-containing compound metabolic process	BP	1
ENSBTAG00000006305	AK1	GO:0006139	0.147228	0.943071	5	25	nucleobase-containing compound metabolic process	BP	1
ENSBTAG00000012037	DGUOK	GO:0006139	0.147228	0.943071	5	25	nucleobase-containing compound metabolic process	BP	1
ENSBTAG00000012317	PNP	GO:0006139	0.147228	0.943071	5	25	nucleobase-containing compound metabolic process	BP	1
ENSBTAG00000019509	NUDT5	GO:0006139	0.147228	0.943071	5	25	nucleobase-containing compound metabolic process	BP	1
ENSBTAG00000004993	NXT1	GO:0006913	0.0623381	0.975731	8	31	nucleocytoplasmic transport	BP	1
ENSBTAG00000006414	NUTF2	GO:0006913	0.0623381	0.975731	8	31	nucleocytoplasmic transport	BP	1
ENSBTAG00000006656	RANBP1	GO:0006913	0.0623381	0.975731	8	31	nucleocytoplasmic transport	BP	1
ENSBTAG00000009777	NUP35	GO:0006913	0.0623381	0.975731	8	31	nucleocytoplasmic transport	BP	1
ENSBTAG00000012365	ANP32A	GO:0006913	0.0623381	0.975731	8	31	nucleocytoplasmic transport	BP	1
ENSBTAG00000013254	XPO1	GO:0006913	0.0623381	0.975731	8	31	nucleocytoplasmic transport	BP	1
ENSBTAG00000016126	NUP85	GO:0006913	0.0623381	0.975731	8	31	nucleocytoplasmic transport	BP	1
ENSBTAG00000055033	RAN	GO:0006913	0.0623381	0.975731	8	31	nucleocytoplasmic transport	BP	1
ENSBTAG00000020226	CHRAC1	GO:0006334	0.974531	0.0634392	5	50	nucleosome assembly	BP	1
ENSBTAG00000020959	SET	GO:0006334	0.974531	0.0634392	5	50	nucleosome assembly	BP	1
ENSBTAG00000022160	NAP1L4	GO:0006334	0.974531	0.0634392	5	50	nucleosome assembly	BP	1
ENSBTAG00000022372		GO:0006334	0.974531	0.0634392	5	50	nucleosome assembly	BP	1
ENSBTAG00000024909	H3-3B	GO:0006334	0.974531	0.0634392	5	50	nucleosome assembly	BP	1
ENSBTAG00000006272	NTHL1	GO:0006289	0.370509	0.777236	7	34	nucleotide-excision repair	BP	1
ENSBTAG00000008543	GTF2H5	GO:0006289	0.370509	0.777236	7	34	nucleotide-excision repair	BP	1
ENSBTAG00000009976		GO:0006289	0.370509	0.777236	7	34	nucleotide-excision repair	BP	1
ENSBTAG00000013168	RPA3	GO:0006289	0.370509	0.777236	7	34	nucleotide-excision repair	BP	1
ENSBTAG00000013226	HUS1	GO:0006289	0.370509	0.777236	7	34	nucleotide-excision repair	BP	1
ENSBTAG00000019867	COMMD1	GO:0006289	0.370509	0.777236	7	34	nucleotide-excision repair	BP	1
ENSBTAG00000027983	GTF2H2	GO:0006289	0.370509	0.777236	7	34	nucleotide-excision repair	BP	1
ENSBTAG00000000878	RB1CC1	GO:0006996	0.0278951	0.993683	5	18	organelle organization	BP	1
ENSBTAG00000020305	TOR1A	GO:0006996	0.0278951	0.993683	5	18	organelle organization	BP	1
ENSBTAG00000021805	RAB5IF	GO:0006996	0.0278951	0.993683	5	18	organelle organization	BP	1
ENSBTAG00000023417	RUVBL2	GO:0006996	0.0278951	0.993683	5	18	organelle organization	BP	1
ENSBTAG00000025121	EMC6	GO:0006996	0.0278951	0.993683	5	18	organelle organization	BP	1
ENSBTAG00000002046	COX8B	GO:0006119	0.192123	0.923961	6	13	oxidative phosphorylation	BP	1
ENSBTAG00000004920		GO:0006119	0.192123	0.923961	6	13	oxidative phosphorylation	BP	1
ENSBTAG00000012788	COX6A1	GO:0006119	0.192123	0.923961	6	13	oxidative phosphorylation	BP	1
ENSBTAG00000030735		GO:0006119	0.192123	0.923961	6	13	oxidative phosphorylation	BP	1
ENSBTAG00000037415		GO:0006119	0.192123	0.923961	6	13	oxidative phosphorylation	BP	1
ENSBTAG00000047768	COX7B	GO:0006119	0.192123	0.923961	6	13	oxidative phosphorylation	BP	1
ENSBTAG00000001717	AURKB	GO:0016310	0.965872	0.0544256	20	327	phosphorylation	BP	1
ENSBTAG00000001922	AKIP1	GO:0016310	0.965872	0.0544256	20	327	phosphorylation	BP	1
ENSBTAG00000003025	NME6	GO:0016310	0.965872	0.0544256	20	327	phosphorylation	BP	1
ENSBTAG00000005091	DGKG	GO:0016310	0.965872	0.0544256	20	327	phosphorylation	BP	1
ENSBTAG00000006245	WDR83	GO:0016310	0.965872	0.0544256	20	327	phosphorylation	BP	1
ENSBTAG00000006305	AK1	GO:0016310	0.965872	0.0544256	20	327	phosphorylation	BP	1
ENSBTAG00000007121	TK1	GO:0016310	0.965872	0.0544256	20	327	phosphorylation	BP	1
ENSBTAG00000007160	CDK4	GO:0016310	0.965872	0.0544256	20	327	phosphorylation	BP	1
ENSBTAG00000009175	RPS6KB2	GO:0016310	0.965872	0.0544256	20	327	phosphorylation	BP	1
ENSBTAG00000009618	NEK2	GO:0016310	0.965872	0.0544256	20	327	phosphorylation	BP	1
[truncated: 1,247 more rows]
