# Supplementary material for: Identification of novel cattle (Bos taurus) genes and biological insights of their function in pre-implantation embryo development
Source: BMC Genomics. 2024 Aug 9;25:775. doi: 10.1186/s12864-024-10685-5 (PMC11313146; doi:10.1186/s12864-024-10685-5)
Supplement: Supplementary file 14 — Additional file 14: Table S14. Embryo developmental rates for CRISPR-Cas9D10 targeting ENSBTAG00000068261 in scramble controls and genome-edited samples. Description of data: Embryo developmental rates for CRISPR-Cas9D10 targeting ENSBTAG00000068261 in scramble controls and genome-edited samples. hpf: hours post fertilization; %: percentage of embryos relative putative zygotes; SD: standard deviation. [file 12864_2024_10685_MOESM14_ESM.xlsx]

## Sheet: Sheet1
Embryo developmental rates for CRISPR-Cas9D10 targenting ENSBTAG00000068261 in scramble controls and genome-edited samples.hpf: hours post fertilization; %: percentage of embryos relative putative zygotes; SD: standard deviation
hours post fertilization	Group	%±SD
~45	Scramble control	74.2±6.09
	Edited	70.5±12.5
~168	Scramble control	19.8±4.57
	Edited	7.52±4.57
~190	Scramble control	36.6±6.85
	Edited	11.4±6.32
