# Supplementary material for: Identification of novel cattle (Bos taurus) genes and biological insights of their function in pre-implantation embryo development
Source: BMC Genomics. 2024 Aug 9;25:775. doi: 10.1186/s12864-024-10685-5 (PMC11313146; doi:10.1186/s12864-024-10685-5)
Supplement: Supplementary file 15 — Additional file 15: Table S15. Contrasts between scramble controls and genome-edited groups for blastocyst yield at 168hpf. Contrasts between scramble controls and genome-edited groups for blastocyst yield at 168hpf. SE: standard error; DF: degrees of freedom; adj p-value: Bonferroni corrected p-values. [file 12864_2024_10685_MOESM15_ESM.xlsx]

## Sheet: Sheet1
Contrast between scramble controls and genome-edited groups for blastocyst yield at 168hpf.SE: standard error; DF: degrees of freedom; adj p-value: Bonferroni corrected p-values.
hpf	Contrast	Odds ratio	SE	DF	z ratio	adj p-value
~45	Scramble Control vs. Edited	1.16	0.282	1	0.626	0.531
~168	Scramble Control vs. Edited	2.97	1.02	1	3.161	0.00157
~190	Scramble Control vs. Edited	4.43	1.26	1	5.247	1.55e-07
